# Supplementary material for: Chemoreceptor proteins in the Caribbean spiny lobster, Panulirus argus: Expression of Ionotropic Receptors, Gustatory Receptors, and TRP channels in two chemosensory organs and brain
Source: PLoS One. 2018 Sep 21;13(9):e0203935. doi: 10.1371/journal.pone.0203935 (PMC6150509; doi:10.1371/journal.pone.0203935)
Supplement: S1 Table — (XLSX) [file pone.0203935.s001.xlsx]

## Sheet: Sheet1
Target		Primer Sequence
Parg IR8a FWD		TGG TGC CGC AGT TTA TGT
Parg IR8a REV		AGC ATA AGC ACC ACG AAG AG
Parg IR25a FWD		AAT GCT GAT TCC GTC GCT
Parg IR25a REV		CTA CAA GGA TGA CGA CGA GAA G
Parg IR93a FWD		GAC GAC GGG TTT GAG TGT TA
Parg IR93a REV		TCC ATC GTA GAG GTC GTA GTA G
Parg NMDAr1 FWD		ACG CTG GGC TGT GTA CTT A
Parg NMDAr1 REV		CAT CAG AGG CGT TGA CAA G
Parg GAPDH 2 FWD		GAG AAC TTC GAG ATC GTT GAG G
Parg GAPDH 2 REV		CCA TCA ACC TTC TGC ATG TGC T
