# Supplementary material for: Chemoreceptor proteins in the Caribbean spiny lobster, Panulirus argus: Expression of Ionotropic Receptors, Gustatory Receptors, and TRP channels in two chemosensory organs and brain
Source: PLoS One. 2018 Sep 21;13(9):e0203935. doi: 10.1371/journal.pone.0203935 (PMC6150509; doi:10.1371/journal.pone.0203935)
Supplement: S2 Table — (XLSX) [file pone.0203935.s002.xlsx]

## Sheet: parg18_IRs_RSEMcounts.txt
ITEMID	LF_RSEM	Da_RSEM	Br_RSEM
Parg73816	74.8	283.1	23.23
Parg83058	1.41	0	65.16
Parg86731	153.27	84.03	569.29
PargIR1000	290.5	1.09	0
PargIR1001	343.93	0	0
PargIR1002	980.05	0	3.32
PargIR1003	49.21	0	0
PargIR1004	196.01	0	0
PargIR1005	474.42	0	0
PargIR1006	425.21	0	0
PargIR1007	889.78	0	0
PargIR1008	2711.81	1.36	0
PargIR1009	406.08	0	0
PargIR1010	127.96	0	0
PargIR1011	79.3	0	0
PargIR1012	216.26	0	0
PargIR1013	457.83	0	0
PargIR1014	122.89	0	0
PargIR1015	728.36	0	0
PargIR1016	642.59	0	0
PargIR1017	255.35	0	0
PargIR1018	244.66	0	0
PargIR1019	137.8	369.59	5.73
PargIR1020	103.77	0	0
PargIR1021	362.21	0	0
PargIR1022	154.11	0	0
PargIR1023	316.37	0	0
PargIR1024	2350.16	0	2.72
PargIR1025	280.38	0	0
PargIR1026	222.16	0	0
PargIR1027	182.51	57.93	5.13
PargIR1028	85.77	0	0
PargIR1029	366.43	0	0
PargIR1030	506.76	0	0.91
PargIR1031	115.02	1.09	0
PargIR1032	185.89	0	0
PargIR1033	131.05	0	0
PargIR1034	9.56	89.2	2.11
PargIR1035	74.8	39.16	0
PargIR1036	26.72	384.27	0
PargIR1037	147.36	5.17	14.48
PargIR1038	142.3	0	0
PargIR1039	241.01	879.77	101.97
PargIR1040	10.97	298.88	12.67
PargIR1041	170.14	1.36	3.92
PargIR1042	1380.51	0	0
PargIR1043	255.91	0	0
PargIR1044	216.54	0	3.02
PargIR1045	188.42	0	0
PargIR1046	559.91	3.54	99.26
PargIR1047	326.22	0.82	0
PargIR1048	102.08	2.45	0
PargIR1049	156.92	7.61	7.24
PargIR1050	194.89	9.25	1.21
PargIR1051	380.21	0	0
PargIR1052	260.13	0	0
PargIR1053	495.79	0	0
PargIR1054	257.6	0	1.51
PargIR1055	463.73	2.72	3.32
PargIR1056	137.24	24.75	25.95
PargIR1057	119.8	0	0
PargIR1058	622.06	0	2.41
PargIR1059	2155.28	0	0
PargIR1060	672.68	0	0
PargIR1061	261.54	0	0
PargIR1062	165.64	0	179.2
PargIR1064	43.59	290.72	0
PargIR1065	115.58	0.82	0
PargIR1066	39.37	176.77	0
PargIR1067	104.61	201.79	0
PargIR1068	62.43	0	12.07
PargIR1069	203.32	0	0
PargIR1070	444.89	0	0.91
PargIR1071	0	322.54	3.62
PargIR1072	154.95	10.33	0
PargIR1073	336.34	0	0
PargIR1074	0	632.57	0
PargIR1075	113.61	0	0
PargIR1076	667.9	0.54	0
PargIR1077	717.96	0	0
PargIR1078	353.49	0	0
PargIR1079	229.19	0	0
PargIR1080	147.08	0	0
PargIR1081	236.79	0	0
PargIR1082	448.55	0	0
PargIR1083	302.59	0	0
PargIR1084	181.11	0	1.51
PargIR1085	653.84	0	0
PargIR1086	100.68	0	0
PargIR1087	207.82	4.62	0
PargIR1088	16.03	218.38	1.21
PargIR1089	726.11	0	0
PargIR1090	144.27	0	0
PargIR1091	5.06	96.27	3.02
PargIR1092	378.24	229.26	584.07
PargIR1093	1.97	13.6	81.46
PargIR1094	49.78	148.22	30.47
PargIR21a	121.49	10.06	16.59
PargIR25a	37921.2	3206.07	87.79
PargIR40a-1	253.1	0	6.64
PargIR40a-2	76.49	0	29.26
PargIR40a-3	17.72	141.14	13.88
PargIR40a-4	1638.95	14.14	0
PargIR40a-5	1005.65	0	2.72
PargIR40a-6	124.02	0	0
PargIR40a-7	555.41	182.48	158.69
PargIR40a-8	110.52	312.48	70.29
PargIR68a-put	148.77	5.17	0.6
PargIR76b	61.87	1964.05	9.35
PargIR8a	91.12	207.23	74.52
PargIR93a	25590	47.05	300.18
PargNMDAr1	1264.65	112.59	3335.77
PargNMDAr2a	77.05	90.02	1392.29
PargNMDAr2b	5.06	5.17	138.17
