# Supplementary material for: Chemoreceptor proteins in the Caribbean spiny lobster, Panulirus argus: Expression of Ionotropic Receptors, Gustatory Receptors, and TRP channels in two chemosensory organs and brain
Source: PLoS One. 2018 Sep 21;13(9):e0203935. doi: 10.1371/journal.pone.0203935 (PMC6150509; doi:10.1371/journal.pone.0203935)
Supplement: S3 Table — (XLSX) [file pone.0203935.s003.xlsx]

## Sheet: parg18_TRPs_RSEMcounts.txt
ID	LF_RSEM	Da_RSEM	Br_RSEM
PargIav	12.37	137.61	0.6
PargPkd2	54.28	153.11	90.51
PargTRPApw	48.37	104.7	56.11
PargNan	9.56	100.08	13.58
PargNompC	2.25	203.15	4.22
PargTRPML	165.36	245.03	339.4
PargPain2	370.65	357.62	229.28
PargTRPA1-like1	63.84	138.7	194.29
PargTRPA1-like2	67.77	150.39	245.57
PargTRPA5-1	149.05	54.12	67.88
PargTRPC	214.85	123.47	62.45
PargTRPA5-2	133.3	149.3	153.26
PargTRPM	43.03	62.82	181.01
PargTRPgamma	38.25	1.9	100.16
PargTRPA-like1	188.42	249.93	295.05
PargTRPA1	133.58	152.84	48.57
PargTRPMm	498.6	1008.95	2.72
PargPain1	433.64	634.74	873.39
