# Supplementary material for: Chemoreceptor proteins in the Caribbean spiny lobster, Panulirus argus: Expression of Ionotropic Receptors, Gustatory Receptors, and TRP channels in two chemosensory organs and brain
Source: PLoS One. 2018 Sep 21;13(9):e0203935. doi: 10.1371/journal.pone.0203935 (PMC6150509; doi:10.1371/journal.pone.0203935)
Supplement: S1 Text — (TXT) [file pone.0203935.s004.txt]

################################
## Counts of transcripts, etc.
################################
Total trinity 'genes':	302567
Total trinity transcripts:	445810
Percent GC: 41.16

########################################
Stats based on ALL transcript contigs:
########################################

	Contig N10: 5991
	Contig N20: 4316
	Contig N30: 3286
	Contig N40: 2493
	Contig N50: 1845

	Median contig length: 359
	Average contig: 837.32
	Total assembled bases: 373284237


#####################################################
## Stats based on ONLY LONGEST ISOFORM per 'GENE':
#####################################################

	Contig N10: 4865
	Contig N20: 3188
	Contig N30: 2139
	Contig N40: 1383
	Contig N50: 873

	Median contig length: 317
	Average contig: 595.46
	Total assembled bases: 180167948
