# Supplementary material for: Chemoreceptor proteins in the Caribbean spiny lobster, Panulirus argus: Expression of Ionotropic Receptors, Gustatory Receptors, and TRP channels in two chemosensory organs and brain
Source: PLoS One. 2018 Sep 21;13(9):e0203935. doi: 10.1371/journal.pone.0203935 (PMC6150509; doi:10.1371/journal.pone.0203935)
Supplement: S2 Text — (TXT) [file pone.0203935.s005.txt]

***BUSCO results on P. argus transcriptome before CD-Hit***

C:96.8%[S:34.4%,D:62.4%],F:2.2%,M:1.0%,n:1066

       1032    Complete BUSCOs (C)
       367     Complete and single-copy BUSCOs (S)
       665     Complete and duplicated BUSCOs (D)
       23      Fragmented BUSCOs (F)
       11      Missing BUSCOs (M)
       1066    Total BUSCO groups searched


-----------------------------------------------------------------
#################################################################
-----------------------------------------------------------------


***BUSCO results on P. argus transcriptome after CD-Hit***

C:96.3%[S:74.2%,D:22.1%],F:1.7%,M:2.0%,n:1066

       1027    Complete BUSCOs (C)
       791     Complete and single-copy BUSCOs (S)
       236     Complete and duplicated BUSCOs (D)
       18      Fragmented BUSCOs (F)
       21      Missing BUSCOs (M)
       1066    Total BUSCO groups searched
