# Supplementary material for: Chemoreceptor proteins in the Caribbean spiny lobster, Panulirus argus: Expression of Ionotropic Receptors, Gustatory Receptors, and TRP channels in two chemosensory organs and brain
Source: PLoS One. 2018 Sep 21;13(9):e0203935. doi: 10.1371/journal.pone.0203935 (PMC6150509; doi:10.1371/journal.pone.0203935)
Supplement: S6 Text — (FASTA) [file pone.0203935.s009.fasta]

>DmelCG11155/1-910
MVRKKREIVIKENIQGR---------SYLK---KI-------------------------------------
-------------CCSYIILSI--------------------------LVISNAL-----------------
---------------PP--------------------VIRVGAIFTE-DERESS-----IESAF--------
------------------------KYAIYRINKEK------------------------------TLLPNTQ
----------------LV------------------------------------------------------
--------------------------------------------------------------YDIEY-----
-VPRDDSFRTTKK-----------------------------VCS-QLEAGVQA------------IF----
------------------------------------GPTDALLASHVQSICEAYDIPHIE------------
-------------GRID------LEYNS----KEFS-------------I-------------NLYPSHTLL
TLA-----------YRDIMV--YLNWTKVAIIYEE---------------DYGLF---NLM------HSSTE
TKAEM------YIRQ-----------------A-SP-DS----YRQV--------LRAIRQK-EIYKIIVDT
NP-S-------------------HIKSFFRSI-----------LQLQMNDHRYHYMFTTFDLETYDLEDFR-
-------YNSVNITAFRLV---DVDSKRYL--------------EVINQM---------QKLQHNGLD----
---TINGS-PYIQTESA---LMFDSVYAFANGLHF--LNL--DNHQNFYI----------------------
----------------------------------KNLSCT-----S--DQTW--------------------
----------NDGISLYNQINA-------------------AITDG--------LTGTVQF-V---------
--------------EG-R-RNIFKLDILKLK-QEKI-----------------QK-----V-----------
-----GYWHPDD-----------------------------GV-------------NISD------------
------------PTAFYDSNIANITLV-------------------------------V---MTR-------
------E-ERP-----------------Y-VMVKE-----------------------------D------K
-NLT----------GN------------------------------LRF------EGFCID---------LL
K--------------------------------------------------AI----ATQVG--F-------
--Q-YKIE-----------LV-----------------------------PDN-MYGVYIP-----------
-----------------------------------ETN----------S--------WN-G-----------
-------------IVQ-------------------ELME---------------------RR---A----D-
---------L--AVASMTINY----ARES----------------V--------IDF------------TKP
---FMNL--GIGILFKVP-TSQPT---RL----FSFMNPLAIE--------------------IWLYV-LAA
---YIL---------VSF---------------------AL-------------------------------
----------FV-M-ARFSPYEWK------------------------------------------------
----------NPHPC----------------YKE--------------------------------------
------------------TDIVENQFSISNS-FWFITGTFL------RQ---------------------G-
-----------SGLNPKAT-STRIVG-GC-WFFFCLIII---SSYTANLAA-FLTVERMIS-P--------I
E----------------SASD---LAEQTE--------I-SYGTLE------------GGSTMTF-------
--F---------------RDSKI----------------------------------------GIYQKMWRY
-MEN-------------------------------------RKTA-VFVKTYE----D--------------
GI----K-R--------------VME------------GSYAFLM-------------EST-MLDYAVQ---
-------R-D--------------------------------------CN---LT-----QIG--G-LL-DS
KGYGIATPKG-----SPWRDKISLAILELQEKGIIQILYDK-----------WWKNT---------------
--GD---VCNRDD----------------------KSK----------------------------------
-----------------E-SKAN--ALG------VENIGGVFV---------------V--LLC---G----
-----LALAV---------------------------V--VAI--------FEF-CWN--------------
--------------------------------------------------SRKNL-----------------
---------------------------------NTENQ--S----LCSE-MAEEL-----------------
-----------------RFAMHCHGS-------------------------------------KSRHRPR--
-----------------KRSCLNCS-------------------------SVP-TYVP-------SNV----
----------STSNVGV-------------------------------------------------------
----------------YYNY---FN-----------------
>DmelCG3822/1-853
----------------------------MRSS----------------------------------------
---------------GVLVLPLLLLQ---------------LILNCRKAQS---L-----------------
---------------PD--------------------IIKIGGLFH---PADDH-----QELAF--------
------------------------RQAVDRINADR------------------------------SILPRSK
----------------LV------------------------------------------------------
--------------------------------------------------------------AQIER-----
-ISPFDSFHAGKR-----------------------------VCG-LLNIGVAA------------IF----
------------------------------------GPQSSHTASHVQSICDNMEIPHLE------------
-------------NRWD-YRL---------RRESCL-------------V-------------NLYPHPNTL
SKA-----------YVDIVR--HWGWKTFTIIYEN---------------NDGIVRLQELL------KAHGM
TPFPI------TVRQ-----------------L-SDSGD----YRPL--------LKQIKNS-AEAHIVLDC
ST-E-------------------RIHEVLKQA-----------QQIGMMSDYHSYLVTSLDLHTVNLDEFR-
-------YGGTNITGFRLI-----NEKIVS--------------DVVRQW------SIDE----------KG
LLRSANLT--TVRSETA---LMYDAVHLFAKALH----DL--DTSQQIDI----------------------
----------------------------------HPISCD-----G--QSTW--------------------
----------QHGFSLINYMKI-------------------VEMKG--------LTNVIKFDH---------
--------------QG-F-RTDFMLDIVELT-PAGI-----------------RK-----I-----------
-----GTWNSTLP---------------------------DGI-------------NFTR------------
-------TFS-QKQQEIEANLKNKTLV-------------------------------V---TTI-------
------L-SNP-----------------Y-CMRKE----------------------------SA------I
-PLS----------GN------------------------------DQF------EGYAVD---------LI
H--------------------------------------------------EI----SKSLG--F-------
--N-YKIQ-----------LV-----------------------------PDG-SYGSLNK-----------
-----------------------------------LTG----------E--------WN-G-----------
-------------MIR-------------------ELLE---------------------QR---A----D-
---------L--AIADLTITF----EREQ----------------A--------VDF------------TTP
---FMNL--GVSILYRKP-IKQPP---NL----FSFLSPLSLD--------------------VWIYM-ATA
---YLG---------VSV---------------------LL-------------------------------
----------FI-L-AKFTPYEW-------------------------------------------------
-----------PAYT----------------DAH--------------------------------------
------------------GEKVESQFTLLNC-MWFAIGSLM------QQ---------------------G-
-----------CDFLPKAL-STRMVA-GI-WWFFTLIMI---SSYTANLAA-FLTVERMDS-P--------I
E----------------SAED---LAKQTR--------I-KYGALK------------GGSTAAF-------
--F---------------RDSKI----------------------------------------STYQRMWSF
-MES-------------------------------------ARPS-VFTASNG----E--------------
GV----E-R--------------VAKGK----------GSYAFLM-------------EST-SIEYVTE---
-------R-N--------------------------------------CE---LT-----QVG--G-ML-DT
KSYGIATPPN-----SPYRTAINSVILKLQEEGKLHILKTK-----------WWKEKR--------------
-GGG---KCRVET----------------------SKS----------------------------------
-----------------S-SAAN--ELG------LANVGGVFV---------------V--LMG---G----
-----MGVAC---------------------------V--IAV--------CEF-VWK--------------
--------------------------------------------------SRKVA-----------------
----------------------------------VEER--------LSA-ILNE------------------
------------------------------------------------------------------------
------------------------------------------------------------------------
------------------------------------------------------------------------
------------------------------------------
>DmelCG5621/1-951
---------------------------MISTEASFPLG----------------------------------
---------FI--LTSLLLA----------------------------------F-----------------
---------------PG----------------CRGERTNVGLVYE---NTDPD-----LEKIF--------
------------------------HLAISKANEEN------------------------------EDLQLHG
----------------VS------------------------------------------------------
-----------------------------------------------------------------VS-----
-IEPGNSFETSKK-----------------------------LCK-MLRQNLVA------------VF----
------------------------------------GPTSNLAARHAMSICDAKELPFLD------------
-------------TRWD-------------FGAQLPT------------I-------------NLHPHPATL
GVA-----------LRDMVV--ALGWESFTIIYES---------------GEYLPTVRELL------QMYGT
AGPTV------TVRRY---------------EL-DLNGN----YRNV--------LRRIRNA-DDFSFVVVG
SM-A-------------------TLPEFFKQA-----------QQVGLVTSDYRYIIGNLDWHTMDLEPYQ-
-------HAGTNITGLRLV---SPDSEQVQ--------------EVAKALYE-----SEE------------
--PFQNVS-CPLTNSMA---LVYDGVQLLAETYK----------HVNFRP----------------------
----------------------------------VALSCN-----D--DSAW--------------------
----------DKGYTLVNYMKS-------------------LTLNG--------LTGPIRFDY---------
--------------EG-L-RTDFKLEVIELA-VSGM-----------------QK-----I-----------
-----GQWSGED-----------------------------GF-------------QENR------------
------PAPA-HSLEPDMRSLVNKSFV-------------------------------V---ITA-------
------I-SEP-----------------Y-GMLKE----------------------------TS------E
-KLE----------GN------------------------------DQF------EGFGIE---------LI
D--------------------------------------------------EL----SKKLG--F-------
--S-YTWR-----------LQ-----------------------------EDN-KYGGIDP-----------
-----------------------------------KTG----------E--------WN-G-----------
-------------MLR-------------------EIID---------------------SR---A----D-
---------M--GITDLTMTS----ERES----------------G--------VDF------------TIP
---FMSL--GIGILFRKP-MKEPP---KL----FSFMSPFSGE--------------------VWLWL-GLA
---YMG---------VSI---------------------SM-------------------------------
----------FV-L-GRLSPAEWD------------------------------------------------
----------NPYPC----------------IEE--------------------------------------
------------------PTELENQFSFANC-LWFSIGALL------QQ---------------------G-
-----------SELAPKAY-STRAVA-AS-WWFFTLILV---SSYTANLAA-FLTVESLVT-P--------I
N----------------DADD---LSKNKG-------GV-NYGAKI------------GGATFNF-------
--F---------------KESNY----------------------------------------PTYQRMYEF
-MRD--------------------------------------NPQ-YMTNTNQ----E--------------
GV----D-R--------------VE--N----------SNYAFLM-------------EST-TIEYITE---
-------R-R--------------------------------------CT---LT-----QVG--A-LL-DE
KGYGIAMRKN-----WPYRDTLSQAVLEMQEQGLLTKMKTK-----------WWQEKR--------------
-GGG---ACSDAD----------------------EDSGA---VALEISNLGGVFLVMGVGSFFGIFVSLLE
MVLGVKERSDENQEAP-D-SDAS--SLG------FANLGGVYL---------------V--MFV---G----
-----SCFGS---------------------------I--YGL--------VNC-VVS--------------
-------------VYLR---------------------------------ARENKV----------------
----------------------------------------S----FKTE-LLDEI-----------------
-----------------RFILQCSG----------------------------------------NTKAV--
---------------KYPKNSSRSN-------------------------ASS------------KSKGS--
--------SMSVDSLPEDTSE----------------------------------------------ADASG
K----------------------HNHGKK-------------
>DmelCG9935/1-899
------------------------------------------------------------------------
-------------------MLIAS-----------------GFLLFQFLSYGLGV-----------------
---------------PP--------------------LVRIGAIFSN-QPGMYN-----SELAF--------
------------------------RYAIHRLNMDK------------------------------SLLPETT
----------------VD------------------------------------------------------
--------------------------------------------------------------YYVEY-----
-VNRFDSFETVQK-----------------------------VCK-LIRVGVQA------------VF----
------------------------------------SPTDSVLATHINSICDALDIPNI-------------
-------------GR---------------SAHDFS-------------I-------------NVYPSKQLV
NYA-----------FNDVIQ--YLNWTRFGILHEK---------------ENGIINLHQLS------RS---
FHGEV------HMRQ-----------------V-SR-DS----YVSA--------LNEFKGK-EIHNIIIDT
NS-N-------------------GISILLKNI-----------LQQQMNEYKYHYLFTSFDLETYDLEDFK-
-------YNFVNITSFRLV---DTADVGVK--------------QILKDIG----LYSHHIFKKPYLNL---
---HIKKS-TILESEPA---LMFDSVYVFAIGLQ----TL--EQSHSLTL----------------------
----------------------------------LNISCE-----E--ENSW--------------------
----------DGGLSLINYLNA-------------------VEWKG--------LTGPIQF-K---------
--------------DG-Q-RVQFKLDLIKLK-QHSI-----------------VK-----V-----------
-----GEWTPHG-----------------------------HL-------------NITE------------
------------PSMFFDAGSMNVTLV-------------------------------V---ITI-------
------L-ETP-----------------Y-VMMHY-----------------------------G------K
-NFT----------GN------------------------------ERF------YGFCVD---------IL
E--------------------------------------------------TI----SREVG--F-------
--D-YILD-----------LV-----------------------------PDR-KYGAKDP-----------
-----------------------------------ETG----------E--------WN-G-----------
-------------MVA-------------------QLMK---------------------YK---A----D-
---------L--AVGSMTITY----ARES----------------V--------IDF------------TKP
---FMNL--GISILFKVP-TSEPT---RL----FSFMNPLAIE--------------------IWIYV-LIA
---YFL---------VSL---------------------CI-------------------------------
----------YI-V-GKLSPIEWK------------------------------------------------
----------CINAC----------------DLE--------------------------------------
------------------NISIGNQFSLTDS-FWFTIGTFM------QQ---------------------S-
-----------PDIYPRAM-STRIIS-ST-WGFFSLIIV---ASYTANLAA-FLTTERMIN-P--------I
E----------------NAED---LASQTE--------I-SYGTLD------------SGSTMTF-------
--F---------------RDSVI----------------------------------------ETYKKIWRS
-MDN-------------------------------------KKPS-AFTTTYE----D--------------
GI----K-R--------------VNQ------------GNYAFLM-------------EST-MLDYIVQ---
-------R-D--------------------------------------CN---LT-----QIG--G-LL-DT
KGYGIATPKG-----SPWRDKISLAILELQERGDIQMLYDK-----------WWKNT---------------
--DE---TCTRKN----------------------TSK----------------------------------
-----------------Q-SKAN--SLG------LESIGGVFV---------------V--LIA---G----
-----IIVAA---------------------------V--VAF--------FEF-WYNF---------RYNY
EA-----TPSQSVVNNKYNQDGI-------------------------LESERNY-----------------
---------------------------------TPPDR--S----FWIE-IAEEL-----------------
-----------------RYASWCMN---------------------------------------KQKRPA--
---------------L-TRTCSKCT-------------------------------IP-------KGQ----
----------RINKL---------------------------------------------------------
------------------------------------------
>DmelClumsy/1-1002
----------------------------MYSL----------------------------------------
------------FLTHFLLIALPV------------------------------L-----------------
---------------AD----------------IDRSQFMVGSIFT---SDKDE-----SEIAF--------
------------------------RTAVDRANILE------------------------------RNVELVP
----------------IV------------------------------------------------------
-----------------------------------------------------------------VY-----
-ANTDDSFIMEKM-----------------------------VCN-LISQGVIA------------IF----
------------------------------------GPSTGSSSDIIASICDTLDIPHIV------------
-------------YDWIPNESI--------PDREHST----------MTL-------------NVHPDNLLL
SQG-----------LAEIVQ--SFAWRSFTVVYET---------------DKELQQLQDIL------QVGEP
ISNPT------TVKQ-----------------L-GPGDD----HRPF--------LKEIKLS-TDNCLILHC
AP-D-------------------NLLKILQQA-----------NELKMLGEYQSVFIPLLDTHSIDFGELS-
-------GVEANITTVRLM---DPSDFHVK--------------NVVHDW------EEREKREGRYFKVDP-
---------NRVKSQMI---LLNDAVWLFSKGLT----EL--GIFEELTA----------------------
----------------------------------PDLECR-----R--KKPW--------------------
----------PFGKRIIEFIKA-RSEET--------------------------STGRIDFNE---------
--------------NG-Q-RSFFTLRFMELN-SDGF-----------------LD-----L-----------
-----ATWDPVN-----------------------------GL-------------DVLN------------
-------DDE-ESEKRVGQKLSNKTFI-------------------------------V---SSR-------
------L-GAP-----------------F-LTLREPQ--------------------------EG------E
-ILT----------GN------------------------------SRY------EGYSID---------LI
N--------------------------------------------------EI----AKMLN--F-------
--K-FEFR-----------MS-----------------------------PDG-KYGALNK-----------
-----------------------------------VTQ----------T--------WD-G-----------
-------------IVR-------------------QLID---------------------GN---A----D-
---------L--GICDLTMTS----SRRQ----------------A--------VDF------------TPP
---FMTL--GISILFSKP-PTPPT---DL----FSFLSPFSLD--------------------VWIYM-GSA
---YLF---------ISL---------------------LL-------------------------------
----------FA-L-ARMAPDDWE------------------------------------------------
----------NPHPC-----------------KE--------------------------------------
------------------PEEVENIWSIMNT-TWLSIGSLM------GQ---------------------G-
-----------CDILPKAA-STRLVT-GM-WWFFALMML---NSYTANLAA-FLTNSRQAN-S--------I
N----------------SAED---LAAQSK--------I-KYGAMA------------GGSTMGF-------
--F---------------RDSNF----------------------------------------STYQKMWTA
-MES-------------------------------------ASPS-VFTKTND----E--------------
GV----E-R--------------VQKGK----------NLYAFLM-------------EST-TLEYNVE---
-------R-K--------------------------------------CD---LV-----QIG--G-WL-DY
KSYGIAMPFN-----SPYRKQISAAVLKLGELGQLAELKRK-----------WWKEMH--------------
-GGG---NCEKSD----------------------ED-----------------------------------
-----------------G-GDTP--ELG------LENVGGVFL---------------V--LGL---G----
-----LLSAM---------------------------V--LGC--------TEF-LWN--------------
--------------------------------------------------VKSVA-----------------
----------------------------------IEEKI-S----LKEA-FKSEA-----------------
-----------------LFAARIWI----------------------------------------TTKPV--
---------------HTSSESGSSN-------------------------SSS-SSSS-------RSKHSF-
-----KSQGLSMKSLKSSGYQDVEASVHSKLKKIGSMFSLKSQKTVTPPPEIGWKLDKSTQIDVVPTSDVDQ
ELIPEVEPHLPH-RHHHHHHHRHHHHHHQPDQEHDRNPSPPE
>DmelGlu-R1/1-991
----------------------------MHSRLKFLA-----------------------------------
------------YLHFICASSIF---------------------------W-PEF-----------------
SSAQQQ--------QQTV---------------SLTEKIPLGAIFE---QGTDD-----VQSAF--------
------------------------KYAMLNHN-LNV-------------------------S---S--RRFE
----------------LQ------------------------------------------------------
--------------------------------------------------------------AYVDV-----
-INTADAFKLSRL-----------------------------ICN-QFSRGVYS------------ML----
------------------------------------GAVSPDSFDTLHSYSNTFQMPFV-------------
-------------TPWFPEKV--LAPSS--GLLDFA-------------I-------------SMRPD---Y
HQA-----------IIDTIQ--YYGWQSIIYLYDS---------------HDGLLRLQQIY------QELKP
GNETF------RVQMVKRIA-----------NV-TMAIE----FLHT--------LEDLGRF-SKKRIVLDC
PAEM-------------------AKEIIVQHV-----------RDIKLGRRTYHYLLSGLVMDNHWPSDVV-
------EFGAINITGFRIV---DSNRRAVR--------------DFHDSRKRLEPSGQSQSQNAGGPNSL--
---------PAISAQAA---LMYDAVFVLVEAFN----RILRKKPDQFRSNHLQRRSHG-----GSSSSSAT
GTNES----------------------------SALLDCNTSK--GW-VTPW--------------------
----------EQGEKISRVLRK-------------------VEIDG--------LSGEIRFDE---------
--------------DG-R-RINYTLHVVEMSVNSTL-----------------QQ-----V-----------
-----AEWRDDA-----------------------------GLLPLHS-------HNYASSS----------
------RSAS-AST---GDYDRNHTYI-------------------------------V---SSL-------
------L-EEP-----------------Y-LSLKQYT--------------------------YG------E
-SLV----------GN------------------------------DRF------EGYCKD---------LA
D--------------------------------------------------ML----AAQLG--I-------
--K-YEIR-----------LV-----------------------------QDG-NYGAENQY----------
-----------------------------------APG----------G--------WD-G-----------
-------------MVG-------------------ELIR---------------------KE---A----D-
---------I--AISAMTITA----ERER----------------V--------IDF------------SKP
---FMTL--GISIMIKKP-VKQTP---GV----FSFLNPLSQE--------------------IWISV-ILS
---YVG---------VSF---------------------VL-------------------------------
----------YF-V-TRFPPYEWRIV-RRP---------------------Q--------------------
-----ADSTA---------------------------QQPPGI----IGGATLSEPQAHVPPVPP-------
-----------------------NEFTMLNS-FWYSLAAFM------QQ---------------------G-
-----------CDITPPSI-AGRIAA-AV-WWFFTIILI---SSYTANLAA-FLTVERMVA-P--------I
K----------------TPED---LTMQTD--------V-NYGTLL------------YGSTWEF-------
--F---------------RRSQI----------------------------------------GLHNKMWEY
-MNA--------------------------------------NQH-HSVHTYD----E--------------
GI----R-R--------------VRQSK----------GKYALLV-------------ESP-KNEYVNA---
-------R-PP-------------------------------------CD---TM-----KVG--R-NI-DT
KGFGVATPIG-----SPLRKRLNEAVLTLKENGELLRIRNK-----------WWFDK---------------
---T---ECNL------------------------DQE----------------------------------
-----------------T-STPN--ELS------LSNVAGIYY---------------I--LIG---G----
-----LLLAV---------------------------I--VAI--------MEF-FCR--------------
--------------------------------------------------NKTPQLKSPGS-----------
---------NGS-----------AGGVPGMLASSTYQRD-S----LSDAIMHSQA-----------------
-----------------KLAMQASS--------------------------------------EYDERLV--
GV----------------------------------------------ELASNVRY-----------QYSM-
------------------------------------------------------------------------
------------------------------------------
>DmelGlu-R1B/1-1095
----------------------------MRFGLKL-------------------------------------
--------------------SCL---------------------------W-PSFLLWLTWSSGGGGGSGVG
VSAQP----------------------------SLTEKIPLGAIFE---QGTDE-----VQSAF--------
------------------------KYAMLNHN-LNV-------------------------S---S--RRFE
----------------LQ------------------------------------------------------
--------------------------------------------------------------AYVDV-----
-INTADAFKLSRL-----------------------------ICN-QFSRGVYS------------ML----
------------------------------------GAVSPDSFDTLHSYSNTFQMPFV-------------
-------------TPWFPEKV--LTPSS--GFLDFA-------------L-------------SMRPD---Y
HQA-----------IIDTIQ--FYGWRKIIYLYDS---------------HDGLLRLQQIY------QGLRP
GNESF------QVELVKRIS-----------NV-SMAIE----FLHT--------LEQIGRF-ENKHIVLDC
PTEM-------------------AKQILIQHV-----------RDLRLGRRTYHYLLSGLVMDDRWESEII-
------EFGAINITGFRIV---DTNRRLVR--------------EFYDSWKRLDP----QMSVGAGRES---
-----------ISAQAA---LMYDAVFVLVEAFN----KILRKKPDQFR-NNVQRRSQTLMVAQAAASTSSD
GYNYSASGGGGGNGGAGGGFAGSDSGGSG-GMASRALDCNTAK--GW-VNAW--------------------
----------EHGDKISRYLRK-------------------VEIEG--------LTGDIKFND---------
--------------DG-R-RVNYTLHVVEMTVNSAM-----------------VK-----V-----------
-----AEWNDDA-----------------------------GLQPLNA--------KYVRLR----------
------PHV---------EFEKNRTYI-------------------------------V---TTV-------
------L-EEP-----------------Y-IMLKQVA--------------------------FG------E
-KLH----------GN------------------------------NRF------EGYCKD---------LA
D--------------------------------------------------LL----AKELG--I-------
--N-YELR-----------LV-----------------------------KDG-NYGSEKSS----------
-----------------------------------AHG----------G--------WD-G-----------
-------------MVG-------------------ELVR---------------------KE---A----D-
---------I--AIAAMTITA----ERER----------------V--------IDF------------SKP
---FMSL--GISIMIKKP-VKQTP---GV----FSFMNPLSQE--------------------IWVSV-IFS
---YIG---------VSI---------------------VL-------------------------------
----------FF-V-SRFSPHEWRLVQQQP---------------------Q--------------------
-----QSQSPDPHAH----------------HEQLANQQPPGI----IGGAPLPAPPG--PPTPGAQTAAGA
AALQAALSAGSPGSG-GSSSAVVNEFSVWNS-FWFSLAAFM------QQ---------------------G-
-----------CDLSPRSV-SGRIAA-AS-WFFFTLILI---SSYTANLAA-FLTVERMVT-P--------I
N----------------SPED---LAMQTE--------V-QYGTLL------------HGSTWDF-------
--F---------------RRSQI----------------------------------------GLHNKMWEY
-MNS--------------------------------------RKH-VFVPTYD----E--------------
GI----K-R--------------VRNSK----------GKYALLV-------------ESP-KNEYVNA---
-------R-EP-------------------------------------CD---TM-----KVG--R-NL-DT
KGFGIATPLG-----SALKDPINLAVLTLKENGELIKLRNK-----------WWYEK---------------
---A---ECSTHK----------------------DGE----------------------------------
-----------------T-S-HS--ELS------LSNVAGIFY---------------I--LIG---G----
-----LLVSV---------------------------F--VAI--------LEY-CFR--------------
--------------------------------------------------SRDSRSASSGSGMGLGMGLGGG
MSGGSLGKANGSM------MLGPSSAVPGGMPSS-HQRS-T----LTDT-MHAKA-----------------
-----------------KLTIQASR--------------------------------------DYDNGRV--
GY----------------------------------------------LNCASLQYYP-------PAQLSA-
-----T-PPDAGDSLHMNAHGQV-------------------------------------------------
------------------------------------------
>DmelGluRIIA/1-907
----------------------------MRLCPVV-------------------------------------
------------IYAFIIIIGFLEGIIALGG-----------------------------------------
---------------------------------DDRNEITVGAIFY---ENEKE-----IELSF--------
------------------------DQAFREVNNMKF-------------------------SE----LRFVT
----------------IK------------------------------------------------------
-----------------------------------------------------------------RY-----
-MPTNDSFLLQQI-----------------------------TCE-LISNGVAA------------IF----
------------------------------------GPSSKAASDIVAQIANATGIPHIE------------
-------------YDLKLEAT---------RQEQLNHQ---------MSI-------------NVAPSLSVL
SRA-----------YFEIIKS-NYEWRTFTLIYET---------------PEGLARLQDLM------NIQAL
NSDYV------KLRN-----------------LADYADD----YRIL--------WKETDETFHEQRIILDC
EP-K-------------------TLKELLKVS-----------IDFKLQGPFRNWFLTHLDTHNSGLRDIY-
-----NEDFKANITSVRLKVV-DANPFERK------------------------------------------
KTRLTKVD-QILGNQTMLPILIYDAVVLFASSAR----NVIAAMQP-FHP----------------------
----------------------------------PNRHC------GS-SSPW--------------------
----------MLGAFIVNEMKT--------------ISEDDVEPHF--------KTENMKLDE---------
--------------YG-Q-RIHFNLEIYKPT-------------------------VNEPM-----------
-----MVWTPDN-----------------------------GI-----------------------------
-----------------KKRLLNLELESAG------------TTQD---FSEQRKVYTV---VTH-------
------Y-EEP-----------------Y-FMMKEDH--------------------------E--------
-NFR----------GR------------------------------EKY------EGYAVD---------LI
S--------------------------------------------------KL----SELME--F-------
--D-YEFM-----------IV-----------------------------NGN---GKYNP-----------
-----------------------------------ETK----------Q--------WD-G-----------
-------------IIR-------------------KLID---------------------HH---A----Q-
---------I--GVCDLTITQ----MRRS----------------V--------VDF------------TVP
---FMQL--GISILHYKS-PPEPK---NQ----FAFLEPFAVE--------------------VWIYM-IFA
---QLI---------MTL---------------------AF-------------------------------
----------VF-I-ARLSYREWL------------------------------------------------
----------PPNPA----------------IQD--------------------------------------
------------------PDELENIWNVNNS-TWLMVGSIM------QQ---------------------G-
-----------CDILPRGP-HMRILT-GM-WWFFALMML---STYTANLAA-FLTSNKWQS-S--------I
K----------------SLQD---LIEQDK--------V-HFGSMR------------GGSTSLF-------
--F---------------SESND----------------------------------------TDYQRAWNQ
-MKD-------------------------------------FNPS-AFTSTNK----E--------------
GV----A-R--------------VRKEK----------GGYAFLM-------------ETT-SLTYNIE---
-------R-N--------------------------------------CD---LT-----QIG--E-QI-GE
KHYGLAVPLG-----SDYRTNLSVSILQLSERGELQKMKNK-----------WWKNH---------------
--NV---TCDS-Y----------------------HEV----------------------------------
-----------------D-GD----ELS------IIELGGVFL---------------V--LAG---G----
-----VLIGV---------------------------I--LGI--------FEF-LWN--------------
--------------------------------------------------VQNVA-----------------
----------------------------------VEERV-T----PWQA-FKAEL-----------------
-----------------IFALKFWV----------------------------------------RKKPM--
---------------RI-SSSSDKS---------------------------S------------SRRSS--
---------GSRRSSKEKSRSKTVS-----------------------------------------------
------------------------------------------
>DmelGluRIIB/1-913
------------------------------------------------------------------------
------------MHGLQFLVLLALAIASGAN-----------------------------------------
---------------------------------EDTLVIKIGAIFF---DTEMK-----LADAF--------
------------------------SAALEEVNAIN--------------------------PA----LKLDA
----------------IK------------------------------------------------------
-----------------------------------------------------------------RY-----
-VTVDDSIVLQDI-----------------------------SCD-LIGSGVAA------------IF----
------------------------------------GPSSKTNSDIVEVLCNMTGIPHLQ------------
-------------FDWHPQQS---------NRERMNHQ---------LTV-------------NVAPMELFL
SAA-----------FSDILASKTFDWKSFTIAYER---------------SSHLIRLQHIL------AWKQL
HKAGI------KMQE-----------------F-ERGDD----YRIL--------WKRINNA-REKFVLLDC
PS-D-------------------ILVDVINAS-----------IGYNMTGSFNHLFLTNLDTHLSGIDGFY-
-----SRDFTVAVAAVRIRTY-VPPPVHDE-------------IDVFDNS---------------------V
DTRFSS-----LGSQ-----LVYDSIVLFYNALL----EI--SQRPGFYI----------------------
----------------------------------PNFSC------GR-GF-W--------------------
----------QPGPRLVEQMKQ--------------ITPKMVKPPF--------KTQRLQINA---------
--------------DG-Q-REDFNLEVYNPI-------------------------IDRVT-----------
-----HIWNKEF-----------------------------QLV------------DFEK------------
------LREN-STQALKQKRLQNKE--------------------D---FSQKPIRYTV---ATR-------
------V-GKP-----------------Y-FSWREEP--------------------------EG------V
-HYE----------GN------------------------------ERF------EGYAVD---------LI
Y--------------------------------------------------ML----AQECK--F-------
--D-FNFE-----------PV-----------------------------RDN-KYGSYDA-----------
-----------------------------------NTD----------E--------WD-G-----------
-------------IIR-------------------QLID---------------------NN---A----Q-
---------I--GICDLTITQ----ARRS----------------V--------VDF------------TVP
---FMQL--GISILSYKE-PPPKA---DI----YAFLNPYNAE--------------------VWLFV-MIA
---MMI---------TAF---------------------AL-------------------------------
----------IF-T-GRIDQYEWD------------------------------------------------
----------QPVEN----------------VNR--------------------------------------
------------------EMERQNIWHLSNA-LWLVLGSML------NQ---------------------G-
-----------CDLLPRGL-PMRLLT-AF-WWIFALLIS---QTYIAKLAA-FITSSKIAG-D--------I
G----------------SLHD---LVDQNK--------V-QFGTIR------------GGATSVY-------
--F---------------SESND----------------------------------------TDNRMAWNK
-MLS-------------------------------------FKPD-AFTKNNE----E--------------
GV----D-R--------------VKLSK----------GTYAFLM-------------ETT-NLQYYVQ---
-------R-N--------------------------------------CE---LT-----QIG--E-SF-GE
KHYGIAVPLN-----ADFRSNLSVGILRLSERGELFKLRNK-----------WFNSN---------------
--ES---TCDSNV----------------------PTI----------------------------------
-----------------D-DG----QFD------MDSVGGLFV---------------V--LIV---G----
-----VVVGL---------------------------V--IGV--------AEF-LWH--------------
--------------------------------------------------VQRIS-----------------
----------------------------------VKEKI-P----PMLA-LKAEF-----------------
-----------------YFVIRFWL----------------------------------------TRKPL--
---------------HTYRQSRDST---------------------------S------------TGYSSL-
-----E-QITSASSAKKKKKTRRIEK----------------------------------------------
------------------------------------------
>DmelGluRIIC/1-940
------------------------------------------------------------------------
------------MWQRILLLGCMWSAFFMCR-----------------------------------------
---------------------------------SRGQQINIGAFFY---DDELE-----LEKEF--------
------------------------MTV---VNAING-------------------------PESEQTMRFYP
---------------LIK------------------------------------------------------
-----------------------------------------------------------------RL-----
-KPEDGSVTMQEH-----------------------------ACD-LIDNGVAA------------IF----
------------------------------------GPSSKAASDIVALVCNSTGIPHIE------------
-------------FDISDEGI---------QAEKPNHQ---------MTL-------------NLYPAQAIL
SKA-----------YADIVQ--NFGWRKFTIVYDAD-------------DARAAARLQDLL------QLREV
HNDVV------RVRK-----------------F-HKDDD----FRVM--------WKSIR---GERRVVLDC
EP-N-------------------MLVELLNSS-----------TEFGLTGQYNHIFLTNLETYTDHLEELAA
D----NETFAVNITAARLLVNPDPPPYSLP-------------YGYVTQR---------------------D
NIVYESSD-P---PRTLIHDLIHDALQLFAQSWR----NA--SF---FYPDRM-------------------
--------------------------------VVPRITCDFAASGGR-T--W--------------------
----------AMGRYLARLMKG---------------TSGVNNTNF--------RTSILQFDE---------
--------------DG-Q-RITFNIEVYDPL-------------------------DGIGI-----------
-----AIWDPRG-----------------------------QI-----------------------------
------------TQ-------LNVDVK-----------------------AQKKMIYRV---ATR-------
------I-GPP-----------------Y-FSYNETA--------------------------RE------L
-NLT----------GN------------------------------ALY------QGYAVD---------LI
D--------------------------------------------------AI----ARHVG--F-------
--E-YVFV-----------PV-----------------------------ADQ-QYGKLDK-----------
-----------------------------------ETK----------Q--------WN-G-----------
-------------IIG-------------------EIIN---------------------ND---A----H-
---------M--GICDLTITQ----ARKT----------------A--------VDF------------TVP
---FMQL--GVSILAYKS-PHVEK---TL----DAYLAPFGGE--------------------VWIWI-LIS
---VFV---------MTF---------------------LK-------------------------------
----------TI-V-ARISKMDWE------------------------------------------------
----------NPHPC----------------NRD--------------------------------------
------------------PEVLENQWRIHNT-GWLTVASIM------TA---------------------G-
-----------CDILPRSP-QVRMFE-AT-WWIFAIIIA---NSYTANLAA-FLTSSKMEG-S--------I
A----------------NLKD---LSAQKK--------V-KFGTIY------------GGSTYNL-------
--L---------------ADSNE----------------------------------------TVYRLAFNL
-MNN-------------------------------------DDPS-AYTKDNL----E--------------
GV----D-R--------------VRKNR----------GDYMFLM-------------ETT-TLEYHRE---
-------Q-N--------------------------------------CD---LR-----SVG--E-KF-GE
KHYAIAVPFG-----AEYRSNLSVAILKLSERGELYDLKQK-----------WWKNP---------------
--NA---SC---F----------------------EEP----------------------------------
-----------------D-PDAT-PDMT------FEELRGIFY---------------T--LYA---G----
-----ILIAF---------------------------L--IGI--------TEF-LVY--------------
--------------------------------------------------VQQVA-----------------
----------------------------------LEERL-T----FKDA-FKKEI-----------------
-----------------RFVLCVWN----------------------------------------NRKPIVA
GTPISSV-------RTTPRRSLDKSLDRTP--KSSRRVVIGRSSEEMREMAQG------------SGSSS--
---------GSNNAGRGEKEARV-------------------------------------------------
------------------------------------------
>DmelGluRIID/1-902
------------------------------------MH----------------------------------
---------FC--WISLIILSLSRVQAQF-------------------------Y-----------------
---------------GG-NAYE----------ASSGQSIRLGLITD---DATDR-----IRQTF--------
------------------------EHAISVVNNE-------------------------------LGVPLVG
----------------ET------------------------------------------------------
-----------------------------------------------------------------EQ-----
-VAYGNSVQAFAQ-----------------------------LCR-LMQSGVGA------------VF----
------------------------------------GPAARHTASHLLNACDSKDIPFIY------------
-------------PHLS-------------WGSNPDG------------F-------------NLHPSPEDI
ANA-----------LYDIVN--QFEWSRFIFCYES---------------AEYLKILDHLM------TRYGI
KGPVI------KVMRY---------------DL-NLNGN----YKSV--------LRRIRKS-EDSRIVVVG
ST-T-------------------GVAELLRQA-----------QQVGIMNEDYTYIIGNLNLHTFDLEEYK-
-------YSEANITGIRMF---SPDQEEVR--------------DLMEKLHQ--ELGESE------------
--PVNSGS-TFITMEMA---LTYDAVRVIAETTK----------HLPYQP----------------------
----------------------------------QMLNCS-----ERHDNVQ--------------------
----------PDGSTFRNYMRS-------------------LEIKEK------TITGRIYF-----------
--------------EGNV-RKGFTFDVIELQ-TSGL-----------------VK-----V-----------
-----GTWEEGK-----------------------------DF-------------EFQR-P----------
------PQAV-NFNDIDDGSLVNKTFI-------------------------------V---LIS-------
------VATKP-----------------Y-ASLVE----------------------------SI------D
-TLI----------GN------------------------------NQF------QGYGVD---------LI
K--------------------------------------------------EL----ADKLG--F-------
--N-FTFR------------D-----------------------------GGN-DYGSFNK-----------
-----------------------------------TTN----------S--------TS-G-----------
-------------MLK-------------------EIVE---------------------GR---A----D-
---------L--AITDLTITS----EREE----------------V--------IDF------------SIP
---FMNL--GIAILYVKP-QKAPP---AL----FSFMDPFSSE--------------------VWLYL-GIA
---YLG---------VSL---------------------CF-------------------------------
----------FI-I-GRLSPIEWD------------------------------------------------
----------NPYPC----------------IEE--------------------------------------
------------------PEELENQFTINNS-LWFTTGALL------QQ---------------------G-
-----------SEIAPKAL-STRTIS-AI-WWFFTLIMV---SSYTANLAA-FLTIENPTS-P--------I
N----------------SVKD---LADNKD-------DV-QYGAKR------------TGSTRNF-------
--F---------------STSEE----------------------------------------PIYIKMNEY
-LNA--------------------------------------HPE-MLMENNQ----Q--------------
GV----D-K--------------VKS-G----------TKYAFLM-------------EST-SIEFNTV---
-------R-E--------------------------------------CN---LT-----KVG--D-PL-DE
KGYGIAMVKN-----WPYRDKFNKALLELQEQGVLARLKNK-----------WWNEV---------------
-GAG---VCS-AK----------------------SD-----------------------------------
-----------------D-DGPS--ELG------VDNLSGIYV---------------V--LVI---G----
-----SIISI---------------------------I--ISI--------LCW-CYF--------------
-------------VYKK---------------------------------AKNYEV----------------
----------------------------------------P----FCDA-LAEEF-----------------
-----------------RIVIRFSE----------------------------------------NERPL--
---------------K-----SAQS-------------------------IYS------------RSRNS--
--------SQSIESLKTDSEEN------------------------------------------MPVED---
------------------------------------------
>DmelGluRIIE/1-897
---------------------------------MFFNH----------------------------------
---------FVILW-SLFSIHISVNWAQYE-----------------------NF-----------------
---------------GGYDNYQ------------SLESVPIGLLTD---QNTEQ-----MNIVF--------
------------------------DHAIDVANQE-------------------------------VGTSLTS
----------------LK------------------------------------------------------
-----------------------------------------------------------------EE-----
-VNYGDAYQSYGK-----------------------------LCR-MLETGIAG------------VF----
------------------------------------GPSSRHTAVHLMSICDAMDIPHIY------------
-------------SYMS---------------ENAEG------------F-------------NLHPHPADL
AKA-----------LYSLIT--EFNWTRFIFLYES---------------AEYLNILNELT------TMLGK
SGTVI------TVLRY---------------DM-QLNGN----YKQV--------LRRVRKS-VDNRIVVVG
SS-E-------------------TMPEFLNQA-----------QQVGIINEDYKYIIGNLDFHSFDLEEYK-
-------YSEANITGLRLF---SPEKMAVK--------------ELLMKLGY--PTDQDE------------
---FRNGS-CPITVEMA---LTYDAVQLFAQTLK----------NLPFKP----------------------
----------------------------------MPQNCS-----QRTESVR--------------------
----------DDGSSFKNYMRT-------------------LRLTDR------LLTGPIYF-----------
--------------EGNV-RKGYHLDVIELQ-PSGI-----------------VK-----V-----------
-----GTWDEDR-----------------------------QY-------------RPQRLA----------
------PTTA-QFDSVDN-SLANKTFI-------------------------------I---LLS-------
------VPNKP-----------------Y-AQLVE----------------------------TY------K
-QLE----------GN------------------------------SQY------EGYGVD---------LI
K--------------------------------------------------EL----ADKLG--F-------
--N-FTFV------------N-----------------------------GGN-DYGSYNK-----------
-----------------------------------STN----------E--------ST-G-----------
-------------MLR-------------------EIMT---------------------GR---A----D-
---------L--AITDLTITS----EREQ----------------A--------LDF------------TIP
---FMNL--GIAILYLKP-QKATP---EL----FTFMDPFSEE--------------------VWWFL-GFS
---FLG---------VSL---------------------SF-------------------------------
----------FI-L-GRLSPSEWD------------------------------------------------
----------NPYPC----------------IEE--------------------------------------
------------------PEELENQFTLGNS-IWFTTGALL------QQ---------------------G-
-----------SEIGPKAL-STRTVA-SF-WWFFTLIVV---SSYTANLAA-FLTIEKPQS-L--------I
N----------------SVDD---LADNKD-------GV-VYGAKK------------TGSTRNF-------
--F---------------MTSAE----------------------------------------ERYKKMNKF
-MSE--------------------------------------NPQ-YLTEDNM----E--------------
GV----N-R--------------VKT-N----------THYAFLM-------------EST-SIEYNTK---
-------R-E--------------------------------------CN---LK-----KIG--D-AL-DE
KGYGIAMRKD-----WPHRGKFNNALLELQEQGVLEKMKNK-----------WWNEV---------------
-GTG---ICA-TK----------------------ED-----------------------------------
-----------------A-PDAT--PLD------MNNLEGVFF---------------V--LLV---G----
-----SCCAL---------------------------L--YGI--------ISW-VLF--------------
-------------VMKK---------------------------------AHHYRV----------------
----------------------------------------P----LRDA-LKEEF-----------------
-----------------QFVIDFNN----------------------------------------YVRVL--
---------------K-----NSAS-------------------------IYS------------RSRQS--
--------SMSVASVAQESQ----------------------------------------------------
------------------------------------------
>DmelIR100a/1-603
------------------------------------------------------------------------
------------------------------------------------------------------------
--------------------------------------MATTLQLIML-------ALV--------------
------------------------------------------------------------------------
-----------------------------------------------------GG-----------------
------------------------------------------------------------------------
------------------------------------------------TLGQANNT-----DHKQVLTS---
---------I--------------------------------------------------------------
------------VKQLEGG-----------------------------------------------------
--------------------------LELHLRTSEDGGND------------LVQFLMQ-------------
---------------------------------------------------------------EKSSIIISA
KQEEVP------------------SRAKI-------------------MRHHFFIFDGVHQMQEIRTSLFN-
------------------------------------------------------------------------
------------------------------------------------------------------------
---------------------------T--------------------------------------------
-----------DGFYILALENNT-------------------------------------------------
-------------IEDDVLLMEFAAD----------------------------------VWLQHGHSRI--
---YYVQ-------------LSKKSVLL-------FNPFLQRLVVVQ------DSKTYSR------------
----------------IYKDLEGYHLR-------------------------------I---YI--------
------FDSVY-----------------S-SVI---------------------------------------
--------------GDGEN-------------------------KVLSV------TGADAK---------LA
K--------------------------------------------------TV----ARQLN--F-------
--T-ADFV-----------WP-----------------------------DDE-FFGGRL------------
-----------------------------------ANG----------E--------YS-G-----------
-------------GVG-------------------RAHR---------------------GE---V----D-
---------I--IFAGFFI-K----DYLT----------------TH-------IQFS-----------AAV
---YM---DELCLYVKKA-QRI-P--------QSIL--PLFAVHMD-----------------VWLCF-LLV
G--LLG-------ALVWL---------------------ILR------------------------------
----------AVNL------------------------------------ILGIEG--V----PDG------
-----SRATRISYFG---------------------------------------------------------
-----------------------------------AARRIF------VD-TWVIWVR-VNVGR---------
--------------FPPFH-SERIFV-AS-LCLVSVIFG---ALLESSL------ATVYIR-P--------L
---------------------------------------------------------------YYRD-----
--V------------------------------------------------------------NTLRELDES
GQPIYIKHPAFKDDLFYGHNSE-----------------VYRRLDAKMMLVAEGE--ERL-----------I
EMV---S-KRGGFAGV----------------------TRSASLQ---------------------------
----------L------SDIRYV------------------------MTKK--VH-----KIP--E-CPKN-
YHIAYVLPRP-----SPYLEEVNRIVLRLVAGG----IVGL-----------WTGEAK----------ERAK
WSIQRFPE-------------------------YLAELDVG-----R-------------------------
-------------------WKV----LT------LSDVQLAFY---------------A--LTI---G----
-----CLLSA---------------------------I--VCM--------AEI-L----------------
-----------LGRQRRL------------------------------------------------------
------------------------------HSPK--------------------------------------
------------------------------------------------------------------------
------------------------------------------------------------------------
------------------------------------------------------------------------
------------------------------------------
>DmelIR11a/1-642
------------------------------------------------------------------------
--------------MRFAILWLF-------------------------------------------------
-------------------------------SGCLLPGIQVGIWVVVR-----------AQPTGR-------
------------------------------------------------------------------------
-------------DVLLSR---------------------------L-------------------------
------------------------------------------------------------------------
--------------------GNQQNELNT--------RRLANASSYLTRNYIAN-------RINTLVVR---
------------------------------------------------------------------------
----------------------------------------EICVECPYELSERQRQL----VDQILASLA--
--------PE-----------------LSVLLHKGTAEETT-------------------------------
---------------------------------------------------------------WEYTLFVVN
DHTAFTG-------------------QVFIFPD-------------ELLEREFFCIVVVSEIQSRQF-----
------------------------------------------------------------------------
------------------VRQTVGSIVK--------------------------------------------
---------------------------S--------------------------------------------
-------NLQMHFVNVVVVAQL--------------------------------------------------
-------------EDGTVGTYSYKLFKANCT-----------------PGITVRQ-----I-----------
--------------------------------NHFDRITGKP------------QQSMPDLYPV--------
---------------------RNGHL-----GDCPFNVGAA-HMPPHL----------I---YKR-------
------HKDPPP---------------AS-----------------------------------N------V
SIP-------------------------------------A-----EDL------AGIDWD---------LL
Q--------------------------------------------------LL----AKALK--F-------
--R-IQLYMPQ--------EPSQIF-----------------------------------------------
-------------------------------------GEG--------N--------VS-G-------CFRQ
LA-DGTVSI-A--IGG-------------------------------------------LSG---S----DK
-------------------------RRS--------------------------------------LFSKST
--VYHQ--SNFVMVVR---------RDRYLGRLGPLILPFRGK--------------------LWGVIIVI-
--LLLA-----V---LSTCWLRSRLGLSHPIED------LL------------------------T------
----------VI-V------------------------------GN--------------------------
------------------------------------------------------------------------
--------------------------------------PIPD-----HR-----------------------
--------L-----PG-KG-FLRYLL-AS-WMLLTLVLR---CAYQARLFD-VLRLSRHRP---------LP
K----------------DLSG---LIK---------DNY-TMVANG-----------YHDFYPLE-------
--L-------------TCRQPLD-----------------------------------------FSARF-ER
----------------------------V-----------------QRAAPDE-------------------
------R-L------------TTIA-----------LISNLAYWNHKHP-----------------NIS---
-------RLTFV-----------------------------------RQPI--Y-----------------M
YHLVIYFPRR-----FFLRPAIDRKIKQLLSAG----VMAH-----------IE----RRYM----------
-----------------------------------------------------------------QY-----
---------ENKRKVASN-DPVLLRRIT------KSIMNGAYR---------------I--HGL---V----
-----IVLAT---------------------------G--MFI--------LEL-LAGRSN-----------
--------------------------------------------------GRLRRWMEWVHQ----------
------------------------------------------------------------------------
------------------------------------------------------------------------
------------------------------------------------------------------------
------------------------------------------------------------------------
------------------------------------------
>DmelIR20a/1-563
------------------------------------------------------------------------
------------------------------------------------------------------------
-------------------------------------------MLAS------------LNRSTG-------
------------------------------------------------------------------------
------------------------------------------------------------------------
------------------------------------------------------------------------
---LSAELL--------------------------------DLYGLVVHFLLSG-------EHTTLVYF---
---------------NP-------------------------------------------------------
------------------------------AGLDC-----------SWGVLWQR------------------
----------------------NLTAHPQIVWQRNY----------------SYPDLYYQF-----------
---------------------------------------------------------------NAKLLVLAC
LPMDSRAAI------------------QLEILA----------NSLSHLRTVVRLLIEVAGPDQ--------
------------------------------------------------------------------------
-----------------------VTLA---------------------------------------------
------------------------------------------------------------------------
----------------RQYLSFC-------------------------------------------------
-------------LRRSM--------------------------------LHVEL-----Y-----------
----FRDYHHSLILYS--------------------------------------FRAFPSFELVMRW-----
--ISVGQGVK--LFLHKLDDLRGHRLR-------------------------------V---IP--------
------DLSPPN------------------TFFYR-------------------------------------
-DAR----------GDNQV------------------------------------TGYLWD---------FL
A--------------------------------------------------TF----AGRLNA---------
--G-LEVV-----------RP---------------------------------SWRAGSA-----------
-----------------------------------------------SD--------SS-------------
------------YMLE-------------------YSAK---------------------GL---I----D-
---------VGLTTTLITKW-----NLWA----------------I--------HQY------------TYP
---LLV--SSWCTMLPVE--KPLA--TPDL--FGRIVC----------------------PTLAMTLL-LII
---LVT---------WLV---------------------FRQL-RC--------------------------
-------------L----------------------------------------------------------
------------------------------------------------------------------------
------------------------------------------------------------------------
----------------TRLKNSRPAR-IV-PHLLTLLLL---TTCSAQLLS-LLIFPPYHV-R--------I
A----------------SFED---LLR-GD--------Q-KILGMRNEFYNF------DGA-----------
--F-------------RARYAGVFY-------------LI-----------------------DDPNELYDL
-------------------------------------------RN---------------------------
HF----N-TTWAY---------TMPYIK------------WLVIK-----------------TQQRHFS---
-------KPLF------RWSKD-------------------------LC----FF---------------DF
MPTSVIVAPD-----SIYWESIKDFTFRIHQAG----LMKH-----------WIRKSFYDMI----------
-KAG-----KMSIKD---------------------------------------------------Y-----
-----------------S-DLETLKPLN------IGDLEIVWR---------------V--CGA---A----
-----IAVAS---------------------------A--IFI--------MEL-LY---------------
----------------------------------------------------FYIN----------------
-----------------------------VFFNSL-------------------------------------
------------------------------------------------------------------------
------------------------------------------------------------------------
------------------------------------------------------------------------
------------------------------------------
>DmelIR21a/1-842
------------------------------------------------------------------------
------------------------------------------------------MSYYW-------------
----------------------------------------VALVLF-------------TAQAFSIE-----
-------------------GDRSASYQEKCISRRLINHYQ--LNKEIFGVGMCDGNNENEFRQKRRIVPTFQ
G------NPRPRGELLAS------------------------------------------------------
-----------------------------------------------------------------------K
FHVNSYNFEQTNS--------------------------LVGLVNKIAQEYLNK---------CPPVIY-YD
SFVEK--------------------------------------SDGLILENLFKTIPITFY-----------
-------------------------------------------------------------HGEINADYEAK
NKR-----------FTSHID--C-NCKSYILFLSDPLM----------------------------------
-------------------------------------------------------TRKILGPQTESRVVLVS
RSTQ------------------WRLRDFLSSEL---------------------------------------
------------------------------------------------------------------------
------------------SSNIVNLLVIGESLMAD-------------------------------------
-------------------------PMR--------------------ERPY--------------------
----------------VLYTHK-------------------------------LYADG--------------
--------------LGSN---------------------------------TPVV-----L-----------
-----TSWIKGAL------SRPHINLFP-------SKFQFG-------------------------------
--------------------FAGHRFQ-------------------------------I---SA--------
------ANQPP-------------------FIFRIRTL----------------------------------
-DSS----------GMGQLR----------------------------------WDGVEFR---------LL
T--------------------------------------------------MI----SKRLN--F-------
--S-I---------------------------------------------DITETPTR--------------
-------------------------------------S----------N--------TR-G-----------
-------------VVD-------------------TIQEQII------------------ER--TV----D-
---------I--GMSGIYITQ----ERLM----------------DSAMSVGHSPDC---------------
----------AAFITLAS--KALP---KY----RAIMGPFQWP--------------------VWVAL-ICV
---YLG-------GIFPI---------------------VF-------------------------------
---------------------TDRLTL---------------------------------------------
------------------------------------------------------------------------
------------------SHLMGNWGEVENM-FWYVFGMFT------NA---------FSFT--------GK
YSW-----------SNTRKNSTRLLI-GA-YWLFTIIIT---SCYTGSIIA-FVTLPAFPD---------TV
D----------------SVLD---LLG--------L-FF-RVGTLN------------NGGWETW-------
--F---------------QNSTHI----------------------------------------PTSRLYKK
-ME--------------------------------------------FVGSVD----E--------------
GI----G-N--------------VTQSF---------FWNYAFLG-------------SKA-QLEYLVQ---
-------S-NFSDENISRRS-----------------------------A---LH-----LSE--E-CF-AL
FQIGFLFPRE-----SVYKIKIDSMILLAQQSG----LIA-------------KINNEVSW-------VMQR
SSSG---RLLQ-------------------------------------------------------------
--------ASSSNSLREI-IQEERQLTT------ADT-EGMFL---------------L--MAL---G----
-----YFLGA---------------------------T--ALV--------SEI-VGGITNKCRQIIKRSRK
SAASSWSSASSGSMLRTNAEQLSHDKRKANRREAAEVAQKMSFGMRELNLTRATLREIYGSYGA--------
------PETDHGQ------L-----DIVHTEFPNSSAKLNN----IEDEESREALESLQR------------
---------------LDEFMDQMDND----------------------------------GN----------
-----------------------------------------------------------------PSSHTFR
IDN---------------------------------------------------------------------
------------------------------------------
>DmelIR25a/1-947
----------------------------MILM----------------------------------------
---------NPKTSKILWLLGFLS------------------LLS----SFSLEIAA---------------
---------------------------------QTTQNINVLFINE---VDNEP-----AAKAV--------
---------------------EVVLTYLKKNIRYGL-------------------------S--------VQ
----------------LD------------------------------------------------------
--------------------------------------------------------------SIEAN-----
-K--SDAKVLLEA-----------------------------ICN-KYATSIEKK------QTPHLIL----
-----------------------------------DTTKSGIASETVKSFTQALGLPTIS------------
-------------ASYG-------------QQGDLRQWRDLDEAKQKYLL-------------QVMPPADII
PEA-----------IRSIVI--HMNITNAAILYDD--------------SFVMDHKYKSLL------QNIQT
RHVIT------AIAK----------------DG-KRERE------EQ--------IEKLRNLDINNFFIL-G
TL-Q-------------------SIRMVLESV-----------KPA-YFERNFAWHAITQN-----------
EGEISSQRDNATIMFMKPMA--YTQYRDRL--------------GLLRTTYNLN------------------
---------EEPQLSSA---FYFD---LALRSFLT-IKEMLQSGAWPKDM----------------------
----------------------------------EYLNCDDFQ--GG-NTPQ--------------------
----------R-NLDLRDYFTK-------------------IT------------EPT-SYGTFDLVT----
-----QST---QPFNGHS-FMKFEMDINVLQIRGGS-----------------SV-NSKSI-----------
-----GKWISGL---N------------------------SEL-------------IVKD------------
-----------------EEQMKNLTADT---------------------------VYRI---FTV-------
------V-QAP-----------------F-IMR-------------------------------D------E
---T----------AP------------------------------KGY------KGYCID---------LI
N--------------------------------------------------EI----AAIVH--F-------
--D-YTIQ-----------EV-----------------------------EDG-KFGNMD------------
-----------------------------------ENG----------Q--------WN-G-----------
-------------IVK-------------------KLMD---------------------KQ---A----D-
---------I--GLGSMSVMA----EREI----------------V--------IDF------------TVP
---YYDL-VGITIMMQRP-SSPSS----L----FKFLTVLETN--------------------VWLCI-LAA
---YFF---------TSF---------------------LM-------------------------------
----------WI-F-DRWSPYSYQ------------------------------------------------
-------NNREKYKD----------------D----------------------------------------
--------------------EEKREFNLKEC-LWFCMTSLT------PQ---------------------G-
-----------GGEAPKNL-SGRLVA-AT-WWLFGFIII---ASYTANLAA-FLTVSRLDT-P--------V
E----------------SLDD---LAKQYK--------I-LYAPLN------------GSSAMTY-------
--F---------------ERMSNIEQMFYEIWKDL------SLNDSLTAVERSKLAVWDYPVSDKYTKMWQA
-MQE----------------------------------------A-KLPATLD----E--------------
AV----A-R--------------VRNSTAA------T--GFAFLG-------------DAT-DIRYLQL---
-------T-N--------------------------------------CD---LQ-----VVG--E-EF-SR
KPYAIAVQQG-----SHLKDQFNNAILTLLNKRQLEKLKEK-----------WWKNDE--------------
-ALA---KCDKPE----------------------DQSD---------------------------------
-------------------------GIS------IQNIGGVFI---------------V--IFV---G----
-----IGMAC---------------------------I--TLV--------FEY-WWY--------------
-------------RYRKNP-RIID--------------------VAEANAERSNAADHPGK-----------
-------LVDGV---------------------ILGHSGEK----F--------------------------
---------------EKSKAA---------------------------------------------LRPRFN
QYPAT----------FKPRF----------------------------------------------------
------------------------------------------------------------------------
------------------------------------------
>DmelIR31a/1-629
------------------------------------------------------------------------
------------------------------------------------------------------------
-----------------------------------MNLLISMFILIL-AAGEGE-----I------------
-------------------------------------------------------------------IPSM-
------------------------------------------------------------------------
------------------------------------------------------------------------
---------------------------------------EESVVTNFVKSLV---------KTKQAIVF---
----------SC------------LFKDFKE-----------ISLALMRINQF-------------------
-----------------------------------------------------------------------V
SVVNL-----------------NQSYSLTSILTRENY-----------------------------------
---------------------------------------------------------------ARTSVM---
VNARC-----------------SGSSELLFEA-----------SENRYFNKTYQWFLW--------------
-----------------------------------------------------------------GV-----
---------------DL---EVQSLFPL--------------------------------------------
---------------------------------------------NL-------------------------
-------NYVGPNAQITYVNET--------------------------------------------------
-------------ADG---------------------------------------YAYWDIHS---------
-----------KGRHL-----------------------KSNLEINLIATLINDTLNIARDIFHL-------
------------QSIDFRGQFNGLTLR-------------------------------G---ASV-------
------IDKED-------------------IISNE-----------------------------QIESIL-S
-RPT----------KDAGV---------------------------AAF------IKYHYE---------LL
G--------------------------------------------------LL----RERFN--F-------
--T-VNFR-----------NSR--------------------------------GWAGRL------------
-----------------------------------GNT----------T--------FRLG-----------
-------------LLG-------------------IVMR---------------------NE---A----D-
---------I--AASGAFNRI----NRFAE------------------------FDT---------IHQSWK
--------FETAFLYRYT--SDLD--THGK--SGNFLSPFSDR--------------------VWLFC-LLT
---LGA---------FSI---------------------IW-------------------------------
----------VL-F-EIIDYKILRI---------------------------------------RVN-----
SQKLEHLNQKS---------------SVICIKT---------------------------------------
--------------------------TCIER-ILQTFGACC------QQ---------------------GL
DPN-----------P-VDR-SVRFLV-MT-LFLFSLVMY---NYYTSSVVGGLLSSSDQG-----------P
S----------------TVDE---ITA---------SPL-KISFED------------IGYYKVL-------
--F---------------RESQN----------------------------------------RSITRLIEK
KL----------------------------------------------SSSRS----LNELPIFSHIED---
AV----P-Y--------------LKAGG------------FAFHC-------------EVV-DAYPVIS---
-------E-YF------DANE--------------------------ICD---LR----EVSG----LM-EV
EILNWILHKN-----SQYTEIFKTAMCNAQEKG----FVER-----------ILRRRQIK--------KP--
-------ACQSL------------------------------------------------------------
---------------------YTVYPVS------LSGVLPGFV---------------I--LIC---K----
-----SINKF---------------------------S----------------------------------
------------------------------------------------------------------------
------------------------------------------------------------------------
------------------------------------------------------------------------
------------------------------------------------------------------------
------------------------------------------------------------------------
------------------------------------------
>DmelIR40a/1-765
------------------------------------------------------------------------
------------------------------------------------------MHKFL-------------
---------------------------------ALGLLPYLLGLLNS------------TRLTFI-------
------------------------------------------------------------------------
------------------------------------------------------G-----------------
------------------------------------------------------------------------
-NDESDTAIALTQ-----------------------------IVRGLQQSSLAIL------ALPSLALS---
-------------------------------DGVCQKERNVYLDDFLQRL----------------------
------------------------------HRSNYKS--------------------------VVFSQTELF
FQH-----------IEENLQG---ANECISLILDEPNQ--------------LLNSLHDRHL----------
---------GHRLSLFIFYW----------GARWPPSSRVIR-FR------------------EPLRVVVVT
RPRK---------------------------------------------------------------KAFR-
------------------------------------------------------------------------
------------------------------------------------------------------------
------------------------------------------------------------------------
-----------------------------------------------------IYYNQARPCS---------
--------------DSQL-----------------------------------------QL-----------
-----VNWYDGDNLGL----------------------QRIPL--------------LPTAL----------
---------------SVYANFKGRTFR-------------------------------V---PV--------
------FHSPP----------------WFWVTYCNNSF------------------------EEDE-----E
FNSL----------DSIEK-------------------------RKVRV-----TGGRDHR---------LL
M--------------------------------------------------LL----SKHMN--F-------
--R-FKYI-----------EA-----------------------------PGR-TQGSMRS-----------
-----------------------------------EDGKD--------SN-----DSFT-G-----------
-------------GIG-------------------LLQSG--------------------QQ---A----D-
---------F--FLGDVGLSW----ERRK----------------A--------IEFSFF---------TLA
--------DSGAFATHAP--RRLN---EA----LAIMRPFKQD--------------------IWPHL-ILT
---IIF-SGPIFYGIIALPYIWRR---RWANSDVEHLGELY---------IHMT------------------
----------YL---KEITPRLLKLKPRTV------------------------------------------
------------------------------------------------------------------------
------------------LSAHQMPHQLFQKCIWFTLRLFL------KQ---------------------SC
NELHNGY-------------RAKFLT-IVYWIAATYVLA---DVYSAQLTS-QFARPAREP-P--------I
N----------------TLQR---LQA-AMIHD----GY-RLYVEK------------ESSSLEM-------
--L---------------------------------------ENGT-----------------ELFRQLYAL
-MRQQVI----------------------------------NDPQGFFIDSVE----A--------------
GI----K-L--------------IAEGG----------EDKAVLGGR---------------ETLFFNV---
-------Q-QY------------------G-----------------SNN---FQ-----LSQ--K-LY--T
RYSAVAVQIG-----CPFLGSLNNVLMQLFESG----ILDK-----------MTAAEYAK------------
-QYQ---EVEATR-------IYKG-----------SVQAK--------------------------------
-------NSEAYSRTESY-DSTVISPLN------LRMLQGAFI---------------A--LGV---GS---
-----LAAAALNNTINVRSLNSRDKFICGGPVKIWYYL--VLL----LWYYFNRGLVGIYQ-----------
----LW----HKTSIRNTGKGMPF------------------------------------------------
-------------------L----------------------------------------------------
------------------------------------------------------------GE----------
------------------------------------------------------------------------
------------------------------------------------------------------------
------------------------------------------
>DmelIR41a/1-648
------------------------------------------------------------------------
------------------------------------------------------------------------
-------------------------------------------MFI---------DL---------------
------------------------------------------------------------------------
---------------SWS------------------------------------------------------
------------------------------------------------------------------------
-----------------------------------------LVLSAIVGKYLNES--------TICIFW-N-
----------------------------------------DKFEFQL--LHKSDYISFVGINIK--------
------------------------------SFDDNGGHYIIDTGLKKKELQNK-------------------
-----------HLFLDELVI-------KIIISIEVTHCE-------------TFVVFDKDIDR---------
-------------------------------------------FVNAF---NKASVYSIWRS-LHNKFVFAH
IANESP----------------ESRNHF--------------------FEDQPNILFVVRDHSSASS-----
------------------------------------------------------------------------
------------------------------------------------------------------------
------------------------------------------------------------------------
-----------------------------------------FDIKTN------KFVG----RK---------
-------------AENPS---------------------------------QMIL-----V-----------
-----DRYLASEQRFQ---------------------F-GKSL--------------FAD------------
----------------KLNNLQGREVI-------------------------------I---AG--------
------FDYPP-----------------Y-TVIKHN------------------------M-STNAQ----D
MGVS----------GESDF-------------------------KNVYI------DGTETR---------IV
L--------------------------------------------------NF----CEQFNC---------
--T-IQIDSS---------AAN--------------------------------DWGKVY------------
-----------------------------------PNM----------S--------GD-G-----------
-------------ALG-------------------MLIN---------------------RK---A----D-
---------I--CIGAMYSWY----EDYTY------------------------LDL------------SMY
---LVR--SGITCLVPAP--LRLT---SW----YLPLEPFKET--------------------LWAAI-LLC
---LCA---------EAT---------------------GL-------------------------------
----------VL---AYKSEQALYVLPGYREG------W---------------------------------
------------------------------------------------------------------------
----------------WTCTSF--------G-VCTTFKLFI------SQ---------------------SG
NSK-----------AYS-L-TVRVLL-FA-CFLNDLIIT---SIYGGGLAS-ILTIPSMDE-A--------A
D----------------TVTR---LRF---------HRL-QWAANSEAWVSA--------------------
--I----------------RASDE---------------------------------------ALVKDILYN
-FHIYSD---------------------------------------DELLRLA----QDQ-HMR-----IGF
TV----E-R--------------LPFGH---------FAIGNYLG-------------PQAIDQLVIMK---
-------D-DI--------------------------------------------------------YF---
-QYTVAFVPRL----WPLLDKLNTLIYSWHSSG----FDKY-----------WEYRVVADN-----------
-------------------LNLKI-----------QQQVQ--------------------------------
------ETMTGTKDIG-------PVPLG------MSNFAGFII---------------V--WIL---G----
-----SAIAT---------------------------L--TFL--------LELSLTYIL------------
--------------------------------------------------KQSNLK----------------
------------------------------------------------------------------------
------------------------------------------------------------------------
------------------------------------------------------------------------
------------------------------------------------------------------------
------------------------------------------
>DmelIR47a/1-593
------------------------------------------------------------------------
------------MRQIKLLVWL--------------------------------------------------
--------------------------------------LVVGVVSSTE------------QLQF--------
------------------------------------------------------------------------
---------------LKNF---------------------------L-------------------------
------------------------------------------------------------------------
--------------------EAVHKERSI--------STILLIQRKVHKNDFLH-------GLYPIFWP---
------------------------------------------------------------------------
----------------------------------------IICLDETKRVEL---------VNNFNKDF---
---------------------------LALVYMESEAD----------------------------------
------------------------------------------------------------------TLLLSA
LAADLNHI---------------RDARIMIWLQ-------------MSPSENFLDRIVFQASKQK-------
------------------------------------------------------------------------
------------------------------------------------------------------------
------------------------------------------------------------------------
------------FLNLVVIEN---------------------------------------------------
----------------TLKTRRFYPF----------------------PQPKVQV-----I-----------
--------------------------------D-------KPFE---------EKEIYPALWRN--------
------------------------------------------FMGKNA----------I---AVP-------
------DLVPPR---------------SF-----------------------------------N------S
FDPKT---------GHR-----------------------R-----ESG------SIYNV------------
---------------------------------------------------------FKAFT--Q-------
--R-YNITMLL--------KWPLI--------------------------RNT-------------------
----------TQEE---------------------IIGK---------S--------VR-GEIDL-------
----------P--ITG------------------QLIS---------------------FRH---P----NG
-------------------------SRSQ------------------------------------------P
--LLGM--TALSIAVPCG--PELPMFDRFF-LFYGLATPI--T--------------------ITGYYVLLN
--TIEI-----I---LGTLSDRIK---RHPRRK------KI------------------------L------
----------NL-V------------------------------LNLR------------------------
------------------------------------------------------------------------
--------------------------------VFSCILSLPTP--QGNR-----------------------
--------L-----RSVKG-QLTMVM-S---I-TGLILS---CIVAAQTST-ILTMKPQYR---------HI
K----------------NFQE---LSD---------SNI-TVVCNH-----------LN-----Y-------
--L-------------TIKQQMD-------------P--------------------------KFMAKFMQN
----------------------------I-----------------WIVNSIE-------------------
------Q-M------------KMIFD----------LNTSYAYQTFSYKKDPFT--------LLQMHTT---
-------RKAFC-----------------------------------RTPG--LD-----LVS-------GL
AYTAV-LEKN-----SIYALALQDYTLKAFSAG----LVYY-----------WAEESIRDLI----------
-----------------------------------------------------------------STV----
-------GRTQFEKLPI---VIGYQSLK------LQDYNVCWK---------------I--LLI---G----
-----GALAF---------------------------C--VFI--------VEV-VVGLIN-----------
--------------------------------------------------RRI-------------------
------------------------------------------------------------------------
------------------------------------------------------------------------
------------------------------------------------------------------------
------------------------------------------------------------------------
------------------------------------------
>DmelIR48b/1-600
------------------------------------------------------------------------
-----------------MILQ---------------------------------------------------
---------------------------------QSSNLLKLLLLLAI-------------------------
------------------------------------------------------------------------
-------------SSVRT------------------------------------------------------
------------------------------------------------------------------------
-------------------------------------QGLNDIIIELNQRLL-----------ISNNFL---
------------------------------------------------------------------------
YCNQSD-----KLNEYEIKYL---------------------------Q-----------------------
-------------------HMPP----ISLMIFTSIESM-------------NFTQVEYNLG----------
------ADNKLFL------------------------------IMGN----------------EEPPYDFLH
ALNLHFQFAEY------------------------------I--------------IVIDEPVD--------
---------LKKSTKWLDFV----------------------------------------------------
------------------------------------------------------------------------
------------------------------------------------NHLWQQGY----------------
------------------------------------------------------------------------
---------------VQL-----------------------L------------------I-----------
-----YTSY--------------------------------------DEKLY-HKIIFPETV----------
--IEETLVEQYISIRGSFNNLYGYPVR-------------------------------V---AA--------
------YNNAPR---------------SM-LYVNR-------------------------------------
-------------WGKHIFA------------------------------------GFYMR---------FL
R-----------------------------------A--------------FI---DARNGS--F-------
--V-PVLT---------PSNS-----------------------------PGNCT--LNL------------
-----------------------------------VNE----------T--------VD-V-----------
-------------CAD-------------------ALAA---------------------NP---A----A-
---------F--SLTHGFRIA----SANV----------------L--------VTH------------AKP
---LHS----------------------Y----RYLTAPFQWS--------------------VWACL-VIY
---VLL----------VVN--------------------FLSFIGWLR--SGKWEFSK--------------
----Y-------LL-E--------------------------------------------------------
------------------------------------------------------------------------
-----------------------------------VFSSLL------FS---------------------GF
Y-L----------KEIRGR-ERYILF-GV-LFIAGFVYS---TEYLGLLKS-MLISEVFEK-Q--------I
D----------------TFEA---LVE---------SNI-TLMVDPYDKIL---------------------
--FAKYNMP----------------------------------------------------------EILSP
IME---------------------------------------------LVSFE-------------------
TL----L-K------------HRNRFDQ---------DYAYILFSD---------RMALYD-YAQQFLK---
-----------------------------------------------HPKL--L------RIP--I-DF-SF
LYTGIPMRKR-----WFLKHHLGRAWYWAFESG----LTRK-----------LALDADFEAV----------
-RVG----------------YLS-------------------------------------------FLI---
-----------------T-EHVEAQPLN------VDYFVMPAI---------------A--LAI---G----
-----YILAL---------------------------L--SFV--------IEM-TAW--------------
---------------------------------------------------RIREFLGCRKATMTSTGC---
------------------------------------------------------------------------
---------------------------------------------------------SEGGHVDVD------
------------------------------------------------------------------------
------------------------------------------------------------------------
------------------------------------------
>DmelIR48c/1-561
------------------------------------------------------------------------
------------------------------------------------------------------------
-----------------------------------MSLLRIILIIIF-------------------------
------------------------------------------------------------------------
-------------LRIVS------------------------------------------------------
------------------------------------------------------------------------
-------------------------------------SIPDTIISHLSAELQ-----------IKIQIY---
------------------------------------------------------------------------
FG---L-----GNDLYDFSRLD-----------------------GNYQKIIISHNIS--------------
-------------EEFKTYHDEP---VLIIIRLERDLNL-------------NLATLDVL------------
------------------------------------------------------------------------
-------------------------------------------RSYLTDRQYNDILLIDNDEE---------
-----------NLNSYVDIR----------------------------------------------------
------------------------------------------------------------------------
------------------------------------------------KAYWNAGF----------------
-------------SQVLIYNSQ--------------------------------------------------
-----------------Q-----------------------R------------------T-----------
-----WSIKPYPYL----------------------QIRPTSLKEYI----------ENR------------
----------------NTRNLMGYPLR-------------------------------V---LV--------
------TNDPPH---------------CF-VD----------------------------------------
-------------KDELP--------------------------------------GSPNRY------KGSI
V-----------------------------------T--------------MLKI-FADQLN--A-------
--T-FQ------------ANP-----------------------------FREF---RR-------------
-------------------------------------Y----------S--------TA-D-----------
-------------CVQ-------------------MVSD---------------------DE---I----D-
---------A--CGSIFI--------RTY----------------T--------YAT------------SQP
---VRL--NRVVIMAPF--GNPIE---KF----YYFFRPFDLY--------------------VWIGT-GII
---VVY-----I---A-------------------VMGSLLH--RW----HFKEWNVG--------------
----Q-----YLLL-A--------------------------------------------------------
------------------------------------------------------------------------
------------------------------------VQTLL------NR---------------------EL
SL-----------PQSSSG-SKFMLL-LL-LFAIGFILS---NLYVALLSM-MLTTKLYQR-P--------I
E----------------NLAD---LKA---------ANV-NILLQTHNIR----------------------
----PNSVY------------------------------------------------------GSSEELRER
------------------------------------------------FLLVE-------------------
ES----Q-H------------LEKRNGL---------DPSYAYVD-------------SED-RMDFYLY---
-------QQKFL-----------------------------------RRRR--MK-----KLS--N-PV-GY
TWAVQVIKQN-----WVLEKHYNDHVQRFFETG----LQNK-----------LVDDVHELAV----------
-KAG----------------FLH-------------------------------------------FFP---
-----------------T-QTQTIEPLR------LEDIVMAAM---------------V--LGG---G----
-----HALAV---------------------------I--CFL--------VEL-FA---------------
------------------------------------------------------------------------
------------------------------------------------------------------------
------------------------------------------------------------------------
------------------------------------------------------------------------
------------------------------------------------------------------------
------------------------------------------
>DmelIR51b/1-597
------------------------------------------------------------------------
------------------------------------------------------------------------
----------------------------------MCKVLTLLVVILL-------------------------
------------------------------------------------------------------------
-------------LALTN------------------------------------------------------
------------------------------------------------------------------------
-------------------------------------AAYN--VTLLKSVLSLISTRE---PWINTPIF---
------------------------------------------------------------------------
VGHNTQ-----GGDLNDL------------------------------------------------------
-----------------------------IIWLHQTMGV-------------TSLTMNLFLQ----------
------PEHIRPLGH----------------------------FKIT----------------RYNGIALFF
CHDKHDIMWLT------------------------------LDRNLRKLRRIRLIIILRNQRS---------
----------GSQGAIKSIF----------------------------------------------------
------------------------------------------------------------------------
------------------------------------------------NALWQYQF----------------
-------------LNVLVLQR---------------------------------------------------
-----------------D-----------------------Q------------------L-----------
-----YSYTPYPAMRF-----------------FKLDIHTEPL--------------FPH------------
----------------AARNFHGYVVS-------------------------------T---PA--------
------ENDIPR---------------VF-HV----------------------------------------
-------------HDPLTKSRKV--------------------------------LGYAYR---------TF
V-----------------------------------E--------------YL-----DHYN--A-------
--S-LR-----------LTNP-----------------------------DENL---DPT------------
-----------------------------------TSV----------N--------MN-H-----------
-------------IVQ-------------------LIID---------------------GQ---L----E-
---------I--SLHPYVF-------TPP----------------T--------ATK------------SYP
---LLI--YPNCLIVPM--RNEIP---RH----MYLLRPFQLY--------------------SWYIL-LFA
---VFY-----I---TGILY--------------CISPKLNK-SSWPQ--RLG-------------------
-------------L-NFL------------------------------------------------------
------------------------------------------------------------------------
---D------------------------AIS-KILFISPPI-----------------------------TI
YR-----------PTWRHL-IIFLQL-SV-L---GFMST---SWYNIELDS-FFTTIVVGE-Q--------V
N----------------SMDQ---LVH---------QQQ-RVLVKEYEINT---------------------
--FLRHVEP------------------------------------------------------RLVEKVSRL
------------------------------------------------LVPVN-------------------
AS----E-Q------------VSALLSF---------NRSFAYPF-------------TEE-RWQFFAM---
-------QQQYA-----------------------------------FKPI--FR-----FSS--A-CL-GS
PHIGYPMRVD-----SHLETSLNHFILKIQDTG----LLNH-----------WVVSDFNDAM----------
-RAG----------------YVR-------------------------------------------FVD---
-------------------NVLGYQSID------VDTLRLGWC---------------V--LGI---G----
-----WILSA---------------------------L--VFS--------CEY-WHLY-------------
---------------------------------------------------PWRFIA---------------
------------------------------------------------------------------------
------------------------------------------------------------------------
------------------------------------------------------------------------
------------------------------------------------------------------------
------------------------------------------
>DmelIR52a/1-599
------------------------------------------------------------------------
------------------------------------------------------------------------
--------------------------------MALGWSVIILGFIGQ------------L------------
------------------------------------------------------------------------
------------------------------------------------------------------------
------------------------------------------------------------------------
----SAQIL----------------NYTQSRDLE---LLEGSLFRVLSRLNLEE-------EYNTLLIY---
---------------GK-------------------------------------------------------
---------------------------------ECVF----------HSLLRKL------------------
----------------------EI---SAVTVPSGS------------------TDYDWSF-----------
---------------------------------------------------------------STAILILSC
GYDAENEEN-----------------------S----------YTLMKLQR-TRRLIYLEDNSE--------
------------------------------------------------------------------------
------------------------------------------------------------------------
------------------------------------------------------------------------
------------PESVCMRYS---------------------------------------------------
--------------LKEQ--------------------------------HNIAM-----V-----------
----KSDFDQSDTFYS--------------------------------------CRLFQTPNYVEGH-----
--FFKDQ----PIYIENFQNMRGATIR-------------------------------T---VA--------
------DSLVPR------------------TILYR-------------------------------------
-DEKS---------GETKM------------------------------------MGYLGH---------MI
N--------------------------------------------------TY----AQKLNA---------
--K-LHFI-----------DTS--------------------------------KLGAKKP-----------
------------------------------------------------S--------VL-------------
------------DIMN-------------------WVNE---------------------DI---V----D-
---------IGTALASSL-------QFKN----------------M--------DSV------------WYP
---YLL--TGYCLMVPVP--AKMP--YNLV--YSMIV-----------------------DPLVLSII-FVM
---LCL---------FSV---------------------LIIYTQH--------------------------
-------------L-----------------------SWK--------------------------------
------------------------------------------------------------------------
--------------------------------NLTLANILL------ND-KSLRGLL-------------GQ
SFP-----F-----PPNPSKHLKLII-FV-LCFASVMIT---TMYEAYLQS-YFTQPPSEP-Y--------I
R----------------SFRD---IGN-SS--------L-KMAISRLEVNVL------TSLNNSH-------
--F-------------REISEDHLL-------------IF-----------------------DDLSEYLVL
-------------------------------------------RD---------------------------
SF----N-TSFIF---------PVSVDR------------WNGYE-----------------EQQKLFA---
-------EPAF------YLATN-------------------------LC----FN---------------QF
MLFSPPLRRY-----LPHRHLFEDHMMRQHEFG----LVTF-----------WKSQSFIEMV----------
-RLG-----LASMED---------------------------------------------------L-----
-----------------SRKRNEEVSLL------LDDISWILK---------------L--YLG---A----
-----MFISS---------------------------F--CFI--------LEI-LR---------------
------------CGE---------------------------------RCKRLWR-----------------
-------------------------------CRW--------------------------------------
------------------------------------------------------------------------
------------------------------------------------------------------------
------------------------------------------------------------------------
------------------------------------------
>DmelIR52b/1-596
------------------------------------------------------------------------
------------------------------------------------------------------------
----------------------------------MTWLVILLCFLGY------------M------------
------------------------------------------------------------------------
------------------------------------------------------------------------
------------------------------------------------------------------------
----AAHIA----------------DIS-VQNQS---LMDNELINLLLKLRNEE-------FYDTLLVY---
---------------GK-------------------------------------------------------
---------------------------------DCEF----------HSVIKNV------------------
----------------------DV---AVVLV-SDS------------------MNFEWNF-----------
---------------------------------------------------------------SSLTLILSC
GPDIDNGGP-----------------------N----------STSIKLQR-NRRLVLLKEDFQ--------
------------------------------------------------------------------------
------------------------------------------------------------------------
------------------------------------------------------------------------
------------PSNICNIYT---------------------------------------------------
--------------QKEQ--------------------------------YNIAL-----V-----------
----RENFTKSKSIYT--------------------------------------CRYFQDPNVDEVN-----
--LSGTK----PIFIEQFQNMKGKAIR-------------------------------I---VP--------
------DLLPPR------------------VMLYQ-------------------------------------
-DAND---------GELKM------------------------------------IGYVAN---------LI
T--------------------------------------------------NF----AQKVNA---------
--T-L-------------------------------------------------QLDFLKPS----------
-----------------------------------------------TS--------IT-------------
------------EISR-------------------MAKD---------------------DE---L----D-
---------MGITLEASL-------NTSN----------------L--------ETS------------SYP
---YLL--TSYCLMVQVP--AKFP--YNLV--YALIV-----------------------DPLVLGII-FVL
---FLL---------LSV---------------------LLIYSQK--------------------------
-------------M-----------------------SWQ--------------------------------
------------------------------------------------------------------------
--------------------------------DLSVANILL------ND-KSLRGLL-------------GQ
SFP-----F-----PLNASKKLRLIF-TI-LCFASIMLT---TMYEAYLQS-FFTNPPSEP-E--------I
C----------------SFQD---VGS-YN--------R-RIAMSALEVNGL------IKTNNSH-------
--F-------------REIRMDDLE-------------IF-----------------------DNMPECYEL
-------------------------------------------RD---------------------------
AF----N-LSYNY---------VVTGDR------------WRSYA-----------------EQQTLFK---
-------EPVF------YFARD-------------------------LC----FS---------------RL
IFLSVPLRRH-----LPYRHLFDEHMMQQHEFG----FVNY-----------WMSHSFFDMV----------
-RLG-----LTSLKD---------------------------------------------------L-----
-----------------SRPLAYTPSLL------MDDISWIMK---------------I--YLA---A----
-----IVLCV---------------------------F--CFL--------LEI------------------
-------------------------------------------------GVDKWK-----------------
--------------------------------RWMKFRNLQ----ILNTC----------------------
------------------------------------------------------------------------
------------------------------------------------------------------------
------------------------------------------------------------------------
------------------------------------------
>DmelIR52c/1-599
------------------------------------------------------------------------
------------------------------------------------------------------------
----------------------------------MVWLIIILFCLGN------------S------------
------------------------------------------------------------------------
------------------------------------------------------------------------
------------------------------------------------------------------------
----SSQIL----------------DVT-NNSHL---DFDYRLFGLLQRLQVEK-------SYDTLLVY---
---------------GE-------------------------------------------------------
---------------------------------DCAI----------PSLFERL------------------
----------------------QV---PAVLVSSGS------------------TNFDWNF-----------
---------------------------------------------------------------SSLTLILSC
NFQDEREEN-----------------------Y----------RTLMKLQT-SRRLILLKGHIK--------
------------------------------------------------------------------------
------------------------------------------------------------------------
------------------------------------------------------------------------
------------PESVCDFYS---------------------------------------------------
--------------KKEQ--------------------------------HNVAM-----V-----------
----KENFYQLEVVYS--------------------------------------CRLFQDQNYEKLN-----
--LFDGK----SIYKDQFRNMHGAPIR-------------------------------T---LS--------
------DKEPPR------------------TIPYI-------------------------------------
-DSKT---------GEEKF------------------------------------KGYVGM---------LI
S--------------------------------------------------QF----VKKVNA---------
--T-MQI-----------------------------------------------REDLIKDD----------
-----------------------------------E----------EVS--------FV-------------
------------DITN-------------------FTSN---------------------DI---L----D-
---------IGICEARTL-------EMSN----------------Y--------DAI------------SYP
---YLM--SSYCFMAPLP--DSLP--FSDV--YMAIV-----------------------APSILIMF-LII
---FCI---------CSV---------------------LIIYIQE--------------------------
-------------R-----------------------SYR--------------------------------
------------------------------------------------------------------------
--------------------------------SLTIRSVLM------ND-ICLRGFL-------------AQ
PFP-----F-----PRQYNRKLKLIF-ML-VCFSSLIST---TMYTAYLQA-FLWGPPIEP-R--------L
T----------------SFDD---VKK-SR--------Y-TMAINIYEREFL------EALN----------
------------------VSLEDVE-------------IY-----------------------D-YGKFSKL
-------------------------------------------RS---------------------------
TF----N-TNYLF---------PVTALQ------------WFTIN-----------------EEQKLFK---
-------YKIF------YYCDA-------------------------FC----LN---------------QF
DILSIPLRRH-----LPYRDIFEEHMLLQKEFG----LTKY-----------WIDQSYRDMI----------
-RAN-----LTTFKD---------------------------------------------------F-----
-----------------S-PLLENDYIE------VHNLYWVFT---------------M--YFV---G----
-----MGMGL---------------------------C--FFI--------LEI-L----------------
------------------------------------------------RPLRYWRNCKIKCE----------
-------------------------YCYAFLKNFAK------------------------------------
------------------------------------------------------------------------
------------------------------------------------------------------------
------------------------------------------------------------------------
------------------------------------------
>DmelIR52d/1-594
------------------------------------------------------------------------
------------------------------------------------------------------------
----------------------------------MVRIIIILLCLGY------------T------------
------------------------------------------------------------------------
------------------------------------------------------------------------
------------------------------------------------------------------------
----KARIL----------------DAT-NTNHT---DLEERLLSLLLRLQQEQ-------FFNTLLIY---
---------------GE-------------------------------------------------------
---------------------------------DCAF----------SSLSRRL------------------
----------------------QV---PTILVSSGS------------------TSFEWNY-----------
---------------------------------------------------------------SSLALILTC
EFKAEREEN-----------------------Y----------QTLKKLQM-NRRLILLNGNIK--------
------------------------------------------------------------------------
------------------------------------------------------------------------
------------------------------------------------------------------------
------------PDSVCDFYS---------------------------------------------------
--------------KKDQ--------------------------------YNIAM-----V-----------
----NNNFHQVGIIYA--------------------------------------CRLFQERNYEKVY-----
--LSEGN----PIYVDQFRNMQGALLK-------------------------------S---IT--------
------FNLIPG------------------SMAYR-------------------------------------
-DPKT---------GQEKH------------------------------------IGYVAN---------LL
N--------------------------------------------------NF----VEKVNA---------
--T-LDM-----------------------------------------------QVKLHKAG----------
-----------------------------------K----------KTS--------FY-------------
------------NITK-------------------WASE---------------------DL---V----D-
---------IGMSYAAYF-------EMTN----------------F--------DTI------------SYP
---YLM--TSTCFMVPLP--DMMP--NSEI--YMGIV-----------------------DPPVLVVL-IAI
---FCI---------FSV---------------------MLNYIKQ--------------------------
-------------R-----------------------SWR--------------------------------
------------------------------------------------------------------------
--------------------------------SLSLVNVLL------ND-ICLRGFL-------------AQ
PFP-----F-----PRQSNRKLKLIS-ML-VCFFSVITT---TMYTSYLQS-FMWGPPIDP-K--------M
C----------------SFAD---LEN-SR--------Y-KLAIRRYDIEML------RPFN----------
------------------VSMDHVV-------------VF-----------------------DESSQLEYL
-------------------------------------------RD---------------------------
SF----D-DNYMY---------PMSALS------------WSAFK-----------------EQQKLFA---
-------FPLF------YYSEK-------------------------LC----LK---------------PI
SFFSFPIRRH-----LPYRDLFEEHMLQQNEFG----LSTY-----------WIDRSFSDMV----------
-RLK-----LATMND---------------------------------------------------F-----
-----------------S-PPRLEDYIE------VSDLSWVFG---------------M--YFT---G----
-----LGISC---------------------------C--CFG--------LEL-LG---------------
------------LPSW-------------------------------TRRLR--------------------
------------------------------LTNWLRVRN---------------------------------
------------------------------------------------------------------------
------------------------------------------------------------------------
------------------------------------------------------------------------
------------------------------------------
>DmelIR54a/1-586
------------------------------------------------------------------------
------------------------------------------------------------------------
-----------------------------------MWTVITGIVLWAP-------VLV--------------
------------------------------------------------------------------------
-----------------------------------------------------AG-----------------
------------------------------------------------------------------------
-----------------------------------------SAVDFIFRAAAEHSL---------SVIM---
---------IRIDY----------------------------------------------------------
-----------CPYNWAKDIF---------------------------------------------------
----------------------ENQTIPVVVLSDS-------------------ETFI--------------
----------------------------------------------------------------NIRMF---
------------------------SRPL--HVAC---------LPGHELQKDLALLENFTSSLMDFPSQKK-
------------------------------------------------------------------------
------------------------------------------------------------------------
------------------------------------------------------------------------
----------------IVYISN--------------------------------------------------
-------------NFSDPTRMDYIFETC--------------------YHRRIWN---I-VGLLASDEHR--
---YFYRYHLYPS----------------------FRTEYRSLE---------SSTIFDK------------
----------------DFPNMHGHPLT-------------------------------V---MP--------
------DQWLP-----------------R-SVLYV-------------------------------------
-DRRT---------GKQ------------------------------IL------AGSVGR---------FF
H--------------------------------------------------VL----SWKLN--A-------
--T-LQLS-----------KK-----------------------------VT--------------------
----------------------------------------------------------T-G-----------
------------RFLN-------------------ATAL---------------------KE---L----S-
---------E--SF--------------S----------------VD-------VPASLTIMERVEQLASTS
---YPMEVTHVCLMVPVA-RRI----------------PIKDI--------------------YF--I-LSS
ASNMFL-------AIVIV------------------SSYGL-------------------------------
----------ALNL------------------------------------LRNMTHRDV-------------
---------RLVDFVL--------------------------------------------------------
--------------------------------NDKALRGIL------GQ-SFNL--------P---------
--------------LSRSF-STRLIF-LM-LGIVGLNVS---SIFGAGL------DTLMAH-P--------P
R----------------QF--------------------------------------------QARS-----
--F------------------------------------------------------------AGLR---RT
KIP---------------------------------------------LVTTE----EDF-----------P
TWM---K-LRVPMLVVNVSEYNHLRNGR---------NTSNAYFASRL-----YWN----------------
---------LF------SEQQKR------------------------FTRE--LF-----IYSTDD-CLWSL
ALLSFQWPQN-----SLFTEPVSQLILEVNANG----LYDF-----------WVGMHY------------YD
MTAAGLSGLE------------DPS-------LQLKE---------R-------------------------
-------------------EH--PTSLRIVDFQWMWQAYGTFM---------------V--I----------
--------AI---------------------------L--VFL--------LEV------------------
------------------------------------------------------------------------
------------------------------SWHRITSLFVS----LVY------------------------
------------------------------------------------------------------------
------------------------------------------------------------------------
------------------------------------------------------------------------
------------------------------------------
>DmelIR56a/1-603
------------------------------------------------------------------------
------------MGSRFFIRNL--------------------------------------------------
--------------------------------------ILFGLLASSN-----------MQIPFG-------
------------------------------------------------------------------------
-------------ELEKKF-----------------------------------------------------
------------------------------------------------------------------------
-------------------------ELDV--------DFLLGVTELVGH---IQ-------GLYSITVY---
------------------------------------------------------------------------
----------------------------------------ADCIDIHPSIQQRIMDKFMVPVNTIGSNLSR-
--------PNYHK---------LDNSRIRIVLFTGLND----------------------------------
------------------------------------------------------------------TILVNL
NKTDVPY------------------------------------------SDNFYMLAYASAIKNK-------
------------------------------------------------------------------------
------------------------------------------------------------------------
------------------------------------------------------------------------
------------CIELDFIE----------------------------------------------------
------------------------------------------------------------------------
-------------------------------------------------------EVFTLLWKM--------
-------------------SIQNAILL--IRGEFMMEMWSYLYMGK------------I---HKI-------
------KLTKPN---------------SY-------------------------------------------
----------------------------------------L-----ESL------RKYN-------------
----------------------------------------------------------------Y-------
--R-FSLEVIN--------DPPAIFWY-----------------------NSS-------------------
----------EQAD---------------------VTGGG------NLS--------VS-GPLGLIIINFLR
HL-NVTIDIVP--IPG------------------KQTSQ-----------------YELFQQ---P----DN
-------------------------LRAENG-----------------------VNM-----VGSALLKYSP
--MVTQ--SRMCLLVSNR--RMIP-FSRF---LDRLVSP--------------------------GVHKL--
--TFVS-----S---IGIFVIKYF---SHRPRS------FV------------------------D------
----------AI-F------------------------------CTIR------------------------
------------------------------------------------------------------------
--------------------------------FFFAI-PLPSI--ILNR-----------------------
--------L-----PVVDR-FIEVFI-I---IFVQILLS---SNISITTSA-LTT-----------------
-----------------GFWE---PPI---------INVETMRASG-----------LH-----I-------
--L-------------T----ED-------------P--------------------------TILQAFKEN
----------------------------I------------------LPSSLA-------------------
------D-L------------VILVDEDTYFHHVTTLNNSYVYVVQAHNWQIFR--------LYQQQMT---
-------NEPF------------------------------------EIAS--EE-----LCS-------KW
RILGIPLNPK-----SPLRFMFKDYFYRILESG----LREQ-----------WVHSGFKKFC----------
-----------------------------------------------------------------EF-----
---------NNLKKLPVD-SVDSWQPLS------IEFYSNVIR---------------A--YII---G----
-----LVIAT---------------------------L--AFV--------AEL-LHNGYR-----------
--------------------------------------------------RKNVKKT---------------
------------------------------------------------------------------------
------------------------------------------------------------------------
------------------------------------------------------------------------
------------------------------------------------------------------------
------------------------------------------
>DmelIR56b/1-409
------------------------------------------------------------------------
------------------------------------------------------------------------
------------------------------------------------------------------------
------------------------------------------------------------------------
------------------------------------------------------------------------
------------------------------------------------------------------------
------------------------------------------------------------------------
------------------------------------------------------------------------
------------------------------------------------------------------------
------------------------------------------------------------------------
-------------------------------------------------------------------MLLDT
DLAS--------------------------------------------------------------------
------------------------------------------------------------------------
----------------------------------------------------------------G-------
------------------------------------------------------------------------
------------------------------------------------------------------------
------------------------------------------------------------V-----------
------------------------------------------------------------------------
----------------------------------------------------------I---RSP-------
-----YSFDIP-----------------HAFIFNE-------------------------------------
----------------------------------------------TQFVVP-KFCGPYME---------IV
K--------------------------------------------------HF----AEVYH----------
----YQLF-------LDSLESL----------------------------PKK-------------------
----------SVVE------------------QDIISG----------K--------YNLS-----------
-------------LHG-------------------VIIRP--------------------EE--TS----D-
--------FF---------------NATQH---------------------------------------SYP
---LEL--MTNCVMVPLA--PELP---KW----MYMVWPLGKY--------------------IWTCLFLGT
-------------FYVAL---------------------LL-------------------------------
----R-----YV-------------------------HW---------------------------------
------------------------------------------------------------------------
------------------REPGNATRSYTRN-VLHAMALLM-----FSA---------------------NM
NMS-----V-----KLKHA-SIRVIIFYTLLYIFGFILT---NYHLSHMTA-FDMKPVFLR-P--------I
D----------------TWSD---LIH-SR------------------------------------------
--LR--------------------------------I--------------------------VIHDSLLEE
-LRWLPV--------------------------------------------------EYQ------------
ALLASPS-RSYAY---------VVTQDA------------WLFFN-----------------RQQKVLI---
-------Q-PY------------------------------------------FH-----LSKV---CF-GG
LFNALPMASN-----ASFADSLNKFILNVWQAG----LWNY-----------WEELAFRYAE----------
-QAG----------------YAK------------------------------------------VFL----
-------------------DTYPVEPLN------LEFFTTAWI---------------V--LSA---G----
-----IPISS---------------------------L--AFC--------LEL-FIH--------------
--------------------------------------------------RRKQRRPQYERFECYDY-----
------------------------------------------------------------------------
------------------------------------------------------------------------
------------------------------------------------------------------------
------------------------------------------------------------------------
------------------------------------------
>DmelIR56c/1-589
------------------------------------------------------------------------
------------------------------------------------------------------------
----------------------------------MRSSFRICLFLLT-------------------------
------------------------------------------------------------------------
-------------TYHPS------------------------------------------------------
------------------------------------------------------------------------
-------------------------------------HGWN--MQHLLNLLAPFGRMN---VFQEIVWF---
------------------------------------------------------------------------
VSPHQR-----LDQLDEF------------------------------------------------------
-----------------------------IMRIDEAFG--------------KSATQTVVNN----------
------NTEMRMI------------------------------YSSA----------------RRNHMSFVF
TTGAEDPIMKV------------------------------FSKVLLG-RHFYVSMVIYVDKV---------
----------GDMHPIYDLL----------------------------------------------------
------------------------------------------------------------------------
------------------------------------------------TFAYNQQF----------------
-------------FNSMVHFES--------------------------------------------------
-------------MEGVN-----------------------Q------------------L-----------
-----FGVSKFPVMSF--------------------ENRTDFLK-YMGKIW----KQVQN------------
----------------ARSDVGGFGFT-------------------------------T---PL--------
------RQDLPH---------------LF-QSQGH-------------------------------------
-------------YD-----------------------------------------GSTYRI------IETF
V-----------------------------------R--------------FI--------N--G-------
--S-FKE----------LIMP-----------------------------PDSL---GGQ------------
-----------------------------------V-I----------N--------MK-D-----------
-------------ALQ-------------------LIRE---------------------RK---M----E-
---------F--CAHAYALF-----MSDE----------------E--------LEK------------SYP
---LLV--VQWCLMVPL--YNSVS---TY----FYPLQPFDWN--------------------VWFFA-LGA
---LLA-----L---V-----------------------LLE-LMWLR--MFGGWSGY--------------
----R-----GAVL-N--------------------------------------------------------
------------------------------------------------------------------------
------------------------------S-FCYIINVPI------EG---------------------QL
QQ-----------PC---L-LRFLLL-AT-VFFHGFFLS---AYYTSNLGS-ILTVNLFHA-Q--------I
N----------------TMND---IVS---------AQL-PVMIIDYEME----------------------
--FLLNLNK------------------------------------------------------ELPQEFLEL
------------------------------------------------LRPVD-------------------
SA----V-F------------SEHQTSF---------NSSFAYFV-------------TED-HWEFLDE---
-------QQKHL-----------------------------------KQRL--FK-----LSS--I-CF-GS
YHLAFPLQMD-----SSLWRDIEYFTFRIHSSG----LLNF-----------YARSSFGSAL----------
-HAG----------------LVQ-------------------------------------------RMP---
-------------------DTQEYTSAG------LQHLAIAFI---------------L--LLV---M----
-----SFLAG---------------------------I--VFV--------LET-LSR--------------
------------------------------------------------------------------------
------------------------------------------------------------------------
------------------------------------------------------------------------
------------------------------------------------------------------------
------------------------------------------------------------------------
------------------------------------------
>DmelIR56d/1-632
------------------------------------------------------------------------
------------------------------------------------------------------------
--------------------------------------------MDN------------R------------
------------------------------------------------------------------------
------------------------------------------------------------------------
------------------------------------------------------------------------
----AAELILRE---RNIFPTNGSDNIT----------LLNNMFVLEMFYRITQL-----YHFKNFIFY---
---------------IS-------------------------------------------------------
------------------------------ERLDLNNKDSQEFFHNFWTYFPMA------------------
---------------------------PNLIITREHH--------------LGIP-MMQFI-----------
---------------------------------------------------------------STPSLVMVF
TTGKDDPIM------------------ELASHN----------QQGIHWLKTIFVLFPSLQSRDFE------
------------------------------------------------------------------------
--------------------TNPESLAQ--------------------------------------------
------------------------------------------------------------------------
-----------FTAEIKDVYDWV-------------------------------------------------
-------------WRKQF--------------------------------INTFL-----I-----------
--------TIKDNVFI--------------------------------------LDPYPTPSIVNK------
---TGVWQAE-EFFHKYAKNMKGYLVR-------------------------------T---PI--------
------LYDMPR------------------VF----------------------------------------
---K----------SDRPT------------------------------------NRYEKN---------FI
H--------------------------------------------------GT----SGNLFL---------
--GFLEFV-----------NA---------------------------------TLMDTSAN----------
-----------------------------------VTAD-------YLN--------MT-------------
------------NLLD-------------------LVSQ---------------------GV---Y----E-
---TLIHSFTEITTKFVV-------------------------------------SY------------SYP
---IGI--NDCCIMVPYR--NQSP--ADQY--MHEAL-----------------------QENVWVLI-SLF
---TLY---------ITV---------------------AIYLCSP--------------------------
-------------L-----------------------RPR--------------------------------
------------------------------------------------------------------------
--------------------------------DLSAA--FL------QS-IC---TL-------------TY
SVPTF---I-----IRTPTLRMRYLY-IL-LAIWGIVTS---NLYISRMTS-YFTTAPPVR-Q--------I
N----------------TVQD---VVE-AN--------L-RIKMLAIEYERM------AKSP----------
LQY-------------PESYLNQVD-------------LV-----------------------D--KHMLDL
------------------------------------------HRD---------------------------
PF----N-TSFGY---------TVSSDR------------WRFLN-----------------LQQLHLR---
-------KPIF------RLT-E-------------------------ICEG-PFY---------------HV
FP----LHKD-----SHMRSVMTEYIMIAQQAG----LMNH-----------WERETFWEAV----------
-HLH-----RIHVHL---------------------------------------------------F-----
-----------------D-DEPMALSLDF-----FSSLLRTWT---------------L--------G----
-----LILAG---------------------------L--AFA--------AEM-KWH--------------
----------EHVTFKRRPV------------------------IRITRKPRSFLR----------------
-----------------------------RFMKL--------------------------------------
------------------------------------------------------------------------
------------------------------------------------------------------------
------------------------------------------------------------------------
------------------------------------------
>DmelIR60a/1-716
------------------------------------------------------------------------
------------------------------------------------------------------------
-------------------------------MWCNNPGLIIIIFLGQ-------------------------
------------------------------------------------------------------------
---------------ILN------------------------------------------------------
------------------------------------------------------------------------
------------------------------------------LCQGIVNLSNETA--------NTVIFM---
---------------LP-------------------------------------------------------
-------------------------------------------------------------EKDLGPDVWKA
GVG-------------------------------------------------CLDSFAQIF-----------
--------------------------------FFRNPKERFT---------------------RAYNLMLVH
AFHLSSPADQ----------IQEGFSKLINEAVT--------------------------------------
----------------------NPGPPDRE------------------------------------------
--------------------ELFQMRVASDYNITN-------------------------------------
---------------------------------------------GT-------------------------
----------------------------------E-------------------------------------
-------------DKGELILADNYVIVVDSV-------------------DRLKELMKKKI-----------
--VEMRSWNPGARFLV---------------LFHNATCRNRPLGV--------ASNIFKDLMEMFYVHRVAL
LYANSTMNYN-LLVNDYYSNVNCRILN-------------------------------V---QSVGQ-----
---CHDGKLYPNN-----------------AVVKASM--------------------------QD---YVSG
FSPRNCT-----FFACSSIS--------------------------APFVEADCILGLEMR---------IL
G--------------------------------------------------FM----KNRLK--F-----DV
NQT-CSLE------------------------------------------SRG-------------------
----------------------------------EMDGPA--------N--------WT-G-----------
-------------LLG-------------------KVQN---------------------NE---C----D-
---------F--VFGGYYPDN-----------------------EV--------ADHFWG---------SDT
---YLQ--DAHTWYIKMA--DRRP---AW----QALVGIFEAY--------------------TWIGF----
--ILIL---------------------------------II---------------S---------------
----------WL------------------------------------------------------------
------------------------------------------------------------------------
--------------------------------FWFTLVMILPEPKYYQQ-LSLTAINALAVTI-------SI
AVQERPICE-----------TTRLFF-MA-LTLYGLNVV---ATYTSKMIA---------------------
-----------------TFQDPGYLHQ--------LDEL-TEVVAA--------GIPFGGHEESR----DW-
--F---------------ENDDDMW-----------I-----------------------------------
-FNGYNISP-------------------------------------EFIPQSK-------------------
NL----E-A--------------VKWGQ------------RCILS-------------NRMYTMQSPLA---
-------D-------------------------------V-------------IY-AF------PN-NV-FS
SPVQMIMKAG-----FPFLFEMNSIIRLMRDVG----IFQK-----------IDADFRYN------------
-------NTYLNR--------------I-------NKMRP--------------------------------
-----------------Q-FPETAIVLT------TEHLKGPFF---------------I--LVV---G----
-----SCWAA---------------------------L--TFI--------GEL-IIH--------------
----RWR-----TQLVSTSEQQD---------------------RRSDKRRRRRRRRKPEKDNRWQRQV---
--------------QVAPVVRFTPVKRRKVFQGQTSQK----------------------------------
------------------------------------------------------------------------
------------------------------------------------------------------------
------------------------------------------------------------------------
------------------------------------------
>DmelIR60b/1-577
------------------------------------------------------------------------
------------------------------------------------------------------------
----------------------------------MRRSLY--LIIAI--------GLV--------------
------------------------------------------------------------------------
-----------------------------------------------------DV-----------------
------------------------------------------------------------------------
-------------------------------------------------------------HCVSLRYI---
------------------------------------------------------------------------
------------------------------------------------------------------------
--------------LNALEN--ELQYRAILLVESASEIESCWEQ-KYIQGAVPILNFNANQSL---------
-------------------------------------------YLKDAL--------------NTNILALVC
LNENVESTMQA------------------------------LYENLEDMRDTPTILFVLSDS----------
------------------------------------------------------------------------
--------------------KVQD-VFL--------------------------------------------
-------------------------------------ECLR-------------------------------
----------RKMLNVLAFKGLD-----------RGF-----------------------------------
------------------------------------------------------------VY----------
-----------------------------------------------------SFRAFPTFRVIERN-VMDI
L----------QYFEQQLEDLGGHTLTT------------------------------LP------------
------DNIIPR------------------TVVYK-------------------------------------
-SPD----------GSRQL------------------------------------AGYLYP---------FL
R------------------------------------------------------NYVSTINA---------
--T-LKVCWHL--------VP---------------------------------------------------
-----------------------------------EDG----------------------------------
-------------MIQ-------LG----------EVVR--------------------LSEIHDV----DF
P--------L--GMHGIEHGS----TSQN----------------VP-------LEV---------------
--------SSWFLMLPME--PSLS-RAQFF---------------------------------IMLGFEKVT
P-VLLL---------LTI---------------------LL---------------ST--------------
--AHRI----EMGL---------------------RPSWR--------------------------------
------------------------------------------------------------------------
--------------------------------CYVLGDRVLQG--TLGQ------------------AF---
--------F-----LPRRL-SVKLMLVYSLILLNGFTFS---NYSITSLET-WLVHPPSGH-P--------I
H----------------SWEQ---MRT---------LNL-KVLIVPSELDSM--TKALGKQFTESNS--DL-
--F-------------ELSKSGN-------------------------------------------------
-FQD-----------------------------------------------------KRL------------
AM----D-QSYAYP---------VTCTL------------WPLLE-----------------HAQIRLP---
-------KPEF------RRSREMV-----------------------------LI---------------PL
LIMAMPLPKN-----SMFHKSLNRYRALTHQSG----LYEF-----------WFKRSFNELV----------
-ALR---KIHYKV-----------------------------------------------------------
-----------------NGDHQIYRDFE------WQDFSYVWLGF-------------V-------GG----
-----TIASI---------------------------L--VLL--------AEI------------------
-------------------------------------GY-----------HRWQLNQN--------------
------------------------------------------------------------------------
------------------------------------------------------------------------
------------------------------------------------------------------------
------------------------------------------------------------------------
------------------------------------------
>DmelIR60d/1-574
------------------------------------------------------------------------
------------------------------------------------------------------------
----------------------------------MRLAIYVAFLSSI--------GNR--------------
------------------------------------------------------------------------
-----------------------------------------------------SG-----------------
------------------------------------------------------------------------
-------------------------------------------------------------FLSSL------
------------------------------------------------------------------------
------------------------------------------------------------------------
--------------LMSLGK--ELHYKTILLVGGSS---TCWSL-EPFETGVPILNLRGENNA---------
-------------------------------------------YPQDTF--------------NSQMLALAC
LQTESEDAVKL------------------------------LYRSLKDMRDTPTLLFASSEE----------
------------------------------------------------------------------------
--------------------HIHDTLFL--------------------------------------------
-------------------------------------GCFR-------------------------------
----------ENMLNVLALTASS-----------KEF-----------------------------------
------------------------------------------------------------IY----------
-----------------------------------------------------SYQAFPTFRVIKRK-LVEI
H----------RYFEPQLKDLGGHIVSA------------------------------LP------------
------GNIMPR------------------TMCYR-------------------------------------
-NAE----------GERQL------------------------------------AGYLNT---------FI
R------------------------------------------------------NYVESING---------
--T-LRISWGL--------VP---------------------------------------------------
-----------------------------------EDD----------------------------------
-------------MRH-------L-----------TISR--------------------LSKIQHV----DF
P--------L--GIIPLYNKT----DKQH----------------VY-------MEI---------------
--------SSWFLMLPME--TSVP-RAHLF---------------------------------VKLGLERLL
P-IIVV---------VGA---------------------VL---------------GN--------------
--AHRI----EVGL---------------------GPSWR--------------------------------
------------------------------------------------------------------------
--------------------------------CYYLADKVLRG--ALAQ------------------PI---
--------V-----LPRRL-SPKLMLIYSLLLLSGFFLS---NYYMASLTT-WLVHPPASD-R--------I
L----------------EWDQ---LRY---------LHL-KVLTIPEEFKYM--SLILGTDFMTAYG--SI-
--F-------------QLTNSTD-------------------------------------------------
-FQR-----------------------------------------------------RRI------------
SM----D-PSYAYP---------VTTSL------------WPFLE-----------------LSQVRLR---
-------RPLF------RRSYDMV-----------------------------LQ---------------PF
QVMSLPLPRN-----SIFHKSLLRYAALTRETG----LYYY-----------WFRRSYYELV----------
-ALG---KISYK------------------------------------------------------------
-----------------EEEGNPYCDLK------WNDFRIVWLAF-------------L-------GG----
-----TIISC---------------------------L--ALL--------LEV------------------
-------------------------------------AH-----------YRWHLGNSS-------------
---------------------------------------------L--------------------------
------------------------------------------------------------------------
------------------------------------------------------------------------
------------------------------------------------------------------------
------------------------------------------
>DmelIR62a/1-606
------------------------------------------------------------------------
------------------------------------------------------------------------
----------------------------------MYLQFLFALFLSRY-------QIV-ATENFD-------
------------------------------------------------------------------------
------------RAFELALFLD--------------------------------------------------
---------------------------------------------------------------------RIG
RVHRLHAITIVNS---------------------LG-SVDPSYLDDLHRG----------------LMC---
------------------------------------------------------------------------
------------------------------------------------------------------------
----------------------------------NSSNHFY-----------MLPQMTATDKDS--------
---------------------------------------------------SHVHFSSLQDEET-IYLVF--
ARDSKDAVIY-------------------------------LQAERARGRRYTRTMFLLRKQESQKD--IK-
------------------------------------------------------------------------
------------------------------------------------------------------------
-----------------YFF----------------------------ELLW--------------------
-------KLQFRSALVVVAAR---------------------------------------------------
------------------------------------------------------------------------
---NFYQMDPYPTVRV---------------------IRMRRLSSY-----------DPHHV----------
------------FPPANRKNFRGYRMRLP-----------------------------V-------------
------QQDVPN---------------TF------------------------------WY----------K
--------------NRRTKA--------------------------WEL------AGLGGI---------LI
N--------------------------------------------------QL----MMHLNV---------
--T-MDLF-----------RF---------------------------------------------------
----------------------------------EVNGS---------S--------LL-NM----------
------------AALTDL------------------IVK---------------------GK---V----E-
---------LSPHLY----DTL----QSN----------------TS-------VDY------------SYP
---TQV--APRCFMIPLD--NEIS---RS----LYVFLPFSLT--------------------MWLCL-LFV
---LLV---------VH----------------------FV-------------------------------
----------YV-R---------------------------------R-------------LIP--------
------------------------------------------------------------------------
--------------------------------DGHFWAILGVPGAGQVR---------YGNRK---------
--------------------PVRRFS-TF-LILFGIFILG--QTYSTKLTS-SLTVTLIRR-P-D-------
N----------------SLEE---LFL---------LPY-RILVLPTDVYA---------------------
--I------------------------------------------------------------VD--SLGHA
----------------------------------------------EQFSTK--------------------
-F----S----------------CTDAE------N-----FSQKR------------ISMHPEYIYPIS-TI
RWRFFDMQQRFL-----------------------------------RKKR--FY-----FSKICH----GS
FPYQYQLRVD-----SHLKDALHRFLLHVQQAG----L---HDL--------W-------------------
-----LDTCYRKAHRMG---YLKDF----------STLAE--------------------------------
----LEEKLRL-----------RPLALN------L--LVPAFS---------------L--FLC---G----
--MLGSGIAF---------------------------L--V-----------EI------------------
-----------RHSFGCRQ--------------------------KPPSINRNPGD----------------
------------------------------------------------------------------------
------------------------------------------------------------------------
------------------------------------------------------------------------
------------------------------------------------------------------------
------------------------------------------
>DmelIR64a/1-861
------------------------------------------------------------------------
------------------------------------------------------------------------
-----------------------------------MHWWLLVFLPLS-CQGLPE------------------
-----------------------------------------------------------------HELLELE
----------------LDYGLA--------------------------------------------------
------------------------------------------------------------------------
-------------------------------------EPQRT---SLLQSSLILQFSQDYKHIPRITYF---
----------TC------------------------------QKPHLQTPNQIPNAAEHRDAFAA-------
KNFQLIKSLYESELFVRIVLLDVLAQSPTSGRPNRPGNG----------------------PTGGFSQTP--
SQAQS-----------------NSEWLEGVLRMEAL------------------------------------
---------------------------------------------------------------RQIAV----
VDLACG----------------AVSRRFLELA-----------SAKMLYSEKFHWLLIEDFAWHGRTQTAEG
SG--------------------KRDDGEMEE------------------------------EEPPGQQI---
---------QATDDEDL---PSIESF-L--------------------------------------------
---------------------------------------------GG-------------------------
-------MNLYMNTELTLAKRM--------------------------------------------------
-------------SEAAH-------------------------------------YTLFDVWN---------
-----------PGLNY-----------------------GGHVNLT-----EIGSFT-PTEGIQL-------
----HTWFRT-TSTVRRRMDMQHARVR-------------------------------C---MVV-------
------VTNKN-------------------MTG-------------------------------TLMYYL-T
-H-T----------MSGHI---------------------------DTM------NRFNFN---------LL
M--------------------------------------------------AV----RDMFN--W-------
--T-FVLS-----------RTT--------------------------------SWGYVK------------
------------------------------------NG----------R--------FD-G-----------
-------------MIG-------------------ALIR---------------------NE---T----D-
---------I--GGAPIFYWL----ERHKW------------------------IDV---------AGRSWS
--------SRPCFIFRHP--R--S--TQKD--RIVFLQPFTND--------------------VWILI-VGC
---GVL---------TVF---------------------IL-------------------------------
----------WF-L-TTIEWKLVPHDGSALIK-------------------------------PKGG-----
APPRHHYQQQQQQEQVEAPVRPITAVSVVVSKEKVEEKQEEYEDSTPIDAGTLWQRCYQ-------------
-----KLNKYIKDRKAKQKKAPERVGLFLES-VLFFVGIIC------QQ---------------------GL
GFS-----------T-SFV-SGRCIV-IT-SLLFSFCIY---QFYSASIVGTLLMEKPKT-----------I
K----------------TLSD---LVH---------SSL-KVGMED------------ILYNRDY-------
--F---------------LHTKD----------------------------------------PVSMELYAK
KITSVPTTKENEAD-----EDEPVDPNPVSTDPAKSYRDIVHSHE-TGAHAKD----NAA-SNWLDPET---
GL----L-R--------------VKHER------------FAFHV-------------DVA-AAYKIIA---
-------E-TF------SEQD--------------------------ICD---LT----EVS-----MF-PP
QKTVSIMQKN-----SPMRKVISYGLRRVTETG----ILTY-----------HFNVWHSR--------KP--
-------PCVKKI-----------------------------------------------------------
--------------------ETSDLHVD------MDTVSSALL---------------I--LLF---S----
-----YAITL---------------------------M--ILG--------TEI-L----------------
--------------YSKWH-------------------------------NRIQLKWVGAT-----------
------------------------------------------------------------------------
------------------------------------------------------------------------
------------------------------------------------------------------------
------------------------------------------------------------------------
------------------------------------------
>DmelIR67b/1-574
------------------------------------------------------------------------
------------------------------------------------------------------------
-----------------------------------MELLYLNTLQSL-------------------------
------------------------------------------------------------------------
-------------SLLEG------------------------------------------------------
------------------------------------------------------------------------
-------------------------------------NRLVQTVQELNNIYQ-----------TELNVF---
------------------------------------------------------------------------
LEFGNG-----AD-----------------------------------------------------------
-------------------------------ILESAQGT-------------FVPTLWIKNP----------
------QNQKVMKGN----------------------------FTS-------------------CTLTILY
LEDEHLDRGLY------------------------------YLANWLWEYHHLEVLIFFNG-----------
----------GSYDKLIQIF----------------------------------------------------
------------------------------------------------------------------------
------------------------------------------------SRCFNEGF----------------
-------------VNVLVMLPG--------------------------------------------------
-------------S---D-----------------------E------------------L-----------
-----YTFMPYQDLKI-----------------LNLKSIKEFYS-------------LSR------------
----------------KKMDLNGYNIT-------------------------------SG--LV--------
------IAGAPR---------------WF-SFRDR-------------------------------------
-------------QNRLILT------------------------------------GYMLR---------MI
V-----------------------------------D--------------FT-----NHFN--G-------
--S-VR-----------------------------------------------L---MNV------------
-----------------------------------LTV--------------------N-D-----------
-------------GLE-------------------LLAN---------------------RT---I----D-
---------F--FPFLIRPL------K------------------S--------FSM------------SNI
---LYL--ENCGLIVPT--SRPLP---NW----VYLLRPYAFD--------------------TWIAW-LIM
---LIY-----C---SLA----------------------------LR--ILSKGQIS--------------
-------------I-S--------------------------------------------------------
------------------------------------------------------------------------
-----------------------------AA-FLKVLRLVM------YL---------------------SG
SR----D-M-GTRPTTRRL-FLFVIL-TT-S---GFILT---NLYVAQLSS-NSAAGLYEK-Q--------I
N----------------TWED---LDK---------SDS-IWPLIDVDIK----------------------
--TMEKLIP-------------------------------------------------------DRTKLLKK
------------------------------------------------IVPTL-------------------
EA----D-V------------DTYRRNL---------NTSCIHSG-------------FFD-RIDFALY---
-------QQKFL-----------------------------------RFPI--FR-----KFP--H-LL-YQ
QPLQISAAFG-----RPYLQLFNWFVRKIFESG----IYLK-----------MKDDAYRHGI----------
-QSGL--------------LNLA-------------------------------------------FR----
-----------------D-RHLEVKSND------VEYY---YL---------------I--AGLWFGG----
-----LTLAT---------------------------V--CFL--------LEL-LIGY-------------
--------------------------------------------------AKIKVTISCKMNIM--------
------------------------------------------------------------------------
------------------------------------------------------------------------
------------------------------------------------------------------------
------------------------------------------------------------------------
------------------------------------------
>DmelIR67c/1-573
------------------------------------------------------------------------
------------------------------------------------------------------------
---------------------------------MFCWLIFLNIILLS-------------------------
------------------------------------------------------------------------
-------------DRSES------------------------------------------------------
------------------------------------------------------------------------
-------------------------------------WSAREVIHQFNHDQQ-----------LQLNIY---
------------------------------------------------------------------------
LDCND-------------------------------------------------------------------
--------------------------------VELQIGQ-------------EVSNLFVNST----------
------ADKMKILGR----------------------------FSS-------------------HSLIIAC
FKDSTRNRTLN------------------------------GVKELLWGLQYLPILFVVD------------
-------------SNMDFYF----------------------------------------------------
------------------------------------------------------------------------
------------------------------------------------QQALRHGF----------------
-------------IHVLALNFM--------------------------------------------------
-------------N---G-----------------------S------------------L-----------
-----YTYKPYPKVEV-----------------HQIKDMQKFYK-------------LTK------------
----------------LR-NLQGQAVR-------------------------------T---TV--------
------ETMTPR---------------CF-RYRNR-------------------------------------
-------------HGQLVYA------------------------------------GYMYR---------MV
K-----------------------------------E--------------FI-----STYN--G-------
--T-EE---------------------------------------------HVF---GNV------------
-----------------------------------DTV----------P--------YK-E-----------
-------------GLA-------------------ALKN---------------------GE---I----D-
---------M--MPRIIHAL------EWY----------------Y--------FYR------------SHI
---LYN--IKTYIMVPW--AEPLP---KS----LYFIQPFRGT--------------------VWITI-MVS
---FVY-----A---SIVI-------------------------WWIR--YRQQGNSS--------------
-------------L-T--------------------------------------------------------
------------------------------------------------------------------------
-----------------------------QS-FMDVLQLLF------QL---------------------PL
SKIWHFN-M-GTHQVVSFI-VLFVF---------GFMLT---NLYTAQLSS-YLTTGLFKS-Q--------I
N----------------TFDD---LFR---------EKR-TLLVESFDAE----------------------
--VLHNMT---------------------------------------------------------KEKIIQK
EFES-------------------------------------------IILITS-------------------
IE----E-V------------FKHRKSL---------NTSYAYEA-------------YED-RIAFELS---
-------QQRYL-----------------------------------RVPI--FK-----ILK--E-VY-DQ
RPVFVALRHG-----LPYVELFNNYLRRIFESG----IWIK-----------LQEDSFLEGI----------
-ASG----------------EIS-------------------------------------------FRK---
-----------------S-KSREIKIFD------KDFYFFAYI---------------L--LGM---G----
-----WCVST---------------------------I--ALF--------LEL-W----------------
---------------------------------------------------SFKYSVT---NVLHEG-----
------------------------------------------------------------------------
------------------------------------------------------------------------
------------------------------------------------------------------------
------------------------------------------------------------------------
------------------------------------------
>DmelIR68a/1-704
------------------------------------------------------------------------
------------------------------------------------------------------------
------------------------------------------------------------------------
------------------------------------------------------------------------
----------------MR------------------------------------------------------
------------------------------------------------------------------------
---------------------------------------------------------------CLWILI---
------------------------------------------------------------------------
------------------------------------------------------------------------
------------------------------------------------------------------------
-----------------------------------------------------------------VAFISLA
MATS--------------------------------------------------------------------
------------------------------------------------------------------------
------------------------------------------------------------------------
------------------------------------------------------------------------
------------------------------------------------------------------------
--------------------------------------------------------IPIPI-----------
------------------------------------------------------------------------
---------------ANPAPLSGYEMQLKI------------LLQKILWVANVKRCFAV---ITD-------
------DLHYPIYDRIFFESVGRRVIPFFVMRTNE----------------------------SD---DL-Q
-RPS----------RQVELF--------------------------VKAIK---SSDCELN---------VI
TILNGWQVQRFLGYIYDNRSLNMQKKFVLLHDLRLFESDMIHLWSVFIDAIFL----KRQLDNKY-------
--T-ISTIA----------FPGILSGVLVMKNIANWELGKGLNGRILFADKTSNLFGTSLPVAISEHVPMVL
WANATKSFQGVEVEIMNALGKALNFKPVYYKPNQTENM----------D--------WT-E-----------
-------------LDGGASVAYGSGNPDGYAQNGTHIDS---------------------ML---V----D-
--------EVA--------------AHSARFAIGDLHLFQVYLK-L--------VEL------------SAP
---HNF--ECLTFLTPES-STDNS----W----QTFILPFSAG--------------------MWVGV-LLS
---LFV---------VGT---------------------VFYAISFLNAIINGNVSSEFFRCLRPNRNVPMD
PKIYR-----RISFRIAISRYRSSKGDR--------------------------------------------
MPRDLFDGYTNCI-----------------------------------------------------------
-------------------------LLTYSM-LLYVALPRM------PR---------------------NW
PL--------------------RVLT-GW-YWIYCILLV---ATYRASFTA-ILANPAARV-T--------I
D----------------TLED---LLR-SHI-------------PP------------STGATENR------
QFF---------------LEAND----------------------------------------EVARKVGEK
-MEVFGY---------------------------------------------S----D--------------
DL----T-SR-------------IAKGQ------------CAYY-------------DNEF-YLRYLRV---
-------A-DESG----SALHIMK-----------------------ECV---L--------------Y-MP
VV--LAMEKN-----SALKPRVDASIQHLAEGG----LIAK-----------WLKDAIEHLPAEALAQQEAL
------------------------------------------------------------------------
--------------------------MN------IQKFWSSFV---------------A--LLI---G----
-----YVISM---------------------------L--TLL--------AER------------------
--------------WH--------------------------------------------------------
-------------------------------FKHI------------------VMKHPM-------------
----------YDVYNPSLYY---------------------------------------------NFKRIYP
QH----------------------------------------------------------------------
------------------------------------------------------------------------
------------------------------------------
>DmelIR68b/1-635
------------------------------------------------------------------------
------------------------------------------------------MK----------------
------------------------------------------------------------------------
-----------------------------------------------FLVG---------------------
--------------LLLQ------------------------------------------------------
-----------------------------------------------------------------------W
YLPGIYALAEIAC--------------------------RIAVEQNVQVTYLYR---------C--------
-----------------------------------------------------ASCPASF------------
-----------------------------------------------------------------DADYSA-
----------------LELD--LYRCVGSRL----PVI----------------------------------
-------------------------------------------------------TRNMEAHELEP----FR
RTDS------------------LSIFQIPAAEK---------------------------------------
------------------------------------------------------------------------
------------------GDSLVRRIL----DMLN-------------------------------------
-------------------------PHQ--------------------RRKH--------------------
-----------------MHKYL-------------------------------FVWPN--------------
--------------AGRH---------------------------------QLLR-----LF----------
----RGSWAKKLLYGLAITGRENGTFDF-------DPFAWGGLQVIQRLD-----GEVPYA-----------
---------------RKVKDLRGYPLR-------------------------------F---SM--------
------FTDPL-------------------MAMPRSPV----------------------------------
-ETA----------GYQAV------------------------------------DGVAAR-----------
---------------------------------------------------VV----GEMLN--A-------
--S-VTYV-----------FP-----------------------------EDNESYGRCL------------
-----------------------------------PNG----------N--------YT-G-----------
-------------VVS-------------------DI-----------------------------------
---------V--GGHTHFAPN----SRFV-------------------------LDCIWP-----AVEVLYP
---YTR--RNLHLVVPAS--AIQP---EY----LIFVRVFRRT--------------------VWYLL-LVT
---LL---------VVVL---------------------VF-------------------------------
----------WV-M-QRLQRRIPRRGV---------------------------------------------
------------------------------------------------------------------------
------------------IQFQATWYEILEM-F---------------G---------KTHV--------GE
PAG-----------RLSSFSSMRTFL-MG-WILFSYVLS---TIYFAKLES-GFVRPSYEE---------QV
D----------------RVDD---LVH--------L------------------------------------
--------------------DVHI---------------------------------------YAVTTMY--
----------------------------------------------------D----A--------------
VR----S-A--------------LTEH------------QYGLLE-------------NRSRQLPLGIA---
-------T-SYYQPVVRRRDRRAAFIMRD--FHARDFLAITYDSQAERPA---YH-----IAR--E-YL-RS
MICTYILPRG-----SPFLHRLESLYSGFLEHG----FFEH-----------WRQMDLITR-------VGAS
PDAE---EFLEDLG---------------------DQTD---------------------------------
-------TDSGSNEL--A-IRNKKVVLT------LDILQGAFY---------------L--WSV---G----
-----IGISC---------------------------L--GFA--------VE-------------------
HAHWFWR--------------------------------------------RQTLR----------------
---------------------------------------NA----VEARTS---------------------
------------------------------------------------------------------------
------------------------------------------------------------------------
------------------------------------------------------------------------
------------------------------------------
>DmelIR75a/1-629
------------------------------------------------------------------------
------------------------------------------------------------------------
-----------------------------------MQLVQLANFVL--------------------------
------------------------------------------------------------------------
------------------------------------------------------------------------
------------------------------------------------------------------------
--------------------------------------------DNLVQS-----------RIGFIVLF---
----------HC----------------WQ------------SDESLKFAQQF-----MKPIHPI-------
LVYHQ---------FVQM------------------------------------------------------
-RGVL-----------------NWSHLELSYMG---------------------------------------
---------------------------------------------------------------HTQPTLAIY
VDIKC-----------------DQTQDLLEEA-----------SREQIYNQHYHWLLV--------------
-----------------------------------------------------------------G------
------------NQSKL---EFYDLF----------------------------------------------
---------------------------------------------GL-------------------------
-------FNISIDADVSYVKEQ--------------------------------------------------
-------------IQDNN---------------------------------DSVAYAVHDVYN---------
-----------NGKII-----------------------GGQLNVTGSHEMSCDPFV-CRRTRHL-------
-----SSLQK-RSKYGNREQLTDVVLR-------------------------------V---ATV-------
------VTQRP-------------------LTLSD----------------------------DELIRFL-S
-Q-E----------NDTHI---------------------------DSL------ARFGFH---------LT
L--------------------------------------------------IL----RDLLH--C-------
--K-MKF-------------IF--------------------------------SDSWSK------------
------------------------------------SD----------V--------VG-G-----------
-------------SVG-------------------AVVD---------------------QT---A----D-
---------L--TATPSLATE----GRLKY------------------------LSA---------IIETGF
--------FRSVCIFRTP--H--N--AGLR--GDVFLQPFSPL--------------------VWYLF-GGV
---LSL---------IGV---------------------LL-------------------------------
----------WI-T-FYMECKRM-------------------------------------------------
---QKRWR----------------------------------------------------------------
---------------------LDYLPSLLST-FLISFGAAC------IQ---------------------SS
SLI-----------P-RSA-GGRLIY-FA-LFLISFIMY---NYYTSVVVSSLLSSPVKSK----------I
K----------------TMRQ---LAE---------SSL-TVGLEP------------LPFTKSY-------
--L---------------NYSRL----------------------------------------PEIHLFIKR
KI-----------------------------------------------ESQT----QNP-ELWLPAEQ---
GV----L-R--------------VRDNP-----------GYVYVF-------------ETS-SGYAYVE---
-------R-YF------TAQE--------------------------ICD---LN----EVL-----FR-PE
QLFYTHLHRN-----STYKELFRLRFLRILETG----VYRK-----------QRSYWVHM--------KL--
-------HCVAQ------------------------------------------------------------
---------------------NFVITVG------MEYVAPLLL---------------M--LIC---A----
-----DILVV---------------------------V--ILL--------VEL-A----------------
--------------WKRFF-------------------------------TRHL-TFHP-------------
------------------------------------------------------------------------
------------------------------------------------------------------------
------------------------------------------------------------------------
------------------------------------------------------------------------
------------------------------------------
>DmelIR75b/1-504
------------------------------------------------------------------------
------------------------------------------------------------------------
-----------------------------------------MNF----------------------------
------------------------------------------------------------------------
------------------------------------------------------------------------
------------------------------------------------------------------------
---------------------------------------------SVLES-----------HFKEAQIF---
------------------------------------------------------------------------
------------------------------------------------------------------------
------------------------------------------------------------------------
------------------------------------------------------------------------
------------------------------------------------------------------------
------------------------------------------------------------------------
------------------------------------------------------------------------
------------------------------------------------------------------------
-----------VDADVTYVTHD--------------------------------------------------
-------------PFSKN-------------------------------------FLLYDVYN---------
-----------KGRQL-----------------------GGELNITADREIFCNKTN-CRVERYL-------
-----SELYT-RSALQHRKSFTGLTMR-------------------------------A---TAV-------
------VTALP-------------------LNVSI----------------------------KEIFDFM-N
-S-K----------YRIQL---------------------------DTY------ARLGYQ---------AR
Q--------------------------------------------------PL----RDMLD--C-------
--K-FKY-------------IF--------------------------------RDRWSD------------
------------------------------------GN----------A--------TG-G-----------
-------------MIG-------------------DLIL---------------------DK---A----D-
---------L--AIAPFIYSF----DRALF------------------------LQP---------ITKFSV
--------FREICMFRNP--RSVS--AGLS--ATEFLQPFSGG--------------------VWLTF-ALL
---LLL---------AGC---------------------LL-------------------------------
----------WV-T-FILERR---------------------------------------------------
----KQWK----------------------------------------------------------------
-------------------------PSLLTS-CLLSFGAGC------IQ---------------------GA
WLT-----------P-RSM-GGRMAF-FA-LMVTSYLMY---NYYTSIVVSKLLGQPIKSN----------I
R----------------TLQQ---LAD---------SNL-DVGIEP------------TVYTRIY-------
--V---------------ETSEE----------------------------------------PDVRDLYRK
KV----------------------------------------------LGSKR----SPD-KIWIPTEA---
GV----L-S--------------VRDQE-----------GFVYIT-------------GVA-TGYEFVR---
-------K-HF------LAHQ--------------------------ICE---LN----EIP-----LR-DA
SHTHTVLAKR-----SPYAELIKLSELRMLETG----VHFK-----------HERSWMET--------KL--
-------HCYQH------------------------------------------------------------
---------------------NHTVAVG------LEYAAPLFI---------------I--LLG---A----
-----IILCM---------------------------G--ILG--------LEV-I----------------
--------------WHRHC-------------------------------TLH-------------------
------------------------------------------------------------------------
------------------------------------------------------------------------
------------------------------------------------------------------------
------------------------------------------------------------------------
------------------------------------------
>DmelIR75c/1-560
------------------------------------------------------------------------
------------------------------------------------------------------------
--------------------------------MTSWPLYRLIVF----------------------------
------------------------------------------------------------------------
------------------------------------------------------------------------
------------------------------------------------------------------------
---------------------------------------------NLLEI-----------NLSNLMVF---
----------HC----------------WS------------IKEAFPLVE---------------------
------------------------------------------------------------------------
-------------------------------ML---------------------------------------
---------------------------------------------------------------NQNGIFSQY
IDV--------------------QNPDNLANV-----------HKEYL------------------------
------------------------------------------------------------------------
-------------DSDL-------------------------------------------------------
------------------------------------------------------------------------
---------VSLNADVTYVSRE--------------------------------------------------
-------------D-EER-------------------------------------FILHDVYN---------
-----------KGSHL-----------------------GGKLNITVDQTLQCNRSH-CQVKEYL-------
-----SELHL-RPRLQHRMDLSSVTFR-------------------------------L---AAL-------
------VSVLP-------------------INSSE----------------------------EELLEFL-N
-S-D----------RDSHM---------------------------DSI------SRIGNR---------LI
M--------------------------------------------------HT----QEILG--F-------
--N-VQ------------------------------------------------------------------
-------------------------------------D----------A--------FG-G-----------
-------------AIG-------------------MLTN---------------------ES---A----E-
---------L--CTTPFVPSW----NRLHY------------------------LHP---------MTEQAQ
--------FRAVCMFRTP--H--N--AGIK--AAVFLEPFMPS--------------------VWFAF-AGL
---LIF---------AGV---------------------LL-------------------------------
----------WM-I-FHLER----------------------------------------------------
-----HWMQ---------------------------------------------------------------
-------------------RCLDFIPSLLSS-CLISFGAAC------IQ---------------------GS
YLM-----------P-KSA-GGRLAF-IA-VMLTSFLMY---NYYTSIVVSTLLGSPVRSN----------I
R----------------TIQQ---LAD---------SSL-DVGFDT------------VPFTKTY-------
--L---------------VSSPR----------------------------------------PDIRSLYKQ
KV-----------------------------------------------ESKR----DPN-SVWLSPEE---
GV----I-R--------------VRDQP-----------GFVYTS-------------EAS-FMYHFVE---
-------K-HY------LPRE--------------------------ISD---LN----EII-----LR-PE
SAVYGMVHLN-----STYRQLLTQLQVRMLETG----ITSK-----------QSRFFSKT--------KL--
-------HTFSN------------------------------------------------------------
---------------------SFVIQVG------MEYAAPLFI---------------S--LLV---A----
-----YFLAL---------------------------L--ILI--------LEI-C----------------
--------------WARYA-------------------------------KKKFSTIIPQNQ----------
------------------------------------------------------------------------
------------------------------------------------------------------------
------------------------------------------------------------------------
------------------------------------------------------------------------
------------------------------------------
>DmelIR75d/1-675
------------------------------------------------------------------------
----------------------------------------------------------M-------------
-------------------------------KVQVAHWLPLIFFLLV--SGTPR-----VAGSW--------
------------------------RSEYSRQDPDPK-------------------------TRWGNQLPDML
----------------VAYYRH--------------------------------------------------
------------------------------------------------------------------------
-------------------------------------HGVHSLMLVVCHT-----------DIADFRLW---
----------KL----------------WQHFNLNNFYVQVSTESSLRDLQHVDALDEHKDAPPP-------
KSFH--------------------------------------------------------------------
---AN-----------------NSTHWETSFLLPALP-----------------------------------
---------------------------------------------------------------YKMGILLLE
FSSEC-----------------ALNLLRWSAA-----------SEHNYFTTNRFWLLLT-------------
--------------------------------------------------------------EDPG------
------------DIDLL---EDPEIF----------------------------------------------
------------------------------------------------------------------------
---------IPPDSELRVLHYE--------------------------------------------------
-------------NVGNF------------------------------------SCSLIDLYKVA-------
------AWKPLKRTLV-----------------------GHNI----------------RNSRHVI------
----HALQHF-GSAITYRQDLEGIVFN-----------------------------------SAI-------
------VIAFP-----------------------------------------------------DLFTNI-E
-D-L----------SLRHI---------------------------DTI------SKVNHR---------LM
L--------------------------------------------------EL----ANRLN--M-------
--S-YNTY-----------QTV--------------------------------NYGWRQ------------
-----------------------------------PNG----------S--------FD-G-----------
-------------LMG-------------------RFQR---------------------YE---L----D-
---------L--AQLAIFMRL----DRIAL------------------------VDF---------VAETYR
--------VRAGIMFRQP--P-LS--A--V--ANIFAMPFEND--------------------VWVSI-LML
---LII---------TTV---------------------VL-------------------------------
----------VL-E-LFFSPH---------------------------------------------------
----NHDM----------------------------------------------------------------
--------------------------SYMDT-LNFVWGAMC------QQ---------------------GF
YVE-----------V-RNR-SARIIV-FT-TFVAALFLF---TSFSANIVA-LLQSPSDA-----------I
Q----------------SLSD---LGQ---------SPL-EIGVQD------------TQYNKIY-------
--F---------------TESTD----------------------------------------PVTKNLYHK
KI-----------------------------------------------ASKG----EN---IYMRPLL---
GM----E-K--------------MRTGL------------FAYQV-------------ELQ-AGYQIVS---
-------D-TF------SEPE--------------------------KCG---LM----ELE-----PF-QL
PMLAIPTRKN-----FPYKELIRRQLRWQREVS----LVNR-----------EERKWIPQ--------KP--
-------KCEGGV-----------------------------------------------------------
---------------------GGFVSIG------ITECRYALG---------------I--FGC---G----
-----AAVSF---------------------------V--LFL--------FEF-I----------------
--------------F-RHF-------------------------------KQVYRIIKGYREVQR-------
------------------------------------------------------------------------
------------------------------------------------------------------------
------------------------------------------------------------------------
------------------------------------------------------------------------
------------------------------------------
>DmelIR76a/1-646
------------------------------------------------------------------------
------------------------------------------------------------------------
---------------------------------------MENLLVE---------SY---------------
------------------------------------------------------------------------
---------------YFS------------------------------------------------------
------------------------------------------------------------------------
-----------------------------------------TVLSFFAQQFFADS------H-ATCIFW-H-
----------------------------------------PAFDFRLETVHP---MPLIIMDWH--------
------------------------------RWANRSDQDVYDYKIKEDEFEGK-------------------
-----------GIPYNDWTL-------RLTVAIERSHCE-------------TFIAFQEQIPE---------
-------------------------------------------FARYF---YHASIYSIWRS-LRNRFMFVY
-TKEFE----------------DKKDSYLSG---------------YIFQDQPNILVITSQYLNSST-----
------------------------------------------------------------------------
------------------------------------------------------------------------
------------------------------------------------------------------------
-----------------------------------------FEIKTN------RFVGPRNFNK---------
-------------NPEPV---------------------------------EFYI-----L-----------
-----QRFDAKGTKAT---------------------WETQSA--------------MSS------------
----------------KMRNLKGREVV-------------------------------I---GI--------
------FDYKP-----------------F-MLLDYEK---------------PPLYYDRFM-NTT-------
---------------------------------------------DVTI------DGTDIQ---------LM
L--------------------------------------------------IF----CELYNC---------
--T-IQVDTS---------EPY--------------------------------DWGDIY------------
-----------------------------------LNA----------S--------GY-G-----------
-------------LVG-------------------MILD---------------------RR---N----D-
---------Y--GVGGMYLWY----EAYEY------------------------MDM------------THF
---LGR--SGVTCLVPAP--NRLI---SW----TLLLRPFQFV--------------------LWMCV-MLC
---LLL---------ESL---------------------AL-------------------------------
----------GI---TRRWEHS-SVAAG--NS------W---------------------------------
------------------------------------------------------------------------
----------------ISSLRF--------G-CISTLKLFV------NQ---------------------ST
NYV-----------TSS-Y-ALRTVL-VA-SYMIDIILT---TVYSGGLAA-ILTLPTLEE-A--------A
D----------------SRQR---LFD---------HKL-IWTGTSQAWITT--------------------
--I----------D----ERSADP---------------------------------------VLL-GLMEH
-YRVYDA---------------------------------------NLISAFS----HTE-QM-------GF
VV----E-R--------------LQFGH---------LGNTELIE-------------NDALKRLKLMV---
-------D-DI--------------------------------------------------------YF---
-AFTVAFVPRL----WPHLNAYNDFILAWHSSG----FDKF-----------WEWKIAAEY-----------
-------------------MNAHR-----------QNRIV--------------------------------
------ASEKTNLDIG-------PVKLG------IDNFIGLIL---------------L--WCF---G----
-----MICSL---------------------------L--TFL--------GEL----WR------------
--------------------------------------------------GQG-------------------
------------------------------------------------------------------------
------------------------------------------------------------------------
------------------------------------------------------------------------
------------------------------------------------------------------------
------------------------------------------
>DmelIR76b/1-636
------------------------------------------------------------------------
------------------------------------------------------------------------
------------------------------------------------------------------------
------------------------------------------------------------------------
------------------------------------------------------------------------
------------------------------------------------------------------------
---------------------------------------------------MATG--------IELLVA---
------------------------------------------------------------------------
---------------------------------------------------------------------AAL
CVA---------------------------------------------------------------------
-------------------------------------------------------CPPLNDS-PPTNLIQ--
------------------------------------------------------------------------
------------------------------------------------------------------------
--------------------------------MGE-------------------------------------
------------------------------------------------------------------------
------------------------------------------------------------------------
--------------NGTL----------------------------------------SPV-----------
-----TELPMDVDASE---AGFDADAP------------VETLETINRKK--------PKL-----------
--------------REMLDWIGGKHLR-------------------------------I---AT--------
------LEDFPL---------------SY-TEVLE-------------------------------------
---N----------GTRVG------------------------------------HGVSFQ---------II
D--------------------------------------------------FL----KKKFN--F-------
--T-YEVV-----------VP-----------------------------QDN-IIGSPS------------
-----------------------------------DFD----------R--------SL-------------
--------------IE-------------------MVNS---------------------ST---V----D-
---------LAAAFIP-SLSD----QR------------------------------SF------VYYSTTT
---LDE--GEWIMVMQRP--RESA---SG----SGLLAPFEFW--------------------VWILI-LVS
---LLA---------VGP---------------------IIYA-----------------------------
----------LIILRNRL------------------------------------------------------
------------------------------------------------------------------------
----------------TGDGQQTP-YSLGHC-AWFVYGALM------KQ---------------------GS
TLSPIAD-------------STRLLF-AT-WWIFITILT---SFYTANLTA-FLTLSKFTL-P--------Y
N----------------TVND---ILT-KN-------KH-FVSMRG------------GGVEYAI-------
--R---------------TTNESL---------------------------------------SMLNRMIQN
--------NYA-----------------------------------VFSDETN----D--------------
TY----N-LQN-----------YVEKNG------------YVFVR-------------DRP-AINIMLY---
-------R-DYL---YRKTVSFS--------------------DEKVHCP---FA-----MAK--E-PFLKK
KR-TFAYPIG-----SNLSQLFDPELLHLVESG----IVKH-----------LSKRNLP-------------
-SAE---ICPQDLG------GTE-------------------------------------------------
------------------------RQLR------NGDLMMTYY---------------I--MLA---G----
-----FATAL---------------------------A--VFS--------TEL-MFR--------------
-----------------------------------------------YVNSRQEANKWARHGIGRT------
-------PNGQSV----------APSRWLRGWRRLNSGHGQ----LLGASTHGQNVTPPP------------
-----------------PYQSIFNGGSHG-DPL-NRWRR-----------------------------PLAN
GNALGNGVLLGGDSEGGVRR----------------------------LING----------------RDYM
VFRNPNGQSQLVP-VRSPSAALFQYSYTE-------------------------------------------
------------------------------------------
>DmelIR7a/1-614
------------------------------------------------------------------------
------------------------------------------------------------------------
-------------------------------------------MFHH-------------------------
------------------------------------------------------------------------
----------------------------------------------LW------------------------
------------------------------------------------------------------------
------------------------------------------LLMGLRSLAMGALHPPQPEAMTPLVAA---
------------------------------------------------------------------------
----------------------------------------------ALEILA----------EQVSPSQSTL
AVMDL---------TQDAEHRDERQEQLMTIILRSVGSEM------------ALRTFQKPPAEV--------
---------------------------------------------------------------PASFVVFLV
NSAQ-------------------AFNTLGFHF-----------TDIHSTREFNFLILLTHRMS---------
------------------------------------------------------------------------
--------------------SRAERLQVLRDISRT-------------------------------------
--------------------------------------CV--------------------------------
----------------------------------R------------------FHTSNVILLT---------
-----------EKRDGVV--LVYAYRLLNMDCDLSV---------------NLEL---IDIYK---------
----------------------------------------NGL--------------FRH------------
-------GHE-ARSFNRVLSLSGCPLQ-------------------------------V---SW--------
------YPLPP-----------------F-VSFIG----------------------------NS------S
-DPE----------ERAQI---------------------------WRL------TGIDGE---------LI
K--------------------------------------------------LL----ASIFD--F-------
--R-ILLE-----------EP----------------CNKCLS-------PDI-------------------
-----------------------------------KDD---C------S-----------G-------CFDQ
V------------IIS--------------------------------------------NS---S------
---------I--LIGAMSGSHQ---HRSH-------------------------FSF------------TSS
---YHQ--SSLVFIMHMS--SQFG---AV----AQLAVPFTVI--------------------VWLAL-VVS
S--LLL---------------------------------VL-------------------------------
----------VLWM---------------------------------R------------------------
------------------------------------------------------------------------
------------------NRLVCGRSDLASH-ALQVLTTLM-----------------------------GN
PLEARS--------LPRSS-RLRILY-AG-WLLLVLVLR---VVYQGKLFD-SFRLPYHKPLP-----T---
-----------------EISE---LIR---------SNY-TLINQE--------------------------
--Y---------------------------------------------------------------------
-LDYYPR-----------------------------------------------------------------
EL----T-V-------------LTRNGS---------KDRFDYIQGL--------GKEGKF-TTTSLIA---
-------TMEY--------------------YNMMHWS---------TSR---LT-----HIK--E-HI-FL
YQMVIYLRRH-----SLLKFAFDRKIKQLLSAG----IIGY-----------FVREF------D--------
-------ACQYRKP----------------------------------------------------F-----
-----------------E-EDYEVTPIP------LDSFCGLYY---------------I--SLI---W----
-----LSAAV---------------------------V--AFI--------LEL-LSQ----------RI--
----VW--------------------------------------------LRRIFE----------------
------------------------------------------------------------------------
------------------------------------------------------------------------
------------------------------------------------------------------------
------------------------------------------------------------------------
------------------------------------------
>DmelIR7b/1-684
------------------------------------------------------------------------
------------------------------------------------------------------------
---------------------------------MKYWLYILSC----C-------SLV--------------
------------------------------------------------------------------------
-----------------------------------------------------AS-----------------
------------------------------------------------------------------------
------------------------------------------------TMESSSDW-----DLAEALAQ---
---------V--------------------------------------------------------------
------------VANSEMGRF---------------------------------------------------
----------------------KTLYIYTHTNSQSTGGH--------------LEELL--------------
---------------------------------------------------------------DQVLMI---
----VPNN--------------LQARRLLLQQSM---------EYKPYVHAVLALVDGLPSLSAIYARIRA-
------------------------------------------------------------------------
------------------------------------------------------------------------
---------------------------T--------------------------------------------
----------QDLSHTLIYMSMP-------------------------------------------------
-------------TDAYGEEMQATLRFL--------------------WRLSVLN---VGVVLRPPGDHI--
---LMVSYFPFSALHG-CQVISANVVNR-------YQVGTKRWA---------SQDYFPS------------
----------------KLGNFYGCLLT-------------------------------C---AT--------
------WEDMP-----------------Y-LVWRP-------------------------------------
-D------------GSG------------------------------SF------VGIEGA---------LL
Q--------------------------------------------------FM----AENLN--F-------
--T-VGLY-----------WM---------------------------------NKEEVL------------
-----------------------------------ATF----------D--------ES-G-----------
------------RIFD-------------------EIFG---------------------HH---A----D-
---------F--SLGGFHF-K----PSAG----------------SE-------IPYS----------QSTY
---YFM--SHIMLVTNLQ-SAYSA--------YEKLSFPFTPL--------------------LWRAI----
-------------GLVLI------------------LACLL-------------------------------
----------LMLL------------------------------------VRWRHHHEL----P--------
---------RNPYYEL--------------------------------------------------------
--------------------------------LVLTMGGNL------ED-RWV-------------------
---------------PQRF-PSRLVL-LT-WLFATLVLR---SGYQSGMYQ-LLRQDTQRN-P--------P
Q----------------TISEV--LAQ----------HF-TIQLAE---------------VNEARI-----
--L------------------------------------------------------------A--------
SLPE---------------------------------------LRPEQLVYLEGSELQSF-----------P
ALA---Q-----------------QSGS---------SARVAILTPYE-----YFG----------------
---------YF------RK-VHP------------------------MSRR--LH-----LVR--E-RIYT-
QQLAFYVRRH-----SHLVGVLNKQIQHAHTHG----FLEH-----------WTRQYVSAV-------DEKD
ESVARIASTSYSTLDG---IDGDPS-------LSESEEDQQV-APVR-------------------------
-------------------QNV----LS------MRELAALFW---------------L--ILW---A----
-----NLGAV---------------------------V--VFV--------LEL-LL---------------
----------PRIKLRKIL-------------------------RKMKKSTRASATTTSTLSSPST------
---------------TKD-IPFSCKDGFQDSWPK-CSLLVS-------------------------------
------------------------------------------------------------------------
------------------------------------------------------------------------
------------------------------------------------------------------------
------------------------------------------
>DmelIR7c/1-625
------------------------------------------------------------------------
------------------------------------------------------------------------
---------------------------------------MLHSAVHNV-------SLV--------------
------------------------------------------------------------------------
-----------------------------------------------------YA-----------------
------------------------------------------------------------------------
---------------------------------------LVWAIDNYYGMATSTPL---------AVVQ---
---------F--------------------------------------------------------------
------------PTSRESRRL---------------------------------------------------
----------------------HNDLIDAALGRSSGTGR--------------IQFLLED------------
---------------------------------------------------------------DRVEMTETD
TDPPPPSG--------------LTGRPI----AI---------WFLDSLRSYFRLEMYLNQLGSPYKR----
------------------------------------------------------------------------
------------------------------------------------------------------------
------------------------------------------------------------------------
-----------NGFFLVIYTGL--------------------------------------------------
-------------EDQPMESLKIMFRRL--------------------LNMYVLN---VNVFLQRDGT-V--
---HLYTYYPYGP-HH-CQ----SSLPV-------YYTAFQDLAAPANGF-GLTKPLFPR------------
----------------KLTNMHGCEMV-------------------------------V---AT--------
------FEHRP-----------------Y-VIIED-------------------------------------
-DPKT--------PGGR------------------------------SI------HGIEGL---------IF
R--------------------------------------------------SL----AERMN--F-------
--T-IKLV-----------EQ-----------------------------KDK-NRGEIL------------
-----------------------------------PDG----------N--------FT-G-----------
-------------ILK-------------------MMVD---------------------GE---V----N-
---------L--TFVCFMYSK----ARSD----------------LM-------LP-------------STS
---YTS--FPIVLVVPSG-GSISP--------MGRLTRPFRYI--------------------IWSCI-LVS
---LIF-------GFVLI--------------------CLLKITALPG------------------------
----------LRNL------------------------------------VLGRRN----------------
---------RLPFMGM--------------------------------------------------------
--------------------------------WASLLGG--------LA-LYN-------------------
---------------PQRN-FARYIL-VM-WLLQTLILR---AAYTGQLYL-LLQDVEMRS-P--------I
K----------------SLSEV--LAK----------DY------------------------EFRI-----
--L------------------------------------------------------------PALRTIFKD
SMPT---------------------------------------TNFHAVLSLE----ESL-----------Y
RLR---D-----------------EDDP---------GITVALLQPTV-----NQF----------------
---------DF------RS--GP------------------------NKRH--LT-----VLP--D-PLMT-
APLTFYMRPH-----SYFKRRIDRLIMAMMSSG----IVAR-----------YRKMYM--------------
DRIKRVSK--------------------------------------R-------------------------
-------------------RNLEPKPLS------IWRLSGIFV---------------C--CAG---L----
-----YLVAL---------------------------I--VFI--------LEI-L----------------
-----------TTNHRRLR-------------------------RAFNVINRYAA-----------------
------------------------------------------------------------------------
------------------------------------------------------------------------
------------------------------------------------------------------------
------------------------------------------------------------------------
------------------------------------------
>DmelIR7d/1-594
------------------------------------------------------------------------
-------------------MD---------------------------------IRCVV-------------
---------------------------ALLLGLCKVQAVVWPHQHLL-------------------------
------------------------------------------------------------------------
-------------EEQLA------------------------------------------------------
------------------------------------------------------------------------
-------------------------------------SQISATLQKIFINGL-----------AVYNF----
------------------------------------------------------------------------
GVFIST-----SYEEMDRDRV---------------------------ILVHQVLNR---------------
-------------------NLYPPNFPVAVVLASKMNRK-------------ITAQVFTQ------------
-------------------------------------------------------------------LLFVQ
NAEQAIAIAEG------------------------------VNRNGLC-----VIVLLTSQP----------
-----------ERPIMTKIF----------------------------------------------------
------------------------------------------------------------------------
------------------------------------------------TYFMQERY----------------
------------NINVVILVPR--------------------------------------------------
-------------LHG-V-----------------------Q------------------A-----------
-----FNVRPYTPTSC-----------------S--SLEPVEIDIKDGDLW----DVFPR------------
----------------RLKNLHGCPLS-------------------------------V---IV--------
------WDIPP-----------------Y-MRINW-------------------------------------
-------------KSSDPMDGLD---------------------------------GLDGL---------LL
R-----------------------------------I--------------V-----ARKMN--F-------
--T-LKL----------IPNE-----------------------------PNGLIGGSSF------------
-----------------------------------MNG----------T--------FT-G-----------
-------------AYK-------------------MLRE---------------------RR---A----N-
---------I--TIGCAACTP----ERST----------------F--------LEA------------TSP
---YSQ--MSYIIVLQARGGYSI-----Y----EVMLFPFEKY--------------------TWLLL-STI
---LGL-----H---WIV--------------------------------------GS--------------
----R-------------------------------------------------------------------
------------------------------------------------------------------------
------------------------------------------------------------------------
--W----------RMPSP------IL-AG-WMLWIFVIR---ASYEASVFN-FIQNSPVKP-S--------P
R----------------TLDQ---ALS---------GGF-RFITDHASYRM---------------------
--TLK--IP----------SFQG-------------------------------------------KTLISA
GQP---------------------------------------------VDVFD-------------------
AL----L-K------------APWKTGA---------FTSRAFLA---------------D----HLVR---
--------HRKH-----------------------------------RNQL--V------ILA--E-KI-VD
NMLCMYFPHG-----SYFAWEINKLLFNMRSFG----IFQHHSQILAWDNLPTTTDTDTPGK----------
-RIH----------------SST-------------------------------------------------
-----------------E-SVATGFAES------MSFVVAALN---------------C--LMG---A----
-----LCISI---------------------------V--VFG--------LEL-LSR--------------
---------------------------------------------------R-RHWTGLEWLFERV------
------------------------------------------------------------------------
------------------------------------------------------------------------
------------------------------------------------------------------------
------------------------------------------------------------------------
------------------------------------------
>DmelIR7e/1-591
------------------------------------------------------------------------
-------------------MN---------------------------------------------------
---------------------------------HINEFVARAVLHVV-------------------------
------------------------------------------------------------------------
-------------HHYIL------------------------------------------------------
------------------------------------------------------------------------
-------------------------------------SVTPSLVLTLCCRSN-----------HTCNFY---
------------------------------------------------------------------------
NKMMST-----LFREWGLAPL---------------------------QIVNVLRGVP--------------
------------------WHPVPGRRHFNVIFTDSFAAF-------------EEIRMEYYSR----------
------EYN-------------------------------------Y----------------NEHYFIFLQ
ARDR----------------------------------------------------LLQGE-----------
---------------MRLIF----------------------------------------------------
------------------------------------------------------------------------
------------------------------------------------DYCWRYRL----------------
-------------IHCSIQVQK--------------------------------------------------
-------------SNGDI-----------------------L------------------F-----------
-----YSYYPFGEHGC-----------------S--DMEPQLINRYNGSMLV-EPDLFPR------------
----------------KLRNFFGCPLR-------------------------------C---AL--------
------WDVPP-----------------F-LTLDE-------------------------------------
-------------DQEEVLRVNG---------------------------------GYEGR---------LL
L-----------------------------------A--------------L-----AEKMN--F-------
--T-IAVR----KVHVNMRD----------------------------------------------------
------------------------------------------------------------E-----------
-------------ALE-------------------MLRR---------------------DE---V----D-
---------L--TLGGIRQTV----ARGM----------------V--------ATS------------SHN
---YHQ--TREVFGVLAS-SYELS---SF----DILFYPYRLQ--------------------IWMGI-LGV
---VAL-----S---ALIQ--------------------LIV----GR--MLRERMGS--------------
----RF----WLNL-E--------------------------------------------------------
------------------------------------------------------------------------
-----------------------------------L--VFV-----------------------------GM
PLL----------ECPRSH-TARLYC-VM-LMMYTLIIR---TIYQGLLYH-LIRTHQLNR-W--------P
Q----------------TIES---LVQ---------KNF-TVVLTPIVQEV---------------------
--LDE--IP----------SVQH-----------------------------------------MRFRLLEA
NSE---------------------------------------------LDPLY-------------------
FL----EAN------------HQLRQHV---------TASAL------------------D-IFIHFNRLSA
D----KVHQRGE-----------------------------------QGSG--AHF---EIVP--E-DI-IS
MQLTMYLAKH-----SFLIDQLNEEIMWMRSVG----LLS------VWSRW-ELSESYLRNE----------
-QSF--------------------------------------------------------------------
-------------------QVLGTMELY------AIFLMVL----------------------V---G----
-----LIVGL---------------------------L--VFI--------LEL-VSM--------------
---------------------------------------------------R-SIY--LRKLFT--------
------------------------------------------------------------------------
------------------------------------------------------------------------
------------------------------------------------------------------------
------------------------------------------------------------------------
------------------------------------------
>DmelIR7f/1-589
------------------------------------------------------------------------
-------------------MQ---------------------------------------------------
-------------------------------GEDANLYVARALRLVI-------------------------
------------------------------------------------------------------------
-------------ENVLA------------------------------------------------------
------------------------------------------------------------------------
-------------------------------------QLSTTLVVTISTRHL-----------GTAHWF---
------------------------------------------------------------------------
EYMMNI-----LMDSWRMVAV---------------------------QLLRIRPDLV--------------
------------------VNPVPGRKRVSLLMVDSYQGL-------------LDTNITASNA----------
------NFD-------------------------------------D----------------PDYYFIFLQ
ARDH----------------------------------------------------LIPKE-----------
---------------LQLIL----------------------------------------------------
------------------------------------------------------------------------
------------------------------------------------DHCLAHFW----------------
-------------LHCNVMIQT--------------------------------------------------
-------------AQVEV-----------------------L------------------V-----------
-----YTYYPYTADAC-----------------Q--KAYPIPVNTFDGRKWK-ASQMFPD------------
----------------KLSQMHGCPLT-------------------------------V---LT--------
------WHQPP-----------------F-VELVW-------------------------------------
-------------DPKHNRSRGS---------------------------------GFEIQ---------LV
E-----------------------------------H--------------L-----ARRMN--F-------
--S-LELV----NIALLRPNA------------------------------------YRL------------
-----------------------------------AEG----------S--------SE-G-----------
-------------PIE-------------------KLLQ---------------------RN---V----N-
---------I--SMGYFRKTA----RRNQ----------------L--------LTT------------PMS
---YYS--ANLVAVLQLE-RYRIG---SL----ALLVFPFELS--------------------VWMLL-LLA
---LLI-----H---LGIH--------------------LPS----AR--RGNEEDGG--------------
----G-------GL-Q--------------------------------------------------------
------------------------------------------------------------------------
-----------------------------------VVALLL-----------------------------GA
ALA----------RLPRSW-RHRFIA-AH-WLWASIPLR---ISYQSLLFH-LIRLQLYNT-P--------S
F----------------SLDQ---LLA---------EGF-QGICTANTQRL---------------------
--LLE--MPQLARDP---DSIQS----------------------------------------------VDT
PFD---------------------------------------------WDVLN-------------------
VL----T-R------------NRNRK----------------IFA-----------VANQD-VTLSFL----
--------HSSA-----------------------------------HPNA--FH-----VVK--Q-PV-NV
EYAGMYMPKH-----SFLYEKMDDDIRRLDASG----FIH------AWRRA-SFASVH-RKE----------
-QVH----------------MTS-------------------------------------------------
-----------------R-RYINHAKLS------GIYMVMA----------------------G---L----
-----YLLAG---------------------------L--LFA--------GEV-LLR--------------
---------------------------------------------------Q-RN-----------------
------------------------------------------------------------------------
------------------------------------------------------------------------
------------------------------------------------------------------------
------------------------------------------------------------------------
------------------------------------------
>DmelIR7g/1-591
------------------------------------------------------------------------
-------------------MNVTSLLNF------------------------ESMKYIG-------------
---------------------------AQTQAASINHHVAQALRVFI-------------------------
------------------------------------------------------------------------
-------------EDFYQ------------------------------------------------------
------------------------------------------------------------------------
-------------------------------------RIAPAFIVVLSCRRP-----------SPMNFY---
------------------------------------------------------------------------
RNIMQL-----LYESVDTMIV---------------------------QLVLVELGRP--------------
-------------------RRIAGPRTHNLLLVDSLDAL-------------LDIEIHTYTA----------
------QSD-------------------------------------T----------------SEYYFIFLQ
QRDA----------------------------------------------------LIPHD-----------
---------------MQGVF----------------------------------------------------
------------------------------------------------------------------------
------------------------------------------------AYCWRHQL----------------
-------------INCNVMTQS--------------------------------------------------
-------------SGGQV-----------------------L------------------L-----------
-----HTYFPYAPGQC-----------------N--DSQPTRINMFLGESWK-HRDYFPS------------
----------------KLHNLNGCPLI-------------------------------V---LA--------
------RKVSP-----------------F-LDLDE-------------------------------------
-------------GQRE-LR------------------------------------GLEGR---------LL
Q-----------------------------------E--------------L-----SRRMN--F-------
--S-IQFS----GLQDQLKNR------------------------------------TTW------------
-----------------------------------TE---------------------K-Q-----------
-------------LLQ-------------------KLVQ---------------------ER---I---AH-
---------L--AIGYVRKRI----QYAT----------------N--------LTP------------VFP
---HYS--NRVVGCLLLN-AHNLT---SL----EIWSFPFQAL--------------------TWICL-VA-
--------------------------------------------------------GD--------------
----RL----ALVL-A--------------------------------------------------------
------------------------------------------------------------------------
-----------------------------------VYAASL-----------------------------GL
P-I----------DPPERP-SLQLLF-AS-WLIFGLIVR---SMYSALLFF-ILRYHLHQR-L--------P
G----------------NLQD---LTH---------GDY-AAVMGRTTLQD---------------------
--LRE--VP----------SLQDLL--------------------------------------GLKSVIVTS
ERE---------------------------------------------EEVLR-------------------
TL----D-R------------CTLREGA---------GSHPLFFG-----------LISQD-ALLHLT----
--------QRGH-----------------------------------RAGA--YH-----IIP--Q-DV-LE
QQLAIYLQKH-----SHLASHLDHLVMSIRSVG----LVH------HWAGQ-MASERYFRSR----------
-FLY----------------R---------------------------------------------------
-----------------E-KRIRQPDLW------AVYILTA----------------------G---L----
-----YLLSL---------------------------V--VFI--------CEL-LAS--------------
---------------------------------------------------R-RAG--L-------------
------------------------------------------------------------------------
------------------------------------------------------------------------
------------------------------------------------------------------------
------------------------------------------------------------------------
------------------------------------------
>DmelIR84a/1-644
------------------------------------------------------------------------
-----------------------------------------------------MIKLQV-------------
-------------------------------KVISWPLIILTAFLRV-LQ----------------------
------------------------------------------------------------------------
------------------------------------------------------------------------
------------------------------------------------------------------------
---------------------------------------IESINTNFLELAAFEDFLRSE-HLSHVLVV---
----------RGD----------DADGDWK------------IECHQKLLANY-------------------
--------------RVQFY------------RPEMSANF----------------------EDLMFYGSPRT
AVLVL-----------------NSEHV---------------------------------------------
------------------------------------------------------------------------
----------------------LVRRQVFGVA-----------SEAGYFNNSLAWFIL--------------
-----------------------------------------------------------------GSGR---
---------ESLPVEQL-----IDQL-L--------------------------------------------
---------------------------------------------SG-------------------------
-------YRMGIDADITVALRG--------------------------------------------------
-------------PDNAS-------------------------------------MLFYDVYRISRQANTPL
IIEKKGLWTHSGGYQK-----------------------FGNFKNTW-------------------------
--------------VIRRRNFLNVTLI-------------------------------G---STV-------
------LTEKP-------------------PGFG------------------------------DMEYLA-D
-D-K----------QLQQL---------------------------DPM------QRKTYQ---------LF
Q--------------------------------------------------LV----ERMFN--L-------
--S-LAIS-----------LTD--------------------------------KWGELL------------
-----------------------------------DNG----------S--------WS-G-----------
-------------VMG-------------------QVTS---------------------RE---A----D-
---------F--AVCPIRFVL----DRQPY------------------------VQY---------SAVLHT
--------QNIHFLFRHP--R-RS--H--I--KNIFFEPLSNQ--------------------VWWCV-LAL
---VTG---------STI---------------------LL-------------------------------
----------LF-H-VRLERMLSNM-----------------------------------------------
---ENRFS-------------------------------------------FVWF-----------------
--------------------------TMLET-YL-------------QQ---------------------GP
ANE-----------IFRLF-STRLLI-SL-SCIFSFMLM---QFYGAFIVGSLLSESARS-----------I
V----------------NLQA---LYD---------SNL-AIGMEN------------ISYNFPI-------
--F---------------TNTSN----------------------------------------QLVRDVYVK
KI----------------------------------------------CKSGE----HN----IMSLQQ---
GA----E-R--------------IIQGR------------FAFHT-------------AID-RMYRLLL---
-------ELQM------DEAE--------------------------FCD---LQ----EVM-----FN-LP
YDSGSVMPKG-----SPWREHLAHALLHFRATG----LLQY-----------NDKKWMVR--------RP--
-------DCSLFK-----------------------------------------------------------
---------------------TSQAEVD------LEHFAPALF---------------A--LAL---A----
-----MVASA---------------------------L--VFL--------LEL-FL---------------
-------------HWLPDF-------------------------------RRRLGTMST-------------
------------------------------------------------------------------------
------------------------------------------------------------------------
------------------------------------------------------------------------
------------------------------------------------------------------------
------------------------------------------
>DmelIR85a/1-605
------------------------------------------------------------------------
------------------------------------------------------------------------
----------------------------------MSIQWLKHILL---------------------------
------------------------------------------------------------------------
----------------LAI-----------------------------------------------------
------------------------------------------------------------------------
---------LVNL---------------------AG-TRENHIPLDLKKSSIVMVK-------MSQILC---
------------------------------------------------------------------------
------------------------------------------------------------------------
----------------------KARIKVLFVYFENQTSHEH--------TGQILKEVTKCDISN--------
---------------------------------------------------QNTPLEAVKDDGILMYMVMIT
TNISQPLELS-------------------------------LIRKKSAAKHRSHVFLLVRDADTVSDAWMR-
------------------------------------------------------------------------
------------------------------------------------------------------------
-----------------ASF----------------------------RQFW--------------------
-------KIWLLN-IVILYWRDG-----------R-------------------------------------
------------------------------------------------------------L-----------
---NAYRYNPF-------------------------------MDNYLI-----PVDNKPNEVPTLE------
-----------QLFPKTIPNMQRKPLRMC-----------------------------I-------------
-----YKDDVRA---------------IF------------------------------WR----------Q
--------------G--------------------------------TI------LGTDGL---------LA
A--------------------------------------------------YV----AERLNA---------
--T-MMIT-----------R----------------------------------------------------
-------------------------------------PH---------S--------YN-NH----------
------------NLSSDICFL--------------EVAK---------------------EY---V----D-
---------VAMNIRFLVPDTFR--KQAE----------------ST-------VSH------------TRD
---------DLCVIVPKA--KTAP---TF----WNIFRSFGSL--------------------VWALI-LVS
---VLV---------ANV---------------------FC-------------------------------
----------YI-L---------------------------------KS--------EV-GRVP--------
------------------------------------------------------------------------
--------------------------------MQLFAGALTMP---MTQ---------IPPNH---------
--------------------SIRLFL-IF-WLYFGLLIC---SAFKGNLT--SMMVFQPYL-P-D------I
N----------------QLGA---LAR---------SHY-HIIIRPRHVKH---------------------
--I------------------------------------------------------------QHFLTLGHK
----------------------------------------------HESRIRE----Q--------------
ML----E----------------VSDTQ------M-----YEMMR---------------------------
-----NNDIRFA-----------------------------------YLEK--YH-----IAR---------
--FQVNSRVH-----MHLG----RPLFHLMNSC----LVPFHAV--------YIVPYGSPYLGF--------
-----LDSLIRSSHEFGFERYWDRI----------MNSAF--------------------------------
----IKSGVKVVNRRRGS-GNDEPVVLK------LQHFHAVFA---------------L--WLV---G----
--I---GMAC---------------------------I--VLA-------WEHL------------------
-----------THNYNL-------------------------------AVTKRRD-----------------
------------------------------------------------------------------------
------------------------------------------------------------------------
------------------------------------------------------------------------
------------------------------------------------------------------------
------------------------------------------
>DmelIR87a/1-796
------------------------------------------------------------------------
------------------------------------------------------MST---------------
-------------------------------PEQRFWLAALLFLLSQH-------SEV--------------
------------------------------------------------------------------------
---------RGFGINLMKVQTE--------------------------------------------D-----
------------------------------------------------------------------------
-------------------------------------KGQEACILALLRKYFDSGD-----GLSGSVLC---
------------------------------------------------------------------------
-----------INRNYQLPNI-------------------------EEQLLRGVNN----------------
----------------------YENYPWSLLITNSREGPSP-------------------------------
-------------------------------------------------------AKFLMNEKPQCYFLIVD
NLED------------------EDLDEVFEHWK--------GMVNWNPLAQFVVYLASLEETDEEMND----
------------------------------------------------------------------------
--------------------LMVELLLTF-------------------------------------------
--------------------------IN--------------------KKIFNVNV----------------
--------IGQSEENQFYYGKTVFPYHPDNNCGNRVIS---VELLDAC-----DYPSEETDSEDENDEDEGD
GAQEEDDGPQ-EEGDGEQEEEDGPQEQEDGDQAKGD---EGQENDDGGLENKVEN--EFRI-----------
------------------GASDDDELE-------------NDLSS---------NSSEPEAIIEEFFRA---
-----------KFEDKFPRDLSGCPLT-----------------------------------ASFRPWEPYI
FRN---SEEQPVDD------------YYYGLQGDEDDYN-----------DTSP----NYG-ESD-------
-DESYADP---GEDGDGAIPDTETQ-----------------SGGKLKL------SGIEYE---------MV
Q--------------------------------------------------TI----AERLH--V-------
--S-IEMQ----------------------------------------------------------------
-------------------G---------------ENS----------NLYHLFQQLID-GEIEM-------
-------------IVG------------------------------------------GIDE--------DP
S--------I--------------------------------------------SQF---------VSSSIP
---YHQ--DELTWCVARA-------KRRH--GFFNFVATFNADAGFL-----IGIFVVTCSLVVWLAQ-RVS
G--FQL-------------------R-------------NL------------------------NG-----
----------YF---------------------------------------------------PT-------
------------------------------------------------------------------------
--------------------------------CLRVLGILL------NQ------------------AIPAQ
DFP-----I-----------TLRQLF-AL-SFLMGFFFS---NTYQSFLIS-TLTTPRSSY-Q--------I
H----------------TLQE---IYS-NK------MTV---------------------------------
--M---------------GTSEHVR----------------HLNKDG----------------EIFKYIREK
---------------F--------------------------------------------------------
------Q-M---------C---------------------YNLVD--------CLNDAAQNEHIAVAVS---
--R----QHSFYNP---------------------------------RIQRDRLY----CFDR-RE-SL-YV
YLVTMLLPKK-----YHLLHQINPVIQHIIESG----HMQK-----------WARDLDMRRM----------
---------------------------I-------HEEITRV------------------------------
-------------------REDPFKALT------FDQFRGAIA---------------F------SGGL---
-----LLVAS-----------------C------------VFA--------FELCYVKYVY-----------
-----------------------------------------------RTEKRERKTK---------------
---------------------------------KITKKVHNIK--IQHD-----------------------
------------------------------------------------------------------------
------------------------------------------------------------------------
------------------------------------------------------------------------
------------------------------------------
>DmelIR8a/1-936
------------------------------------------------------------------------
-----------MELPLLVLL--------------------------------LALRF---------------
---------------------------------AGSEVLKITFWIE-------P-----VQRAEF-------
--------------------DTDIAMVLKELDALRL-------------------------D--------VK
----------------VD------------------------------------------------------
--------------------------------------------------------------DTTLT-----
-LTRSEDGLDMQR-----------------------------FCE-I-------------------------
--------------------------------------LSTVGASAVIDLTYS-------------------
------------------------------------HW-----EEGYNLVRSLGIGYVR--LERIMRP---F
LDM-----------FGDFMR--QKRANNVAMVFMN--------------ARDAVEAMQQML------VGYPF
RTLIM------DAS----------------------QTDPGQHFLER--------IRSLRPAP--TYIALFA
RA-A-------------------AMNGIFEKV-----------QKADLFQRPLEWHFVFLD-----------
TRDRVFKYRRQAELCTRFTL--NP--------------------RAICRSMPMP------------------
----------DLYCGSG---FTMQR-AMLLNVLRSLINAAQVSPGYPLAI----------------------
------------------------------------------------------------------------
------------YQDCNATASS-------------------SEVSDPLEKDDYNWLDMVHWSNFLAYAPP--
-LPHIQD-------QFQSPVPGLTF---AVNISAGYYSSE----------HEAKT-DLAA------------
-------WSSV-----------------------------GEM-------------RLLN------------
-----------------E-TISPAR--R---------------------------FFRI---GTA-------
------E-SIP-----------------W-SYLRREEG------------TGEL--------IRD------R
---S----------GL------------------------------PIW------EGYCID---------FI
I--------------------------------------------------RL----SQKLN--F-------
--E-FEIV-----------AP-----------------------------EVG-HMGELN------------
-----------------------------------ELG----------E--------WD-G-----------
-------------VVG-------------------DLVR---------------------GE---T----D-
---------F--AIAALKMYS----EREE----------------V--------IDF------------LPP
---YYEQ-TGISIAIRKP-VRRTS----L----FKFMTVLRLE--------------------VWLSI-VAA
---LVG---------TAI---------------------MI-------------------------------
----------WF-M-DKYSPYSSR------------------------------------------------
-------NNRQAYP----------------------------------------------------------
--------------------YACREFTLRES-FWFALTSFT------PQ---------------------G-
-----------GGEAPKAI-SGRMLV-AA-YWLFVVLML---ATFTANLAA-FLTVERMQT-P--------V
Q----------------SLEQ---LARQSR--------I-NYTVVK------------DSDTHQY-------
--F---------------VNMKFAEDTLYRMWKEL------ALNASK---DFKKFRIWDYPIKEQYGHILLA
-INS----------------------------------------S-QPVADAK----E--------------
GF----A-N--------------VDAHENA------D---YAFIH-------------DSA-EIKYEIT---
-------R-N--------------------------------------CN---LT-----EVG--E-VF-AE
QPYAVAVQQG-----SHLGDELSYAILELQKDRFFEELKAK-----------YWNQS---------------
-NLP---NCPLSE----------------------DQ-E---------------------------------
-------------------------GIT------LESLGGVFI---------------A--TLF---G----
-----LVLAM---------------------------M--TLG--------MEV-LYY--------------
-------------KKKQNALEITQ--------------------VRPVNDSSGS--GGNSS-----------
-------TAPPT---------------------ATSTTKQA----WHIPVLEAEEKPA--------------
KVSPPPSFETATFR-GKKLPARITL-----------------------------------GD-GK-FKPRHG
LY---------------ARRNLGAS----------------------------------------DSHSGYM
-----E------------------------------------------------------------------
------------------------------------------
>DmelIR92a/1-678
------------------------------------------------------------------------
------------------------------------------------------------------------
------------------------------------------MLLQ---------PLV--------------
------------------------------------------------------------------------
--------------MHLS------------------------------------------------------
------------------------------------------------------------------------
-----------------------------------------QLLRIIVGQYFAEF------P-SILIVY-NN
S----------------------------ASTTPLQLEYLSALELVLRELSKP--IRLQWINVA--------
------------------------------FLKD--------------------------------------
--------------LNDLED-------QVMGALNSSVTE-------------GFITILSQTHH---------
-------------------------------------------FIHAR---YYATRNANVRL-KDKRYLFLC
-EDESP----------------AE---LLCM---------------DILQFYPHHLMVRPGTETAPTGPTG-
---------------------PHPDPRRGGG-----------------------------------------
---------ASVSTKNK-------------------------------------------------------
------------------------DDGE-----------------GG-------------------------
----------AGNKTTSPYRDI------------------NFELWTQ------KFVG---------------
-------------AVGNL---------------------------------DALL-----L-----------
-----DAFLPNETFAN-----------------------RVEL--------------YPN------------
----------------KLLNLQRRSLL-------------------------------V---GS--------
------ITYVP-----------------Y-TITNYV-----------------P------------------
---A----------GQGDVDP---------------IHPQW-PNRSLTF------DGAEAN---------VM
K--------------------------------------------------TF----CQVHNC---------
--H-LRVEAY---------GAD--------------------------------NWGGIY------------
-----------------------------------DNE----------S--------SD-G-----------
-------------MLG-------------------DIYE---------------------QR---V----E-
---------M--AIGCIYNWY----DGIT--------------------------ET------------SHT
---IAR--SSVTILGPAP--APLP---SW----RTNIMPFNNR--------------------AWLVL-IST
---LVI---------CGT---------------------FLYF-------------------MK--------
----------YV---SYRLRYS-----G--------------------------------------------
------------------------------------------------------------------------
-----------------TQVKFHHSRKLEKS-MLDIFALFI------QQ---------------------PS
APL-----------SFDRF-APRFFL-AT-ILCATITLE---NIYSGQLKS-MLTFPFYSA-P--------V
D----------------TIEK---WAQ---------SGW-KWSAPSIIWVHT--------------------
--V----------------QSSDL---------------------------------------ETEQILARN
-FEVHDY---------------------------------------SYLSNVS----FMP-NY-------GF
GI----E-R--------------LSSGS---------LSVGDYVS-------------TEALENRIVLH---
-------D-DL--------------------------------------------------------YF---
-DYTRAVSIRG----WILMPELNKHIRTCQETG----LYFH-----------WELEFIDKY-----------
-------------------MDKKK-----------QEVLM--------------------------------
------DLANGHKVKG------APQALD------VRNIAGALF---------------V--LAF---G----
-----VAFAG---------------------------C--ALV--------AEL----LI------------
--------------------------------------------------HRMDLSK---------------
------------------------------------------------------------------------
------------------------------------------------------------------------
------------------------------------------------------------------------
------------------------------------------------------------------------
------------------------------------------
>DmelIR93a/1-848
----------------------------M----------------------NPGEMRP--------------
--------------SACLLL-----------------------------LAGLQLSILV-------------
-----------PTEANDFSSFL-----------------SANASL----------AVV-VDHEYMTV-----
-------------------------HGEN-------------------------------------ILAHF-
-------------EKILS-----------DVIR---------------------------------------
--------------------------------------------------------------ENLRN-----
---GGINVKYFSW-NAVRLKKDFLAAITV-----------------------TD---------CENTWN---
--------------------------------FYKNTQETSILLIAITDSDCPRLPLNRALMT---------
------------------------------------------------------------------VECRI-
NAV---------------------VF-VDQTILEE---N------ALLVKS-IVH--ESI------------
------TNHITPIS------------------------------------------------------LILY
EIND-------------------SLRGQQKRVALRQALSQFAPKKHEEMRQQFLVISAFHEDII---EIAE-
----TLNMFHVGNQWMIFVL--DMVARDFDAGTVTINLDEGANIAFALNETD--------------PNCQDS
LN-------CTISEISL---ALVNAISK---ITVE-------------------------------------
---------------------------E--------------------ESIYGEISDEEWEAIRFTKQEKQA
EILEYMKEFLKTNAKCSSCARW-------------------------------RVETAITWGK----SQE--
-NRKFRSTPQRDAKNRNF---------------------------------EFIN-----I-----------
-----GYWTPVLGFVC------QELA-------------------------------FP-------------
---------------HIEHHFRNITMD-------------------------------I---LT--------
------VHNPP-----------------W-QILTK-----------------------------N-------
--SN----------GVI-----------------------------VEH------KGIVME---------IV
K--------------------------------------------------EL----SRALN--F-------
--S-YYLH-----------EA-----------------------------S---AWKEED------------
-----------------------------------SLS----------T--------SA-GG-----NESDE
LVGSMTFRI-PYRVVE-------------------MVQG---------------------NQ---F----F-
---------I--AAVAATVED----PDQK----------------P--------FNY------------TQP
---ISV--QKYSFITRKP--DEVS---RI----YLFTAPFTVE--------------------TWFCLMGII
---LLT---------APT---------------------LY-------------------------------
----------AI------------------------------------------------------------
NRLAPLKEMRIV------------------------------------------------------------
-----------------------GLSTVKSC-FWYIFGALL------QQ---------------------GG
MYL-----------P-TAD-SGRLVV-GF-WWIVVIVLV---TTYCGNLVA-FLTFPKFQP-G--------V
D----------------YLNQ---LED-HK-D-----IV-QYGLRN------------GTFFERY-------
--V---------------QSTTR----------------------------------------EDFKHYLER
-AK--------------------------------------------IYGSAQ-----EE-DI---------
------E-A--------------VKRGE------------RINID-------------WRI-NLQLIVQ---
-------R-HF------EREK--------------------------ECH---FA-----LGR--E-SF-VD
EQIAMIVPAQ-----SAYLHLVNRHIKSMFRMG----FIER-----------WHQMNLPS------------
-AG----KC---------------------------------------------------------------
-----------NGKSA-Q-RQVTNHKVN------MDDMQGCFL---------------V--LLL---G----
---FTLAL--------------------------------LIV-------CGEF-WY---------------
------------RRF---------------------------------------------------------
---------------------------------RASRKRRQ----FTN------------------------
------------------------------------------------------------------------
------------------------------------------------------------------------
------------------------------------------------------------------------
------------------------------------------
>DmelIR94a/1-595
------------------------------------------------------------------------
------------------------------------------------------MAL---------------
------------------------------PKQLKFINIFLVLLIIYGSSDGTE------------------
------------------------------------------------------------------------
------------------------------------------------------------------------
------------------------------------------------------------------------
-------------------------------------NQHEIFLNRLLQAVHNER------SVETLFLLHHS
------------------------------------------------------------------------
------------------------------NLANCSLQ----------------------------------
----------------------DWNPPRIPTIRSNELTVFN-------------------------------
-------------------------------------------VEKTF---------------NHNALALVC
LMKN-------------------SYREILNTLA----------KSFDCMRQERIILMIHRKSDSKFIED---
------------------------------------------------------------------------
------------------------------------------------------------------------
------------------------------------------------------------------------
------------------------------------------------------------------------
------------------------------------------------------------I-----------
------------------------------------------------------------------------
--------------THEVKNLQFLHLI-------------------------------VL--IVQEKYNGQV
FASTLRLQSFPE--------------PHF-KRIRN-----------VF-----------------------A
IQRIFYR--PINFHGKV-------------------------------L------NAIP-------NDIPIL
F----------------------------------VALN------------EMFTEYARRYN--S-------
--T-LRIQ----------------------------------------------------------------
------------------------------------------------N-----------------------
------------RTIK----------------EDIEITE---------------------DN-------YD-
---------I--DMKIQLHNSQNFLHHMN----------------IA-------MDI------------GS-
----------NSLIILVPCATELR--------GLDIFKELGVR-------------TL-----TWLAL-LFY
---IIF---------VLV-------E-------------ML-------------------------------
----------FVFISNRFNGRNFTMRYT--------------------------------------------
---------------------------------------NPLI-----------------------------
--------------------------------NLRAVRAIL-----------------------------GQ
TSP-----I-----SNRYSLSIQHFF-VF-MSLFGTLFG---GFFDCKLRS-FLTKRPYYS-Q--------I
E----------------NFSE---LRK---------SGV-TVVVDHTTRQ----------------------
--F-------I-------EQEIN-------------A--------------------------NFFRDEVPN
----------------------------------------------VRTTTIQ----E--------------
LI----N-H--------------VYSYD----------RKFAFVA------------NSIP-----------
------WR-TFREE---MKSINQKI----------------------LCDSKNLT-----ILE--N------
VPLTFSIRRN-----AIFSHHLRNFIINAADSG----MITC-----------WFKMAGKVIR----------
-------KHIKTTLR-----ESE-------------------------------------------------
-------------------QQPSHLPLS------FDHFKWLWA---------------V--LCI---A----
-----YVMSF---------------------------M--VFV--------MEI-LW---------------
--------------------------------------------------SKYQR-----------------
-----------------------------------RTRSVS----IV-------------------------
------------------------------------------------------------------------
------------------------------------------------------------------------
------------------------------------------------------------------------
------------------------------------------
>DmelIR94b/1-592
------------------------------------------------------------------------
------------------------------------------------------MS----------------
----------------------------------LIFNLLFILILSQAVSQETE------------------
------------------------------------------------------------------------
------------------------------------------------------------------------
------------------------------------------------------------------------
-------------------------------------FLQLKYLNNIVRSMIKLH------KMETLVIVKHH
------------------------------------------------------------------------
------------------------------LDNNCSLQ----------------------------------
----------------------NWNAHGMGIIRTNDQGKLI-------------------------------
-------------------------------------------MKDTF---------------NSRTLAIIC
IGQN-------------------SHITLLRNVF----------ETFGKVQQKKIILWTQMELKEKFFQE---
------------------------------------------------------------------------
------------------------------------------------------------------------
------------------------------------------------------------------------
------------------------------------------------------------------------
------------------------------------------------------------I-----------
------------------------------------------------------------------------
--------------SKKSRDLKLLNLL-------------------------------VLKAVTKDKLL---
---IYRLNPFPS--------------PHF-KRIEN-----------IW-----------------------T
PNDTLFMDTKFNFHGMTAVVKHD-------------------YNWTIQM------GNIR--------KFPIS
R----------------------------------IEDK------------EV-IEFALKYN--L-------
--T-LQFF----------------------------------------------------------------
------------------------------------------------N-----------------------
---------------------------------DVE-------------------------R-------FD-
---------I--ELRKRIILKSNSTQPIDSG--------------IP-------MVF---------------
----------SSLLIVVPCGNYLS--------IQDVIKVSGIE-------------KW-----IFYII-LVY
---VIF---------VLI-------E-------------IT-------------------------------
----------FLGVTILIS-RQSRHQMI--------------------------------------------
--------------------------------------PNTLV-----------------------------
--------------------------------NLCAFRAIL-----------------------------GL
PFP-----E-----TRRTSLSLRQLF-LA-IALFGMIFS---IFINCKLSS-MLTNPCPRP-Q--------V
N----------------NFEE---LKT---------SGL-TVVMDHDAEN----------------------
--F-------I-------EKEIG-------------V--------------------------DFFNQYMPR
----------------------------------------------KVTLTFT----E--------------
RA----K-L--------------LFSLK----------GNHAFTL------------FSES-----------
------FA-IIESY---QRSKGLRA----------------------HCTSEDLI-----VAE--R------
VPRIYILENN-----SILDRPLRRFIRQMQESG----ITNH-----------WLKNIPSSLE----------
-------KNLMQITI-----PYD-------------------------------------------------
--------------------RERVHPLS------IEHLTWLWC---------------I--LIL---G----
-----YSISM---------------------------I--VFF--------VEM-SL---------------
--------------------------------------------------KRRKK-----------------
---------------------------------NLENRAPN----ICIC-----------------------
------------------------------------------------------------------------
------------------------------------------------------------------------
------------------------------------------------------------------------
------------------------------------------
>DmelIR94c/1-604
------------------------------------------------------------------------
------------------------------------------------------MS----------------
----------------------------------KVFKLLVLPLIYLSLTKGSK------------------
------------------------------------------------------------------------
------------------------------------------------------------------------
------------------------------------------------------------------------
-------------------------------------NPQLKFLRELINVIEEGR------EIRTIMVIKHS
------------------------------------------------------------------------
------------------------------RDEYCHLD----------------------------------
----------------------QWNPRGSPILRTNEMGSIR-------------------------------
-------------------------------------------ISGYF---------------NDQAVILAC
MGEN-------------------SDYGLLKSLA----------NAMDNMRQERIILWSEREPTKMLMDY---
------------------------------------------------------------------------
------------------------------------------------------------------------
------------------------------------------------------------------------
------------------------------------------------------------------------
------------------------------------------------------------I-----------
------------------------------------------------------------------------
--------------SQQADRYNFAQII-------------------------------I---VTMNEDVDAV
-PSLHQLNPYPT--------------PRF-RQITN-----------IS-----------------------N
IRRTSFFGCGLSFQGKTAILKES-------------------V-----V------SNIRFKVWSPSGPIPLS
E----------------------------------LKDY------------EI-VQFAVKYN--L-------
--S-LKLY----------------------------------------------------------------
------------------------------------------------D-----------------------
---------------------------------QNESKS---------------------DH-------FD-
---------I--QLGPLFITKDFPTQ----------------------------MAF------------VSP
N-------TACSLIVIVPCSPKWR--------FMDVLHKLGVL-------------KL-----IGCLL-IAY
---AVF---------VLI-------E-------------TL-------------------------------
----------ILWLTHRISGREVRLTSL--------------------------------------------
---------------------------------------NQLL-----------------------------
--------------------------------NPRAFRGIL-----------------------------GL
PFP-----E-----FRRSSISLRQLF-LV-ISVFGLVYS---NFVSCTLSA-LLTKPAQNP-Q--------V
R----------------NFKE---LRD---------SGL-ITIMDKYTHS----------------------
--F-------I-------EKHID-------------P--------------------------EFFDHVLPH
----------------------------------------------YLILQKK----E--------------
AL----R-M--------------IWNFN----------DSYSYVM------------YTTT-----------
------WK-SLNTV---QKSFDERV----------------------FCESESLT-----IAW--N------
LPRMYVLGNN-----SVLKWMLSRYITYMPQTG----IPDS-----------WTEQLPKVL-----------
-------KLLYNVTS-----PRR-------------------------------------------------
-------------------IKEGAVPLS------IQHLSWIWH---------------L--LFI---G----
-----ESIAT---------------------------L--VFI--------VEI-LL---------------
--------------------------------------------------QKSNQHT---------------
--------------------------------SNMRERSSEDDDFV--------------------------
------------------------------------------------------------------------
------------------------------------------------------------------------
------------------------------------------------------------------------
------------------------------------------
>DmelIR94d/1-593
------------------------------------------------------------------------
------------------------------------------------------------------------
-------------------------------MGQLHLLLVALVLLSP------------G------------
------------------------------------------------------------------------
------------------------------------------------------------------------
------------------------------------------------------------------------
----G----------------------------------DSFYHSLIHHLNREL-------KIEYVLLL---
---------------GNFD-----------------------------------------------------
-----------------------------TTWLDILW---------------QL------------------
----------------------PV---SVLQIKEHS-----------------RETYSLLE-----------
---------------------------------------------------------------NPSHNVLTI
AFVNDSPED------------------ILEILY----------RNLRMLNT-QPVLLVI--RKS--------
------------------------------------------------------------------------
------------------------------------------------------------------------
------------------------------------------------------------------------
------------TIRVNSLLEWC-------------------------------------------------
-------------WHHQL--------------------------------LKVVA-----I-----------
----AQDFMESLIVYS--------------------------------------YNPFPVLQFIERR-----
--LDNSTV----IFEKRLENLHGYEVP-------------------------------I---AL--------
------GGSSPR------------------LIVYR-------------------------------------
-DLE----------GKLIF------------------------------------SGPVGN---------FM
K--------------------------------------------------SF----EQRYNC---------
--R-LVQ-----------------------------------------------PY----PF----------
-----------------------------------DESA-------ISP--------AR-------------
------------DLIA-------------------SVQN---------------------GS---V----Q-
---------I--ALGAIY-------PQVP----------------Y--------TGY------------SYP
---IEL--MSWCLMMPVP--EEVP--HSQL--YSMVF-----------------------SPMAFGIT-IVA
---MVL---------ISL---------------------TLSMALR--------------------------
-------------L-----------------------HGY--------------------------------
------------------------------------------------------------------------
--------------------------------RVSFSEYFL------HD-SCLRGVL-------------SQ
SFY-----E-----VLRAPALIKAMY-LV-ICLLGLLIT---SWYNSYFST-FVTSAPRFP-Q--------L
T----------------SYES---IRH-SN--------I-KIVIWKPEYEML------LFFSENM-------
--E-------------KYSSI--FQ-------------LQ-----------------------EDYKEFLHL
-------------------------------------------RD---------------------------
SF----D-TRYGY---------MMPMEK------------WSLMK-----------------EQQRVFS---
-------SPLF------SLQDD-------------------------LC----VF---------------HT
VPIVFPMVKN-----SIFKEPFDRLILDVTATG----LLSR-----------WRDMSFTEMI----------
-KAG-----QLGLED---------------------------------------------------R-----
-----------------G-HPKEFRAMK------VGDLIQIWR---------------F--VGW---M----
-----LGLAT---------------------------I--VFL--------LEL-IC---------------
-----------------------------------------------FWRHKMWQN----------------
-------------------------------MKYMFCRNKN----I--------------------------
------------------------------------------------------------------------
------------------------------------------------------------------------
------------------------------------------------------------------------
------------------------------------------
>DmelIR94e/1-611
------------------------------------------------------------------------
------------------------------------------------------------------------
-------------------------------MDCPKWILSGLCLISL------------V------------
------------------------------------------------------------------------
------------------------------------------------------------------------
------------------------------------------------------------------------
----S----------------------------------GATVIELLGTLKLEL-------DFEYVLLM---
---------------KNRN-----------------------------------------------------
-----------------------------FSLSDQVWN----GTSLTKDVMDEV------------------
----------------------QV---PVLQFNENV-------------------SYFLHN-----------
---------------------------------------------------------------SISRRLVTL
GFMSDANLD--------------EHRGLLTALV----------ANLRHMTT-SRVIFLVQSKAS--------
------------------------------------------------------------------------
------------------------------------------------------------------------
------------------------------------------------------------------------
------------TDFLYELFRNC-------------------------------------------------
-------------WRKKL--------------------------------LNVIV-----I-----------
----FQDFETTSTFYS--------------------------------------YSNFPILQ-IEER-----
--IYETSLQTLPIFPDRLRNLHGYEMP-------------------------------V---IL--------
------GGTAPR------------------MIAYR-------------------------------------
-NKK----------GNVVY------------------------------------DGTVGH---------FM
T--------------------------------------------------AF----QQKYNV---------
--K-FVQ-----------------------------------------------PLQAKNPL----------
-----------------------------------D----------FAP--------SM-------------
------------QTVG-------------------AVRN---------------------ET---V----E-
---------I--SISLTF-------PTIP----------------P--------FGF------------SYP
---YEQ--MNWCVMLPVE--ADVP--PFEY--YTRVF-----------------------ELAAFLLT-LGT
---LVL---------ISC---------------------LLASALS--------------------------
-------------L-----------------------HGY--------------------------------
------------------------------------------------------------------------
--------------------------------ATNISEFLL------HD-SCLRGVL-------------GQ
SFV-----E-----VFRAPTLVRGIY-LE-ICVLGILIT---AWYNSYFSS-YVTSAPKQP-P--------F
R----------------TYDD---ILA-SK--------L-KVVAWKPEYAEL------VGRLLEF-------
--R-------------KYETM--FL-------------VE-----------------------PDFNRYLAL
-------------------------------------------RD---------------------------
TL----D-TRYGY---------MITTNR------------WVLIN-----------------EQQKVFS---
-------RPLF------QKRDD-------------------------FC----FF---------------NN
IPFGFPLHEN-----SVFMEPVQKLIMELAETG----LYYH-----------WITTGFSELI----------
-DAG-----EMHFVD---------------------------------------------------L-----
-----------------S-PHREFRAMQ------IQDLQYVWY---------------G--YAF---M----
-----VVLSS---------------------------L--VWL--------LEN-LA---------------
------------YTVKSKT---------------------------IFPTHFMQRN----------------
-------------------------------KK---------------------------------------
------------------------------------------------------------------------
------------------------------------------------------------------------
------------------------------------------------------------------------
------------------------------------------
>DmelIR94f/1-561
------------------------------------------------------------------------
------------------------------------------------------------------------
--------------------------------------------MSG------------M------------
------------------------------------------------------------------------
------------------------------------------------------------------------
------------------------------------------------------------------------
----WQQVLLAET--SNWFRS--------------------DVLQRFWTHLRVEI------RFRTMLNY---
---------------RL-------------------------------------------------------
------------------------------ESCDCWFDNVL-GSDNSTALLWND------------------
------------------------QTYPHYLRRRQD------------------------------------
----------------------------------------------------------------TDILVVSC
LRFHQYQE-------------------VLLALS----------LMLDQMRS-MPVVLQLCGDED--------
------------------------------------------------------------------------
---------------------SMQELN---------------------------------------------
------------------------------------------------------------------------
------------SA--RLLLKHS-------------------------------------------------
-------------QDLKM--------------------------------PNVVL-----L-----------
----SSTFFTSATLYS--------------------------------------YEMFPEFNVQKLV-----
--YQAYLT----LFPYKLGNLKGHPIR-------------------------------T---VP--------
------DNSEPL------------------TIVRK-------------------------------------
-TLN----------GSIAI------------------------------------DGLVWQ---------FM
I--------------------------------------------------EF----AKHINA---------
--T-LQLP-----------IE---------------------------------PHPEKSI-----------
------------------------------------------------K--------LV-------------
------------QILD-------------------LVRN---------------------QT---V----D-
---------IAASLRPYSLNV----QRSS----------------T--------HIY------------GSP
---MMV--GNWCMMLPTE--RVIG--SHEA--LTRLMK----------------------SPWTWLIL-LLF
------------------------------------------------------------------------
------------------------------------------------------------------------
------------------------------------------------------------------------
-----------------------------------------------------------------------Y
SVHRF---L-----AQKTRLRSSLIH-LI-KLLINLSLI---CFLQAQLSA-YFIGPQKVN-H--------I
S----------------NMQQ---VEE-SG--------L-KIRGMRGEFMEY------PID-----------
--M-------------RSRYASSFL-------------LH-----------------------DLFFDLAQY
-------------------------------------------RN---------------------------
SL----N-TSYGY---------TVTSVK------------WELYK-----------------EAQRHFR---
-------RPLF------RYSEE-------------------------IC----VQ---------------KL
SLFSLIQQSN-----CIYCYRSRIFILRMHEAG----LIRL-----------WYRRSYYVMV----------
-TAG-----RFPIGD---------------------------------------------------L-----
-----------------S-TVHRAQPIR------WTEWQNVVL---------------L--HGV---G----
-----LLFSV---------------------------V--VFV--------IEL-TV---------------
----------------------------------------------------HYAN----------------
-----------------------------VCLNNL-------------------------------------
------------------------------------------------------------------------
------------------------------------------------------------------------
------------------------------------------------------------------------
------------------------------------------
>DmelIR94g/1-545
------------------------------------------------------------------------
------------------------------------------------------------------------
--------------------------------------------MST------------AVNSV--------
------------------------------------------------------------------------
------------------------------------------------------------------------
------------------------------------------------------------------------
----HSKLV--------------------------------SLISR------GQ-------ELTSIFFY---
---------------AP-------------------------------------------------------
------------------------------AKEKCHLEDT--ISSATWGL----------------------
---------------------------PLVIWRTDR----------------TVI-LNGFI-----------
---------------------------------------------------------------GEGLLVLAC
LPGFHWRA-------------------LLGSLA----------RSLKYLRQ-ARILIELMQDRD--------
------------------------------------------------------------------------
-----------------------EFLV---------------------------------------------
------------------------------------------------------------------------
----------------SEVLQFC-------------------------------------------------
-------------LSQDM--------------------------------INVNA-----I-----------
----FDDFPETENLSS--------------------------------------FEAYPSFEVVNQT-----
--FTPDTQVS-DLYPNKMLNLRGGVIR-------------------------------T---MP--------
------DYSEPN------------------TILYQ-------------------------------------
-DKE----------GNKEI------------------------------------LGYLWD---------LL
E--------------------------------------------------AY----AHKHNA---------
--Q-LQVV-----------N----------------------------------KYADDRP-----------
-----------------------------------------------LN--------FI-------------
------------ELLD-------------------AAQS---------------------GI---I----D-
---------VGASIQPMSMG-----SLSR----------------M--------HEM------------SYP
---VNQ--ASWCTMLPVE--RQLH--VSEL--LTRVI-----------------------PYPTLALL-LLL
---WIF---------YEV---------------------LRGRWR---------------------------
------------------------------------------------------------------------
------------------------------------------------------------------------
------------------------------------------------------------------------
-------------------RHSRLQS-IG-WLVLATLVS---SNYVGKLLN-LFTDPPSLP-P--------V
N----------------SLAA---LME-SP--------V-RIISIRSEYSAI------EFT-----------
--Q-------------RTKYSAAFH-------------LA-----------------------LHASILIGL
-------------------------------------------RN---------------------------
AF----N-TSYGY---------TITSEK------------WKIYE-----------------EQQKRSS---
-------KPVF------RYSKD-------------------------LC----FY---------------EM
IPFGLVIPEN-----SPHRAPLHSYTLLLRQAG----LHDF-----------WVNRGFSYMV----------
-KAG-----KINFTA---------------------------------------------------V-----
-----------------G-ERYEAKTLT------ITDLRNVFI---------------I--YVS---V----
-----LLISL---------------------------I--LFT--------CEL-FV---------------
----------------------------------------------------SWVN----------------
-----------------------------YWLGF--------------------------------------
------------------------------------------------------------------------
------------------------------------------------------------------------
------------------------------------------------------------------------
------------------------------------------
>DmelIR94h/1-559
------------------------------------------------------------------------
------------------------------------------------------------------------
-------------------------------------------MLSN------------ISFSS--------
------------------------------------------------------------------------
------------------------------------------------------------------------
------------------------------------------------------------------------
----APELV--------------------------------DLYGLVLKFLVSS-------E-TTLFYF---
---------------NP-------------------------------------------------------
------------------------------TGQKC-----------SWETLPRT------------------
----------------------ILSNHPQIIWFREE----------------TYPGLYKRH-----------
---------------------------------------------------------------SSNLFVMAC
LSSTSYDG-------------------QLQLLA----------ESLTRYRS-VRVLIEVQDKEG--------
------------------------------------------------------------------------
-----------------------SFLA---------------------------------------------
------------------------------------------------------------------------
----------------SQILLLC-------------------------------------------------
-------------QQHSM--------------------------------LNVVL-----Y-----------
----FSRWTRTLNVFS--------------------------------------YLAFPYFKLLKQR-----
--LSGSLRPK--IFINQLKDLQGYKIR-------------------------------V---QP--------
------DLSPPN------------------SFSYR-------------------------------------
-DRH----------GECQV------------------------------------GGFLWR---------IV
E--------------------------------------------------NF----SKSLKG---------
--D-TQVL-----------YP---------------------------------TWAKAKV-----------
-----------------------------------------------SA--------AE-------------
------------YMIQ-------------------FTRN---------------------GS---S----D-
---------IGVTTTMITFK-----HEER----------------Y--------RDY------------SYP
---MYD--ISWCTMLPVE--KPLS--VEIL--FSHVLS----------------------PGSALLLI-LAF
---ILF---------FLI---------------------VPQLIKC--------------------------
-------------L----------------------------------------------------------
------------------------------------------------------------------------
------------------------------------------------------------------------
----------------GITFRGRLIG-MA-SRIFALVML---CSSSAQLLS-LLMSPPLHT-R--------I
K----------------SFDD---LLT-SG--------L-KIFGIRSELYFL------DGG-----------
--F-------------RAKYASAFH-------------LT-----------------------ENPNELYDN
-------------------------------------------RN---------------------------
YF----N-TSWAY---------TITSVK------------WNVIE-----------------AQQRHFA---
-------HPVF------RYSTD-------------------------LC----FS---------------SE
TPWGLLIAPE-----SFYREPLQHFTLKINQAG----LITQ-----------WMTQSFHEMV----------
-RAG-----RMTIKD---------------------------------------------------Y-----
-----------------S-RTNLMKPLR------IQDLRKCWV---------------I--FAV---G----
-----LGTST---------------------------V--VFT--------IEL-LL---------------
----------------------------------------------------IYTN----------------
-----------------------------VFLNSL-------------------------------------
------------------------------------------------------------------------
------------------------------------------------------------------------
------------------------------------------------------------------------
------------------------------------------
>DmelNMDAr1/1-997
----------------------------MA-MAEFVFCRP--------------------------------
--------LFG-LAIVLLVAPIDAAQRHTAS-----------------------------------------
---------------------------------DNPSTYNIGGVLS-----NSD-----SEEHF--------
------------------------STTIKHLNFDQ------------------------------QYVPRKV
------------------------------------------------------------------------
------------------------------------------------------------TYYDKTI-----
-RMDKNPIKTVFN-----------------------------VCDKLIENRVYA------------VVV---
---------------------------------SHEQTSGDLSPAAVSYTSGFYSIPVI-------------
------------------------GISS--RDAAFSDKN----IHVSFLR-------------TVPPY---Y
HQAD---------VWLEMLS--HFAYTKVIIIHSS--------------DTDGRAILGRFQ------TTSQT
YYDDV-DVRA-TVELIVEFEP----------KL----ES----FTEH--------LIDMKTA-QSRVYLMYA
ST-E-------------------DAQVIFRDA-----------GEYNMTGEGHVWIVTEQALFS--------
------NNTPDGVLGLQLE-----------------------------------------------------
----------HAHSDKG---HIRDSVYVLASAIK----EM--ISNETIAE----------------------
----------------------------------APKDCG-----DS-AVNW--------------------
----------ESGKRLFQYLKS------------R------N-ITG--------ETGQVAFDD---------
--------------NG-D-RIYAGYDVINIREQQKK-----------------HV-----V-----------
-----GKFSYDSMRAK------------------------MRM-------------RINDSE----------
------IIWP-GKQRRKPEGIMIPTHLR------------------------------L---LTI-------
------E-EKP-----------------F-VYVRRMGD-------------------------DE------F
-RCE----------P-----DERPCPLFNNSDATA-----------NEFC----CRGYCID---------LL
I--------------------------------------------------EL----SKRIN--F-------
--T-YDLA-----------LS-----------------------------PDG-QFGHYILRN---------
---------NTGAM--------------------TLRK----------E--------WT-G-----------
-------------LIG-------------------ELVN---------------------ER---A----D-
---------M--IVAPLTINP----ERAE----------------Y--------IEF------------SKP
---FKYQ--GITILEKKP-SRSST----L----VSFLQPFSNT--------------------LWILV-MVS
---VHV---------VAL---------------------VL-------------------------------
----------YL-L-DRFSPFGRF------------------------------------------------
------------------------------------------------------------------------
-----KLSHS--------DSNEEKALNLSSA-VWFAWGVLL------NS---------------------G-
----------IGEGTPRSF-SARVLG-MV-WAGFAMIIV---ASYTANLAA-FLVLERPKT-K--------L
S----------------GINDA-RLRNTME-------NL-TCATVK------------GSSVDMY-------
--F---------------RRQ------------------------------------------VELSNMYRT
-MEANNY------------------------------------------ATAE----Q--------------
AI----Q-D--------------VKK-G----------KLMAFIW-------------DSS-RLEYEAS---
-------K-D--------------------------------------CE---LV-----TAG--E-LF-GR
SGYGIGLQKG-----SPWTDAVTLAILEFHESGFMEKLDKQ-----------WIFHGH--------------
-VQQ---NCELFE----------------------KTPN---------------------------------
-------------------------TLG------LKNMAGVFI---------------L--VGV---G----
-----IAGGV---------------------------G--LII--------IEV-IYK--------------
----------KHQVKKQKRLDI----------------------------ARHAADKWRG------------
---------------------------------TIEKRK-T----IRAS-LAMQR-----------------
----QYNVGLNSTHAPGTISLAVDKRRYP--RLGQR---------LGPERAWPGDA----ADVLRIRRPYEL
GNPGQS-----------PK-----------------------------VMAANQPGMPMPMLGKTRPQQSVL
P---PRYSPGYTSDVSH----LVV------------------------------------------------
------------------------------------------
>DmelNMDAr2/1-1083
---------------------------MMPSRVKLKRGTDGPTPTPTPMPTTMRKHTPIATLNTASCQHNST
TSRRKRILTPPSGPISLLLLTVLTLLILDTR-------------------SCQGLRL-------------TN
GG---------GSLSKGA--------------AANKEQLNIGLIAPHTNFGKRE-----YLRSI--------
------------------------NNAVTGLTKTRG-------------------------AKLT-FLKDYS
----------------FE------------------------------------------------------
----------------------------------------------------------QKNIHFDMM-----
-SLTPSPTAILST-----------------------------LCKEFLRVNVSA------------ILY---
------------------------------MMNNEQFGHSTASAQYFLQLAGYLGIPVIS------------
-------------WNADNSGLE--------RRASQST----------LQL-------------QLAPSIEHQ
SAA-----------MLSILE--RYKWHQFSVVTSQIA-----------GHDDFVQAVRERV------AEMQE
H---F----KFTILNSIVV---------------TRTSD----LMEL--------VN------SEARVMLLY
ATQT-------------------EAITILRAA-----------EEMKLTGENYVWVVSQSVI----------
EKKDAHSQFPVGMLGVHFD---TSSAALMN------------------------------------------
--------------------EISNAIKIYSYGVEA---YLTDPANRDRRLTT--------------------
----------------------------------QSLSCED----EG-RGRW--------------------
----------DNGEIFFKYLRN-------------------VSIE------GDLNKPNIEFTA---------
--------------DG-D-LRSAELKIMNLRPS---ANN--------------KNLVWEEI-----------
-----GVWKSWE---T------------------------QKL-------------DIRD------------
------IAWP-GNSHAPPQGVPEKFHLK------------------------------I---TFL-------
------E-EAP-----------------Y-INLSPAD-----------------------------------
-PVS----------GKCLMDRGVLCRVAADHEMAADIDVGQ-AHRNESFYQ--CCSGFCID---------LL
E--------------------------------------------------KF----AEELG--F-------
--T-YELV-----------RV-----------------------------EDG-KWGTLE------------
------------------------------------NG----------K--------WN-G-----------
-------------LIA-------------------DLVN---------------------RK---T----D-
---------M--VLTSLMINT----EREA----------------V--------VDF------------SEP
---FMET--GIAIVVAKR-TGIIS----P----TAFLEPFDTA--------------------SWMLV-GIV
---AIQ---------AAT---------------------FM-------------------------------
----------IF-LFEWLSPSGYDMK----------------------------------------------
-------LYLQ--------------------NTNV-------------------------------------
------------------TP---YRFSLFRT-YWLVWAVLF------QA---------------------A-
----------VHVDSPRGF-TSRFMT-NV-WALFAVVFL---AIYTANLAA-FMITREEFH-E--------F
S----------------GLNDS-RLVHPFSHKP----SF-KFGTIP------------YSHTDS--------
------------------------------------------------------------TIHKYFNVMHNY
-MRQYNKTSVA----------------------------------------------D--------------
GV----A-A--------------VLNGNLD-----------SFIY-------------DGT-VLDYLVA---
-------Q-DE------D------------------------------CR---LM-----TVG--S-WY-AM
TGYGLAFSRN-----SKYVQMFNKRLLEFRANGDLERLRRY-----------W-------------------
-MTG---TCRPGK----------------------QE-----------------------------------
-------------------HKSS-DPLA------LEQFLSAFL---------------L--LMA---G----
-----ILLAA---------------------------L--LLL--------LEH-VYF----------KY--
--------------------------------------------------IRKRLAKKDGG-----------
-------------------------HCCALISLSMGKSL-T----FRGAVFEATEILKKHRCNDPICDTHLW
KV---------------KHELDMSR---------------------------------------LRVRQLEK
VMDKHGI--------KAPQLRLASSSDLLN------HHHLKERPPLLGNL--SLAA----------------
----------SAQDLYRWSYKT-------------------------------------------EIAEMET
VL----------------------------------------
>Dpul255143/1-1040
-MELRACATTPDKLSGQQQSSV-SSVSYMALLARFWLC----------------------------------
----------------LLMASWTSSTTSRAA-----------------------------------------
----------------------------------KITNFTIGAVLN-----DDR-----HDTLF--------
------------------------REAITELNSDY------------------------------TLLPVNA
------------------------------------------------------------------------
------------------------------------------------------------TLHSASM-----
-RLDPNPIRTALK-----------------------------MCNYLIAQQVYA------------VIV---
---------------------------------SH-PVKGDLSPATISYTGGFYHIPIV-------------
------------------------GISS--REAAFSDKN----IHVSFLR-------------TVAPF---F
HQAD---------VWAALLR--HFHFWQVMVIHSA--------------DVDGYSLLNRLQ------TQFQS
NDDDVGDQREIKIELTKEFAP---------AEL----ED----FTKE--------LQEMSEG-QSRVYLVYA
NA-Q-------------------DAVIIFRDA-----------AKFNLTGAGHIWLVTEQALDV--------
------PGVPIGSLGLQQM-----------------------------------------------------
----------HAANEAA---HIRDSLYLLSSALR----EM-EVSERDMTE----------------------
----------------------------------PPQDCN-----SS-GAIW--------------------
----------ETGRIYFEYIKK------------Q------VLLNG--------LTGKIAFDD---------
--------------NG-D-RLFSEYDIVNVDHPNGR-----------------TK-----V-----------
-----GQYFYSKYQSV------------------------LKL-------------SVNDSE----------
------ITWP-GGLRHKPEGFIIPTFLK------------------------------V---MTI-------
------V-EQP-----------------F-VYARRVSD------------------------PSG------E
-SCL----------AAD---GEVACPWFNNTADSSGT--------DRFYC----CRGYCID---------LL
K--------------------------------------------------EL----ARKNN--F-------
--T-YSLA-----------LS-----------------------------PDG-QFGSLSPKN---------
---------GTG------------------------KK----------E--------WN-G-----------
-------------LIG-------------------ELVN---------------------DR---A----D-
---------M--IVAPLTINP----ERAQ----------------V--------IEF------------SKP
---FKYQ--GITILEKKQ-PKSST----L----VSFLQPFRDT--------------------LWILV-MVS
---VHV---------VAL---------------------VL-------------------------------
----------YL-L-DRFSPFGRF------------------------------------------------
------------------------------------------------------------------------
-----RLANA--------ENTEEDALNLSSA-IWFAWGVLL------NS---------------------G-
----------IGEGTPRSF-SARVLG-MV-WAGFAMIIV---ASYTANLAA-FLVLDRPKT-S--------L
S----------------GINDP-RLRNPME-------NF-TYATVR------------GSAVDMY-------
--F---------------RRQ------------------------------------------VELSNMYRT
-MEGNNY------------------------------------------PTAE----E--------------
AI----E-A--------------VKE-G----------KLKAFIW-------------DSS-RLEFEAA---
-------Q-D--------------------------------------CD---LV-----TAG--E-LF-GR
SGYGIGLRKG-----SPWTDVITLSVLDFHERGFMEDLDER-----------WIKLGS--------------
--GQ---QCEHDE----------------------KTPA---------------------------------
-------------------------TLG------LKNMAGVFI---------------L--VAA---G----
-----IVCGV---------------------------G--LIF--------IEI-MYK--------------
----------RHQIRRQRRMEL----------------------------ARHVTDKWRT------------
---------------------------------MVEKRK-N----LRMA-LETQRS----------------
--RLKSNGKVNDMGG------QITNRRVG--GVGGNKSAAISNVMASSTRAITSNASSSTAD-----GPLST
LTPGNMMEM----QYYNPSAAGGAT----------------------GLLPVGIPSGG----GGGGNRRS--
-----KWSRGSSVEVSDQQQPAVVCG----------------------------------------------
-------------RSGL-------------------------
>Dpul309661/1-915
MFK------------------------LLAS-----------------------------------------
-----------------IVFAIT-------------------WISMIQVEPVDAL-----------------
---------------PD--------------------VIYLGGLFDT--TSDPS-----LDMAY--------
------------------------RYAMKMVQANR------------------------------QILPRSR
----------------LSR-----------------------------------------------------
---------------------------------------------------------VPLGSGNVEF-----
-LPPNDSFIASKK-----------------------------VCQ-MIRFGVAA------------II----
------------------------------------GPQSEASADHVQSMCQTMKIPHIQ------------
-------------THWDPKRLTAMDVMKNGDRNNYAGRN----SNSPLSV-------------NLYPNPASV
SRA-----------YADVIN--GWKWKTFTVLYED---------------EDGLIRLQELL------QLSIS
PGYKI------IIRQ-----------------L-PDSDD----YRPL--------LKEMKKN-GERNIVLDC
SQLS-------------------RVSEILQQA-----------QQVGMTTLAQSYFITSLDMHILDYDQYK-
-------QGGANISGLRMV---DPHRRETV--------------DVLGKW------NN---WELSAG-----
--KNLNVTEKTLTLEAA---LVYDGVQLLAKALH----DM--GRSQEVTP----------------------
----------------------------------KSFSCD-----G--IDTW--------------------
----------AQGNNLINFMKT-------------------TEIEG--------LSGTIKFDS---------
--------------EG-S-RSNFHLSIVELQ-PDGL-----------------TE-----V-----------
-----GTWNSIE-----------------------------GP-------------DFFR------------
-------LRS-DGQSLIQESLFNKTLV-------------------------------V---TTI-------
------L-SNP-----------------Y-FMMKE----------------------------SD------Q
-ILV----------GN------------------------------DRF------EGFVFD---------II
D--------------------------------------------------EI----SQMLG--F-------
--N-YIFK-----------LV-----------------------------DDS-NWGSLNK-----------
-----------------------------------ITG----------E--------WN-G-----------
-------------MIR-------------------ELLD---------------------GK---A----D-
---------L--AIADLSINY----DRES----------------A--------VDF------------TMP
---FLNT--GISILYKKP-QKKPP---NL----FSFLSPLSVE--------------------VWIYM-CTA
---YLA---------VSL---------------------SI-------------------------------
----------YA-M-SRITPYEWN------------------------------------------------
----------NPHPC----------------RQQ--------------------------------------
------------------PDILENNFTILNA-MWFTIGSLM------QQ---------------------G-
-----------SDVMPRAT-STRMVA-GL-WWFFTLIMI---SSYTANLAA-FLTVERMDS-P--------I
S----------------SAED---LAKQTK--------I-KYGSVG------------SGSTLDF-------
--F---------------RYSTL----------------------------------------PTQQRMWTF
-MET-------------------------------------TRPS-VFVKSTK----E--------------
GV----E-R--------------VQRSN----------GQYAFFM-------------EST-SIEFFTE---
-------R-R--------------------------------------CD---LT-----QIG--F-PM-DS
KGYGIAMRPG-----SPFRAVLSQAVLKMQETNRFIILKKK-----------WWTEMR--------------
-GGG---ACKDDG----------------------SKT----------------------------------
-----------------A-ASAA--ELG------LANVGGIFV---------------V--LIL---G----
-----SSVAL---------------------------L--IAL--------GEF-VWK--------------
--------------------------------------------------SRKLAL----------------
--------------------------------DEVDGGEGS----VWKS-MMSEL-----------------
-----------------KITLDCSS----------------------------------------DTKPT--
------------------------------------------------------------------------
---------RSTRSLTN-------------------------------------------------------
------------------------NS----------------
>Dpul326779/1-905
----------------------------MASKKGSSP-----------------------------------
------------FFLLVTLLAIL---------------------------QRPHF----------------R
CGAQ--------------------------------EVIPIGAIFE---VGTDE-----MQAAF--------
------------------------RHAVAQFNRMNE-------------------------S---ANGRRYE
----------------LQ------------------------------------------------------
--------------------------------------------------------------AFVDI-----
-ISTADTVKLSRL-----------------------------ICT-QLSRGIFA------------IL----
------------------------------------GVVSADSFSTIHSYTNTYHMPFF-------------
-------------SPWFPEKV--PVPTS--GLMDYA-------------L-------------SLRPE---Y
HQA-----------ILDVIT--YYGWKNIIYIYDS---------------HDGLLRLQELY------QRIKP
GSNNI------LIEMVRRVE-----------NS-REAIQ----FLQT--------LESIDRY-GRKFVVLDC
SASL-------------------ASEIIIQHV-----------KDVHLGRRNYHYLLSGLVMDDRWDERVK-
------EYGAINITGFRII---DTERPIVQ--------------QFFRTWEALDP----AIYPGAGK-----
---------PFIPAQAA---LVYDAVTLVADTFN----RMLKKKPDTFR-SYLQRNK-------GESLANA-
---------------------------------SRALNCSRNA-------VW--------------------
----------EQGDRIAKFARK-------------------VNLEG--------LTGSLRFGE---------
--------------DG-R-RENFTLSVVEMTVNSDI-----------------VK-----I-----------
-----GQWSEQT-----------------------------RFQTVPA--------KYVRLP----------
------ATP---------EFEKNRTYI-------------------------------V---TTY-------
------M-EEP-----------------Y-MMMRKTE--------------------------GG------E
-ELT----------GN------------------------------DQF------EGYCKD---------MM
D--------------------------------------------------LI----AAKLG--I-------
--N-YELR-----------KV-----------------------------KDH-RYGNENPN----------
-----------------------------------VTG----------G--------WD-G-----------
-------------IIG-------------------ELVR---------------------RE---A----D-
---------M--AVAALTINS----GRER----------------V--------VDF------------SKP
---FMDL--GISIMIKKP-VKKFP---GV----FSFMDPLSKE--------------------VWMCM-TFA
---YLG---------VSI---------------------VL-------------------------------
----------FV-V-SRFGGAEWKIE----------------------------------------------
----------DSHV----------------------------------------------------------
------------------AFMLTNHFSVKNS-LWFALGAFM------QQ---------------------G-
-----------SDISPRSI-SGRMVG-AV-WWFFTLILI---SSYTANLAA-FLTVERMVT-P--------I
N----------------SAED---LARQTQ--------V-EYGTIS------------SGTTLDF-------
--F---------------KNSKF----------------------------------------AVYSRMWEF
-MNS--------------------------------------RKH-VFVRTYD----E--------------
GI----R-R--------------VRQSK----------GKYALLI-------------ESP-KNDYVNE---
-------R-YP-------------------------------------CD---TM-----KVG--R-NL-DT
KGFGVATPLG-----SPLREQLNLAVLSLKESDDLARLTNK-----------WWYDR---------------
---G---ECANAD----------------------KQE----------------------------------
-----------------T-T-QN--ELS------LSNVAGIFY---------------I--LIG---G----
-----LVLAL---------------------------A--VAF--------FEF-LYW--------------
--------------------------------------------------SR--------------------
--------VDAK-----------------------KNKI-S----LTEA-MKAKA-----------------
-----------------RISITG-------------------------------------------------
-------------------------------------------------------------------EFSH-
--------------LHHVSRI---------------------------------------------------
------------------------------------------
>Dpul327119/1-897
----------------------------MASSI---------------------------------------
--------------HSCLLVAIT-------------------ILTLASKTTL-AL-----------------
---------------PE--------------------VIRIGGLFD---SSDPM-----PESAF--------
------------------------RQALDRINENG------------------------------RFLPKSN
----------------L-------------------------------------------------------
---------------------------------------------------------VSLS----ER-----
-LPPNDSHFASRR-----------------------------VCQ-MLRNGLAA------------VL----
------------------------------------GPSSSSTSSHIQSICDALEIPHVS------------
-------------TGCQ-SRL---------RRTHYA-------------I-------------NLHPHPTAL
GQA-----------YVDVIR--TWEWTAFTILYEE---------------EEAMVRLQHLL------KVSTT
SGYKI------NVRK-----------------L-PQTDN----YRPL--------LKEIDGK-GERQIVLDC
SA-E-------------------TLAVVLKQA-----------QQVGLITSSYSFFITSLDLHTLDLEDYK-
-------YSGTNITGLRLV---DLNKIKAA--------------NLTKAY------SSTSRYYNPAV-----
--MNPNAT--TFTTETA---LTYDAVHMIAKALG----EL--DRSQDVRV----------------------
----------------------------------KPLNCD-----G--TDTW--------------------
----------IHGNSLINYMTL-------------------VEMEG--------LTGFIKFDT---------
--------------QG-Y-RTFFHLSILELT-PEGL-----------------TS-----V-----------
-----SSWNPID-----------------------------GA-------------NITR------------
------PTAT-DATPLLADSLVNKTLI-------------------------------V---SSK-------
------L-SDP-----------------Y-FMLKE----------------------------SS------K
-MLA----------GN------------------------------DRF------EGFVVD---------VI
D--------------------------------------------------EV----SKLSG--F-------
--K-YTLQ-----------IV-----------------------------ADS-NYGSLNP-----------
-----------------------------------ETG----------E--------WN-G-----------
-------------VIR-------------------ELQD---------------------EK---A----D-
---------L--GIADLSITY----DREQ----------------A--------VDF------------SLP
---FMNT--GISILYKKP-QKQPP---SL----FSFLSPFSVE--------------------VWIYM-CAA
---YVG---------ISL---------------------SL-------------------------------
----------FI-L-ARLTPLEWV------------------------------------------------
----------NPHPC----------------DPN--------------------------------------
------------------PKELENNFNFLNS-TWFTIGSLM------QQ---------------------G-
-----------CDLAPKAT-STRMVA-GI-WWFFTMIII---SSYTANLAA-FLTIERVES-P--------I
S----------------SVDD---LAKQTK--------I-KYGLVG------------SGSTGAF-------
--F---------------RDAKI----------------------------------------ANYQRMWQF
-MEAINRSS-T-----------------------------PSNPG-PFTKSNM----E--------------
GV----K-R--------------VQDSK----------GLYAFLM-------------ESS-TIEFFTE---
-------R-I--------------------------------------CD---LT-----QVG--G-MI-DS
KGYGIAMKTG-----SPYRAAISQAILKLQETNRLLILKSR-----------WWKEKR--------------
-GGG---ACKDEG----------------------GGS----------------------------------
-----------------S-A-AS--ELG------LANVGGVFV---------------V--LVG---G----
-----LLIAA---------------------------F--ISL--------CEF-AWE--------------
--------------------------------------------------ARQV------------------
----------------------------------VNEQGGS----FWKG-MLREF-----------------
-----------------RSAIRTTG----------------------------------------NSKPV--
---------------K-RR----------------------------------------------YGSSV--
--------PRSESKL---------------------------------------------------------
------------------------------------------
>Dpul41686/1-937
----------------------------------MKR-----------------------------------
------------------------------------------------------------------------
--------------------------------------VSLGLLLPHTTFRVRE-----YSKAV--------
------------------------QAAMNSL---RK-------------------------QDLS-FINSYR
----------------FQ------------------------------------------------------
----------------------------------------------------------VSDIHTDML-----
-KVNPSPTAILDM-----------------------------VCETFLKRNVSA------------ILF---
------------------------------LSNTELYGRNIAAAQYFLQLTNYLRIPVIA------------
-------------WNADNSGLE--------KRSAGNN----------LVI-------------QLAPSASHQ
ANA-----------MLSLLK--RYSWKQFSIVTSTVA-----------GYREFIQAVSEAA------YKFES
HN-SY----KFKILGTVLVN--------------NNASN----LGSL--------LG------TEARILLLY
STRE-------------------EARSILKTA-----------GQMGLTGDKYVWIVTQSVIG---------
STTESPPEFPVGMLGVHFE---TTDNQLTK------------------------------------------
--------------------SISTALKVFVNGVEG---F-----HRESNASTL-------------------
--------------------------------LSPKVSCEDST--ST-SSRW--------------------
----------AQGEQLFKYLQN-------------------VRID------VDPGRPSLEFDA---------
--------------DG-T-RSSVELTIVNLQPSNSGGSG--------------RELLWRQI-----------
-----GHWHSWK---K------------------------DGL-------------DIQD------------
------IVWP-GHSHVPPEDGPDKFHLK------------------------------V---AFL-------
------E-EPP-----------------F-ISIVPPD-----------------------------------
-PVS----------GRCPVSHGVPCHVGNHVPLNGETDPGLFPARNVT--Q--CCSGFCID---------LL
E--------------------------------------------------KF----SDDLG--F-------
--T-YELI-----------RV-----------------------------DDP-KFGTHV------------
------------------------------------HG----------R--------WN-G-----------
-------------LMG-------------------ALAN---------------------RR---V----D-
---------M--VMTSLTVNA----EREH----------------V--------ADF------------TIP
---FMET--GIAILVAKR-TGIIS----P----TAFLEPFDTA--------------------SWLLV-GVV
---AIQ---------VAA---------------------LA-------------------------------
----------IF-LFEWLSPSGYNMQ----------------------------------------------
-------VSL------------------------S-------------------------------------
------------------AP-TNQRFSLFRT-YWLVWAILF------QA---------------------S-
----------VNIDCPKGF-TSRFIS-NV-WATFAVVFL---AIYTANLAA-FMITREEFY-D--------L
S----------------GVEDP-RLMSPKSHEP----PF-RFGTVS------------NTHTEA--------
------------------------------------------------------------TILRHYKEMHYH
-MRNYNLNEIR----------------------------------------------A--------------
GI----E-A--------------VKRGELD-----------AFLY-------------DGA-VLDYLVA---
-------Q-DE------E------------------------------CR---LL-----TVG--S-WY-AM
TGYGVAFPRG-----SKYVAPFNEKLLEYIENGDVDRLRRF-----------W-------------------
-LTG---VCKPYK----------------------EE-----------------------------------
-------------------RQFS-EPLS------TEQFLSAFL---------------L--LLS---G----
-----IGLAF---------------------------L--LLG--------LEH-IYF----------HS--
--------------------------------------------------IRPHLTSPTTG-----------
-------------------------ACCSLISINMGKSL-T----FRDAVFETQDRLKSHRCRDAICRLHLR
RL---------------NLQLDVTR---------------------------------------KRIRQLEK
----------------------------------------------------QLGG----------GSNQYL
G-----------------------------------------------------------------------
------------------------------------------
>Dpul55220/1-912
---------------------------MLYIYCVV-------------------------------------
-------------CISQV------------------------------IPSRTLL-----------------
---------------TPQ----------------SVCLVFIGAIMTE-EQRGSQ-----TEQLF--------
------------------------KYAVERINRDP------------------------------ELLPNTT
----------------LI------------------------------------------------------
--------------------------------------------------------------YDIHY-----
-VDREDSWHASKK-----------------------------ACL-QVQQGAHA------------IF----
------------------------------------GPSDPYLGAHVQSICDALEIPHLE------------
-------------ARLD------MDSEY----KPYS-------------I-------------NVYPPIDII
NKA-----------FMDVMF--FLNWTKVAIIYEE---------------DQGLVMLQDMI------RAPMA
KPMEI------LLRQ-----------------A-SP-DT----YKDV--------LKEVKAK-EFYNLVIDT
RP-E-------------------NMNFFLKGV-----------LQLQMNDYKYHYLFTTFDVEIFDLEAFK-
-------YNYVNITAFRAV---DSEYFRVM--------------QTLKEM---------ERVQMPGYNT---
--SVINRT-RILQIEPA---LFYDSVHVFAHGLQ----AL--DRSSSLRL----------------------
----------------------------------ANMSCD-----D--EVPW--------------------
----------SDGSSLFNYINA-------------------VEYRG--------LTGPVQF-R---------
--------------EG-R-RTNFKFDLLKLK-SHAL-----------------LK-----V-----------
-----GEWTPRT-----------------------------GV-------------NLTD------------
------------PVAFFDAGTMNVTLV-------------------------------V---TTN-------
------L-EVP-----------------Y-VLLAS-----------------------------G------Y
-NLT----------DN------------------------------ERY------EGFCVE---------LI
K--------------------------------------------------EI----AHLVG--F-------
--N-YTIR-----------LA-----------------------------PEA-KYGISDP-----------
-----------------------------------KTG----------E--------WN-G-----------
-------------IVR-------------------ELMD---------------------RK---A----D-
---------L--AIGSMTINY----ARES----------------V--------IDF------------TKP
---FMNL--GISIMFKVP-TKPPA---RL----FSFMKPLTLD--------------------IWLYV-LVA
---YAL---------VSI---------------------TM-------------------------------
----------FL-V-SRFSPYEWH------------------------------------------------
----------NPYPC----------------VAD--------------------------------------
------------------PTVIRNQFSLGNS-FWFTVGTLM------QQ---------------------G-
-----------SDLNPKAA-STRIVG-SI-WWFFTLIII---SSYTANLAA-FLTVERMAS-P--------I
E----------------SAQD---LAEQRE--------I-SYGTLE------------SGSTMTF-------
--F---------------RDSKI----------------------------------------ETYQKMWRF
-MEN-------------------------------------KKPS-VFVSTYD----E--------------
GI----R-R--------------VLD------------GNYAFLM-------------EST-TLDYFVH---
-------R-N--------------------------------------CN---LT-----QIG--G-LL-DS
KYYGIATPIG-----SPWRDRISLAILELQEKGVIYQLYSK-----------WWKNK---------------
--EE---VCNKFP----------------------QGK----------------------------------
-----------------E-TK-T--TLG------VDSIGGVFV---------------V--LLC---G----
-----LAVAV---------------------------L--IAI--------IEF-CWN--------------
--------------------------------------------------SKKSA-----------------
---------------------------------AYEQQ--S----LCTE-MAEEF-----------------
-----------------CFAVRCRG---------------------------------------SVQRPA--
---------------F-KRKCSQCV-------------------------THC-SYLRE-----MESHHV--
--------PVPTNGLLA--EST------------------------------------------SFCSRLVQ
T---------------FMKL----------------------
>Dpul55388/1-866
------------------------------------------------------------------------
------------------------------------------------------------------------
-----------------------------------------GGIFRE-DQKDGS-----AELAF--------
------------------------KYAVYRLNRER------------------------------TILPNTT
----------------LV------------------------------------------------------
--------------------------------------------------------------YDIQY-----
-VPRDDSFRTSKK-----------------------------ACK-QIDFGVQA------------IF----
------------------------------------GPSDPVLGPHVQSICDALDIPHLE------------
-------------TRLD------LESRTS-ARNELS-------------I-------------NLHPSQEVL
NAA-----------YKDLMR--FLNWTKVAIIYED---------------EGGLLRLQDLV------RSPPT
SKMEV------HIRQ-----------------G-TV-NT----YRQV--------LREIKQR-DINNIIVDT
RT-E-------------------HVHIFFRAV-----------LQLQMNDYQYHYLFASPDLETFDLEDFK-
-------YNFVNISAFRIV---DAESNFTR--------------QLLRDM---------EKFQPIGQS----
---ILNKS-NIIQAEPA---LVYDSVMALAHGLA----AL--DRGTALRL----------------------
----------------------------------ANLSCD-----I--EQPW--------------------
----------NDGSSLFNYINT-------------------VEFVG--------LTGPIRF-K---------
--------------EG-R-RSNITLDLLKLK-RENL-----------------TK-----V-----------
-----GEWNGQS-----------------------------GL-------------NITD------------
------------PVAFYEGSTPNITLI-------------------------------V---MTN-------
------E-EMP-----------------Y-VMLRS-----------------------------E------R
-NLT----------GN------------------------------DRY------EGFCID---------LL
K--------------------------------------------------AI----AGMVG--F-------
--N-YVIE-----------MV-----------------------------PDK-KYGALDP-----------
-----------------------------------ETG----------E--------WN-G-----------
-------------VVR-------------------QILE---------------------KK---A----D-
---------L--AVGSMTINY----AREM----------------V--------IDF------------TKP
---FMNL--GISILFKIP-TSQPT---RL----FSFMNPLAVE--------------------IWLYV-MAA
---YIL---------VSF---------------------TL-------------------------------
----------FV-M-ARFSPYEWN------------------------------------------------
----------NPHPC----------------NGD--------------------------------------
------------------SDVVENQFSISNS-FWFITGTFL------RQ---------------------G-
-----------SGLNPKAA-STRIVG-GI-WWFFTLIII---SSYTANLAA-FLTVERMIA-P--------I
D----------------SVED---LADQSD--------I-SYGTLE------------AGSTMTF-------
--F---------------RDSRI----------------------------------------ETYQKMWRY
-MES-------------------------------------KKPS-VFVSTYE----E--------------
GT----K-R--------------VME------------GNFAFLM-------------EST-TLDYVVQ---
-------R-N--------------------------------------CN---LT-----QIG--G-LL-DS
KGYGIGTPKG-----SPWRDRISLAILELQEKGSIHLLYNK-----------WWKDT---------------
--GD---VCNRDD----------------------KNK----------------------------------
-----------------E-SKAS--ALG------VENIGGVFV---------------V--LLC---G----
-----LAMAI---------------------------V--VAI--------LEF-CWN--------------
--------------------------------------------------SKRNA-----------------
---------------------------------QQEKQ--S----LCSE-MGEEL-----------------
-----------------RFALRCQG---------------------------------------SRQRPT--
---------------L-RRSCLRCT-------------------------PPSHTYVP-------TNHDV--
--------P-PLHGVRV-------------------------------------------------------
------------------------------------------
>DpulIR147/1-342
------------------------------------------------------------------------
------------------------------------------------------------------------
------------------------------------------------------------------------
------------------------------------------------------------------------
------------------------------------------------------------------------
------------------------------------------------------------------------
------------------------------------------------------------------------
------------------------------------------------------------------------
------------------------------------------------------------------------
------------------------------------------------------------------------
------------------------------------------------------------------------
------------------------------------------------------------------------
------------------------------------------------------------------------
------------------------------------------------------------------------
------------------------------------------------------------------------
------------------------------------------------------------------------
------------------------------------------------------------------------
------------------------------------------------------------------------
------------------------------------------------------------------------
------------------------------------------------------------------------
------------------------------------------------------------------------
------------------------------------------------------------------------
------------------------------------------------------------------------
------------------------------------------------------------------------
-------------MV---------------------------------------------------------
----------------LIPTV----ERAR----------------L--------MDF------------TIP
---LLI--GNSRLMLRYP--EEES---RL----VAAIQPFTLL--------------------TWASL-LIT
---FMG---------MIG---------------------TL-------------------------------
----------VV-F-SLYQNSRKS------------------------------------------------
----------------------------------SP------------------------------------
-------VPISFWE-------IL-----GRN-TLITLALLT------GQ---------------------GY
YIPQ----------NLRL--HIRIPI-AL-WCLVAVVIC---NAYSGTLTS-FLTV-TKLK-P-------II
N----------------SLEE---LAS-SD-------HY-KLTAEY------------NSAFTDK-------
--F---------------LKAKS----------------------------------------GYLKVLGDS
-LRQNP--------------------------------------H-LLFRDYN----E--------------
AN----D-N--------------VLNKD------------AVYARGS--------I----D-ILSRIYE---
-------D-MK------ANNG--------------------------KCR---LT-----ASK--P-FGDVQ
-FLSFGLKKG-----QNYNSAFSKGLTRLRESG----LLTY-----------WFSQI--------------T
PNID---KCL--I---------T------------SNN----------------------------------
-------VAKLSHSK--I-RK-----LN------IVDTSSIFL---------------L--LIA---G----
-----ILSSL---------------------------L--CFL--------GEFTIR---------------
-------------YLKT-------------------------------------------------------
------------------------------------------------------------------------
------------------------------------------------------------------------
------------------------------------------------------------------------
------------------------------------------------------------------------
------------------------------------------
>DpulIR148/1-435
------------------------------------------------------------------------
------------------------------------------------------------------------
------------------------------------------------------------------------
------------------------------------------------------------------------
------------------------------------------------------------------------
------------------------------------------------------------------------
------------------------------------------------------------------------
------------------------------------------------------------------------
------------------------------------------------------------------------
------------------------------------------------------------------------
--------------------------------------------------------------------MLVS
SR----------------------------------------------------------------------
------------------------------------------------------------------------
--------------------------VS--------------------------------------------
------------------------------------------------------------------------
------------------------------------------------------------------------
------------------------------------------------------------I-----------
-----SLL---------------------------------ETE----------------------------
-----------------RQQLHGLQLR-------------------------------A---SA--------
------FNFPP-----------------C-LSIAK-------------------------------------
-KPS----------GNV-----------------------------TYF-------GICHD---------IV
S--------------------------------------------------WI----AEHFH--M-------
--Q-LIFV-----------ST------------------------------DN-------------------
----------TDIV---------------------QHGI------------------IP-A-----------
-------------LVN-------------------QIVK---------------------GE---V----D-
---------I--IPYAFAPST----SLLL----------------Q--------LDF------------TIT
---LRV--EDYNLLQQWP--KEES---RL----TAYIRPFSLM--------------------VWILF-LIS
---TGA---------MIL---------------------CM-------------------------------
----------AI-L-TYYHQQW--------------------------------------------------
------------------------------------------------------------------------
---------SENWKWKRFTDNI------DLH-ANYVITVIT------GQ---------------------GL
------------------------------WCLTMVALV---NAYTSTLMS-YLTV-PKLK-P-------IV
N----------------TLAD---LAA-NL-------DT-QVTVDF------------ESDPSMI-------
--F---------------LDASV----------------------------------------GPNVVIGDF
-LRNNP--------------------------------------Q-FLVKGSL----E--------------
GL----K-N--------------VLHEG------------ATYF-------------ANRA-VVYYFMA---
-------M-DL------KSHG--------------------------KCR---LT-----SSD--S-IPYIR
-TYSFGLPKN-----SQHNAIINHDLEYLLESG----LLPF-----------WLKRY--------------T
PNVD---KCL--V---------G------------KTK----------------------------------
-------PQR---------RKI---PFT------LLDLSSAFL---------------F--LGI---G----
-----AGLSF---------------------------F--TFL--------LE--VM---------------
-------------T-KF---------------------------------KRKQQNKIRRVLV---------
-------------------------AQPLLL-----------------------------------------
------------------------------------------------------------------------
------------------------------------------------------------------------
------------------------------------------------------------------------
------------------------------------------
>DpulIR149/1-455
------------------------------------------------------------------------
------------------------------------------------------------------------
------------------------------------------------------------------------
------------------------------------------------------------------------
------------------------------------------------------------------------
------------------------------------------------------------------------
------------------------------------------------------------------------
------------------------------------------------------------------------
------------------------------------------------------------------------
-----------------------------------------------------MF-----------------
-------------------------------------------------------------------TLLRG
KRGNQ-------------------------------------------------------------------
------------------------------------------------------------------------
------------------------LQVA--------------------------------------------
------------------------------------------------------------------------
------------------------------------------------------------------------
------------------------------------------------------------I-----------
-----TMFMLFYPLSS------------------------NSII----------------------------
-----------------RNGLSGAYFR-------------------------------V---SA--------
------HHFPP-----------------Y-QLLIY-------------------------------------
-GAN----------GTF-----------------------------RYV-------GSTPN---------II
Y--------------------------------------------------WM----AEKFN--F-------
--T-YDFF-----------PV------------------------------NN-------------------
----------TEIA---------------------KLGT------------------VL-A-----------
-------------GLN-------------------QIIN---------------------KE---V----D-
---------I--STLCFLPTL----ERTQ----------------Y--------MEF------------SYP
---VAI--ESYKFMVPKP--DEES---RL----WGPIRPFQYS--------------------VWGCI-LLS
---IVS---------VMA---------------------IF-------------------------------
----------SY-L-SWCYSHWPH------------------------------------------------
----------------------------------LP------------------------------------
--------NSEFYGAKKNMFTIF-----GSY-AMYIASVCT------NQ---------------------GL
NI------------NVRQT-SFRVMA-GM-WLLAATVLV---NCYSGTLMS-SLTL-TKFK-P-------TV
N----------------SLED---LAA-SQ-------DL-TMTASA------------NSVMANT-------
--V---------------LNSTS----------------------------------------ATFKAIGDA
-MRRKP--------------------------------------E-SIYPTPE----K--------------
GV----S-N--------------IFSLK------------YVFP-------------TVES-YIAYLIN---
-------I-DL------KQSK--------------------------KCR---FH-----VTG--R-IPISE
GAFTLGLQKG-----NTLNPLFSEKLQFLWETG----LMIN-----------WLKNN--------------L
PYVD---KCL--A---------N------------NKE----------------------------------
-------TAR---------QK----PIK------LVDLTSAFF---------------I--LGI---G----
-----VSLAL---------------------------L--SFL--------ME--VF---------------
-------------YFHF-------------------------------------------------------
------------------------------------------------------------------------
------------------------------------------------------------------------
------------------------------------------------------------------------
------------------------------------------------------------------------
------------------------------------------
>DpulIR150/1-445
------------------------------------------------------------------------
------------------------------------------------------------------------
------------------------------------------------------------------------
------------------------------------------------------------------------
------------------------------------------------------------------------
------------------------------------------------------------------------
------------------------------------------------------------------------
------------------------------------------------------------------------
------------------------------------------------------------------------
------------------------------------------------------------------------
------------------------------------------------------------------------
------------------------------------------------------------------------
------------------------------------------------------------------------
------------------------------------------------------------------------
------------------------------------------------------------------------
------------------------------------------------------------------------
------------------------------------------------------------------------
------------------------------------------------------------------------
------------------------------------------------------------------------
--------------------------------MTR-------------------------------------
-GPN----------GTF-----------------------------TYS-------GSSLQ---------II
K--------------------------------------------------WL----AEKFK--F-------
--K-MSVI-----------PI------------------------------NQ-------------------
----------TLAN---------------------QLGT------------------HE-A-----------
-------------AFY-------------------QLQND--------------------QD---I----N-
---------G--IVPCFFLTM----DRVE----------------R--------FDF------------TSF
---IWA--EEFRLVLPRP--GEES---RL----FAFIRPFQPL--------------------VWLSI-LVS
---IFV---------IVG---------------------AM-------------------------------
----------KI-F-AWVY-FRHDLNNC--------------------------------------------
MDTSADRKH-------------------------NPRDGD--------------------------------
-------VKYNSIPKSYLGLTSI-----GFL-MIYVINTLT------NQ---------------------GG
RE------------AFSRN-SFRILA-GV-WVLCAMVLV---NSYTGIVTS-SLTT-PKLK-P-------SI
N----------------SFKE---LAE-SK-------EV-GIVIRS------------DTAVGSQ-------
--I---------------LEATS----------------------------------------GIYKVLGDQ
-VRLHP--------------------------------------D-RIFVDPF----K--------------
LN----E-K--------------LETGH------------FAYP-------------FMNT-FTVAFVC---
-------S-QY------KKEG--------------------------KCR---FK-----VSK--P-LPILT
GFYSSLHKKG-----TWYTKTISRGLMDLWESG----LVKF-----------WVNHL------------PTI
PRAD---ACF--V---------S------------SKL----------------------------------
---------RVS-------RPV---AIQ------LTDLTSAFL---------------I--LGI---G----
-----IGLAI---------------------------L--VFI--------LEL-IYW--------------
--------KLLAMQKKL---------------------------------NEFQ------------------
--------------------------KETSRKKLVAV-----------------------------------
------------------------------------------------------------------------
------------------------------------------------------------------------
------------------------------------------------------------------------
------------------------------------------
>DpulIR151/1-468
------------------------------------------------------------------------
------------------------------------------------------------------------
------------------------------------------------------------------------
------------------------------------------------------------------------
------------------------------------------------------------------------
------------------------------------------------------------------------
------------------------------------------------------------------------
------------------------------------------------------------------------
------------------------------------------------------------------------
------------------------------------------------------------------------
------------------------------------------------------------------------
------------------------------------------------------------------------
------------------------------------------------------------------------
--------------------------LL--------------------------------------------
------------------------------------------------------------------------
------------------------------------------------------------------------
------------------------------------------------------------I-----------
-----TGFDFAP------------------------------------------------------------
-----------------DFSLSGRHFK-------------------------------F---VA--------
------FDNPP-----------------F-DSVVK-------------------------------------
-GPN----------GTF-----------------------------VFS-------GATTN---------VV
Y--------------------------------------------------WI----AQRLK--F-------
--T-PTIV-----------AV------------------------------DQ-------------------
----------TLFD---------------------KLGA------------------HE-A-----------
-------------TFY-------------------QLMN---------------------QD---V----D-
---------G--IVGAFYLTM----DRVE----------------R--------MDY------------SFF
---TWV--DGFSLVVPNP--GEES---RL----FAFVRPFQPWVNYHLISNFPGYFIAISLFQVWMSI-LLS
---LPL---------VVS---------------------TM-------------------------------
----------TF-F-TWFY-------NC--------------------------------------------
GRPKNSIEV-------------------------LSIDTN--------------------------------
-------SQSKGV-SSGGNFTFF-----GSH-MIYVINTMT------NQ---------------------GG
RE------------AVNSF-SFRVLA-GA-WVLCAMVLV---NSYTGIVTS-ALTT-PKMK-Q-------PI
N----------------TLEE---LAV-NN-------EV-KIVLRS------------DTAIGVQ-------
--I---------------LQATS----------------------------------------GIYKVLADQ
-ARSEP--------------------------------------DERIVADPG----K--------------
LI----E-R--------------LRTGR------------YAYP-------------FMHT-FTIAFVG---
-------T-QY------RKEG--------------------------KCR---FK-----ASK--I-LSSSH
GYYFFVLKKG-----SWYTQKFSRGFMDLWESG----LTRF-----------WMKNR------------PTI
PRAD---ECF------------D------------TKR----------------------------------
---------RVS-------RLA---AIQ------LSDLTSAFL---------------I--LGI---G----
-----IGLAT---------------------------L--AFL--------LEI-IY---------------
--------------SKW---------------------------------QR--------------------
------------------------------------------------------------------------
------------------------------------------------------------------------
------------------------------------------------------------------------
------------------------------------------------------------------------
------------------------------------------
>DpulIR152/1-378
------------------------------------------------------------------------
------------------------------------------------------------------------
------------------------------------------------------------------------
------------------------------------------------------------------------
------------------------------------------------------------------------
------------------------------------------------------------------------
------------------------------------------------------------------------
------------------------------------------------------------------------
------------------------------------------------------------------------
------------------------------------------------------------------------
------------------------------------------------------------------------
------------------------------------------------------------------------
------------------------------------------------------------------------
------------------------------------------------------------------------
------------------------------------------------------------------------
------------------------------------------------------------------------
------------------------------------------------------------------------
------------------------------------------------------------------------
------------------------------------------------------------------------
--------------------------------MNR-------------------------------------
------------------------------------------------------------------------
------------------------------------------------------------------------
------------------------------------------------------------------------
------------------------------------------------------------------------
-------------CFR-------------------LFQSR--------------------QN---I----E-
---------G--IAVGFYLTM----DRVK----------------R--------FDF------------TAS
---AWS--EGFSFVAPRP--EEES---RL----FAFIGPFQPL--------------------VWMSI-FIS
---LFF---------IIA---------------------TM-------------------------------
----------TV-F-TWIYNYRF-------------------------------------------------
TNTSNGRKMES-N--------------------IQPDHDE--------------------------------
-------SHSKSI------FTFI-----GSH-MIYVINTMT------NQ---------------------GG
SE------------FSSRT-SFRVLA-GA-WVLCAMVLV---NSYTGIVTS-SLTT-PKMK-P-------TI
N----------------TLEE---LAA-SP-------EV-NIVLRS------------DTSTGVQ-------
--I---------------LQATS----------------------------------------GIFKVLGDQ
-VRSKP--------------------------------------D-RLFTDPF----K--------------
IA----A-K--------------LETGQ------------FAYP-------------FVHT-FSVAFVA---
-------S-QY------KKDG--------------------------KCR---FK-----VSK--M-LPLSH
GHYPFLYKKG-----SRYTKTISKGVLELCETG----LIRF-----------WTKNL------------PTI
PRAD---ECF--A---------E------------NKR----------------------------------
---------RVS-------RPV---PIQ------LSDLISAFL---------------I--LGI---G----
-----LGLAT---------------------------L--IFL--------LEK-IY---------------
--------------SKW---------------------------------RRFK------------------
--------------------------RR--------------------------------------------
------------------------------------------------------------------------
------------------------------------------------------------------------
------------------------------------------------------------------------
------------------------------------------
>DpulIR153/1-420
------------------------------------------------------------------------
------------------------------------------------------------------------
------------------------------------------------------------------------
------------------------------------------------------------------------
------------------------------------------------------------------------
------------------------------------------------------------------------
------------------------------------------------------------------------
------------------------------------------------------------------------
------------------------------------------------------------------------
------------------------------------------------------------------------
------------------------------------------------------------------------
------------------------------------------------------------------------
------------------------------------------------------------------------
------------------------------------------------------------------------
------------------------------------------------------------------------
------------------------------------------------------------------------
------------------------------------------------------------------------
------------------------------------------------------------------------
------------------------------------------------------------------------
------LKQPP-----------------Y-DNLIR-------------------------------------
-GPN----------GTF-----------------------------TFT-------GVNYK---------LI
S--------------------------------------------------WM----STKFN--F-------
--T-FRLI-----------LI------------------------------NQ-------------------
----------TLVE---------------------KYGT------------------HG-A-----------
-------------AHY-------------------QLASE--------------------EN---V----D-
---------S--ITSTFHLTA----DRVA----------------K--------NDP------------TSF
---IWT--EGMTLIVPRP--EEEN---RL----FAFLGPFQPM--------------------VWLLI-FIS
---LFP---------VIG---------------------AM-------------------------------
----------TF-F-TWLYKHLHW--N---------------------------------------------
------------------------------------------------------------------------
-----------NDATRGNNFTRWFTTISSSH-MIYVINTLT------NQ---------------------GG
RE------------AFNRT-SFRILT-GI-WVLCAMVLV---NCYTGIVTS-SLTT-PKMK-P-------TI
N----------------SFED---LAA-SK-------EV-GIVLRS------------DTTIGNQ-------
--I---------------LKATT----------------------------------------GIYKVLGDE
-ARRNP--------------------------------------N-QIVDNPF----K--------------
LT----A-T--------------LETGR------------YAYP-------------YLHS-LCYAFVC---
-------S-QY------EKDG--------------------------KCR---FK-----LSK--L-LPVSI
GFTSLYFKKG-----SSFTKDMDKGLMELWESG----LVRL-----------WINKI------------HSI
PKAQ---QCF--A---------D------------TKR----------------------------------
---------GVT-------RVV---PIQ------LSDLISAFF---------------I--LAI---G----
-----IGLAT---------------------------L--SFL--------LEI-IQS--------------
--------K-----FRR---------------------------------ERL-------------------
------------------------------------------------------------------------
------------------------------------------------------------------------
------------------------------------------------------------------------
------------------------------------------------------------------------
------------------------------------------
>DpulIR154/1-485
------------------------------------------------------------------------
------------------------------------------------------------------------
------------------------------------------------------------------------
------------------------------------------------------------------------
------------------------------------------------------------------------
------------------------------------------------------------------------
------------------------------------------------------------------------
------------------------------------------------------------------------
------------------------------------------------------------------------
------------------------------------------------------------------------
--------------------------------------------------------------------MQVI
ATYRTKHFI---------------------------------------------------------------
------------------------------------------------------------------------
---------------ST---AILATLFL--------------------------------------------
------------------------------------------------------------------------
------------------------------------------------------------------------
------------------------------------------------------------I-----------
-----AG-EFS-------------------------------------------------------------
-----------------DADPEGRHFN-------------------------------Y---LA--------
------FHNPP-----------------Y-DTLIR-------------------------------------
-GPN----------GTF-----------------------------TTF-------GASLE---------LV
K--------------------------------------------------WL----SAKFK--F-------
--T-FNVS-----------LV------------------------------NQ-------------------
----------TLIE---------------------KYGT------------------HE-A-----------
-------------SFY-------------------QLINE--------------------KN---V----D-
---------G--VLCSFYLTM----DRVE----------------R--------MDF------------TSH
---TWS--EGFSLIVPRP--AEES---RL----FAFIGPFQPTASY--------------LHFVWMLI-FIS
---LFV---------FVG---------------------MM-------------------------------
----------TL-F-TWFYNRQRW--NN--------------------------------------------
LGSAT-VETESPK--------------------NNQQNSD--------------------------------
-------GHKRNYSIQKSVFNNF-----SSH-MIYVINIMT------NQ---------------------GC
QE------------AFNRT-SFRLLT-GV-WVLCAMVLV---NSYTGIVTS-SLTT-PKMK-P-------SI
G----------------SLEE---LAA-SK-------DI-GVLLRH------------DTSIGEQ-------
--I---------------LKATS----------------------------------------GVYKVLGDQ
-ARLHP--------------------------------------D-QILGDPF----T--------------
LA----A-K--------------LETGR------------YAYP-------------FLRT-FAIAFVG---
-------N-QY------KKDG--------------------------KCR---FK-----GSK--P-LPISA
GYYSWLYKKN-----SLYTKVHSRALMDLWESG----LMRF-----------WVNTQ------------PTI
PKAD---QCF--A---------D------------SKP----------------------------------
---------RIS-------RLV---PIQ------LSDLTSAFL---------------I--LGI---G----
-----IGLAT---------------------------L--SFV--------SEL-IF---------------
--------------FRL---------------------------------NRL-------------------
------------------------------------------------------------------------
------------------------------------------------------------------------
------------------------------------------------------------------------
------------------------------------------------------------------------
------------------------------------------
>DpulIR155/1-485
------------------------------------------------------------------------
------------------------------------------------------------------------
------------------------------------------------------------------------
------------------------------------------------------------------------
------------------------------------------------------------------------
------------------------------------------------------------------------
------------------------------------------------------------------------
------------------------------------------------------------------------
------------------------------------------------------------------------
------------------------------------------------------------------------
--------------------------------------------------------------------MQVI
ATYRTKHFI---------------------------------------------------------------
------------------------------------------------------------------------
---------------ST---AILATLFF--------------------------------------------
------------------------------------------------------------------------
------------------------------------------------------------------------
------------------------------------------------------------I-----------
-----AG-EFS-------------------------------------------------------------
-----------------DADPEGRHFN-------------------------------Y---LA--------
------FHNPP-----------------Y-DTLIR-------------------------------------
-GPN----------GTF-----------------------------TTF-------GASLE---------LV
K--------------------------------------------------WL----SAKFK--F-------
--T-FNVS-----------LV------------------------------NQ-------------------
----------TLIE---------------------KYGT------------------HE-A-----------
-------------SFY-------------------QLINE--------------------KN---V----D-
---------G--VLCSFYLTM----DRVE----------------R--------MDF------------TSH
---TWS--EGFSLIVPRP--AEES---RL----FAFIGPFQPTASY--------------LHFVWMLI-CIS
---LFV---------FVG---------------------MM-------------------------------
----------TL-F-TWFYNRQRW--NN--------------------------------------------
LGSAT-VETESPK--------------------NNQQNSD--------------------------------
-------GHKRNDSIQKSVFDNF-----SSY-MIYVINIMT------NQ---------------------GC
QE------------AFSRT-SFRLLT-GV-WVLCAMVLV---NSYTGIVTS-SLTT-PKMK-P-------SI
G----------------SLEE---LAA-SK-------DI-GVLLRH------------DTSIGEQ-------
--I---------------LKATS----------------------------------------GVYKVLGDQ
-ARLHP--------------------------------------D-QILGDPF----T--------------
LA----A-K--------------LETGR------------YAYP-------------FLRT-FAIAFVG---
-------N-QY------KKDG--------------------------KCR---FK-----GSK--P-LPISA
GYYSWLYKKN-----SLYTKVHSRALMDLWESG----LMRF-----------WVNTQ------------PTI
PKAD---QCF--A---------D------------SKP----------------------------------
---------RIS-------RLV---PIQ------LSDLTSAFL---------------I--LGI---G----
-----IGLAT---------------------------L--SFV--------SEL-IF---------------
--------------FRL---------------------------------NRL-------------------
------------------------------------------------------------------------
------------------------------------------------------------------------
------------------------------------------------------------------------
------------------------------------------------------------------------
------------------------------------------
>DpulIR156/1-460
------------------------------------------------------------------------
------------------------------------------------------------------------
------------------------------------------------------------------------
------------------------------------------------------------------------
------------------------------------------------------------------------
------------------------------------------------------------------------
------------------------------------------------------------------------
------------------------------------------------------------------------
------------------------------------------------------------------------
------------------------------------------------------------------------
--------------------------------------------------------------------MFIM
KNH---------------------------------------------------------------------
------------------------------------------------------------------------
--------------------SIIVALFL--------------------------------------------
------------------------------------------------------------------------
------------------------------------------------------------------------
------------------------------------------------------------I-----------
-----TNVDFSA------------------------------------------------------------
-----------------ENDLGGHHFN-------------------------------Y---LV--------
------FDNPP-----------------F-DTVTR-------------------------------------
-GPN----------GTF-----------------------------TFY-------GSDYY---------LT
D--------------------------------------------------WI----ASKFN--F-------
--T-YSFV-----------LI------------------------------NQ-------------------
----------TIAE---------------------KYGT------------------HE-A-----------
-------------LFY-------------------QLIND--------------------KD---V----D-
---------G--IACSFYLTM----DRVE----------------R--------MDY------------TFF
---TWS--ESFSLVVPRP--GEES---RL----FAFIGPFQPS--------------------VWMLV-FIN
---LIV---------IIG---------------------TM-------------------------------
----------TL-F-TWCYN----------------------------------------------------
-GCFTVVSTDEAI--------------------VDSESTT--------------------------------
-------RHNRNVSRQRSNFIFF-----GYH-ITYVINTIT------NQ---------------------GG
RE------------AFSRN-SFRVLA-GV-WVLCATVLV---NSYTGIVIS-SLTK-PKMK-P-------SI
E----------------SFED---LAA-SS-------EI-GVVLRH------------DTSIGEQ-------
--I---------------LKATS----------------------------------------GVYKVLGDK
-ARRHP--------------------------------------D-QILGDPF----K--------------
LT----A-K--------------LQTGH------------YAYP-------------FLRT-FGIAFVG---
-------S-QY------KKDK--------------------------KCR---FK-----TSK--M-LPVST
GFYSLLFKKG-----SSYTKTISQGLMNLWESG----FMMF-----------WVRNL------------PTI
PKAN---ECF--A---------D------------EKN----------------------------------
---------RVS-------RLD---PIR------LSDLTSAFL---------------I--LGI--------
--------AF---------------------------F--CFVN------WAEA-V----------------
--------------------------------------------------ER--------------------
------------------------------------------------------------------------
------------------------------------------------------------------------
------------------------------------------------------------------------
------------------------------------------------------------------------
------------------------------------------
>DpulIR157/1-490
------------------------------------------------------------------------
------------------------------------------------------------------------
------------------------------------------------------------------------
------------------------------------------------------------------------
------------------------------------------------------------------------
------------------------------------------------------------------------
------------------------------------------------------------------------
------------------------------------------------------------------------
------------------------------------------------------------------------
------------------------------------------------------MTF---------------
------------------------------------------------------------------RFLTI-
------------------------------------------------------------------------
------------------------------------------------------------------------
------------------------LVVA--------------------------------------------
------------------------------------------------------------------------
------------------------------------------------------------------------
------------------------------------------------------------I-----------
-----TNYHFMTVNSS------------------------PSMKI---------------------------
------------------GDLNGAHLK-------------------------------I---AV--------
------AHYPP-----------------F-HIITL-------------------------------------
-MPD----------GNY-----------------------------SNI-------GAGVE---------YF
I--------------------------------------------------WL----EKKLN--F-------
--T-FSYV-----------YI-----------------------------PNE-------------------
----------VTRA---------------------KYGIK--------S--------NL-A-----------
-------------IMT-------------------NLFTD--------------------NE---I----D-
---------G--ASTGTTLTL----ENKQ----------------K--------MDL------------AYF
---VWS--EPYMMVVPRP--GEKS---RL----LAFVYPFDPL--------------------VWGLI-YIT
---LHA---------VVA---------------------SM-------------------------------
----------TF-F-ASIYSKFSI------------------------------------------------
------------------------------------------------------------------------
--------NSREVSAIYGGRTVY--DRVSYY-MLYVFNILT------LQ---------------------GN
TI------------HASRL-SFRILV-GS-WLLVATVLV---YSYSSTVVS-HLTI-VVTK-P-------HI
N----------------SLED---LAA-SK-------DV-GLLLLA------------D-FFPEE-------
--I---------------LDAKF----------------------------------------GALKYLGDQ
-IRYNP--------------------------------------D-RLLNSMQ----N--------------
VE----T-F--------------LGTGN------------YAMP-------------LLAT-VCKNFVA---
-------T-QF------KKER--------------------------KCR---FV-----ITD--P-VS-SA
NFWSFPFQKD-----SSYTWAFHYALIELWETG----LPYH-----------WVGN--------------FV
PRVP---ECLLIT---------K------------NKR----------------------------------
-------KENSV-------RRG---AIR------LDDLTGAFL---------------I--LGV---G----
-----FGLAT---------------------------F--IFI--------LEK-IV---------------
-------------YFKN---------------------------------KRKTGGLDSRNFRI--------
-------------------------DQRLPLKKRVKHFEAH-------------------------------
------------------------------------------------------------------------
------------------------------------------------------------------------
------------------------------------------------------------------------
------------------------------------------
>DpulIR159/1-491
------------------------------------------------------------------------
------------------------------------------------------------------------
--------------------------------------------M---------------------------
------------------------------------------------------------------------
------------------------------------------------------------------------
------------------------------------------------------------------------
-YGQEGPAATPAP-----------------------------------------------------------
------------------------------------------------------------------------
------------------------------------------PRFIENRV----------------------
-------------------------------LLDFNS---------------SMMLY---------------
------------------------------------------------------------------RWLII-
------------------------------------------------------------------------
------------------------------------------------------------------------
-------------------------PIV--------------------------------------------
------------------------------------------------------------------------
------------------------------------------------------------------------
------------------------------------------------------------I-----------
-----INH-----VAA------------------------ENLTLP--------------------------
----------------FKNRMKDVHLK-------------------------------F---AV--------
------FHSPP-----------------F-NLVTF-------------------------------------
-KPD----------GNC-----------------------------THA-------GPTAI---------LM
D--------------------------------------------------WL----AEKLK--F-------
--T-FSYR-----------CL------------------------------NH-------------------
----------AISE---------------------KYGN------------------PI-G-----------
-------------HSI-------------------NLTSN--------------------KE---V----D-
---------G--VAVAFVPTL----DRKK----------------N--------VDF------------TYF
---VWS--EYFAMVVPQP--GEET---RI----FAFIRPFQST--------------------VWLFI-FIT
---IVV---------MVT---------------------LM-------------------------------
----------TL-F-SRTYSKYIT------------------------------------------------
------------------------------------------------------------------------
--------VN--VLATNKGLTMF--GRASNY-SMYIFNIMT------NQ---------------------GG
AI------------SGDRF-SFRLLI-GV-LLLVAMVLV---NSYSSTIVS-YLTV-SKLK-P-------PI
N----------------TFED---LAA-SD-------DV-DLLVKI------------DTYVGHE-------
--I---------------LGANS----------------------------------------GVLKTLADK
-ARQNP--------------------------------------D-RLLTDQL----K--------------
ID----A-K--------------LGTGR------------FAYA-------------WLQT-YCKYFVI---
-------S-QY------RKDG--------------------------TCR---FR-----MSD--P-LPFNL
GFWSLILQKD-----SQYKSAIDSALIEPWETG----ILLF-----------WMKS--------------AI
PRAP---KCF--A---------K------------IKP----------------------------------
-------RANSA-------GQM---AIK------SRDLVAPFL---------------I--LGI---G----
-----LGLAT---------------------------F--AFL--------MEL-VI---------------
-------------HF-R---------------------------------RRFKFVNMFYN-----------
------------------------------------------------------------------------
------------------------------------------------------------------------
------------------------------------------------------------------------
------------------------------------------------------------------------
------------------------------------------
>DpulIR161/1-473
------------------------------------------------------------------------
------------------------------------------------------------------------
------------------------------------------------------------------------
------------------------------------------------------------------------
------------------------------------------------------------------------
------------------------------------------------------------------------
------------------------------------------------------------------------
------------------------------------------------------------------------
------------------------------------------------------------------------
--------------------------------MPFRH---------------AMILL---------------
------------------------------------------------------------------MVLGIS
CSL---------------------------------------------------------------------
------------------------------------------------------------------------
--------------------AAIGSSLA--------------------------------------------
------------------------------------------------------------------------
------------------------------------------------------------------------
------------------------------------------------------------V-----------
-----SRY-----EKS------------------------TNL-----------------------------
---------------------NGIPLK-------------------------------F---AA--------
------THFPP-----------------H-NILTL-------------------------------------
-MPN----------GNY-----------------------------TDI-------GSTPL---------YF
A--------------------------------------------------WL----AEKLN--F-------
--T-ISYD-----------YL-----------------------------PNE-------------------
----------ITKS---------------------QYGNL--------G--------DI-A-----------
-------------LVL-------------------KVVQD--------------------KK---F----D-
---------G--SSRFIIASS----ERMK----------------T--------TDF------------AIF
---MWA--ESLAMVVPLP--GEEH---RI----FAFVHPFQST--------------------VWLLI-FIA
---GFT---------IVV---------------------FM-------------------------------
----------TL-F-SAIDCNFFS------------------------------------------------
------------------------------------------------------------------------
--------SPETSVCITRKCTIN--GWFTYY-LMYIINTMT------NQ---------------------GN
AI------------SLRRL-SFRILV-GV-WVLVATVLV---NSYSGTVIS-YLTI-PNMK-P-------PI
N----------------TFED---LVA-SE-------DV-ELILLA------------DTMTKKQ-------
--I---------------MEATR----------------------------------------GAQKILGDD
-IRAHP--------------------------------------D-RILNSIE----E--------------
AT----V-R--------------LKTER------------YAFG-------------NSQS-FSNSFIA---
-------S-QF------QENG--------------------------KCR---FK-----TSD--P-YS-MT
MFYSMPLQKD-----SKYTPIFKYALMELWETG----LPEY-----------WVKN--------------SM
LRAP---KCF--E---------K------------TKL----------------------------------
--------RRTA-------IPK---PIG------LDDLAGAFF---------------V--LGV---G----
-----VGLAV---------------------------F--FFL--------VEN-MI---------------
-------------RF----------------------------------------------ISL--------
-------------------------AKSTATQKQ--------------------------------------
------------------------------------------------------------------------
------------------------------------------------------------------------
------------------------------------------------------------------------
------------------------------------------
>DpulIR162/1-485
------------------------------------------------------------------------
------------------------------------------------------------------------
------------------------------------------------------------------------
------------------------------------------------------------------------
------------------------------------------------------------------------
------------------------------------------------------------------------
------------------------------------------------------------------------
------------------------------------------------------------------------
------------------------------------------------------------------------
------------------------------------------------------------------------
------------------------------------------------------------------------
------------------------------------------------------------------------
------------------------------------------------------------------------
------------------------------------------------------------------------
------------------------------------------------------------------------
------------------------------------------------------------------------
------------------------------------------------------------------------
------------------------------------------------------------------------
------------------------------------------------------------------------
--------LPP-----------------F-DILTL-------------------------------------
-KPD----------GNY-----------------------------TNS-------GISPI---------LF
K--------------------------------------------------WL----TEKLN--F-------
--T-ISFY-----------YI-----------------------------PNE-------------------
----------MTKA---------------------KYGTK--------S--------DL-A-----------
-------------IVL-------------------DLFTDH------------------VRN---FFGIVD-
---------G--STMGVIRTP----ERKK----------------V--------ADF------------AYF
---MWT--EPFTMVVPVP--GEEP---RL----FAFIKPFQNS--------------------VWLLI-LIA
---MIV---------LVV---------------------LL-------------------------------
----------SL-F-SGAYLKYFA------------------------------------------------
------------------------------------------------------------------------
--------NSD-NLPSADDVTML--GRVSSY-SIYVVNILT------NQ-GIVSFVLCFSLRLNDNLFLEGN
MV------------PGGRF-SFRILV-GV-WLLIATVLV---NSYSGTVIS-YLTV-PKMK-P-------PI
N----------------TFED---LAI-SE-------DV-ELILLA------------DNVITMQ-------
--I---------------MDAHS----------------------------------------GTFKILADK
-MRRNP--------------------------------------D-NILRNIQ----K--------------
IS----E-S--------------LTTSR------------YAFP-------------FLKT-FCNSFVA---
-------S-VY------IKEK--------------------------KCL---FK-----ATE--P-LPFLA
GFWSLPFPKN-----SKYTPFFHSALMELWETG----LPPF-----------WVKN--------------GM
PRAP---KCF--A---------K------------RKS----------------------------------
-------GENSA-------RQG---AIR------LDDLSGAFL---------------I--LGI---G----
-----FGLAM---------------------------L--AFL--------LEK-IV---------------
-------------GFNY---------------------------------RRLTSTTVVYLFAL--------
-------------------------ARSLVYSFQMSSKASK----LINECLSTVRL----------------
----------------PR------------------------------------------------------
------------------------------------------------------------------------
------------------------------------------------------------------------
------------------------------------------
>DpulIR163/1-459
------------------------------------------------------------------------
------------------------------------------------------------------------
------------------------------------------------------------------------
------------------------------------------------------------------------
------------------------------------------------------------------------
------------------------------------------------------------------------
------------------------------------------------------------------------
------------------------------------------------------------------------
------------------------------------------------------------------------
-----------------------------------------------------MFAA---------------
------------------------------------------------------------------WTLLLT
A-----------------------------------------------------------------------
------------------------------------------------------------------------
--------------------------VI--------------------------------------------
------------------------------------------------------------------------
------------------------------------------------------------------------
------------------------------------------------------------I-----------
-----TAEFSFEKV----------------------------------------------------------
------------------DYLNGKHLI-------------------------------V---AT--------
------ADLNP-----------------Y-MYIYH-------------------------------------
-DSN----------GTI-----------------------------DHA------DGIVHE---------MM
L--------------------------------------------------WL----TLKYN--F-------
--T-FNYVE---------PPD------------------------------GY-------------------
----------FGAF---------------------ENGS------------------WN-G-----------
-------------MVA-------------------MTIR---------------------KE---V----D-
---------L--IATQLTTTY----ARSK----------------V--------IDF------------TTS
---FSK--DPMSAVIPAP--KEDN---FM----SAIVKPFQPG--------------------VWA---LII
---FSM---------FSG---------------------TT-------------------------------
----------VT-W-IFMKLIDKH------------------------------------------------
----------------------------------MPEHYNG-------------------------------
-----GISNLQFWE----------------N-FMYYFGIIS------SQ-A-------------------GR
SMPS------V--GPLGH--AVRIIA-AA-WCLPSVVFI---YLYSGCLTS-FITI-PKLH-P-------LI
E----------------SLDD---LAT-SA-------DL-KLTILK------------DTVFESM-------
--I---------------LEATS----------------------------------------GGFKILGDS
-LRENPK-------------------------------------N-RLSKDYL----E--------------
P-----E-T--------------FLNK-------------ALTGRFA--------MVDQKS-FLEYVLN---
-------L-AF------KTYG--------------------------NCE---VT-----LMK--Q-EIVTS
-LDSMAVQKR-----SPYLAQIDQGFLTMAALG----LQNY-----------WEKRFL-KK-------PKCE
GNFD---K-----------------------------G----------------------------------
-------IAK---------PR-----LN------LANLLSVFL---------------L--LVA---G----
-----MRES----------------------------------------------SK---------------
-------------TLKIDS----------------------------VAHQQKNDKAIKFKI----------
------------------------------------------------------------------------
------------------------------------------------------------------------
------------------------------------------------------------------------
------------------------------------------------------------------------
------------------------------------------
>DpulIR164/1-407
------------------------------------------------------------------------
------------------------------------------------------------------------
------------------------------------------------------------------------
------------------------------------------------------------------------
------------------------------------------------------------------------
------------------------------------------------------------------------
------------------------------------------------------------------------
------------------------------------------------------------------------
------------------------------------------------------------------------
------------------------------------------------------------------------
------------------------------------------------------------------------
------------------------------------------------------------------------
------------------------------------------------------------------------
------------------------------------------------------------------------
------------------------------------------------------------------------
------------------------------------------------------------------------
------------------------------------------------------------------------
------------------------------------------------------------------------
------------------------------------------------------------------------
-------QRPP----------------HF-MARNT-------------------------------------
-TLT----------NNR-----------------------------TFH-------GSWVD---------AF
E--------------------------------------------------WL----SRRLN--F-------
--S-YKIL-----------QT------------------------------KE-------------------
----------VWAE---------------------TSGR---------------------------------
-------------------------------------LQR--------------------GE---F----D-
---------V--VGPPVVMMH----GRIR----------------L--------FDY------------VGV
---FEE--ENSALVTPAL--TEEG---SI----LSTIXPFQPI--------------------VWLMV-LIS
---LMS---------VAI---------------------YF-------------------------------
----------SA-S-SKLN-----------------------------------------------------
------------L--------------------GGSDHRN--------------------------------
-------TRSLNV---------------GDY-VLYATGILT------NQ-GPVF----------------WQ
SY------------GQSRF-SFRLTA-GV-WCLFTLVMV---NVYSSTLTA-HITA-RKMS-I-------PP
G----------------GSIQ---VME-QG-------VL-AYLVVA------------DGLGREM-------
--I---------------LSATS----------------------------------------GPLKKMGDI
-FRRHP--------------------------------------E-NFVPDQE----T--------------
GF----Q-K--------------AASGC------------CAYT-------------DLVN-YLKFRIG---
-------K-DF------QETG--------------------------KCR---VH-----IGE--P-IR-GY
GFSGLILRKK-----SLRRNSLNQGILELYQTG----LVEH-----------WRKK--------------YF
LSST---PCG-SA---------K------------NQS----------------------------------
---------KIL-------RR-----LN------LKDLASAFF---------------I--LGI---G----
-----AFISL---------------------------L--AFS--------IEQ-FR---------------
-------------RFKT---------------------------------RQTPYGET--------------
------------------------------------------------------------------------
------------------------------------------------------------------------
------------------------------------------------------------------------
------------------------------------------------------------------------
------------------------------------------
>DpulIR165/1-501
------------------------------------------------------------------------
------------------------------------------------------------------------
------------------------------------------------------------------------
------------------------------------------------------------------------
------------------------------------------------------------------------
------------------------------------------------------------------------
------------------------------------------------------------------------
------------------------------------------------------------------------
------------------------------------------------------------------------
--------------------------------MAFCSQ--------------LTRSF---------------
------------------------------------------------------------------LIFSSL
LMI---------------------------------------------------------------------
------------------------------------------------------------------------
----------------------ISEIIS--------------------------------------------
------------------------------------------------------------------------
------------------------------------------------------------------------
------------------------------------------------------------A-----------
-----N------ADEV------------------------SLLKK---------------------------
-----------------TNPLNGKT-----------------------------------------------
------------------------------LMIIP------------MSALVQH----RY----N------D
-SRL----------KEY-----------------------------MPR------TARMQI--------DII
D--------------------------------------------------WL----AIRYN--C-------
--T-YAIL-----------TT------------------------------NE-------------------
----------TTLE--------------------RPVNK---------A--------NR-G-----------
-------------SLS-------------------FLLDG---------------------T---C----D-
---------M--VLSDLFMTS----GRYR----------------L--------VDM------------PYP
---WYQ--GPARFLIPVP--DASL---NF----ASVLKPFQLP--------------------VWISL-IVS
---VVL---------LIA---------------------TF-------------------------------
----------EL-F-KYYLPLR--------------------------------------------------
------DSNDSDI--------------------YDVTQCT--------------------------------
-------SNKPIP-------------------YLYVFGLLL------SQ---------------------GG
P---------I---ISKRL-PIRLVA-GI-WCLAAFVLS---QAYNSTLIT-YVIA-PNNP-P-------LI
N----------------SVMD---IIS-NP-------NI-RLIVEK------------NMGLDVV-------
--I---------------SG---------------------STDED-----------------GVFRRLRDR
-INGYP--------------------------------------T-SRCIYQS----E--------------
CI----E-R--------------VISGG-----------SHVFPK-------------SIE-YLLDAMF---
-------A-DF------QKTG--------------------------QCR---LQ-----IAK--E-GF-MN
FIISLALVKH-----SPYTNSISKGVIEMNQFG----LIEH-----------WIASY-----------QA--
-MPH---QCLAQA--------AK------------KRR----------------------------------
-------YETP--------------RLS------LKNLTGAFA---------------V--LVI---G----
-----YVVSF---------------------------L--VFV--------FER-LQ---------------
----------------V---------------------------------ARRRLITIQR------------
-------PVDSSH-STKP----------KVSTSSGQYGPDE----FVFW-----------------------
------------------------------------------------------------------------
------------------------------------------------------------------------
------------------------------------------------------------------------
------------------------------------------
>DpulIR166/1-523
------------------------------------------------------------------------
------------------------------------------------------------------------
------------------------------------------------------------------------
------------------------------------------------------------------------
------------------------------------------------------------------------
------------------------------------------------------------------------
------------------------------------------------------------------------
------------------------------------------------------------------------
------------------------------------------------------------------------
--------------------------------MN--------------------------------------
PS-----CN---------------------------------------------------------------
------------------------------------------------------------------------
------------------------------------------------------------------------
------------------------------------------------------------------------
------------------------------------------------------------------------
------------------------------------------------------------------------
------------------------------------------------------------------------
------------------------------------------------------------------------
-------------------SLNGKH-----------------------------------------------
------------------------------LRVKWSTLKIGLHY-ICYQIVSKP----GW----S------G
-NPK----------GLP-----------------------------GPL------KGGV-----------IL
E--------------------------------------------------CL----TSRFN--F-------
--T-YEMM-----------RI------------------------------ND-------------------
----------SSLE---------------------PQGN------------------KK-G-----------
-------------LFN-------------------YLWDQVECRPN-GFLTL------KDFE---C----D-
---------L--LLQDVVPSY----RYHK----------------L--------IDI------------TVP
---WVY--TSSAILMPVP-VDSSF---NI----NALIKPFQWP--------------------IWLGV-GIS
---IVC---------VIF---------------------VL-------------------------------
----------KF-L-QRY------------------------------------------------------
---------QEKL--------------------FESASNH--------------------------------
----------------GDGVRLAHKERTGKQ-YLYVFGNLM------SQ---------------------GG
P---------C---SSKRL-PFRIVA-GI-WTLAAFIFV---QAYNSTLFT-YLVT-PMKH-S-------LI
N----------------SPYD---IPE-SK-------EV-RLLVKK------------GSPMDTA-------
--L---------------SASLAI-----------------KNNTN-----------------EFNRKLGER
-VDYYP--------------------------------------D-SRCYPVS----Q--------------
CI----S-M--------------LTPGS-----------NNVYLD-------------AFN-YHKDIIR---
-------A-EF------KKTK--------------------------KCN---LQL----LAK--E-GF-ST
VMGSFALPKH-----TEYTKTVNQGLLEIMQAG----LVDY-----------WDVWF-----------RP--
-MPP---QCQGNIKSV---NPPN------------TK-----------------------------------
-------ALK-TNN-----KSP---ALT------LRNLTGAFI---------------V--LCF---G----
-----LGVSC---------------------------L--VFL--------CEL-IT---------------
-------------SL-L---------------------------------NRPNRLM---------------
------------Q-ETRI----------NSVEIALSSQDNS----PVQSSTKPQIARSN----SL-------
---------KMSPQSIPRTSM---------------------------------------------------
------------------------------------------------------------------------
------------------------------------------------------------------------
------------------------------------------
>DpulIR169/1-342
------------------------------------------------------------------------
------------------------------------------------------------------------
------------------------------------------------------------------------
------------------------------------------------------------------------
------------------------------------------------------------------------
------------------------------------------------------------------------
------------------------------------------------------------------------
------------------------------------------------------------------------
------------------------------------------------------------------------
------------------------------------------------------------------------
------------------------------------------------------------------------
------------------------------------------------------------------------
------------------------------------------------------------------------
------------------------------------------------------------------------
------------------------------------------------------------------------
------------------------------------------------------------------------
------------------------------------------------------------------------
------------------------------------------------------------------------
------------------------------------------------------------------------
------------------------------------------------------------------------
------------------------------------------------------------------------
------------------------------------------------------------------------
------MV-----------RV------------------------------TE-------------------
----------QKLE---------------------PSEK------------------GK-G-----------
-------------LFS-------------------YLLNQ---------------------Q---C----D-
---------L--LLQDVIPTQ----EHTQ----------------I--------VDI------------TVP
---WVY--TSASLLMHVP--DESV---NI----YAVVKPFQWP--------------------IWVGL-VIS
---IVC---------VIF---------------------IL-------------------------------
----------YL-L-QRYFQ----------------------------------------------------
---------ENQL--------------------KTSSSLT--------------------------------
----------------RPRVKTLQTKAQG-------------------D---------------------AG
P---------C---PSNRL-PFRIVA-GA-WSLAAFIFV---QAYTSTLST-YVLT-PINN-P-------LV
N----------------SPYE---IPE-MK-------DV-QLL-----------------------------
------------------------------------------------------------------------
------------------------------------------------------------------------
----------------------------------------------------------GLH-YHKDVIL---
-------E-NF------KKTG--------------------------KCN---LQ-----LGK--E-SL-VN
VMGSFALTKN-----SKYTTTVNRGLLEIIEAG----LIDY-----------WDVML-----------RP--
-IPL---QCLKNIGK-------D------------SN-----------------------------------
-------MLKLKSK-----KPP---ALT------LKNLTGAFI---------------I--LLL---G----
-----FSLSL---------------------------L--AFL--------CEK-IV---------------
-------------SM-P---------------------------------SRNRRRL---------------
------------M-E--------------RAQMRLANKSAN----SFQEKV---------------------
------------------------------------------------------------------------
------------------------------------------------------------------------
------------------------------------------------------------------------
------------------------------------------
>DpulIR171/1-320
------------------------------------------------------------------------
------------------------------------------------------------------------
------------------------------------------------------------------------
------------------------------------------------------------------------
------------------------------------------------------------------------
------------------------------------------------------------------------
------------------------------------------------------------------------
------------------------------------------------------------------------
------------------------------------------------------------------------
------------------------------------------------------------------------
------------------------------------------------------------------------
------------------------------------------------------------------------
------------------------------------------------------------------------
------------------------------------------------------------------------
------------------------------------------------------------------------
------------------------------------------------------------------------
------------------------------------------------------------------------
------------------------------------------------------------------------
------------------------------------------------------------------------
------------------------------------------------------------------------
------------------------------------------------------------------------
------------------------------------------------------------------------
------------------------------------------------------------------------
------------------------------------------------------------------------
------------------------------------------------------------------------
--------------------------------------------------------M------------TLP
---WNY--DYFAFLIPAP--DETA---NI----DSVIKPFQWP--------------------VWLGI-VIS
---MVC---------VIA---------------------VM-------------------------------
----------NL-T-QRYLEF---------------------------------------------------
---------RSQF--------------------KRGSQEN--------------------------------
-------P----------------KQWLGSQ-YLYVFGNLM------SQ---------------------GG
P---------C---TSKRL-PYLLIA-TS-WTLAAFIFV---QAYNSLLFS-YVIA-PVHQ-P-------LI
N----------------SVYD---IAE-SS-------DI-NLLAKK------------SGTIDTL-------
--L---------------S-----------------------------------------------------
------------------------------------------------------------------------
----------------------------------------------------------AAT-YHLDSIK---
-------A-NF------DKTG--------------------------KCN---LQ-----LAK--N-YF-YS
LVSTFALRKH-----STYTQSISKGLLELQEIG----LVNY-----------WDLWF-----------RP--
-MPR---QCMETI---------K------------SG-----------------------------------
-------YTTP-TN-----KHT---PLS------LKNLTGAFI---------------V--LLV---G----
-----FTLSL---------------------------L--AFL--------CEQ-IV---------------
-------------SI-P---------------------------------ERHRRR----------------
-------------------------------RNKLQQVPQQ----VTEGSPN--------------------
----------TADEEENEPIKK--------------------------------------------------
------------------------------------------------------------------------
------------------------------------------------------------------------
------------------------------------------
>DpulIR172/1-399
------------------------------------------------------------------------
------------------------------------------------------------------------
------------------------------------------------------------------------
------------------------------------------------------------------------
------------------------------------------------------------------------
------------------------------------------------------------------------
------------------------------------------------------------------------
------------------------------------------------------------------------
------------------------------------------------------------------------
------------------------------------------------------------------------
------------------------------------------------------------------------
------------------------------------------------------------------------
------------------------------------------------------------------------
------------------------------------------------------------------------
------------------------------------------------------------------------
------------------------------------------------------------------------
------------------------------------------------------------------------
------------------------------------------------------------------------
------------------------------------------------------------------------
-----------------------------------------------------P----RW----E------G
-NPK----------GLS-----------------------------GPL------KGGV-----------II
D--------------------------------------------------YL----AARLN--F-------
--T-YGMV-----------RV------------------------------TE-------------------
----------NRLE---------------------PEGK------------------ER-G-----------
-------------LFS-------------------YLFDK---------------------V---D----D-
---------L--LVSAIRSTA----QRNK----------------I--------VDQ------------TTP
---WEF--TKLGLLIPVQ--DETA---NI----NAVVKPFQWP--------------------VWIGL-ITS
---ILC---------VIA---------------------VL-------------------------------
----------NL-M-QRYLEY---------------------------------------------------
---------RSAL--------------------SETSNHEE-------------------------------
-----RINNPNKEKL--DNRNTVLKSRYGKE-YLYVFGLLL------SQ---------------------GG
P---------C---ASKRL-PFRLVA-GV-WILAAFIFV---QAYTSLLFT-YVVA-PVNQ-P-------LI
N----------------SIYD---IAD-SS-------DI-NLL-----------------------------
------------------------------------------------------------------------
------------------------------------------------------------------------
----------------------------------------------------------AEA-YQRDAIR---
-------E-NF------EKTG--------------------------KCS---LL-----IAR--D-SY-LT
IFAVMALQKN-----SPYTDAINLGLMELQQSG----LIDY-----------WDLWF-----------RP--
-MPR---QCQGKV---------K------------NG-----------------------------------
-------YKSTDNN-----QHR---PLS------LKNLTGAFI---------------V--LTV---G----
-----ISLSL---------------------------L--AFI--------CEK-IV---------------
-------------CV-S---------------------------------DRHRRHL---------------
----------------------------LRHQASKKKLPNK----IAGEVAQ--------------------
---------VFTD-----------------------------------------------------------
------------------------------------------------------------------------
------------------------------------------------------------------------
------------------------------------------
>DpulIR174/1-483
------------------------------------------------------------------------
------------------------------------------------------------------------
------------------------------------------------------------------------
------------------------------------------------------------------------
------------------------------------------------------------------------
------------------------------------------------------------------------
------------------------------------------------------------------------
------------------------------------------------------------------------
------------------------------------------------------------------------
--------------------------------QS------------------SLVTI--------------A
PK------------TSG--------GCLITSRKYEDP---------------------------------LW
------------------------------------------------------------------------
------------------------------------------------------------------------
----------------------LFNVVD--------------------------------------------
------------------------------------------------------------------------
------------------------------------------------------------------------
------------------------------------------------------------V-----------
-----E--------FP------------------------QRSAP---------------------------
-----------------SSHLGTSLA----------------------------------------------
-----------------------------------------------------------W----Q------S
---K----------GVD-----------------------------GAT------QRG--------------
------------------------------------------------------------------------
-----RRS-----------RI------------------------------PV-------------------
----------DQIE----------------------------------------------------------
-----------------------------------------------------------FHQ---C----D-
---------F--LIQDVPPSP----QRLK----------------I--------VDL------------TAY
---WFY--GSLGFLIPAS--DETA---NI----NAVVKPFQWPHLF--INR-----------QVWLGL-GVS
---IGC---------VIA---------------------VL-------------------------------
----------NL-I-QRYLDY---------------------------------------------------
---------RSTI--------------------DDDLKQN--------------------------------
-------EEKKSLKNG------RIKWKTGKQ-YFYVFGNLL------SQ-GFNLRIF-------DTNKFWNG
PKRKTWVRNVC---PSERI-PYRLVA-GV-WTLAAFIFV---QAYTSTLFT-YIVT-PVNQ-P-------LI
T----------------SAYD---LAE-RS-------DI-QLFVRK------------MGTADNL-------
--I---------------SASSNL-----------------NENNT-----------------GLNLKLQEW
-LNSNP--------------------------------------R-SRCTLVS----D--------------
CI----N-K--------------ITPGS-----------GNVFLE-------------AIV-YLKDEVR---
-------S-DF------RKTG--------------------------KCN---LQ-----VAN--S-IF-IS
GPSMLALAKN-----SPYTKSIDRGLLELQQTG----LLDY-----------WDLWF-----------RP--
-MSP---QCTGNV---------Q------------SG-----------------------------------
-------KAMP-KN-----KLA---PLS------LKNLTGAFL---------------V--IAV---G----
-----FGLSL---------------------------L--AFL--------CEK-II---------------
-------------SM-R---------------------------------ERHSIRT---------------
------------------------------------QTPNN----RQ-------------------------
------------------------------------------------------------------------
------------------------------------------------------------------------
------------------------------------------------------------------------
------------------------------------------
>DpulIR175/1-512
------------------------------------------------------------------------
------------------------------------------------------------------------
------------------------------------------------------------------------
------------------------------------------------------------------------
------------------------------------------------------------------------
------------------------------------------------------------------------
------------------------------------------------------------------------
------------------------------------------------------------------------
------------------------------------------------------------------------
--------------------------------MAC-----------------QFLTV---------------
------------------------------------------------------------------CIDNI-
------------------------------------------------------------------------
------------------------------------------------------------------------
------------------------------------------------------------------------
------------------------------------------------------------------------
------------------------------------------------------------------------
------------------------------------------------------------------------
-------------FNP------------------------CSSAA---------------------------
-----------------N-QLNGRH-----------------------------------------------
------------------------------LR---------------------P----RW----S------G
-NRK----------GLS-----------------------------GPL------KGGV-----------VL
D--------------------------------------------------FL----SARLN--F-------
--T-YEMV-----------RV------------------------------AE-------------------
-----------ELE---------------------P-EI------------------GR-G-----------
-------------QID-------------------YLIDN---------------------Q---C----D-
---------L--LIQSVFATT----RRNK----------------I--------VDL------------TLP
---WVY--DSSAFLIPVP--DETA---NV----NAVVKPFQWQ--------------------IWLGL-GVS
---IIC---------VVA---------------------VL-------------------------------
----------NF-I-HRSIHYI--------------------------------------------------
---------HKYL--------------------NRPCETE--------------------------------
-------ADT----------IELGETKTGQY-YLYTFGTLL------SQ---------------------GG
P---------C---TSKGL-PIRLVA-AA-WCLATFIFV---QAYNSTLFT-YVVT-PVHQ-P-------LI
N----------------SIYD---IFD-NS-------DI-NLLVR-------------TDTIDLL-------
--L---------------KR----------------------NNNT-----------------GVFLKIQKK
-LDSYA--------------------------------------N-SRCALAS----D--------------
CI----Q-S--------------VASGS-----------RNVYFE-------------SKN-YLKDAIR---
-------T-EF------KRTG--------------------------KCK---LQ-----LAK--E-GF-TG
VTSSFALQKF-----SPYTQSTTRGILELHQTG----IIDY-----------WDTWF-----------RP--
-MPP---QCNGKP---------P------------TG-----------------------------------
-------VKSP-GN-----NPS---RLS------LKNLTGAFL---------------V--LLV---G----
-----LGLSF---------------------------M--AFL--------FEQ-IV---------------
-------------AILS---------------------------------ERHRVKTLIKLVQVE-------
-------PGESTE-ETQEEL-SSITEEELSGNSNIEEPPSN----VTEVTGVEEIVESMDI-ITI-------
---------ATQENE---------------------------------------------------------
------------------------------------------------------------------------
------------------------------------------------------------------------
------------------------------------------
>DpulIR176/1-396
------------------------------------------------------------------------
------------------------------------------------------------------------
------------------------------------------------------------------------
------------------------------------------------------------------------
------------------------------------------------------------------------
------------------------------------------------------------------------
------------------------------------------------------------------------
------------------------------------------------------------------------
------------------------------------------------------------------------
------------------------------------------------------------------------
------------------------------------------------------------------------
------------------------------------------------------------------------
------------------------------------------------------------------------
------------------------------------------------------------------------
------------------------------------------------------------------------
------------------------------------------------------------------------
------------------------------------------------------------------------
------------------------------------------------------------------------
------------------------------------------------------------------------
------------------------------------------------------------------------
------------------------------------------------------------------------
------------------------------------------------------------------------
------MV-----------R----------------------------------------------------
------------------------------------------------------------------------
-------------------------------------------------------------Q---C----D-
---------F--LVHEVTLTP----LRLK----------------M--------SDY------------TLP
---WAY--DQFAFIIPIA--DESA---NI----NAVVKPFQWP--------------------VWLGL-GVS
---IVC---------VIE---------------------VL-------------------------------
----------TL-M-LRYLDY---------------------------------------------------
--------QSTLI--------------------TIGNKPR--------------------------------
-------EDSDISVN--LQNVRRDVNVASKE-YLYVFGNLL------SQ---------------------GG
T---------C---TSKRL-PFRTVA-GV-WTLAAFIFV---QAYTSTLFT-YVVT-PIHH-P-------LI
N----------------SVYD---IAD-RT-------DI-NLLVRE------------AGFINTL-------
--L---------------LT----------------------ANET-----------------GLYMKLRDR
-LNSFD--------------------------------------K-SVCPVVS----E--------------
CI----R-L--------------VTPGS-----------RNVYVD-------------AKS-YLKDVIR---
-------T-EL------KKTG--------------------------KCN---LQ-----LAK--E-GF-LS
IAASFALPKN-----SPYTQTITQGILEMQQIG----LIDH-----------WDSWF-----------RP--
-MPP---QCTGKP---------Q------------IE-----------------------------------
-------NKAT-GN-----KLT---RLN------MKNLTGAFI---------------V--LLV---G----
-----LSLSL---------------------------L--AFL--------CEI-II---------------
-------------SK-L---------------------------------GQRR------------------
-------------------------------RMQLQVESSR----VINVT----------------------
------------EHQEPTLILLN-------------------------------------------------
------------------------------------------------------------------------
------------------------------------------------------------------------
------------------------------------------
>DpulIR177/1-497
------------------------------------------------------------------------
------------------------------------------------------------------------
------------------------------------------------------------------------
------------------------------------------------------------------------
------------------------------------------------------------------------
------------------------------------------------------------------------
------------------------------------------------------------------------
------------------------------------------------------------------------
------------------------------------------------------------------------
--------------------------------MSY-----------------LRFPF---------------
------------------------------------------------------------------LI--GW
------------------------------------------------------------------------
------------------------------------------------------------------------
--------------------------LS--------------------------------------------
------------------------------------------------------------------------
------------------------------------------------------------------------
------------------------------------------------------------I-----------
-----S-------IYG------------------------SLSTP---------------------------
-----------------N-PLNGKH-----------------------------------------------
------------------------------LRVIW------------------T----LW----K------G
-NPK----------GLI-----------------------------GPL------KGGA-----------ML
E--------------------------------------------------SL----SSRLN--F-------
--T-YEMV-----------RV------------------------------TD-------------------
----------FRLE---------------------PSEK------------------GL-G-----------
-------------LFN-------------------HLWDQ---------------------Q---C----D-
---------L--LVHDVIPTP----DRNK----------------V--------VDL------------TTY
---WIY--DRLAFLIPVP--EETV---NI----DSVIKPFQWL--------------------VWLGL-GIS
---IVC---------VIA---------------------IL-------------------------------
----------NL-I-RRYLEC---------------------------------------------------
---------RSTY--------------------HTGFRPN--------------------------------
-------NEPQTGNLKTGGQNRAKKNQTENE-YLYVLGNLL------SQ---------------------GV
V---------C---PLKQL-PYRLVS-SV-WILAAFIFV---QSYMSTLFT-YVVT-PISH-P-------LV
N----------------SIYD---VID-SS-------DI-NLIVRE------------TGLINTL-------
--L---------------LT---------------------TNHST-----------------GIFATLQKK
-VDSFP--------------------------------------N-SRCVSVS----D--------------
CI----R-S--------------IKPEL-----------RNVFIDVK--------ILLANV-YLKDAIR---
-------N-DF------KKTG--------------------------KCN---FQ-----MAK--E-GF-IG
TTISLALPKN-----SPYTQRISQGILEVQQIG----VVDF-----------WDTWI-----------RP--
-MPP---QCNGRP---------Q------------SG-----------------------------------
-------KKK---K-----KTT---PLS------LKNLTGAFL---------------V--LSV---G----
-----LSLSF---------------------------L--AFL--------VEK-VI---------------
-------------SI-R---------------------------------EQYHSNA---------------
-------------------------------SNKLQQDSNN----LIVMVPF--------------------
----------QIEGEDPLFILE--------------------------------------------------
------------------------------------------------------------------------
------------------------------------------------------------------------
------------------------------------------
>DpulIR178/1-424
------------------------------------------------------------------------
------------------------------------------------------------------------
------------------------------------------------------------------------
------------------------------------------------------------------------
------------------------------------------------------------------------
------------------------------------------------------------------------
------------------------------------------------------------------------
------------------------------------------------------------------------
------------------------------------------------------------------------
--------------------------------MG--------------------------------------
-------------------------------------------------------------------VF---
------------------------------------------------------------------------
------------------------------------------------------------------------
------------------------------------------------------------------------
------------------------------------------------------------------------
------------------------------------------------------------------------
------------------------------------------------------------------------
-----------------------------------------SSTP---------------------------
-----------------D-SLNGQH-----------------------------------------------
------------------------------IRVIW------------------S----RW----S------G
-NPA----------GLS-----------------------------GPL------KGGL-----------IL
E--------------------------------------------------YL----ATRWN--F-------
--T-YEMV-----------RV------------------------------TE-------------------
----------NRLE---------------------PPAN------------------GR-G-----------
-------------LFS-------------------YLFDN---------------------Q---S----D-
---------F--LIHDVLLTL----ERNN----------------V--------IDL------------TVP
---WAY--DYFAFLIPVA--EETA---NI----DSVVKPFQWP--------------------IWLGL-GVS
---IIC---------VIA---------------------VL-------------------------------
----------NL-M-QRLLSYL--------------------------------------------------
------PENGENQ--------------------SRPNSPS--------------------------------
-------DNSPTEMT----KNRVTKGETGEQ-YLYVFGNLL------SQ---------------------GG
S---------C---PSKRL-PYRLVA-GV-WTLAAFFFV---QAYTSTLFT-YVVT-PIHQ-P-------LI
N----------------SVYD---IIE-NK-------DV-NVFIR-------------GGVMDFL-------
--F---------------SK----------------------------------------------------
------------------------------------------------------------------------
----------------------------------------------------------AKN-YQKDAIR---
-------G-DY------KKTG--------------------------KCN---LQ-----IAK--E-LF-KE
IVSSFALQKN-----SPYTKSISQGILELQQTG----IIEY-----------WDLWF-----------RP--
-MPP---QCNGKP---------P------------IG-----------------------------------
-------NKTP--N-----KNS---SLS------LKNLTGAFI---------------V--IGV---G----
-----LGLSF---------------------------L--AFL--------GEN-IV---------------
-------------AI-P---------------------------------NRQRSRT---------------
------------------------------NRNKLQQVPTN-------ANSD--------------------
----------VIENE---------------------------------------------------------
------------------------------------------------------------------------
------------------------------------------------------------------------
------------------------------------------
>DpulIR179/1-411
------------------------------------------------------------------------
------------------------------------------------------------------------
------------------------------------------------------------------------
------------------------------------------------------------------------
------------------------------------------------------------------------
------------------------------------------------------------------------
------------------------------------------------------------------------
------------------------------------------------------------------------
------------------------------------------------------------------------
--------------------------------MT--------------------------------------
------------------------------------------------------------------------
------------------------------------------------------------------------
------------------------------------------------------------------------
------------------------------------------------------------------------
------------------------------------------------------------------------
------------------------------------------------------------------------
------------------------------------------------------------------------
--------------GG------------------------DNLTQ---------------------------
-----------------NNDLS--------------------------------------------------
------------------------------------------------------------------------
------------------------------------------------------------------------
------------------------------------------------------------------------
------------------------------------------------------------------------
------------------------------------------------------------------------
---------------------------------------Q---------------------Q---S----E-
---------L--LVHDTIPTF----QYNK----------------I--------IDM------------TLP
---WIY--DHFAFLIPVP--DETA---NI----NAVVKPFQWP--------------------VWLGL-GLS
---IAC---------VIA---------------------VL-------------------------------
----------NL-I-QRYLEY---------------------------------------------------
---------RSGF--------------------EMNFKTS--------------------------------
-------NKTQPENLANDNQLRFKKWQIGKQ-YLYVFGNLL------SQ---------------------GG
L---------C---PSKRL-PYRLVA-GV-WTLAAFFFV---QSYTSTLFT-YVVK-PINH-P-------LI
N----------------SIYD---VLE-NK-------DI-NLIIRE------------TGFINTL-------
--L---------------MT----------------------NNLT-----------------GLFATLRKK
-LDSIP--------------------------------------N-SRCVSLP----E--------------
CI----S-P--------------IQAGS-----------RNVYID-------------ANV-YLKDVIR---
-------N-DF------KKTG--------------------------TCN---LQ-----LAK--E-GF-IG
TMSSLVLPKN-----SPYTQTISQGVLEIQQIG----LVDF-----------WDTWF-----------RP--
-MPP---QCNGKP---------Q------------SG-----------------------------------
-------HKK---K-----KTS---PLS------LKNLTGAFL---------------V--LLV---G----
-----LSLSL---------------------------L--AYL--------CEK-II---------------
-------------SI-R---------------------------------EQHGSRT---------------
-------------------------------RRNLKQCRNN----LIEVPSK--------------------
----------TTEEELLKAM----------------------------------------------------
------------------------------------------------------------------------
------------------------------------------------------------------------
------------------------------------------
>DpulIR180/1-448
------------------------------------------------------------------------
------------------------------------------------------------------------
------------------------------------------------------------------------
------------------------------------------------------------------------
------------------------------------------------------------------------
------------------------------------------------------------------------
------------------------------------------------------------------------
------------------------------------------------------------------------
------------------------------------------------------------------------
--------------------------------MS-------------------LLPS---------------
------------------------------------------------------------------IIFSAA
------------------------------------------------------------------------
------------------------------------------------------------------------
--------------------------II--------------------------------------------
------------------------------------------------------------------------
------------------------------------------------------------------------
------------------------------------------------------------T-----------
-----K------FIRG------------------------ISSTS---------------------------
-----------------NLRLGGQH-----------------------------------------------
------------------------------LRVIW------------------T----RW----S------G
-NPK----------GLL-----------------------------GPL------KGGV-----------LL
D--------------------------------------------------YL----TARLN--F-------
--T-YEMV-----------RV------------------------------TE-------------------
----------NRQE---------------------ATEK------------------ER-G-----------
-------------LFS-------------------YLLDQ---------------------Q---C----D-
---------L--LVHDTVPTL----QTSK----------------I--------VDL------------TLP
---WAY--DFFAFLIPVP--DETA---NI----NAVVKPFQWP--------------------VWLGL-GVS
---IVC---------VIT---------------------VL-------------------------------
----------NV-I-QRYLEY---------------------------------------------------
---------HSAL--------------------ETTLSSN--------------------------------
-------DSPPAEKI-------NIKVGTGKE-YLYVFGNLL------SQ---------------------GG
S---------C---KSKRL-PYRLVA-GV-WTLAAFIFV---QAYTSTLFT-YVVK-PINH-P-------LI
N----------------SVYD---IVN-SG-------DI-NLLARE------------DGFTNN--------
---------------------------------------------N-----------------TLFATLRRK
-LDSIP--------------------------------------N-SRCVMPF----E--------------
CL----R-N--------------IKPEY-----------RNVYIE-------------PNV-YLKDAIR---
-------N-DF------KKTG--------------------------KCN---LQ-----MAK--E-RF-IG
IRSAFALPKN-----SPHTKIITQGVLELQQTG----LIDH-----------WDTWF-----------RP--
-MPP---QCNGKP---------P------------ME-----------------------------------
-------SKK---K-----KQL---PLS------LKNLTGAFV---------------V--LLV---G----
-----LSLSF---------------------------L--AFL--------CEK-IF---------------
-------------SL-H---------------------------------RGRRG-----------------
------------------------------------------------------------------------
------------------------------------------------------------------------
------------------------------------------------------------------------
------------------------------------------------------------------------
------------------------------------------
>DpulIR182/1-472
------------------------------------------------------------------------
------------------------------------------------------------------------
------------------------------------------------------------------------
------------------------------------------------------------------------
------------------------------------------------------------------------
------------------------------------------------------------------------
------------------------------------------------------------------------
------------------------------------------------------------------------
------------------------------------------------------------------------
--------------------------------MSY-----------------LILPY---------------
------------------------------------------------------------------LILVVW
------------------------------------------------------------------------
------------------------------------------------------------------------
--------------------------FT--------------------------------------------
------------------------------------------------------------------------
------------------------------------------------------------------------
------------------------------------------------------------I-----------
-----S-------IRG------------------------SYSTP---------------------------
-----------------N-PLNGQH-----------------------------------------------
------------------------------LRVIW------------------T----LW----K------G
-NPK----------GLL-----------------------------GPL------KGGV-----------LL
E--------------------------------------------------YL----SARLN--F-------
--T-YEMV-----------RV------------------------------TE-------------------
----------YRLE---------------------PTEK------------------GR-G-----------
-------------LFN-------------------YLWD---------------------RQ---S----D-
---------L--LVHDTVPTF----QNNK----------------I--------VDL------------TLP
---WIY--DHFAFLIAVS--DETA---NI----NAVVKPFQWP--------------------IWLGL-GVS
---IVC---------VIA---------------------VL-------------------------------
----------NL-M-QRYLEY---------------------------------------------------
---------RSVI--------------------ETPSRSN--------------------------------
-------DNPPTEKI-------VNKGGTGKQ-YLYVFGNLL------SQ---------------------GG
P---------C---PSKRL-PYRLVA-GV-WTLAAFIFV---QAYTSTLFT-YVVT-PIHH-P-------LI
N----------------SVYD---IIN-SN-------DI-NLLVKE------------EGFVNIL-------
--L---------------ST----------------------NNET-----------------GLYRALRAR
-LDSFP--------------------------------------K-SRCKVVS----D--------------
CI----S-L--------------ITPES-----------TNVYVD-------------ANV-YLKDEIR---
-------K-NF------RKTG--------------------------TCN---FE-----LAK--E-KF-IG
ATASLALSKN-----SPYTQTISQGILELQQIG----LVDH-----------WDSWF-----------RP--
-MPP---QCNGKP---------R------------SG-----------------------------------
-------NKK---K-----KQL---PLS------LKNLSGTFL---------------V--LLA---G----
-----LGLSL---------------------------V--AFL--------VEN-II---------------
-------------SI-P---------------------------------ERGRRFR---------------
-------------------------------ANKFQPEPNN----LIEKE----------------------
------------------------------------------------------------------------
------------------------------------------------------------------------
------------------------------------------------------------------------
------------------------------------------
>DpulIR183/1-342
------------------------------------------------------------------------
------------------------------------------------------------------------
------------------------------------------------------------------------
------------------------------------------------------------------------
------------------------------------------------------------------------
------------------------------------------------------------------------
------------------------------------------------------------------------
------------------------------------------------------------------------
------------------------------------------------------------------------
--------------------------------MS-------------------LLPF---------------
------------------------------------------------------------------VIFLIW
------------------------------------------------------------------------
------------------------------------------------------------------------
--------------------------FF--------------------------------------------
------------------------------------------------------------------------
------------------------------------------------------------------------
------------------------------------------------------------I-----------
-----P-------IPG------------------------SSSMA---------------------------
-----------------N-TLNGQH-----------------------------------------------
------------------------------LRVIW-------------------------------------
------------------------------------------------------------------------
------------------------------------------------------------------------
------------------------------------------------------------------------
------------------------------------------------------------------------
-------------------------------------------------------------Q---C----E-
---------L--IVEDMVPTF----QRNK----------------V--------VDL------------TLP
---WTY--DHFAFLIPVP--DESA---NI----NAVIKPFQWP--------------------IWLGL-GVS
---IVC---------VIA---------------------IL-------------------------------
----------NL-I-QRYLQY---------------------------------------------------
---------RSVI--------------------ETPSRSN--------------------------------
-------DNPPTEKI-------VNKGGTGKQ-YLYVFGNLL------SQ---------------------GG
S---------C---PSKRL-PYRRVA-GV-WTLAAFIFV---QAYTSTLFT-YVVT-PIHH-P-------LI
N----------------SVYD---IIN-SN-------DI-NLLVKE------------EGFVNIL-------
--L---------------S-----------------------------------------------------
------------------------------------------------------------------------
----------------------------------------------------------ARK-YLKDEII---
-------N-DF------RKTG--------------------------KCN---FE-----LAK--E-EF-IG
IMTSFALPKN-----SPYTQSVSQGILELQQIG----LVDY-----------WDTWF-----------RP--
-MPP---QCDGKP---------K------------NG-----------------------------------
-------EKR---N-----KLS---PLS------LKNLTGAFV---------------I--LLV---G----
-----LSLSL---------------------------L--AFL--------GE-------------------
------------------------------------------------------------------------
------------------------------------------------------------------------
------------------------------------------------------------------------
------------------------------------------------------------------------
------------------------------------------------------------------------
------------------------------------------
>DpulIR184/1-465
------------------------------------------------------------------------
------------------------------------------------------------------------
------------------------------------------------------------------------
------------------------------------------------------------------------
------------------------------------------------------------------------
------------------------------------------------------------------------
------------------------------------------------------------------------
------------------------------------------------------------------------
------------------------------------------------------------------------
------------------------------------------------------------------------
------------------------------------------------------------------------
------------------------------------------------------------------------
------------------------------------------------------------------------
------------------------------------------------------------------------
------------------------------------------------------------------------
------------------------------------------------------------------------
------------------------------------------------------------------------
------------------------------------------------------------------------
-------------------MLNGQH-----------------------------------------------
------------------------------IRVIW------------------T----RW----S------G
-NPK----------GLV-----------------------------GPL------KGAV-----------IL
E--------------------------------------------------FL----TRRLN--F-------
--T-YEMV-----------RV------------------------------TE-------------------
----------DKPE---------------------PSEK------------------ER-G-----------
-------------LFS-------------------YLWNQVEFIL----VSI------QKIK---S----D-
---------L--LVHDTIATF----QYNS----------------I--------IDF------------TLP
---WIY--DDFAFLIPVP--DESA---NI----NAVVKPFQWP--------------------VWLGL-GIS
---IVC---------VIA---------------------VL-------------------------------
----------NL-I-HHYLEY---------------------------------------------------
---------RLVV--------------------EKSLRPN--------------------------------
-------NNSPTEKI-------VNKGETGKQ-YVYVFGTLL------SQ---------------------GG
P---------C---RSKRL-PYRLVA-GV-WTLAAFIFV---QAYTSTLFT-YVVT-PISE-P-------LI
D----------------SVYD---VVN-NG-------DI-NLLVRE------------TGFMNTL-------
--L---------------S--------------------------A-----------------SLFGKLRTK
-MDSFP--------------------------------------N-SNCGSMS----A--------------
CA----E-A--------------VKSEY-----------RNVFLD-------------ANV-YLKDVIK---
-------T-DF------KKTG--------------------------KCN---YQ-----LTK--E-EF-RT
IMSSLALQKN-----SRYTQSIQQGVLNLQEIG----LVNY-----------WDTWF-----------RP--
-MPP---QCTGKP---------Q------------SG-----------------------------------
-------NKT---Q-----KLS---PLT------LKNVTGAFL---------------V--LSV---G----
-----FSLSL---------------------------L--AFL--------GEK-IV---------------
-------------SR-R---------------------------------EQFRNRK---------------
-------------------------------DNKLRQVPNN----LIEVSSK--------------------
----------KTEEPIPSSLK---------------------------------------------------
------------------------------------------------------------------------
------------------------------------------------------------------------
------------------------------------------
>DpulIR185/1-487
------------------------------------------------------------------------
------------------------------------------------------------------------
------------------------------------------------------------------------
------------------------------------------------------------------------
------------------------------------------------------------------------
------------------------------------------------------------------------
------------------------------------------------------------------------
------------------------------------------------------------------------
------------------------------------------------------------------------
--------------------------------MS-------------------LLPF---------------
------------------------------------------------------------------VIFLIW
------------------------------------------------------------------------
------------------------------------------------------------------------
--------------------------FF--------------------------------------------
------------------------------------------------------------------------
------------------------------------------------------------------------
------------------------------------------------------------I-----------
-----P-------IPG------------------------SSSMA---------------------------
-----------------N-TLNGQH-----------------------------------------------
------------------------------LRVIW------------------T----RW----S------G
-NPK----------GLV-----------------------------GPL------KGGV-----------LL
E--------------------------------------------------FL----SKRLN--F-------
--T-YEMV-----------QV------------------------------TE-------------------
----------NKPE---------------------PSEK------------------GP-G-----------
-------------LFS-------------------YLWNQVKFVP----FSI---------Q---S----D-
---------L--LVHDTSASF----QYNS----------------V--------VDY------------TLP
---WIY--DHFAFLIPVP--DESA---NI----NAVVKPFQWP--------------------VWLGL-GIS
---IVC---------VIA---------------------VL-------------------------------
----------NL-M-QRYLEC---------------------------------------------------
---------RSVI--------------------ETPSRSN--------------------------------
-------YNLTTA-----------KEETREQ-YLYVFGNLL------SQ---------------------GG
S---------C---KSKRL-PYRLVA-GV-WTLAAFVFV---QAYTSTLFT-YVVT-PNNH-P-------LV
D----------------SVYD---VID-NG-------DI-NVLVRE------------SGSMNTL-------
--L---------------SASKKMSMNRYNIRNLLNFNVQQSNNYT-----------------GLFRNLRKK
-LDSFP--------------------------------------N-SKCAAVS----D--------------
CI----R-P--------------IKPES-----------RIVFLE-------------ANV-YLKDAIR---
-------N-DF------KKTG--------------------------KCN---LQ-----IAK--E-EF-IA
IMSTLVLQKN-----SRYTQSIQQGVLNLQENG----LVNF-----------WDTWF-----------RP--
-MPP---QCNGKP---------Q------------SG-----------------------------------
--------KK---K-----ELS---PLS------LKNVTGAFV---------------V--LLV---G----
-----LSLSL---------------------------L--AFL--------GEK-II---------------
-------------SR-Q---------------------------------HRNR------------------
---------------------------------------NG----AVGSKEL--------------------
----------K-------------------------------------------------------------
------------------------------------------------------------------------
------------------------------------------------------------------------
------------------------------------------
>DpulIR186/1-410
------------------------------------------------------------------------
------------------------------------------------------------------------
------------------------------------------------------------------------
------------------------------------------------------------------------
------------------------------------------------------------------------
------------------------------------------------------------------------
------------------------------------------------------------------------
------------------------------------------------------------------------
------------------------------------------------------------------------
--------------------------------MS-------------------LLPF---------------
------------------------------------------------------------------LIIPIW
------------------------------------------------------------------------
------------------------------------------------------------------------
--------------------------FF--------------------------------------------
------------------------------------------------------------------------
------------------------------------------------------------------------
------------------------------------------------------------I-----------
-----S-------IPS------------------------SSSMP---------------------------
-----------------N-TLNGQH-----------------------------------------------
------------------------------LRVIW-------------------------------------
------------------------------------------------------------------------
------------------------------------------------------------------------
------------------------------------------------------------------------
------------------------------------------------------------------------
-------------------------------------------------------------E---S----D-
---------L--LVHDTIANF----QYNP----------------V--------VDF------------TLP
---WIY--AHYAFLIPVP--DESA---NI----NAVVKPFQWP--------------------VWLGL-GIS
---IVC---------VIA---------------------VL-------------------------------
----------NL-M-QRYLQY---------------------------------------------------
---------RSVI--------------------ETPSRSN--------------------------------
-------DNSPTEKI-------ITKGETGKQ-YLYVFGNLL------SQ---------------------GG
A---------C---LSKRL-PYRLVA-GV-WTLAAFIFV---QAYTSTLFT-YVVT-PISE-P-------LI
D----------------SVYD---VVN-NG-------DI-NLLVRE------------TGFMNTL-------
--L---------------S--------------------------A-----------------SLFGKLRTK
-MDSFP--------------------------------------N-SKCGSMS----A--------------
CA----E-A--------------VKPES-----------KTVFLE-------------ANV-YLQDAIR---
-------K-DF------KKTG--------------------------KCN---LQ-----IAK--E-EF-IA
IMSTLVLQKN-----SPYTQSMQQGVLNLQEIG----LVNF-----------WDTWF-----------RP--
-MPP---QCTGEP---------Q------------TG-----------------------------------
-------KKS---N-----KLS---PLS------LKNLTGAFV---------------V--LSV---G----
-----LSLSL---------------------------L--AFL--------GEK-IV---------------
-------------SR-R---------------------------------EQFRIRK---------------
-------------------------------DNKMRQVPNN----LIEVSS---------------------
------------------------------------------------------------------------
------------------------------------------------------------------------
------------------------------------------------------------------------
------------------------------------------
>DpulIR187/1-308
------------------------------------------------------------------------
------------------------------------------------------------------------
------------------------------------------------------------------------
------------------------------------------------------------------------
------------------------------------------------------------------------
------------------------------------------------------------------------
------------------------------------------------------------------------
------------------------------------------------------------------------
------------------------------------------------------------------------
------------------------------------------------------------------------
------------------------------------------------------------------------
------------------------------------------------------------------------
------------------------------------------------------------------------
------------------------------------------------------------------------
------------------------------------------------------------------------
------------------------------------------------------------------------
------------------------------------------------------------------------
------------------------------------------------------------------------
------------------------------------------------------------------------
------------------------------------------------------------------------
------------------------------------------------------------------------
------------------------------------------------------------------------
------------------------------------------------------------------------
------------------------------------------------------------------------
------------------------------------------------------------------------
-------------MAGVAPTF----GRVK----------------L--------ADL------------TCP
---WMY--DCNDLLFAVN--DDTA---NI----DAVVKPFQWP--------------------VWLGM-LIS
---MIV---------VIN---------------------IL-------------------------------
----------NV-L-QYRLLP---------------------------------------------------
-------KIDSAR--------------------KQHDRKN--------------------------------
------ITNKPESHLP------------------------------------------------------SG
Y---------C---MSKRL-PFRLVA-GV-WTLAAFIFV---QAYTSTLFT-YIMA-PVNP-P-------LI
N----------------SMHG---VAE-ST-------DI-NLLFRF------------GSTMNVF-------
--V---------------M-----------------------------------------------------
------------------------------------------------------------------------
----------------------------------------------------------ARS-YQLDTIK---
-------D-NF------EKTG--------------------------KCG---LQ-----LAG--D-CF-LS
LPVTFALQKH-----SPYTDTMNKGLLDLQQTG----LIDQ-----------WESWF-----------RP--
-IPL---QCRTNV---------K------------KG-----------------------------------
-------DKKP-ET-----KQTAISAIS------LKNLTGAFL---------------V--LLI---G----
-----CSVSV---------------------------L--AFL--------VEQ-IA---------------
-------------SR-V---------------------------------E---------------------
-----------------------------------RNVNNR----KIFWT----------------------
------------------------------------------------------------------------
------------------------------------------------------------------------
------------------------------------------------------------------------
------------------------------------------
>DpulIR188/1-386
------------------------------------------------------------------------
------------------------------------------------------------------------
------------------------------------------------------------------------
------------------------------------------------------------------------
------------------------------------------------------------------------
------------------------------------------------------------------------
------------------------------------------------------------------------
------------------------------------------------------------------------
------------------------------------------------------------------------
--------------------------------MSSP----------------FSFPI---------------
---------------------------FVI------------------------------------VCFAIW
SR----------------------------------------------------------------------
------------------------------------------------------------------------
--------------------------FS--------------------------------------------
------------------------------------------------------------------------
------------------------------------------------------------------------
------------------------------------------------------------V-----------
-----L-----------------------------------SLQY---------------------------
-----------------N-PLNSQH-----------------------------------------------
------------------------------LRVIW-------------------------------------
------------------------------------------------------------------------
------------------------------------------------------------------------
------------------------------------------------------------------------
------------------------------------------------------------------------
-------------------------------------------------------------K---S----D-
---------F--LMTSVAPTF----ERVK----------------L--------ADL------------TVP
---WMY--DCNDLLFAVH--DDTA---NI----NAIVKPFQWP--------------------VWLGM-LIS
---MIV---------VIT---------------------IL-------------------------------
----------NV-L-KDRLLL---------------------------------------------------
-------KKDSA---------------------SECDPIN--------------------------------
-------TNKPEIHNPI-------KKGDGKQ-LLYVFGMLL------SQ---------------------GG
P---------C---TSKRL-PFRLVA-GV-WTLAAFIFV---QAYTSTLFT-YVLA-PVNH-P-------LI
D----------------SMHD---VAE-ST-------DV-NLLIRF------------GSTMDVI-------
--V---------------M-----------------------------------------------------
------------------------------------------------------------------------
----------------------------------------------------------GIS-YHLEAIK---
-------N-NF------EKTR--------------------------KCG---LQ-----LAG--D-CF-LS
SSVNFALQKH-----SPYTDTMNKGLLDLLQTG----MIDH-----------WESWV-----------RP--
-MPR---QCMANV---------K------------TGY----------------------------------
-------YKKP-ET-----KQT---AIS------LKNLTGAFV---------------V--LSV---G----
-----LSISF---------------------------L--AFL--------VER-II---------------
-------------SM-M---------------------------------NDGNFITI--------------
----------------------------ATSSSEISNQPTD----SIFVDGVCD------------------
------------------------------------------------------------------------
------------------------------------------------------------------------
------------------------------------------------------------------------
------------------------------------------
>DpulIR189/1-487
------------------------------------------------------------------------
------------------------------------------------------------------------
------------------------------------------------------------------------
------------------------------------------------------------------------
------------------------------------------------------------------------
------------------------------------------------------------------------
------------------------------------------------------------------------
------------------------------------------------------------------------
------------------------------------------------------------------------
--------------------------------MKENIC--------------LLLPHLLDLIILLGYETYET
PAVVL-NCNGNFRASAH--------NNFIIFWRFHLPDSS---------G-TVPSERSVVHQSSVGYYRVCW
SHL---------------------------------------------------------------------
------------------------------------------------------------------------
----------------------LSNGFS--------------------------------------------
------------------------------------------------------------------------
------------------------------------------------------------------------
------------------------------------------------------------L-----------
-----S-------PST------------------------AYQSP---------------------------
-----------------N-LLKGQH-----------------------------------------------
------------------------------LRIIW------------------P----RW----E------G
-NPK----------GLS-----------------------------GPV------KGGV-----------LI
N--------------------------------------------------YL----AARFN--F-------
--T-YEHV-----------RV------------------------------TE-------------------
----------NRLE---------------------PTQN------------------GR-G-----------
-------------LFS-------------------YLFDN---------------------Q---S----D-
---------L--IVSAIVPTF----SRLK----------------I--------VDI------------TLP
---WSY--GSYVFLLPIP--DESA---NI----YAVAKPFQWP--------------------VWLGL-IMA
---IFC---------VIT---------------------IL-------------------------------
----------NL-L-QRYLEY---------------------------------------------------
---------RSQF--------------------EIDSTPNN-------------------------------
-----L------------------------R-KLAIVGDIR------RPLNRRRRIV----------AMVGG
P---------C---TSNRL-PFRLVA-GV-WTLAAFIFV---QAYTSTLFT-YVVA-PVNH-P-------LI
D----------------SLYD---IAD-NP-------EI-HLLVKN------------EGTPDRY-------
--F---------------T-----------------------------------------------------
------------------------------------------------------------------------
----------------------------------------------------------AGV-YQMDAIK---
-------E-DY------EKTG--------------------------QCN---FQ-----LAK--E-DF-NH
FFASMSLPKN-----SRYTDTINKGLLDLQQTG----IIDH-----------WDSWF-----------RT--
-MPR---KCMANI---------K------------YG-----------------------------------
-------YNTE--T-----KPS---PLT------LKNLTGAFV---------------V--LLI---G----
-----SSLSL---------------------------L--TFL--------CEK-IL---------------
-------------SM-R---------------------------------KRHRRRI---------------
--------------------------------NKL-------------------------------------
------------------------------------------------------------------------
------------------------------------------------------------------------
------------------------------------------------------------------------
------------------------------------------
>DpulIR190/1-508
------------------------------------------------------------------------
------------------------------------------------------------------------
------------------------------------------------------------------------
------------------------------------------------------------------------
------------------------------------------------------------------------
------------------------------------------------------------------------
------------------------------------------------------------------------
------------------------------------------------------------------------
-------------------------------------------MKIDDDIDD--------------------
----------------------------VTTPMAFEPYR-------------FLIPVQDD------------
--------------TAN--------INAVI-KPFQWP---------------VGTADRIVYLIVLSFVAGVW
C-----------------------------------------------------------------------
------------------------------------------------------------------------
----------------------LAAFIF--------------------------------------------
------------------------------------------------------------------------
------------------------------------------------------------------------
------------------------------------------------------------V-----------
-----Q-------AYG------------------------DQTAD---------------------------
-----------------VHTLKVQYAQ-------------------------------W---PT--------
------P--PR-----------------C-LEYVK------------------P----RW----E------G
-NPK----------GLS-----------------------------GPL------KGGV-----------II
D--------------------------------------------------YL----AARFN--F-------
--T-YEMV-----------RV------------------------------TE-------------------
----------NRME---------------------PLKK------------------ER-G-----------
-------------LFS-------------------YLFEN---------------------Q---S----D-
---------L--LVVGVPPTH----ERIK----------------V--------VDL-------------VP
---WAH--ECYNFLVAVH--DDSA---NF----KAVIKPYQWP--------------------VWLGI-AIS
---MIC---------VIA---------------------VL-------------------------------
----------YS-I-QWYLDR---------------------------------------------------
---------HSHQ--------------------SLTSQQM--------------------------------
--------------------SHRRSTLVGKH-YLYVFGNLV------TQ---------------------GG
P---------C---TSKRL-PFRLVA-GV-WTLAAFIFV---QAYNSILFT-YVVA-TVNR-P-------LI
N----------------SIND---ILD-SN-------DI-QLL-----------------------------
-----------------------------------------DPNAT-----------------GVFLKIKKN
-LNSTP--------------------------------------N-SRCNLVS----E--------------
CI----S-W--------------VTPGS-----------RKVFAD-------------ARS-QQLDAIK---
-------D-NY------EKTG--------------------------KCG---LQ-----LAK--E-CF-MS
TTVGMALQKH-----SRYTDTINMGLLQLQQTG----IIDY-----------WDLWF-----------RK--
-MPL---QCSANI---------N------------SE-----------------------------------
-------YSKKPST-----VHS---SLS------LKNLTGAFV---------------V--LLI---G----
-----FSCSL---------------------------F--VFL--------CEQ-IT---------------
-------------KF-A---------------------------------RRH-------------------
------------------------------CRASMQQL----------------------------------
------------------------------------------------------------------------
------------------------------------------------------------------------
------------------------------------------------------------------------
------------------------------------------
>DpulIR191/1-411
------------------------------------------------------------------------
------------------------------------------------------------------------
------------------------------------------------------------------------
------------------------------------------------------------------------
------------------------------------------------------------------------
------------------------------------------------------------------------
------------------------------------------------------------------------
------------------------------------------------------------------------
------------------------------------------------------------------------
------------------------------------------------------------------------
------------------------------------------------------------------------
------------------------------------------------------------------------
------------------------------------------------------------------------
------------------------------------------------------------------------
------------------------------------------------------------------------
------------------------------------------------------------------------
------------------------------------------------------------------------
------------------------------------------------------------------------
------------------------------------------------------------------------
------------------------------------------------------------------------
-------------------------------------------------------MGGV-----------IV
D--------------------------------------------------TL----AKRFK--F-------
--T-YEMV-----------RV------------------------------TE-------------------
----------NRLE---------------------PQGK------------------ER-G-----------
-------------LFN-------------------YMWEQ---------------------K---C----D-
---------L--LIIGVGLTY----GRFL----------------V--------VDV------------TIP
---LVF--EPYRFLIPVQ--GDTA---NI----NAVIKPFQWP--------------------VWLGL-AIS
---IVF---------VII---------------------VL-------------------------------
----------QL-L-ENAFRP---------------------------------------------------
---------SN-----------------------VPNKNN--------------------------------
-------TTNQWNWL-------YYVRQTGKH-YVYVFGNLL------SQ---------------------GG
P---------C---PSKHL-SFRLVA-GV-WCLAAFIFV---QAYTSILFT-YIVT-PVNQ-P-------LI
N----------------SVYD---IVE-HS-------DI-QLLVRK------------ASTLNRY-------
--I---------------SD----------------------PNAT-----------------GILPKLRKK
-LDSFP--------------------------------------N-SECQMIS----E--------------
CI----N-M--------------IKPGS-----------RKTFAD-------------VIS-AQLEAIK---
-------G-HF------DQTK--------------------------KCD---IQ-----LAK--E-SF-LT
VFASLALQKH-----SRYTDTINRGVMEFQQAG----LFDH-----------WESGF-----------NP--
-MPP---QCLANT---------K------------SG-----------------------------------
-------NQKP-ET-----KPS---VIK------LSNLTGAFA---------------V--LLI---G----
-----FSASF---------------------------L--IFL--------FEL-LN---------------
-------------TS-T---------------------------------SKQPVVA---------------
-----------------------------SNRNQGK------------------------------------
------------------------------------------------------------------------
------------------------------------------------------------------------
------------------------------------------------------------------------
------------------------------------------
>DpulIR192/1-448
------------------------------------------------------------------------
------------------------------------------------------------------------
------------------------------------------------------------------------
------------------------------------------------------------------------
------------------------------------------------------------------------
------------------------------------------------------------------------
------------------------------------------------------------------------
------------------------------------------------------------------------
------------------------------------------------------------------------
--------------------------------MS------------------IFFTL---------------
------------------------------------------------------------------FIFIIC
FQ----------------------------------------------------------------------
------------------------------------------------------------------------
----------------------IQNDLL--------------------------------------------
------------------------------------------------------------------------
------------------------------------------------------------------------
------------------------------------------------------------V-----------
-----S-----------------------------------SSHL---------------------------
-----------------N-TLNGQH-----------------------------------------------
------------------------------LH---------------------P----RW----K------G
-NPK----------GLT-----------------------------GPL------NGGV-----------FL
D--------------------------------------------------TL----ADRFN--F-------
--T-YEMV-----------RV------------------------------TE-------------------
----------NRLE---------------------PQGK------------------EQ-G-----------
-------------LFN-------------------YLWNQ---------------------Q---S----D-
---------L--LVVGVTLSI----ARFK----------------V--------VDL------------SVP
---WVF--ETYAFLIPVQ--DDTA---NI----NGVVKPFQWP--------------------VWLGL-IVS
---IVC---------VTV---------------------AL-------------------------------
----------IV-V-D---RP---------------------------------------------------
---------RNAN--------------------LVRDREH--------------------------------
-------TAKRKS------------GRAGKQ-YLYVFGNLM------SQ---------------------SG
P---------C---TSKRL-SFRLVA-GV-WCLAAFIFV---QAYTSILFT-YVVS-PVNE-P-------LI
N----------------SVYD---IIE-RN-------DV-QLLTRK------------GSTMNIL-------
--V---------------SN----------------------SNAT-----------------PIYIKLKKK
-LDIFP--------------------------------------N-SRCNLVS----E--------------
CI----N-F--------------ITPGS-----------RNTFVD-------------ART-AHMETIK---
-------R-RY------DETK--------------------------KCD---LQ-----LAK--E-PF-LG
GYASFALQKN-----SRYTDTINKGLLELQQTG----IIDK-----------WDWLF-----------HP--
-TPH---QCMANVI--------N------------SG-----------------------------------
-------KKRP-ET-----KNL---SIS------LKNLTGAFV---------------V--YFI---G----
-----FSFSF---------------------------L--TFL--------CEL-II---------------
-------------SI-A---------------------------------KRQKF-----------------
------------------------------------------------------------------------
------------------------------------------------------------------------
------------------------------------------------------------------------
------------------------------------------------------------------------
------------------------------------------
>DpulIR193/1-389
[truncated: 492,294 more chars]
