# Supplementary material for: Chemoreceptor proteins in the Caribbean spiny lobster, Panulirus argus: Expression of Ionotropic Receptors, Gustatory Receptors, and TRP channels in two chemosensory organs and brain
Source: PLoS One. 2018 Sep 21;13(9):e0203935. doi: 10.1371/journal.pone.0203935 (PMC6150509; doi:10.1371/journal.pone.0203935)
Supplement: S9 Text — (FASTA) [file pone.0203935.s012.fasta]

>AaegIR21a/1-488
------------------------------------------------------------------------
------------------------------------------------------------------------
------------------------------------------------------------------------
------------------------------------------------------------------------
------------------------------------------------------------------------
------------------------------------------------------------------------
------------------------------------------------------------------------
------------------------------------------------------------------------
------------------------------------------------------------------------
------------------------------------------------------------------------
------------------------------------------------------------------------
----------------------------------------------------------------------SI
---NSESAYV--------------------------------------------------------------
---------------------------------------------------LYTHELYIDGL----------
--------------------------GSNR-------------------------PIVLTSWINGKFSRP--
----------------NLDL------------FP--------------------PKIRKG------------
---------FSGH----------------R-FT-VSAAH-----Q-PPF-------VFKIM-----------
------STDG----------------------VGNIA-IR--------------------------------
--WDGLE-MRVLRTLGN-Y----------------------LNF-----------------------T---F
DIKE-PS-K---PY-L-GSG------------------------------------------DA--------
----------------VTDEV--------------ER-KQ--ADIGLAGAFVT----SERNVK--AEMSVSH
STD------CAAFVTLMSSS--LPR---YR----AILGP---FQ-WPVWLA---LTLVYLM-AIFPLAF---
------------------------------------------------------------------------
------------------------------------------------------------------------
--------------SDKL------------------------------------------------------
------------------------------------------------------------------------
-----------SLRHLIG---NWTEIENMFWYVFGTFTN-SLTFTGEN----------SWS-NTKKTST---
--RMLIGI------YWV-----FTIIITSCYTGSIIA--FVT-MPVVPDTIDSVEQLKSG-------FFRFV
TL----------------------D---------------------------RGGWERWF--L----NSS--
-----------------------------------DETTE-KL-IQRL------------------------
-------------------------KFVSNLDEGIRN-VTEAF----LISYAFI--GSKAELNYLVQS-NFS
D-----------ESA-----------NKRYTLHVSK--ECFSLFG-----VSYIFQLN------SVYRDKFN
NAILYMQ--------EAG----IL----TKL-----SKDVS---------W----DM---------QKTK--
NGRFRQA-----SVGKVLKVPTAG-EK---------------GLTLGDTEGMFLLMGVGYLI-GLA----VL
ISE----------------------------------------------------------WVG-GCTN---
--------------------------------------------KCREIIKARK------------------
------------------------------------------------------------------------
------------------------------------------------------------------------
------------------------------------------------------------------------
------------------------------------------------------------------------
------------------------------------------------------------------------
------------------------------------------------------------------------
--------------------------------
>AaegIR25a/1-914
------------------------------------------------------------------------
---------MQIS-----------------------------------------------------------
----------------------VFVNEVGN---------DLAQVAVDVALNYIRKNPSLG----LSVEL---
------LTVEG-NRTDSKGLLESLCSKYTEAINTN-----------------------R-PPHVIFDTTLT-
-------GVSSETVKSISAAL-----------GIPTVSASTGQ--------------EGDLRQWRSLSNVKS
NYLLQVM---PPT---------------DIIPEVIRAIVTY--MNITNAAILYDESFV--------------
---------------MDHKYKALLQNFPT-------------------------------------------
--------------------RHVITAIG--ND---RDRAEQIEKLRNL-DIN--------------------
--NFF----ILGSFASI--------KKVL-ESAK----------R-----EFFER------------N-FAW
HAITQY-QGELSSNI-----------ENATIMLL---RPVSDS----------------KSKD-------RL
GVIRTTYNMKQE--------PQ------------------------------------ITTVFY-FD-----
-----------------LALR--TFL-------AIKNILQVG---------------------AWPPNMKYL
---TCDEYDGTNSPNHT-ID--------------------LKSAFI---EVT----------EPTTYGPFEF
PK-GKTPFNGHSFMK---------------------------F-------DMDISAV----------TIRGG
A-------------------------SVST--------------------------KNLGKWEASLD-----
-----------NALY----V-------------------------------TSEDDMKNL------------
---------TADI----------------V-YR-VYTVV-----Q-EPF-------II--------------
-------RDP------------------------TAP-KG--------------------------------
--FKGYC-IDLLDEIAK-I----------------------VKF-----------------------D---Y
EIKE-VE-D---GK--FGNM--------------NEKG-E---W------------------NG--------
----------------IVRKL--------------ID-KQ--ADIGLGSMSVM----AERETV--IDFTVPY
YDLV-----GISIMMLLPST--PSS---LF----KFLTV---LE-TNVWLC---I-LAAYF-FTSFLMWIFD
RY----------------------------------------------------SP----------------
-------------------------------------------------YSYQ-------------------
-NN-----------REKY-------------------K----------------------------------
------------------------------------------------------------------------
-----------ND--DEK---REFNIKECLWFCMTSLT-------PQG----------GGE-APKNLSG---
--RLVAAT------WWL-----FGFIIIASYTANLAA--FLT-VSRLDTPVESLDDLSKQYKIL------YA
PL----------------------N---------------------------GSSAMTYF--Q----RMADI
EARFYEIWKEMSLNDSLTPVERSKLAV---WDYPVSDKYT-KM-WQAM-----QEA----------------
-------------------------GLPNSLDEAVER-IRNSTSAS---GFAFL--GDATDIRYKVLT----
----------------------------NCDLQMVG--EEFSRKP-----YAIAVQQG------SPLKDQFN
NAILMLL--------NKRQLEKLK----EQW-----WKN---------------------------DDIQSK
CEKPDDQ-----------------SD----------------GISIQNIGGVFIVIFVGIGM-ACI----TL
VFE----------------------------------------------------------FWY--------
---------------------------------------------------YKYRK----------------
-----------------------------------------------------------------NVKI---
-----------------------------------------------------------------------I
DV------------AEATEDKLAQ----------------------------KT-------------SNLRL
PNLKNEFGAMGQ--IK-------------------------------------------------------D
DSQ----------------------------------------------------KTQSLRTRT--------
--------------------QTIDANNFKSRF----------------------------------------
--------------------------------
>AaegIR31a/1-482
------------------------------------------------------------------------
------------------------------------------------------------------------
------------------------------------------------------------------------
------------------------------------------------------------------------
------------------------------------------------------------------------
------------------------------------------------------------------------
------------------------------------------------------------------------
------------------------------------------------------------------------
----------------------------MNS-FSHL--------------N---------------------
------------------------------------------------------------------------
------------------------------------------------------------------------
------------------------GV-------QMNSDITVAL----------------------PKNAS--
---D-ES-----------------------------------------------------------------
------------------------------------------F-------D--LLAVYSPGRH---------
--------------------------L-------------------CKD----TYQYKYGEWNMKNGV----
----------------------------------------------IVVPGFSIYNERAD------------
---------FKGL----------------R-LR-GVTV-I----D-RNNVTS-EDV---DRIL---------
-----------------------------SAAGRQQGVVL--------------------------------
--FIKYH-YAILAILRD-Y----------------------HNF-----------------------T---I
HYRI-AR--------GWAGRL--------------KSG-F---R------------------LG--------
----------------LLGIM--------------AR-NE--ADVATTGILHR----TNRHAE--FDFIHFS
WEFT------TGFLYRMTPQ--LRD---SSG-SGSFWTP---FD-GMVWLA---S-AVTV----ITVLFVLK
LVLL--------------------------------------------------------------------
-------------------------------------------------IISKIK---------------LY
EPT---------------------------------------------------------------------
------------------------------------------------------------------------
------------------R--NG-PFMSYIVDVIATIA-------QQGS---------SNQ-VSGRISI---
--RIIIFS------LLF-----LTLLLYNYYTSSVVGG-LLS-SPG-K-GPYTIKEFT-DSPLT------LS
FH----------------------D---------------------------IGYNKVLF--A---------
--------------------------------ESKDPTIR-EMYRKKAE--PSREGKNTI------------
--P-----------------------VYADVSTAVPY-LKQ-------GGYAFH--CEFTEVFEEIAN-QFD
A-------------------------YEICELRTGA---SLFS-D--LNIIGMILPKR------SMYSEIFK
TTLIRAQ--------EIG----LIKRNLRRY-----------------------------------RPEKPT
CQA----------------------GSRI-H-----------PVEFHSVRTAFAILGGK-------------
------------------------------------------------------------------------
------------------------------------------------------------------------
------------------------------------------------------------------------
------------------------------------------------------------------------
------------------------------------------------------------------------
------------------------------------------------------------------------
------------------------------------------------------------------------
------------------------------------------------------------------------
--------------------------------
>AaegIR40a/1-812
--------------------------------------------------------------------MNKV
LATPASKADKLESLISIGLVVQNL------------------------CSQLQSM-----------------
------------RMEAHLSNPSLLQELVDKLPAN--------------------------------------
-------------------------------------IKLHWALHQ------------R-QVPVVDFRAF--
--------TYHAHLAPLPDLS---------------------------------------------------
--------------------------NHSGMVLGLSEMINLLAPKTLAILVLKETKIDK-------------
-------------ID--RLTVMIHHH----------------------------------------------
------------------NIPTCIFN----------NQDEYFQYIGNNLKKSLE------------------
TTSLL----FCHPEE------------ML-GELID---------R-----RLAHR-----------------
------------------------------------------------------------------------
------------------------------------------------------------LSLYIFYW----
-----------GARKAPTNLDRSLMR-------EPLRVAVITNPRKNI------------------------
------------------------------------------------------------------------
------------------------------------------F-------RIFYNQ----------------
----------------------------AKPN-------------------NRGELLSANWFDGNDMTFQ--
----------------KVPL------------LPTP------------------TTVYKN------------
---------FEGR----------------V-FT-IPVIH-----K-PPW-------HFVTYRKVN-------
ESS-----------------------------LNETDVDQ-----LELSANGTDNEQLEVFEV---------
--TGGRD-HNLIQLIAH-R----------------------MNF-----------------------S---F
KYVD-QE-DR-----IQGTA--------V---GPPENA-I---F------------------TG--------
----------------ALGML--------------QR-RE--VDLFLGDVAVT----WERMQA--VEFSFFT
LAD------SAAFVTHAPRK--LSE---AL----ALVRP---FQ-VAVWPL---V-LLTIM-MSGPILYMII
AMPYRLEDWARGTMA---------------------------------------RR----------------
-------------------------------------------------RRFKVQ-----------------
-------RGSAF-YHMQY--IQEMNYGTLP------G-GAEIAG----------------------------
------------------------------------------------------------------------
-----------TPRH------PS--LDRCIWYTINVYL-------RQS----------A-T-IPYNGHV---
-SRFFSIL------LWLC----ATYVLGDVYSAQLTS--QLA-RPAREGPIDTLGKLEVFMER---DGYQLL
VE----------------------R---------------------------QSAFQAAL--V----NSTGI
--------------------------------------LQ-RL-YRIT----QRQSHNE-------------
------------------------SYLVSSVEEGIRI-LVDNS-----K-RAVF--GGRETLYFNTKR----
--------------------------YGAHRFQLSE--KLYTRYS------AVAVQFG------SPFLDSLN
EVIMRLF--------EAG----II----EKI----TIAEYERMFGSQL-G-QFGDE------------SAKT
TKPESFET----EGGKSKKS-TESNEK--LQ-----------PMNLRMLQGAFLALACGHSL-GVL----TL
VLEN--------------------KTKCIQ-----I-SFGWIKAWLHRIGLIFCKLGKVVWRSW--------
----------------------------------------------------RRLH----------------
------------------------------------------------------------------------
------------------------------------------------------------------------
------------------------------------------------------------------------
------------------------------------------------------------------------
------------------------------------------------------------------------
------------------------NDD---------------------------------------------
--------------------------------
>AaegIR41a.1/1-551
------------------------------------------------------------------------
------------------------------------------------------------------------
------------------------------------------------------------------------
------------------------------------------------------------------------
------------------------------------------------------------------------
------------------------------------------------------------------------
------------------------------------------------------------------------
-----------------------MMD------------------SIE---------------------N--G
CQSF-----------------------IITQ---------------QASQTFLDDFNFLHDRTITQHSNKKI
IILI--------------------------------------------------------------------
---DSQTSEMATD-----------------------------------------------------------
------------------QIFQHDAI-------HDIPQLLLLI----------------------PKG----
---Q-DR-----------------------------------------------------------------
------------------------------------------------------IDLMTNRFV---------
--------------------------T-------------------QDH---HHELILLDRFVPSLGT----
------FMY-------ASDL---------------------------------FPNKLHD------------
---------LEGR----------------F-LR-LALF-K----Y-HPY-------TIWNEV----------
--SSIDESNANYEQ------------------KPTLSIDG--------------------------------
--TE----SRIFLEFCS-T----------------------FNC-----------------------SLD-I
SLDE-AG--------EWGEIF--------------DNR-T---G------------------NG--------
----------------IIGAV--------------VE-RR--ADIGVGALYSW----HHESIY--LSLSKPI
SRTG------VTCITPKPRL--LSG---WL----IPILP---FS-QNLWIA---V-LSTFL-CMSCFSLFVN
YMVDNVL-----------------------------------------------------------------
----------------------------------------------------------------------NK
ENRRVD------------------------------------------------------------------
--------------------------------LCES------------------------------------
-----------------------------FMIIGSIFI-------LQSVLL-------RIN-RSKLVSQ---
--LIVMGS------LLF-----VGLMIGNLYSGGLSS--IMT-IPRYEPPVDTLEDLA-NSNLP------WA
ST---------------------HDAWIFS----------------------I-------------------
-------------------------------LMATQPTII-RILHNFQTH--PKEVLHKHTKQ---------
-------------------------LDM---AYSVER-LPY-------GHFAIG---------------EYI
D-------------------------EEASHKFHLM----KEDIY--WENCVAMSTKT------WPMMDQLD
QLILIIF--------QSG----IQRYWELQV-----------------------------------VSKYEN
DEVQLAIATSR----------HPEND-G-PI-----------VLQLSHLLGAFLMLGFGLAA-GLA----TF
MVE----------------------------------------------------------VML--------
---------------------------------------------------GKFM-----------------
------------------------------------------------------------------------
------------------------------------------------------------------------
------------------------------------------------------------------------
------------------------------------------------------------------------
------------------------------------------------------------------------
------------------------------------------------------------------------
--------------------------------
>AaegIR60a/1-682
------------------------------------------------------------------------
------MHLACLIFFLLCKSF---------------------------------------------------
-------------------SSGIVYVRMKNER----------------------------------------
-----------------------------------------------------GPMAVQAGINCLELLTDSY
F----HNRDS-SQIQNLVIFHL--------------------------------------------------
----------------------------DNLSSPSREIELGYLQNHHTGY----------------------
------------------------------------------------------------------------
-------------EEMAYG-GTQIFQLKVMSD-VLPVESLRNVHFVDY---------------K-------L
IDFYV---IVADEMEKL--------ERAM-RYVSSA--------------YAFNP------------R-GKF
LILYNNPNNRDHEELFAL------------------------------------------------------
------------------------------------------------------------------------
-----------------EVLKLLFFG-------HHSVNVLVAYAVDLM------------------------
------------------------------------------------------------------------
-----------------------------------------TY-------NVYTGDPYHGTQN---------
------------------D-------------------------------CGKMKALKIATIVNGT------
--------------------------------FR---------------NKASAITSIR-------------
---------MPKV---------PP-----E-MK-SCTFNLCARVA-SPF----------------------V
NEG----------------------------------------C----------------------------
--KTGLE-LEIMRLLQE-S----------------------MKF-----------------------N---V
NISC--------STMERGEL--------------MEDNIT---W------------------SD--------
----------------LLGKL--------------RA-DE--CDIIVGSFYPD------------FDVHIDF
AGTSLYLQDYYTWFVKLAGL--ESR---WK----VLLMI---FE-VPTWQL---I-ALSLL-ISSISWYFIG
SA----------------------------------------------------LP----------------
------------------------------------------------------------------------
--------------------------------------------------ESN-------------------
------------------------------------------------------------------------
---------------------AHKLLSTCFLNTWCVFLCVS----TNN--------------RPMCSSL---
--RIFFIA------SAL-----YAMNLTTIYTSLLII--FFT-SPPRMHQIDSIDEIL-AANFQ------IG
GR---------------------ME------------------------------YEDWF--D---------
-------------------------------NGDERDLRV----SRLYDN----------------------
------------------------SDDFQPSHTNLKA-VSL-------GKRVML-----TSRMYVKSS-HFR
DAVHGLT-------------------------------LDSFANQ-----LELIVEKG------FPLLPKFN
RIISNLN--------DMG----IV----EKL-----FNDFL-------YNVTILEQIEEI------------
---------------------VNPNEDDDHS-LGSG--RDEIVLTTDHLQSAFFFYFVGVVI-STV----VF
FGE----------------------------------------------------------VFF--------
-----------------------------------N------------IPKHKSDGNLIPNNIT--------
---------------------------------------------------------------MLRAQYV--
-----------------------------------------------GW-----------------------
--------------CTLSRKEKNK------------------------------------------------
------------------------------------------------------------------------
------------------------------------------------------------------------
------------------------------------------------------------------------
--------------------------------
>AaegIR64a/1-657
------------------------------------------------------------------------
------------------------------------------------------------------------
------------------------------------------------------------------------
------------------------------------------------------------------------
------------------------------------------------------------------------
------------------------------------------------------------------------
------------------------------------------------------------------------
------------------------------------------------------------------------
--------------------------------ASRY--------------ELLNG------------S-FHW
LIIDKKPNVDSSIGTANAFAR--------------TIAVAASDSE-------------------------RW
TNEYRYRSAEHGPG----CHPLANFTKPSNPPGE-HYGLTAAANRDQERPGDDDDAVGDYYDTGPVDGDVVD
--------------EIFGRFETMNIS--------INAEITLVK----------------------ALA----
----GDA-----------------------------------------------------------------
--------------SHR------------------------DF-------A--LFDIWNPGFI---------
--------------------------SGGRL-----------------------NVTAMGNYTADQHR----
------DGNGLLYVRFREST---------------------------------VVRRR-D------------
---------MNGL----------------R-LK-IMTV-V----T-QKP-RE----PFEVYL----------
------------------------------STPKNTHLDS--------------------------------
--VHRYN-FGLMSYLKD-Y----------------------FNF-----------------------R---F
IMRR-TK--------SWG---Y------------LRNG-T---F------------------DG--------
----------------MIGAL--------------AR-RE--VDLGGSPMFFR----QERHRV--VSYTTRS
FIER------PCFIFRHPRR----Q---QTM-RNPFLLP---FE-TTIWYM---M-VACGA-ILVVVLFTSF
YFEDS-------------------------------------------------------------------
------------------------------------------------------------------------
------------------------------------------------------------------------
------------------------------------------------------------------------
-----------------AE--KFS---KSILLFLGGVC-------QQG----------LSE-IPHLPSG---
--KCTSMF------ILI-----FGYLMFQYYSATIVGS-LLM-VPP-K-NIRTIRNLI-DSKLT------LG
IE----------------------D---------------------------IPYSRDYF--V---------
--------------------------------RTTDEDSL-ELYRTRVSFYNPKTGQNE-------------
-------------------------SHFLNAADGLAL-VKA-------GGYAFH--VAVSAGYKIIRE-TFS
E-------------------------REVCELAEID----MFPKS--AQWMVAIVQKN------SPYRDVIT
YGLRRLN--------EAG----IMDHQRHVW-----------------------------------QEPKPK
CVRK---------------------MAPTDL-----------IVGLDSVYSAFILLLAGALV-SIG----LL
LIE----------------------------------------------------------ILH--------
---------------------------------------------------HQLR-----------------
------------------------------------------------------------------------
------------------------------------------------------------------------
----------------------------------------------------LAKNGWPS-------RHQHH
HHRR--------------------------------------------------------------------
-------FNVGNFPQQ--------------------------------------------------------
--------------------QKPPLQ-GQQLWDHDLVY-------------PYVD-----------------
--------------------------------
>AaegIR68a/1-522
------------------------------------------------------------------------
------------------------------------------------------------------------
------------------------------------------------------------------------
------------------------------------------------------------------------
------------------------------------------------------------------------
------------------------------------------------------------------------
------------------------------------------------------------------------
------------------------------------------------------------------------
------------------------------------------------------------------------
------------------------------------------------------------------------
------------------------------------------------------------------------
------------------------------------------------------------------------
------------------------------------------------------------------------
-------------------------------------------------------------FP---------
--------------------------FPLR---------------------GVFISRRLDFWFNGKFRKG--
-------------------------------------------------RK-LFSDKTTN------------
---------LDGQ----------------S-MK-VVVLE-----H-TPA-------IFR-------------
-----TTHNETD-----------------------EHLK---------------------------------
--YYGLE-VELLKAISE-A----------------------MKFEMD--------------------F---Y
ESDDA---AV---A-MWGTV--------------TDGE-N---A------------------TG--------
----------------LLGEMMSHKFLHCFNYVFQNE-GH--ADFALADLHHT----QYHLEI--MDLSIPY
NTE------CLTFLTPEALT--DNS---WT----TLILP---FT-GGMWAG---V-LASLF-SIGTVFYALS
RLLM----FVRHEQS---------------------------------------YR----------------
-------------------------------------------------SDLDMI---AKRSR---------
--KRNR--------KVHF-------------------KI---------------------------------
---------------------VCGMVN-----SYKRAL----------------------------------
-----------DPLPPRD---IFDTFSGCIIYTYSMLLLVSLPR------------------LPKGWPL---
--RLLTGW------YWI-----YCILLVVAYRASLTA--ILA-NPVARVTIDKLKDLADSPIRCGA----W-
----------------------------------------------------GEQNKLFF--Q---------
--------------------------------SASDQVSM-QI-GQKL------------------------
-------------------------EHTPKAEAAVER-VVE-------GHFAYY--DNVYMLKHLRA-----
------------TRKSAKARE---------TLHIME--ECAVHMP-----ISIGLEKN------SPLKPKVD
KYVRALV--------EAG----LT----KKW-----LADA-------------IEEF---------QSNVEI
PPQEA-------------------------------------TMDLQKLTAAFIALAIGYGV-SLL----AF
SAEKL---------------------------------------------------------YW--------
------------------------------------------------------------------------
------------------------------------------------------------------------
------------------------------------------------------------------------
----------------------------------------------------R-------------------
------------------------------------------------------------------------
-----------------------------------------------------------FVVE---------
--------------------KHPAYDKYIV----GSYRGKVVRF----------------------------
--------------------------------
>AaegIR75d/1-646
------------------------------------------------------------------------
---------------------------------------------------MEVTKLYY-------------
----------LCILFSLLLSVRAIEW----------------------------------------------
------------------------NDFFEVSNA---------------------------------------
-------YFKARHVRLLTV------------VNC--------------------------------------
----------------------------------------------------FNTVDNFQLTKNYLEAGY--
---------------FVRIVEEFD-------HFN-VSGN---------------------------------
--------------------GNSGV-------------------VVDG--------------------LC-E
------------------------AK-MRQLLAIN------------SLNEFMQT------------N-IFW
LFLEDG-----------------------------------------------------HE-----------
---SVGDKLD-------------------------------VPD-----------------TIRTRYND---
------------------DFKHVEAL--------PGSSIAVGV-----------------------------
-F--QSS-----------------------------------------------------------------
------------------------------------------W-------R--LFDVHKKHSK---------
--------------------------GSLIFK----------------------DICYHGRNLMESTN----
--------MQRALLRFNKNL-----------------------------------KERRN------------
---------LRGY----------------R-MP-TAIA-I----T-SPEK----------HTG---------
-----------------------------INDMSDTFHDL--------------------------------
--YAKST-FPLIKELMY-D----------------------VNF-----------------------T---I
NMIQ-VD--------LGGWK---------------ING-T---F------------------NG--------
----------------LMGLL--------------AN-RT--VELVAMGVLMR----SERMEV--SDFITVA
FLLK------TCFIFKQPPL----S---LV--SNIFELP---FS-GQVWLS---C-LGFII-VCWITMMSVR
FFAR--------------------------------------------------------------------
------------------------------------------------------------------------
------------------------------------------------------------------------
------------------------------------------------------------------------
-----------------RE--NLT-PGDSLTFIIGTMC-------QQD----------INL-SAHFNST---
--KFLFFV------AKL-----ASFFIFTAYSATIVA--LLQ-SPS-R-AIRSVDDLT-ASPLK------VG
AM----------------------D---------------------------TVYTWVYL--N---------
--------------------------------EAKDAQVQ-NLFQKKIK---RYGK----------------
-------------------------NSLIEADVGMRR-VKD-------ELYAFQ--VESNAAYLFIKQ-TFT
P-------------------------QDTCKIHELE----AIK----VAPFAIPVRKG------SKYRELFR
QRLIWQM--------EVG----IKHRANRIW-----------------------------------IAHKPK
CES----------------------GVVAFN-----------SVGLKELRFLYILLPVGVAL-AWF----IL
GAE----------------------------------------------------------LYW--------
------------------------------------------------------K-----------------
------------------------------------------------------------------------
------------------------------------------------------------------------
----------------------------------------------------KKLQKVE-------------
-----------------------------------------------------------------------E
GSKTSPSDGEEV------------------------------------------------------------
---------------------------MNEIK-LKLVYD------------GYLN-----------------
--------------------------------
>AaegIR75i/1-600
------------------------------------------------------------------------
--------------------------------------------------------MFAASS----------
-----------------FVEHSLIS-----------------------------------------------
--------------------------GFT-------------------------------------------
---------SHKTINAIIM------------FHCG-------------------------------------
---------------------------------------------------PSESIASLYAYSKSFLSIYV-
-------PSTTFYTNHYRFMSTGDHRF---------------------------------------------
----------------------GL--------------------IADL-----------------------S
CPST--------------------KD-LLQF-CSDR--------------SYFNE------------S-YRW
LLVNGV-----------------------------------------------------D------------
---S-NYTFS--------------------------------------------------------------
------------------YLESLNLN--------IDTHLTLAIR---------------------NLDQV--
---EGS------------------------------------------------------------------
------------------------------------------Y-------E--LFEVYGTIRR---------
--------------------------RGGKN-----------------------HVVKVGFENSGTG-----
-----------ISLDRTHNN---------------------------------LAKSRTC------------
---------LDGL----------------P-LR-AVVT-V----K-IQIFRC---ISNKDYL----------
------------------------------LNLDPPRSFS--------------------------------
--SDRLG-YQMSVLLSE-F----------------------LKF-----------------------R---I
QLII-AD--------DWH-FNE------------IDTN-S---S------------------KG--------
----------------VIGQL--------------QN-NL--VDFSIAPLSLR----TENVAA--FDVIMPI
TATR------VMIVFRHPKN----S---FT--RNIFLLP---FR-NTVWAA---V-STIMI-VACTFLLVDL
YIKTRTNFYE--------------------------------------------------------------
------------------------------------------------------------------------
------------------------------------------------------------------------
------------------------------------------------------------------------
----------------------TC---EILLTVLGFLG-------RQP----------MTS-GIDLASA---
--RIVIIA------SIF-----FCFIVHQFYSTFIISY-LLV-SPP-K-SIQTVEDLL-SSNLK------CG
IE----------------------D---------------------------FAYNLDFF--N---------
--------------------------------TTKDDIAL-KLYKNKIL-------TNK-------------
-------------------------HGLTDINTGIKL-VKR-------GGYAFL--MDCSYGYPLVFE-SFN
E-------------------------KQICDLHEIS----LLP----LQPLYLAVPKG------SPLKEAFR
IMLRRAV--------ETG----STDRYNRIF-----------------------------------NSRKPR
CTMK---------------------DATFD------------QVQLVDIASLYRFLALGGAL-GMG----IL
LVE----------------------------------------------------------IIE--------
---------------------------------------------------SRIR-----------------
------------------------------------------------------------------------
------------------------------------------------------------------------
----------------------------------------------------T-------------------
-----------------------------------------------------------------------Y
FE----------------------------------------------------------------------
------------------------------------------------------------------------
--------------------------------
>AaegIR75l/1-599
------------------------------------------------------------------------
------------------------------------------------------------------------
------------------------------------------------------------------------
------------------------------------------------------------------------
-------------------------------MTC--------------------------------------
----------------------------------------------------WDYSEKVKYFN---------
--------A-----LNDRYLTSFS--------------------DDHIDQFV-EDIND--------------
--------------------HQTFL-------------------IVDI--------------------N---
CPNT--------------------RH-LLAA-AGK----------------LLYI------------K-YRW
LILHTGFSAM-------------------------------------------------N------------
---HP-SPEK---------------------------------------------------QKQLFLE----
------------------KLVDLPLL--------ISSEIFLLI-----------------------------
---KEQE-----------------------------------------------------------------
--------------GL--------------------------Y-------R--IQQVFKQSTD---------
--------------------------APLDV-------------------------EPFGTW-------SNG
SMVDN----------RRTQV---------------------------------TSIRRLN------------
---------LNGH----------------T-LK-ASLV-I----T-NPD-------TLH-HL----------
------------------------------TDYKDKHIDT--------------------------------
--ITKVN-YILTNCLVQYY----------------------LNA-----------------------R---V
NYSI-VS--------TWGYFN-------------TTTK-R---W------------------DG--------
----------------MIGEL--------------SQ-NV--ADLGASPLFFT----TDRIAV--IEYVAMT
SATR------SKFIFRSPKL----S---YT--ENVFLLP---FD-DLVWIC---T-AMVIF-LASCLLVITA
RAEW--------------------------------------------------------------------
----------------------------------------------------RVP---------------LT
VDD------------------------------------PSDGS----------------------------
------------------------------------------------------------------------
-----------------IL--RAS-LRDTLLMIYGATC-------QQG----------SST-LPRSFSA---
--RTITMI------TFT-----VLMFLYVCYSANIVA--LLQ-SPS-T-KIRTLEDLL-ASRLK------FG
AH----------------------D---------------------------TVFNRYYF--T---------
--------------------------------HATEPTRQ-AIYERKIK---QQDGS---------------
-------------------------ANFINLEQGIDR-IRR-------GLYAFH--VEQGVGYKVISE-TYQ
E-------------------------DEKCGLQEIQ----YLQ----VIDPYYAIQKN------SSFKEHIK
IGLFRLN--------EHG----IQHRENSNL-----------------------------------YTKKPK
CTG----------------------GGGKFV-----------PVSLVDTEPAILVIVWGTGL-AAA----IF
VSE----------------------------------------------------------LAW--------
---------------------------------------------------VKGM-----------------
------------------------------------------------------------------------
------------------------------------------------------------------------
----------------------------------------------------RK------------------
------------------------------------------------------------------------
YRD---------------------------------------------------------------------
---------------------------WKGSH----VV-------------KMVYTDY-ID-----------
--------------------------------
>AaegIR75o/1-483
------------------------------------------------------------------------
------------------------------------------------------------------------
------------------------------------------------------------------------
------------------------------------------------------------------------
------------------------------------------------------------------------
------------------------------------------------------------------------
------------------------------------------------------------------------
------------------------------------------------------------------------
-----------------------------------------------------MQ------------K-FKW
ILFDSH------------------------------------------------------------------
---AVNQNAT---------------------------------------------------DV---------
---------------------AIPQL--------IHSEVFLIT-----------------------------
---ENAN-----------------------------------------------------------------
---------------H--------------------------Y-------N--IWQFSKLFPT---------
--------------------------YPTTR-------------------------QLYASW-------RLD
SVPHL----------QLNSE---------------------------------VFADRWN------------
---------LQGA----------------R-LK-ASVV-C----S-SSE-----------------------
-------------------------------------INT--------------------------------
--SAKAD-KAVTTALAN-I----------------------LNA-----------------------S---V
TFHC-TP--------NWK--------------------------------------------QG--------
----------------LIHDL--------------RT-RS--TDLGATPSYMT----PDRLKS--VQFLAMT
GPLD------YKFIYRSPKL----S---YT--DNVFLLS---FH-DRVWLS---I-GAVIL-LATALQMIIT
RFESDH------------------------------------------------------------------
------------------------------------------------------------------------
---------------------------------------PE-------------------------------
------------------------------------------------------------------------
---------------------QLG-VSDALLNMIGIAS-------QQE----------ALI-NPQSVSS---
--RTLNIV------MLI-----SLMFLYICFSANIVA--LIQ-SPT-A-RVRTLGDLL-RWGFE------LS
AQ----------------------D---------------------------SDINRIFM--A---------
--------------------------------NESNSLRS-TIYTTIQN---S-------------------
-------------------------NGFLPVANGTER-IRQ-------GLAAFH--GDTNQIYRYMID-QFD
E-------------------------NEKCNLNEIN----FLP----PLQGYYTVAKD------SPLAEHVK
YGLLKLR--------ELG----FLQREIAMH-----------------------------------YQRKPA
CI-----------------------GENLFV-----------PISMIDAIFSIQLMGWALVL-TIV----IF
ALE----------------------------------------------------------VTW--------
------------------------------------------------------------------------
------------------------------------------------------------------------
------------------------------------------------------------------------
----------------------------------------------------KRYN----------------
-ANL-------------------------------------------------------------------F
VVR---------------------------------------------------------------------
---------------------------WIQRK----IA-------------KHKNK----------------
--------------------------------
>AaegIR76b/1-483
------------------------------------------------------------------------
------------------------------------------------------------------------
------------------------------------------------------------------------
------------------------------------------------------------------------
------------------------------------------------------------------------
------------------------------------------------------------------------
------------------------------------------------------------------------
------------------------------------------------------------------------
------------------------------------------------------------------------
------------------------------------------------------------------------
------------------------------------------------------------------------
------------------------------------------------------------------------
------------------------------------------------------------------------
------------------------------------------------------------------------
------------------------------------------------------------------------
------------------------------------------------------------------------
------------------------------------------------------------------------
------------------------------------------------------------------------
---------------ME-K----------------------FKF-----------------------N---Y
TLVM-PE-H---NI--VGST--------------KDME------------------------GS--------
----------------IIELL--------------AT-EK--ADIAVAFLPI-L-A-DARQ-Y--ILYS-AG
LDEG-----EWMMIMVRPME--SAS---GS----GLLAP---FN-RDVWIL---I-LVSLL-AVGPIIYGML
IV----------------------------------------------------RY----------------
-------------------------------------------------KMTK-------------------
-DK---------------------------------------------------------------------
------------------------------------------------------------------------
--------------EQV-----LYTLPHCVWFVYGALM-------KQG----------STL-SPTGDST---
--RILFAS------WWI-----FITILTSFYTANLTA--FLT-LSKFTLPINNAEDVR-KKEKQ------FV
TI----------------------R---------------------------GNAIEYAI--K----N----
-----------------------------------SDETL-NS-LSFL----VDKHLVE-------------
------------------------FTTNLNDSDILMTTVSK-------KNYVYV--RDRPAIEHLVYK-DYL
V-----------RRKVNPINE-----RSHCPFATAT--TPFLKRV-----RAFAYPNT------TRWNTLFD
PQLLNMV--------EGG----LV----KFK-----LLEN--------------------------LPKAEI
CPQNLGG-----------------TER---------------QLKNRDLVMTYLVMLTGFAT-AIA----VF
VSE----------------------------------------------------------MFF-RILN---
---------------------------------------------------ERKLNKEQSE-----------
-------------------------------------------------------------------AAR--
-------------------------------------------------------------------NRGTD
GV------------TYVNAKAMGY----------------------------GD-------------SPPP-
-------PYAEIFSRHA-------------SG-------GSMFGSSIDSGSGA-------------------
SRR---MIN----------------------------------G------------RDYMVVKERNG-----
IGSQLIP------------IRAPSAAIFQYTYTN--------------------------------------
--------------------------------
>AaegIR8a/1-913
------------------------------------------------------------------------
------MWRIVVQWLILELSIGYSGIAAQNS-----------------SAVF--------------------
------------DENGNLVIGIVVVHEREQPEV-----PALTSHAIRSFLGGQNG---------VSVFD---
------YYIVYNREHVVFTDNAELCSALN-----------------------------R-GVSVIVDFTWT-
-------D--SNRIMTAANNF-----------NVPYIH----------------------------ADVSSQ
TFL-----------------------------KVMENYLRA--RGANDVVHIFDSTEA--------------
---------------ADSAIYFLITESQL-------------------------------------------
--------------------RTIIFD---------CLSDTSIARIKAV-RPY--------------------
--PSF--YTIIAKTADM--------NALF-KRALA---------H-----GLVMK------------T-EKW
NLMFLEPNTEAFEYH-----------EMYQTMS----RLMLDN----------------STCC-------ML
--MNLEGDCA------------------------------------------------CPSG---FK-----
-----------PWEA--HLGN--VVT-------SVLQKIQLG---------------------QLPL-VTQQ
---DCSGIES-TNGSNNGYD-------------------I-----------MMDLRSDSRFWMPDGSRMLR-
------------------------------------------Y-------NLNVSI------------WTSV
D-------------------------------------------------------DNGSAAIHLGT-----
----------IEKGD----V-------------------------------VPFVGQKIK------------
---------PTKR----------------Y-FR-VGTTE-----S-IPW-------AYRKR--DP-------
LTN-EIMLNY------------------------VGE-PI--------------------------------
--WEGYC-IDFLHQLST-V----------------------MNF-----------------------D---Y
DLVS-PQ-K---GT--FGMR--------------DRSG-N---W------------------NG--------
----------------LIGDL--------------VV-GE--IDFAMAAIKMT----AEREEV--VDFVAPY
FEQT-----GILIVMRKPIR--ETS---LF----KFMTV---LR-LEVWLS---I-LLAIV-ATAVMLWLLD
KF----------------------------------------------------SP----------------
-------------------------------------------------YSAK-------------------
-NN-----------KQAY------------------------------------------------------
------------------------------------------------------------------------
--------------PYDC---RDFTLKESFWFALTSFT-------PQG----------GGE-APKALSG---
--RTLVAA------YWL-----FVVLMLATFTANLAA--FLT-VERMQTPVQSLEQLSRQSRIK------YT
VV----------------------K---------------------------DSDTHDYF--K----NMKNA
EDVLYRMWRNLTLS---SGNDQTQYRV---WDYPIKEQYT-NI-LAAI-----ESA----------------
-------------------------NPVQSAEVGFQR-VNEGLEAD----FAFV--HDSAEIKYEISR----
----------------------------NCNLTEVG--EVFGEQP-----YAIAVQQG------SHLQDELS
YYILELQ--------KERYFESLT----AKF-----WNN---------------------------S-VRGI
CPNTDD------------------SE----------------GITLESLGGVFIATLVGLAL-AMV----TL
AGE----------------------------------------------------------VLY--------
---------------------------------------------------YRRKD----------------
------------------------------------------------------QKGKLVQV---EP-----
------------------------------------------------------------------------
--------------MDVGKKKV-V----------------------------KD-------------K-HSL
TFKNLLNTVEMKN---------------------------------------------------------NL
NKVVEKKIP------------------------------------------KEITIGNKFVPAS--------
--------------------EKQQKISYISVFPKN-PMN---------------------------------
--------------------------------
>AaegIR92a/1-499
------------------------------------------------------------------------
------------------------------------------------------------------------
------------------------MQSG--------------------------------------------
------------------------------------------------------------------------
------------------------------------------------------------------------
------------------------------------------------------------------------
------------------------------------------------------------------------
------------------------------------------------------------------------
------------------------------------------------------------------------
------------------------------------------------------------------------
------------------------------------------------------------------------
-----------------------------------YENL---------------------------------
------------------------------------------------------------------------
-------------------------------------------------------DFYTHDYS---------
--------------------------ITNTT-----------------------KLQLVQSYNLTDPY----
---------------------------------------------DEVTNGAIFYDKLVD------------
---------LRGR----------------S-IP-MAVV-E----Y-LPY-------CITTNVG---------
----ANNGNADAYN---------------TTAPKELFLEG--------------------------------
--LE----GSLAVEFCR-I----------------------HNC-----------------------NIL-L
WPHG-PS--------DWGDIF--------------SNG-S---G------------------YG--------
----------------ELYTI--------------YT-KE--TDLAFCCLYYNW-Y----HHL--LDGSHYM
AKST------MFILVPGAKL--LPT---SL----TVIYP---FS-STVWLS---I-FIMMV-LMTGVHHFIT
TINLTH------------------------------------------------------------------
---------LGR------------------------------------------------------------
------------------------------------------------------------------------
------------------------------------------------------------------------
-----------------DE--QPPPALKSIFDMISIYL-------DQG----------IFL-NTFHSSY---
--RVLICF------ILL-----SGVVISNSYASGLAS--VLT-IPRYGKSLETIHDFT-QTPYR------WA
APADAWIFALLGAEN--------RD---------------------------IQIVVDRF--D---------
--------------------------------AVPDED---ELHRRSLA-----------------------
----------------G------------DYGIGIEL-LNG-------GSYTFG---------------SYV
S-------------------------EDNVRSFDIL----KEVLY--FAYTTVYAQRG------WPMMEYFN
KFLLEAI--------QFG----FIIYWEKRT-----------------------------------IRKYLS
HRVQEALVEIS----------VGHNEDEELS-----------PLTTQHILGPMIILGIGLFC-SLI----MF
LCE----------------------------------------------------------LVM--------
---------------------------------------------------FSLR-----------------
------------------------------------------------------------------------
------------------------------------------------------------------------
------------------------------------------------------------------------
----------------------------------------------------------------------RF
YQKVV-------------------------------------------------------------------
---------------------------GKKLKTT--LT-------------DIQK-----------------
--------------------------------
>AaegIR93a/1-830
---------------------------------------------------------------------MLP
RLK------W----LVLVLVVC-----------------------KLDHSRGD-------------------
----------------DFPS--LI--------------------SAN---------ASIA----VILDREYL
DAQ-----------------YDDILEGTKRLFERILRDNFRNGGLIVKYFSWTSINLRR-DFTAVLSISNCE
NTWDVYKNAAKENLVIMSITD----------SDCLRLP-------------------------------LNN
AIMVN-------------------------------------------------------------------
----------------LKSIVALSK--ESED-----------------------------------------
----------------VRPLSLSLFRIESHTH-MWEKRKAIRKVLVNL-PTRY------------------I
GRNFI----AIITTQTM--------ELVM-EIAKE---------L-----RMVTP------------L-AQW
LYVVSDTSADRNNIS--------------------AVHPIISE--------------GDNIAF-------VY
NLRRNAQSCE--------------------------------------------------SHMLCYV-----
-----------------ENLITSLVH-------GLSKLIREEKAV-----------------------YGQI
---ADEEWEVIRMTKAERKD---------------EILKIMRSDL---------------------------
--------IGKDSCNEC-------------------------S-------MWKVEAGETWGY-----TYQS-
-----AADEL----------LTGVMSTHRK----------------------QISLLDVGYWTPQDGFV---
-------------------M-----------------------------RDNMFPHVADG------------
---------FRGV----------------H-LN-FYSYH-----N-PPW-------QFVTYN----------
---------------------------------ESGHLSL--------------------------------
--SRGVV-MDILTELSR-K----------------------LNF-----------------------T---F
NILI---------------S--------------QTNL-E---Y------------------IGNMTDDANN
TINRDAHSITTDIPNEILRSL--------------MD-NK--ILLAAVGATVS----PKQKKY--VNFTTPI
SIQ------TYSFIVSRPKE--LSR---VF----LFLSP---FT-IDTWLC---L-SATVL-LMGPFLYVVN
RL----------------------------------------------------SP----------------
-------------------------------------------------F----------------------
--------------YEHH------------------------------------------------------
------------------------------------------------------------------------
-----------GR-SNTI---GLGKLYNCFWYIYGALL-------QQG----------GLY-LPYADSG---
--RIIIGT------WWL-----VVLVIVTTYCGNLVA--FLT-FPKIAIPITTVNQLIRNEQGVS-----WS
IR----------------------R---------------------------GTFLEQFL--Q----ETD--
-----------------------------------DPKYI-KL-HNHAGY--VSE-----------------
-----------------------------ESEQMVER-IRT-------GRHVHI--DWRTNLKYLMKK-EFL
K-----------N--------------DRCDFALSV--DEFLDEQ-----IALAMPKN------SPYLELIN
AELTKMH--------QFG----FI----QRW-----LGSY--------------------------MPSEDK
CSNARKST--------------EVENH---------------TVNNDDMAGSYYVLMIGFSM-GLF----MF
VLE------------------------------------------------------YGW--RW--------
---------------------------------------------------YK-------------------
------------------------------------------------------------------------
------------------------------------------------------------------------
--------------------------------------------------------------------RSK-
--EETLQPFTE-------------------------------------------------------------
------------------------------------------------------------------------
------------------------------------------------------------------------
--------------------------------
>AcalIR25a/1-747
------------------------------------------------------------------------
-----------------LLHV---------------------------------------------------
------------------------------------------------------------------------
------YHLIL-------------------------------------------------------------
------------LLLSYQTSI-----------A----------------------------------PSSRS
SCFYMFK---PDI---------------YTKIQIYIYI------------YIYIYNYY--------------
---------------LLVTP----------------------------------------------------
----------------------LFFGTY--IS--PNCVASAVKRLLKQ-KTK--------------------
--KLF----L--------------------------------------------------------------
FFIS---QVD--------------------------------------------------------------
------------------------------------------------------------EALA-FD-----
-----------IGRIVTLALE--AVP-------NVQNIVK-------------------------------V
---SC---DNGTDPTPA----------------------SLKQS-A---ELTNELTVVTR-------RPLSW
S-----EQSQALRYN---------------------------M-------TLLLSEM----------FFESG
I-------------------------LKSK--------------------------DQVANWTQAGG-----
-------------------L------------------------------QLDVPTLQKA------------
---------NKKK----------------R-YR-IVTVA-----GIPPF-------VYKE------------
-----EPINS------------------------TGP-PV--------------------------------
--YKGYC-IDLLERIAQ-D----------------------MNF-----------------------D---Y
EIHD-VE------I--VGSM--------------DDDG-N---W------------------SG--------
----------------VIKEL--------------ID-NK--ADIAVGPISVM----AERENV--IDFTVPY
YDLV-----GLTILMRKPRF--DYS---LV----KFLNV---LD-EEVWGC---I-IGAFF-LFSILICVFD
KL----------------------------------------------------SP----------------
-------------------------------------------------FSYQ-------------------
-NR-----------KNQW-------------------K----------------------------------
------------------------------------------------------------------------
-----------SS-GSEP---RVFTLKEGVWFCMMSLT-------PQG----------GGE-TPKALSG---
--RLIAAT------WWL-----FGFIIIATYTANLAA--FLT-VSRLETPIESLDDLSEQFKVQ------YA
PM----------------------N---------------------------GSTAMIYF--K----RMAHI
EHRFYEIWKNMSLNDNLAAVERAQLAV---WDYPVSDKYT-KL-WQTM-----QDS----------------
-------------------------HFPSNKTEAVHR-VLN-------EDFAFI--SDATTNKYQTLI----
----------------------------NCDLWQVG--EEFSRKP-----YALAVQEG------SPLRSQLS
NIILKLI--------NQRALEEMK----TKW-----WKE---------------------------D--EKE
CPKLENE-----------------TD----------------GISIRNIGGVFLVIVIGSGL-SLI----TL
AFE----------------------------------------------------------CYW--------
---------------------------------------------------YRLRP----------------
-----------------------------------------------------------------ERKT---
-----------------------------------------------------------------------L
SK------------MYNGRSKD-T----------------------------NS-------------QGQLT
TSGTATSVLASDSQMSK------------------------------------------------------E
NQR--------------------------------------------NNKLETGGLDSGFVNTG--------
--------------------FELNGGGLDSGFTSDRASGIEI------------------------------
------SRMRTTILEF----------------
>AgamIR21a/1-975
------------------------------------------------------------------------
MFKRIVLAVINLVFLIVSTTAFASLHY---------------------PESFNQ------------------
---------------------QLIRYKGRDS--------------------------SNGY-FELASEAYYT
GTYDL------------VEELNETATCLRADCREQ------------------SNSSPV-------------
-------VRDRRRVDPTFYGH---------------------------------------------PKTREQ
IWERNFAHVIEDN-RQT-----------LSLVTLLNKIILK-YLHSCIPIVLFDTYVATT------------
---------------ENYMLEALFSDFPITY-----------------------------------------
----------------ITGRIGPNYTL---------DNPGILEPTGPQ------------------------
CRSYI---IFLADVMMT--------RKVIGPQMNSY--------V-----VLIPR------------S-SQW
KL------------------Q---------------------------------------------------
------------------------------------------------------------------------
-----------------EFLAAKQSR-------DIINLLVIGESYSVD---------------------KRI
---NNEQPYV--------------------------------------------------------------
---------------------------------------------------LYTHELYIDGL----------
--------------------------GANR-------------------------PQVLTSWIGNKFSRN--
----------------NVNL------------FP--------------------RKLRKG------------
---------FSGH----------------R-FT-VKAAH-----Q-PPF-------MIKRL-----------
------STDG----------------------VGNVN-IR--------------------------------
--WEGLE-MRLLRVMAQ-Y----------------------LNF-----------------------T---Y
DIIE-PG-R---TE-L-GPG------------------------------------------DA--------
----------------VVEEI--------------KR-GQ--GDMGLAGIYVT----IERNLA--TEMSVSH
STD------CAAFLTLMSSA--LPR---YR----AILGP---FQ-WPVWVA---VILIYLL-AIFPLAF---
------------------------------------------------------------------------
------------------------------------------------------------------------
--------------SDKM------------------------------------------------------
------------------------------------------------------------------------
-----------TLRHLLG---NWSEIENMFWYVFGTFTN-SLTFQGEN----------SWS-NTRKTST---
--RMLIGI------YWV-----FTIIITACYTGSIIA--FIT-LPVEPERIDGIEQLSRG-------FFRVG
TL----------------------D---------------------------RGGWERWF--L----NSS--
-----------------------------------HKQTN-KL-LKDL------------------------
-------------------------RFVSSVDEGIRN-VTEAF----LISYAFI--GSKGELEFLIKS-NLS
H-----------QFE-----------NKRYGLHVSR--ECFALYG-----VSMVFPPN------SVHRDPIN
NAILYMQ--------EAG----LI----GKL-----NRDVT---------W----ET---------MKTK--
DGRRKEA-----SVGEVLRS-TAPSER---------------GLTLADTEGMFLLMLFGYVV-ALG----VL
ISE----------------------------------------------------------WVG-GCTN---
--------------------------------------------KCREVLKERAERL---------------
------------------------------------------KAAAAEIAAAATAGSDNGSLPVSSPT----
---------------STNRNSPHKRTGPNGV------------------ENSLPASGN-----------GSA
TVRR----------IRLTGEDSEN----------------------------EPNEYDVPPDAASD-GGSSL
QRHSLSECLSEVSAHTMQ---------------------------DLYNGPDRRHSTIVFLDGQLM-SEEEA
QRKVARS----------------------------------------------KSRHRH-SLSS--V-----
LEREVSQLFRFLG-----------KESPHSARADESSDAGGLVRRGAGRERKEMKVAVEINARATEEGQQGP
GAAVGRRSIEATFGEKLLH-------------
>AgamIR25a/1-946
---------------------------------------------------------------MDP---KNG
R-RWLVLIPIQLASYA-IIAIMG------------------------QTTQ---------------------
--------------NINI----LFVNEVDN---------NLANVAVEVALNYVKKNPQLG----LSVDM---
------MYVEG-NRTDSKDLLQALCSKYGQSLSEN-----------------------R-PPHLLLDTTLT-
-------GVSSETVKSFSLAL-----------GIPTVSASFGQ--------------EGDLRQWRDLTPTKR
GYLLQVM---PPA---------------DMIPQVIRSIIIY--MNITNAAILYDNTFV--------------
---------------MDHKYKALLQNIPT-------------------------------------------
--------------------RHVVTTIA--DD---RDRASQIEKLRNL-DIN--------------------
--NFF----ILGSLASI--------KQVL-ESAK----------N-----EYFER------------N-FAW
HVITQE-QKDLTCNV-----------ENATIMFL---RPMSDS----------------SSKD-------RL
GSIRTTYNLKQE--------PQ------------------------------------ITGFFY-FD-----
-----------------LTLR--ALI-------AIKNILQSG---------------------SWPSNMKYI
---TCEDYDGTNTPNHT-ID--------------------LKTAFI---EVT----------EPTTFGPFEI
PKGGKMQFNGNTYMK---------------------------F-------DMDINAV----------SIRSG
A-------------------------SVNT--------------------------RSLGTWEASLN-----
-----------APIN----V-------------------------------ANEAEIKNL------------
---------TADV----------------V-YR-VYTVV-----Q-APF-------IM--------------
-------RDP------------------------TAP-KG--------------------------------
--FKGYC-IDLLNKIAE-I----------------------VEF-----------------------D---Y
EIRE-VE-D---GK--FGNM--------------NENG-E---W------------------NG--------
----------------IVRKL--------------ID-KQ--ADIGLGSMSVM----AERETV--IDFTVPY
YDLV-----GISIMMQLPST--PSS---LF----KFLTV---LE-TNVWLC---I-LAAYF-FTSFLMWIFD
RY----------------------------------------------------SP----------------
-------------------------------------------------YSYQ-------------------
-NN-----------REKY-------------------K----------------------------------
------------------------------------------------------------------------
-----------ND--DEK---REFNIKECLWFCMTSLT-------PQG----------GGE-APKNLSG---
--RLVAAT------WWL-----FGFIIIASYTANLAA--FLT-VSRLDTPVESLDDLSKQYKIL------YA
PL----------------------N---------------------------GSSAMTYF--Q----RMADI
EAKFYEIWKEMSLNDSLTAVERSKLAV---WDYPVSDKYT-KM-WQAM-----LEA----------------
-------------------------GLPNSLEEAVQR-IRNSTSAS---GFAFL--GDATDIRYQVLT----
----------------------------NCDLQMVG--EEFSRKP-----YAIAVQQG------SPLKDQFN
NAILMLL--------NRRELEKLK----EQW-----WKN---------------------------DDVQNK
CEKPDDQ-----------------SD----------------GISIQNIGGVFIVIFVGIGM-ACI----TL
LFE----------------------------------------------------------FWY--------
---------------------------------------------------YKYRN----------------
-----------------------------------------------------------------NSKV---
-----------------------------------------------------------------------I
DV------------AESTD----Q----------------------------QH-------------GGTIV
KNVRPAGKLMKQDSLK-------------------------------------------------------D
STKG--------------------------------------------------HNYQNLRTRT--------
--------------------LMPNLSKFQPRF----------------------------------------
--------------------------------
>AgamIR31a/1-492
------------------------------------------------------------------------
------------------------------------------------------------------------
------------------------------------------------------------------------
------------------------------------------------------------------------
------------------------------------------------------------------------
------------------------------------------------------------------------
------------------------------------------------------------------------
------------------------------------------------------------------------
----------------------------------------------------MNN------------T-VSW
LLLSRN------T-----------------------------------------------------------
-------------------------------------------------------------TADLLPR----
------------------VLWNTAGI-------QMNSDLVTAI----------------------ETTDH--
---R-GV-----------------------------------------------------------------
------------------------------------------F-------N--LFDIYSKGRH---------
--------------------------L-------------------CKD----IFQTLLGTWSADGGF----
----------------------------------------------RLTPNYSPYKIRQN------------
---------FNFL----------------Q-LR-GVTV-I----D-RENVTS-GKV---DQLL---------
-----------------------------GEPGLTKGIVA--------------------------------
--FVKYH-YALLVVLRD-F----------------------HNF-----------------------T---I
KFRP-TR--------GWAGRL--------------RSG-Y---R------------------LG--------
----------------LLGVV--------------QR-HE--TDVAATGIIMR----LSRQPE--LDSIHYS
WAFE------TGFIYKITPD--IGS---KSE-GNGFVAP---FS-LPVWVA---L-LLSL----ALSVLVLQ
Y-----------------------------------------------------------------------
--------------------------------------------------LARLS---------------AD
ER----------------------------------------------------------------------
------------------------------------------------------------------------
---------------------NTRATMAYVLDVMACVA-------QQGV---------PN--VSRLVPT---
--RVAVIV------LLV-----ANLVLYNYYTSTVVSG-LLS-SQM-I-GPETIAQVI-DSPLL------LS
LT----------------------D---------------------------TGYHRILL--R---------
--------------------------------EQTLPYST-RMHERKAL--PPR-SPNDL------------
--P-----------------------LFTDVEHAVPY-LRR-------GGHVLH--CELTEVYPAIAN-QFT
A-------------------------NEICELRTVE---GLYRYD--IRVMAFVLPKH------SMYSELFK
ITLMRAQ--------ETG----IVKRIYRIH-----------------------------------KIAKPI
CQG----------------------SATV-Y-----------SVELTEVSLAFIIL----------------
------------------------------------------------------------------------
------------------------------------------------------------------------
------------------------------------------------------------------------
------------------------------------------------------------------------
------------------------------------------------------------------------
------------------------------------------------------------------------
------------------------------------------------------------------------
------------------------------------------------------------------------
--------------------------------
>AgamIR40a/1-779
-------------------------------------------------------------MGVGS-NSKYI
LAL---------VLLRVALV----------------------------------------------------
------------------------------------------------------------------------
-----------------------------------------WGAF---------------------------
--------PTQRNLIALYERS---------------------------------------------------
--------------------------NQSGMIRGISEMVNLLAPKSLVILVQNETKIDR-------------
-------------LD--KLTVMIHHH----------------------------------------------
------------------NIPTCVYY----------DLEAYFSLIEENLKKSLE------------------
ITSLI----FCHPED------------ML-QDITD---------R-----RLAHR-----------------
------------------------------------------------------------------------
------------------------------------------------------------LSLFIFYW----
-----------GAAQLPPTLNPNLLM-------EPFRVAIITNPRRNI------------------------
------------------------------------------------------------------------
------------------------------------------F-------RIFYNQ----------------
----------------------------AKPN-------------------NRGDMLSVNWFDGNDMTFK--
----------------RVPL------------LPSP------------------TEVYKN------------
---------FEGR----------------I-FT-IPVIH-----K-PPW-------HFIVYGNGS-------
ASV----GDN----------------------QNSSSSDAAGGFELELDENVTVESDDTYFTV---------
--KGGRD-HNLMQLIAE-R----------------------MNF-----------------------T---F
QYVE-PP-EK-----IQGIA--------L---GSEDNA-S---F------------------SG--------
----------------ALGML--------------QR-RE--VELYLGDVAVT----WERMKA--VEFSFFT
LAD------SAAFVTHAPRK--LNE---AL----ALVRP---FQ-ITVWPP---V-IITIL-ISGPILYIII
STPYR---WRSAQTV---------------------------------------HA----------------
-------------------------------------------------RNARWR-----------------
-PTRSRLRKPAF-YNLRY--IEEMSYTRFR------AERTSLIN----------------------------
------------------------------------------------------------------------
-----------NHHHSRGQDYPS--LDRCIWYTINVYL-------RQS----------A-N-IPFDGHL---
-ARFFSIL------LWLC----ATYVLGDVYSAQLTS--QLA-RPARESPINTLGRLENRMNR---EGYQLL
VE----------------------R---------------------------QSAFHAAL--V----NSTGV
--------------------------------------LQ-RL-YRLT----RQRSVND-------------
------------------------SFLVKSVEEGIRV-LQADP-----K-YAVF--GGRETLYFNTKR----
--------------------------YGANRFQLSE--KLYTRYS------AVAVQIG------CPFLDSLN
EVIMRLF--------EAG----IV----EKI----TIAEYEQMFGRQKGGVSHAEET---------VRTVKS
TNSECDTD----GTGSGKRK-TDSNDK--LQ-----------PMNLRMLQGAFLVLACGHLL-GGI----CL
FIE--------------------------------------------RHMGMINPCGDTLRQGW--------
----------------------------------------------------RHLNRV--------------
------------------------------------------------------------------------
------------------------------------------------------------------------
------------------VRKLG-----------------------------RG------------------
------------------------------------------------------------------------
------------------------------------------------------------------------
-----------------GSFKTQSN-----------------------------------------------
--------------------------------
>AgamIR41a/1-637
------------------------------------------------------------------------
------MN---------------------------------------YSVELS-------------------
-------ELTQGELFHF--ELNRLL-------------------------------------KWI-------
-----------------------FLQHLVS------------------------------------------
-------------------------------FFCTCIVVRTGS-----------------------------
--------------------------SGHWTAATEQFP----------------------------------
-------------------HPVMVVALSRNDELD--------------------------------------
----------------------VLLD------------------AIE---------------------N--G
CQTF-----------------------IVAQ---------------STAIEFLDAFRYVHDRATVRYPHKRV
IILT--------------------------------------------------------------------
---D-DADVQWRR-----------------------------------------------------------
------------------TVFEHGAF-------RDVMDWLLVH----------------------PLP----
---DGKR-----------------------------------------------------------------
------------------------------------------------------VDLLTTGY----------
--------------------------G-------------------YDE---WIPLASHDTSVP--GV----
------LHL-------TVEL---------------------------------FPNKRTN------------
---------LWGR----------------Y-VR-LAIF-N----Y-EPY-------TLWSAV----------
--DDSNDGNAFYQH------------------NRTLFIDG--------------------------------
--TE----ARLFVEFCA-K----------------------LNC-----------------------SLE-I
SLDE-AG--------EWGQIF--------------DNR-T---G------------------DG--------
----------------IIGAV--------------VE-RR--ADIGVGALYSW----YHESLY--LALSKPI
SRTG------VTCIAPKPLP--LSS---WM----TALLP---FS-TEMWLA---V-LGTIA-VSTVCEMVVS
FVTQKFNPNK--------------------------------------------------------------
---------VH-------------------------------------------------------------
---RVD------------------------------------------------------------------
--------------------------------ACES------------------------------------
-----------------------------IMAIISIFI-------LQSVLI-------RTT-RNPYCSQ---
--MILIGS------ILF-----VGLMIGNAYSGGLAS--VMT-VPRFEKSIDTVQDLA-DRNLR------WG
ST---------------------HDAWIFS----------------------I-------------------
-------------------------------QLATQPTIV-KLLESFVTY--PKDVLHEHAKQ---------
-------------------------RNL---AYSIER-LPY-------GHYAVG---------------DYI
T-------------------------DVVSSNFEIM----LEDIY--WENCVAMATKT------WPLMDELD
ELTLRIF--------QSG----IQRYWELEV-----------------------------------VTKFAD
NKVQHAISTSR----------HFGNP-G-PI-----------PLQPSHLVGAFFLLAVGLGL-GTV----CL
LLE----------------------------------------------------------LLW--------
---------------------------------------------------HRLTA----------------
------------------------------------------------------------------------
------------------------------------------------------------------------
----------------------------------------------------TNDG----------------
---------------------------------------------------------------------AGM
ARRSETP-----------------------------------------------------------------
------------------------------------------------------------------------
--------------------------------
>AgamIR60a/1-699
------------------------------------------------------------------------
------MLLVQLVGAMLLALLPS-------------------------------------------------
------------------SVNGIVYVRIRNER----------------------------------------
-----------------------------------------------------GPTAARAGIQCLELLSHTY
F----NMRET-TQIENIVIFYL--------------------------------------------------
----------------------------QNLSSPAREILLGYLQLHHTGYDIHED-----------------
------------------------------------------------------------------------
------------DDDDEDGEPESQFQLKLMSD-SVSSDDLRRAQFMDH---------------K-------Q
IDYYV---IVIDSFEGL--------QSAL-DRISAT--------------AAFNP------------R-GKF
VVLYNNPNDRDSNARLAN------------------------------------------------------
------------------------------------------------------------------------
-----------------RALGHLFVG-------HHSVNVLFAFAIDAT------------------------
------------------------------------------------------------------------
-----------------------------------------SY-------HVYTGDPYHGA-T---------
------------------D-------------------------------CGQMKALKVATVVNGS------
--------------------------------FA---------------SRALSTAMIN-------------
---------IPKV---------PP-----E-LE-SCTFLLCTRVA-PPF----------------------I
DLD----------------------------------------C----------------------------
--SRGLE-LQIMDLLRE-S----------------------MKF-----------------------K---V
NVSC--------STMDRGEL--------------EPDG-S---W------------------SD--------
----------------LLGLM--------------RA-DE--CDIIAGGFSPD------------FDVHDAF
GSTTLYLQDYYTWFVPAAGP--DAR---WK----LLVYI---FE-PTTWEA---F-AGVLF-VSALVWRLVA
HY----------------------------------------------------LP----------------
------------------------------------------------------------------------
--------------------------------------------------ELA-------------------
------------------------------------------------------------------------
---------------------AHRELSMCFLNTWSVFLCIS----ANN--------------RPECNAL---
--RLLFMG------LTL-----YALNVTTIYTSILIT--MLT-NPPLAYQMDTIEEIL-ASGVP------IG
GR---------------------LD------------------------------SEDWF--I---------
-------------------------------NDFADDRLV----SEQYNA----------------------
------------------------TSEFQPSLDNLQA-VVE-------GKRSLL-----MSRLYVRNT-KYN
GLVHGLS-------------------------------RDVLVTQ-----IEMIMEKG------FPLLPKFN
RILSNLI--------DMG----IM----QKL-----WNDFL-------YNVTILDRIRAH------------
---------------------RALSEADIIA-ASP-----EVVLTLDHLQSAFALYGIGMCL-CVV----VF
LLE----------------------------------------------------------VL---------
-----------------------------------------------------SKTRWIGKGRV--------
---------------------------------------------------------------VLEKR----
------------------------------------------------WD-------ELL------------
--------------VRLQLKERTA----------------------------REMTIRPR-------K----
--------MVRF------------------------------------------------------------
-RKVLK------------------------------------------------------------------
------------------------------------------------------------------------
--------------------------------
>AgamIR64a/1-991
------------------------------------------------------------------------
------MH------RVRSAMRLMGHKRMMLS-SWI-----AVPAILLAAVGLACGYAVTSNDY---------
---------------SETVAT-FVF-----------------------------------------------
--------------------------RFI-------------------------------------------
--------RDHKGLKLGIV------------FGCDQKLLLIYN-----------------------------
--------------------------VLSQLATI--GVR---------ARMVHIGPGPTPDRNEQ-------
--------------EHER-FSS-------TLRQSLEFHQFVLL-DMACE-------NAPDVLKQVSRLFIHP
NGAGSGLDRLPAHA------------CHAH----------VKPSVVGT--------------------MWRV
CNTI--------------------RYCILPIKASRY--------------ELFNA------------S-FHW
LIIDNHYN---------------------------SVEVEGNTGE-------------------NGLFTCPW
T--MITNSTENGGT----AKPIQSFTNGTEPDGAMDSDWTASSN------GSEATASGHTFD----------
------------------LLATMNVS--------INAEITVAS----------------------P------
----TDP-----------------------------------------------------------------
--------------SYR------------------------GF-------T--LYDLWNPGFI---------
--------------------------SGGKL-----------------------KIEPLGCYSPAEG-----
-----------LQIPKREST---------------------------------VVRRR-N------------
---------MDGL----------------R-LK-IMTV-V----T-QKP-HQ----PFELYL----------
------------------------------TTPQNTHLDS--------------------------------
--VHRYN-YGLMGMLKE-F----------------------YNF-----------------------T---F
VNRR-TK--------SWG---Y------------LRNG-K---F------------------DG--------
----------------MIGAL--------------SR-RE--VDLGGSPMFFR----QERHRV--VSYTTRT
FVER------PCFIFRHPPR----N---DAV-KNPFLLP---FE-IIVWYL---M-VGCGS-ILVTVLCFSF
FVEDA------------------------------------------GLAGRNVSP----------------
ETCLNESL-LNR----PKLSPMRRSYWHRET---------TGISYNV-------------------------
-DEDDDVQGSKSASANVQ----------------PDIRSPNAAGSS---RQRWKICHWLYPVDCRQLV----
--------------------------------PCNSDAAAAAAVGGGDGTLTARNCHNKTVPANISSTHRFH
PGDGNA----GAKCNYKAE--KVS---KSILLFLGGVC-------QQGNLANGVFLPRLSE-IPHLSSG---
--RCTSFF------ILL-----FGYLMYQYYSASIVGT-LLM-EQP-K-SIKTLRNLI-DSRLT------LG
IE----------------------D---------------------------IPYSRDYF--VDCFISMDPA
K---------IVLQKHTRTNQKNRLPHTPNYQRTTDADSL-ELHRTRIEYYEPKTGRNE-------------
-------------------------SNFLAAADGLQL-VRE-------GGYAFH--VAISAAYRIIRL-TFS
E-------------------------REICELSEID----MFPVW--SQWMVAIVQKN------SPYRDVIT
YGLRRLN--------EAG----LMQRQRHVW-----------------------------------QEAKPK
CVRQ---------------------IAPTDL-----------IVGLDAVVSAFVLLCGGICL-SVC----VL
FVE----------------------------------------------------------ILC--------
---------------------------------------------------HRIE-----------------
------------------------------------------------------------------------
------------------------------------------------------------------------
-------------------------------------------------------------------RHRHG
CHRRE-----------------------------------------------------------------LW
RNRFVMMTKQPSLPAQ--------------------------------------------------------
----------------------PRRD-GTELF--------------------YVE-----------------
--------------------------------
>AgamIR68a/1-648
------------------------------------------------------------------------
-----MCKTSRLVWIL----T---------------------------------------------------
------------------------------------------------------------------------
------------------------------------------------------------AFVLILGVK---
-------HCANKQLNSATKGND--------RKSSQSIHH-----------EEYST-----------------
----------E-----------------LHLEMLLLELAAK-MDYGHCYVVLFDEVYESVL-----------
---------------NAAFFRQIHR-----------------------------------------------
------------------AARYIV-KIEQDED-TFNPRPSLKCILEST--------------------RKAG
CGGYI---LLMANGIQM-------------------------------------------------------
------------------------------------------------------------------------
------------------------------------------------------------------------
------------------------------------------------------------------------
----------------------------------------------------A-------------------
-----------------------------------------------------LYELSTAPFP---------
--------------------------MQIK---------------------GVFFSKILNFWQGGKFRLA--
-------------------------------------------------NSTFFDDKTKD------------
---------LRRQ----------------E-MR-VVVLE-----H-TPA-------VFKS------------
----ATTSN---------------------------------------------------------------
--YYGLE-IELLKAISK-A----------------------MHFQMV--------------------F---Y
ETSDA---DK---E-RWGRL--------------GGNG-T---L------------------TG--------
----------------IIKEM--------------QE-GK--ADFALADLHHT----EYNLGF--MDLSVPY
NTE------CLTFLTPEALS--DNS---WK----TLILP---FN-GEMWAG---V-LLSLF-AVGFVFYAFS
NTLML--KWLRH------------------------------------------------------------
-----------------------------------------------------------KKPK---------
-TNMSK--------SSAY------------------------------------------------------
---------------DRNKLKKLRMIP-----FKRQPEP---------------------------------
---------WHDPLPAND---MFDTFSDCIIYTYSMLLLVSLPR------------------IPEKWPL---
--RMLTGW------YWV-----YCVLVVVAYRASFTA--ILA-NPIPRVTIDTLQDLAESSVRCGA----W-
----------------------------------------------------GEQNRLFF--Q---------
--------------------------------MAQDQYSQ-TI-GAKL------------------------
-------------------------EHAPNQNEAVEK-VSE-------GLYAYY--ENIYSLRQLRS-----
------------TRKSEKARQ---------TLHIMQ--ECAVHMP-----ISIGLGKN------SPLKHQVD
LYVRALI--------EGG----LT----RKW-----LSDA-------------IEQF---------QSNVEI
PPQEA-------------------------------------IIDLKKMYAGIVALCFGYVI-ALF----AF
VVEKI---------------------------------------------------------YW--------
------------------------------------------------------------------------
------------------------------------------------------------------------
------------------------------------------------------------------------
----------------------------------------------------R-------------------
------------------------------------------------------------------------
-----------------------------------------------------------YYIE---------
--------------------NNPAFDKYL--------HGIVFRGR-----------------G---------
--------------------------------
>AgamIR75d/1-649
------------------------------------------------------------------------
------------------------------------------------------MHSYYDETISHQQEKRDD
REQNRLAVGVYSVLGTLLCYVGHVE-----------------------------------------------
------------------------------------------------------------------------
--------PKSKHVKSVTV------------IRC--------------------------------------
----------------------------------------------------WEAEERYDFFLAATRKGL--
---------------LVKFVDATNIEALIAIHPNRVS-----------------------------------
---------------------QAGL-------------------LIDA--------------------SC-E
IEPI--------------------SK-LWQMDQI--------------LNKLLYG------------N-LHW
LIVEK------------------------------------------------------QL-----------
---PVKRSIDSGP---------------------------YSSD-----------------QLELLYNE---
------------------RLRPLDVM--------PYTNVVLAF-----------------------------
-LNVSDS-----------------------------------------------------------------
------------------------------------------W-------E--LFELYKPYRK---------
--------------------------ARLSVV----------------------NI---------ASN----
--------YLPAVDRYGSQLIV-----------------------RR-----KLVDRRRN------------
---------LQGF----------------A-MP-CGTA-T----T-SPEY----------FTG---------
-----------------------------MDDRNDV-HDL--------------------------------
--FTKAN-FPFIRELMY-D----------------------LNF-----------------------T---L
NMVQ-LD--------KVGYK---------------QNG-T---F------------------SG--------
----------------VMGKF--------------QN-RS--IELGCLGTLMR----TERLEV--ADFMIVT
LIIK------SSIIFRQPPL----S---IV--ANIFELP---FS-VGVWAC---C-FALMA-IYWMTMIAIR
QLTS--------------------------------------------------------------------
------------------------------------------------------------------------
------------------------------------------------------------------------
------------------------------------------------------------------------
-----------------GE--RFG-AIESLVYIIGTMC-------QRG----------CDI-VPQFNGT---
--RLLMFS------LQL-----TSFFILTSYSASIVA--LLQ-SPS-R-AIASVGDLV-RSPLK------AG
VM----------------------D---------------------------TSYGRVYY--Q---------
--------------------------------ETQDPDVQ-ELYRKKIK---PHGE----------------
-------------------------KAFLEPNEGIGR-VKQ-------EMYAYE--GELNAAYKLIKE-TFA
P-------------------------EEVCKLQELE----AIK----LPPFGIPIVKG------SKYRELIR
QRLMWQR--------EVG----IIKRFNLIW-----------------------------------IHQKPQ
CEN----------------------LNAGFS-----------SVGVVEMRYLYLFLAVGFLA-ALA----TL
LAE----------------------------------------------------------RSW--------
--------------------------------------------------WSGMA-----------------
------------------------------------------------------------------------
------------------------------------------------------------------------
----------------------------------------------------KKLK----------------
------------------------------------------------------------------------
-SRTAIIRRK--------------------------------------------------------------
----------------------------NEA-----------------------------------------
--------------------------------
>AgamIR75g/1-579
------------------------------------------------------------------------
-------------------------------------------------------------MT---------
---------------KEAVES---------------------------------------------------
------------------------------------------------------------------------
---------TRK--QTRII------------LHKVLI-----------------------------------
----------------------------HQL-H----------------SAMKNHPASMSFLNVASFSGS--
--------------KFEASLQSLHVGV---------------------------------------------
----------------------GL--------------------MADL-----------------------N
CDGL--------------------AG-VLKA-LSVR--------------GFFNG------------ARFRW
LL-GGL-----------------------------------------------------G------------
---TLQQSRM--------------------------------------------------------------
------------------FLEKLNIT--------ASSMVLLTL----------------------PMRTS--
---NNDT-----------------------------------------------------------------
--------------N---------------------------F-------A--ILDVCGHRVG---------
--------------------------TRWEL-----------------------SFLQIGAWSTSAG-----
-----------LTMWDKRSV---------------------------------Y-ERRQN------------
---------LLGM----------------Q-LT-GIAK-A----T-AI--GA---STVTGEL----------
------------------------------QS----------------------------------------
--GRAYG-LRLWNVLST-M----------------------HNL-----------------------S---I
-------------------------------------------T------------------EN--------
----------------PVNEG--------------NQ-QP--FDLIINPVEIK----QQDISK--LHYTAAV
HDTQYV--SLTILLFLHPNV----D---WT--RNLFLRP---FT-VLSWLG---I-TALFL-AFLLLMCCIL
HLDRLEG-----------------------------------------------------------------
------------------------------------------------------------------------
------------------------------------------------------------------------
------------------------------------------------------------------------
-----------------QD--REN---GILVLVLGILC-------QQG----------FIE-TFHSYAS---
--RITVFA------MIL-----FSMLVYQFYLTYIVSF-LLV-VPP-K-TIHTLHQLV-ENGFA------VA
LE----------------------N---------------------------VPKNVEYL--N---------
--------------------------------ATDDEHLL-ALVQKQLT-------QAD-------------
-------------------------TLYYDMAEGLEL-ILR-------GRVAFL--CDAHHAYQMMQT-HFT
D-------------------------EQRCALQEVV----LIS----KKSTHLALAKD------NPLRELFR
VTVHRIA--------GNG----VMQYERSRC-----------------------------------YADKPR
CAEN---------------------EVKMP------------EVNLDQVSSVMVLLLGAIVG-SIA----VL
LLE----------------------------------------------------------LTH--------
---------------------------------------------------SRVW-----------------
------------------------------------------------------------------------
------------------------------------------------------------------------
----------------------------------------------------P-------------------
-----------------------------------------------------------------------R
RHRVV-------------------------------------------------------------------
----------------------PSRGINRKL-----------------------------------------
--------------------------------
>AgamIR75k/1-675
------------------------------------------------------------------------
---MDKSRYLQFLVQSLIVLKVL-----------------------TVSNGTPQATAVNPLSPQTQT-----
---------------DQRIAA-VRD-----------------------------------------------
--------------------------LLV-------------------------------------------
--------HLDRAHQLLV-------------LTC--------------------------------------
----------------------------------------------------WSPSVRYALWQ---------
--------S-------VRESTATSHRGTASVRFAPIDQRHLPW----------HDPNQ--------------
--------------------HQIVI-------------------VLDL--------------------S---
CPGT--------------------DR-LLES-ARQ----------------LLYY------------R-VRW
IVFRSSIEES-------------------------------------------------G------------
---GSVRGWS---------------------------------------------------NCSEY-S----
------------------VLDRLPLL--------VSNELFYFC-----------------------------
---TETS-----------------------------------------------------------------
-------------TGQ--------------------------H-------L--VRQQYRLAAR---------
--------------------------SASSSV---------------------PIYETFGTWNAALG--VRV
VVDSK----------VRPPV---------------------------------TSIRRQN------------
---------FHKF----------------Q-LR-ASLV-I----L-HNE-------TLN-HL----------
------------------------------DDLHDKHIDT--------------------------------
--LSRVN-YLLTKSVAH-A----------------------LNA-----------------------T---V
KFSI-VD--------TWGYRD-------------RETD-R---Y------------------NG--------
----------------MIGEL--------------QR-DL--ADLGGTSMFFT----QDRIKS--VDFLAMT
ASTR------ASFIFRAPKL----S---FT--SNVFVLP---FD-QYVWYC---T-VSFIV-LSGVLLLVML
RTEQ--------------------------------------------------------------------
----------------------------------------------------RY-----------------T
AGGRGG--------RGSA----------------IGSNSPAAVT----------------------------
------------------------------------------------------------------------
-----------------------G-LSDTLLNVFGTTC-------QQG----------SFI-EPQTAPS---
--RCLILL------CLV-----VLMFLYASYSANIVA--LIQ-APS-T-KIQTLEDLL-ASRLK------TG
AE----------------------D---------------------------TVYNQYYF--R---------
--------------------------------TETEPSRK-ALYERKMR---NKDGT---------------
-------------------------ENFLPLAQGVEL-IRQ-------GHYAFH--VERGVCYKLISE-TFQ
E-------------------------EEKCGLQEVE----YLK----VIEPYYAIQKN------SSFREPVR
INLFKLR--------EFG----IQGREHTLL-----------------------------------YTKKPR
CI-----------------------GGSSFI-----------PVSIVDVWPALVTLGWGYLL-TVA----VL
IAE----------------------------------------------------------LLW--------
---------------------------------------------------FRLR-----------------
------------------------------------------------------------------------
------------------------------------------------------------------------
----------------------------------------------------SRIL----------------
PTAG-------------------------------------------------------------------Y
FQ----------------------------------------------------------------------
------------------------------------------------------------------------
--------------------------------
>AgamIR75l/1-669
------------------------------------------------------------------------
MGGRDK----QDLILPLMIAPL-------------------------LLSGYSVAAAVDA------------
----------------SMVGA-VGA-----------------------------------------------
--------------------------LLK-------------------------------------------
--------LIGTPLKVTAF------------VEC--------------------------------------
----------------------------------------------------WNEGEKLMFAR---------
--------IGL---SGGRHLMQFV----EPRRASPDARTDVKDMDNYRNATLDEDAES--------------
--------------------HQTLV-------------------VVDL--------------------R---
CNGS--------------------ER-LLAE-AGQ----------------RLYL------------N-YRW
LLMD--FSEG-------------------------------------------------G------------
---AP-L------------------------------------------------------GIEHYLA----
------------------VLQDLPAL--------VSSEIFVML-----------------------------
---EEDG-----------------------------------------------------------------
--------------QS--------------------------I-------R--FMQVYRVSQN---------
--------------------------SELLT-------------------------EHYALWNATVPGDTEG
EMIDL----------RTHKV---------------------------------TSVRRKD------------
---------LHGH----------------Y-LR-ASMV-I----T-NPD-------TLN-HL----------
------------------------------TDYKDKHIDT--------------------------------
--ITKVN-YILTNCLVA-Y----------------------LGA-----------------------E---V
NYTR-VA--------TWGYYN-------------TTTG-M---W------------------DG--------
----------------MIGEL--------------VH-NT--ADLGASPLFFT----TDRIAV--IEYLAMT
SETR------SKFIFRSPKL----S---YT--ENVFVLP---FD-DKVWIC---V-IAVII-VSSVLLLVTL
WAEW--------------------------------------------------------------------
----------------------------------------------------RI-----------------T
NGDLDM------------------------------PPAPPDSS----------------------------
------------------------------------------------------------------------
-----------------TM--AAS-LRDTLLMMYGASC-------QQG----------SAV-LPRSCSA---
--RTITML------TFT-----VLMFLYASYSANIVA--LLQ-SPS-T-KIQTLEDLL-ASRLK------FG
VH----------------------D---------------------------TVFNRHYF--T---------
--------------------------------HATEPTRR-ALYEQKIR---RPYGP---------------
-------------------------DAFIALEQGIDR-IRH-------GLYAFH--VEQGVGYKVISE-TYQ
E-------------------------DEKCGLQEIQ----YLQ----VIDPYYAIQKN------SSYKEMVK
IGLFRLN--------EHG----IQYRENDKL-----------------------------------YTKKPT
CSG----------------------GGGKFV-----------PVSLVDVEPAVWIILWGSGL-ASG----FF
LTE----------------------------------------------------------RLY--------
---------------------------------------------------FRFL-----------------
------------------------------------------------------------------------
------------------------------------------------------------------------
----------------------------------------------------RRK-----------------
-VRQ-------------------------------------------------------------------L
VRR---------------------------------------------------------------------
---------------------------WQHN-----------------------------------------
--------------------------------
>AgamIR76b/1-658
------------------------------------------------------------------------
--------------------------------------------MDRFPVMM--------------------
---------------------MMMVRFVKPCA----------------------------------------
-------------------RSYALCRAERWPDKDHG-----------------DPQRRRYGMTATVAVALA-
------------------------------------------------------------------------
-------------------------------------------------------------------MMMM-
------------------------------------------------------------------------
---------------------------------------------IVV------------------------
--ATT-------------------------QLGVD-------------------------------------
------------------------------------------------------------------------
------------------------------------------------------------------------
----------------------AQGI-------APVEWDGNETTE---------------------------
-------------------------------------YYQLEMDAS--------------------------
------------------------------------------------------------------------
--------------------------AEVK-------------------------EREMQELR---------
----------------------------------------------------------RR------------
---------LAGT----------------T-LR-VTTLQ-----D-WPL-------SYT-VK-I--------
----------------------------------NGT-YI--------------------------------
--GAGVA-FELLEFLME-K----------------------FNF-----------------------T---Y
ELVM-PE-Q---NI--VGSS--------------NDMA------------------------GS--------
----------------VLQLL--------------TN-GT--ADMAVSFLPI-L-A-DARQ-H--IRYS-TG
LDEG-----EWIMIMVRPME--SAS---GS----GLLAP---FN-RDVWIL---I-LVSLL-AVGPIIYGLL
IL----------------------------------------------------RH----------------
-------------------------------------------------RLTK-------------------
-DK---------------------------------------------------------------------
------------------------------------------------------------------------
--------------EQI-----IYTLPHCVWFVYGALM-------KQG----------STL-SPTGDST---
--RILFAS------WWI-----FITILTSFYTANLTA--FLT-LSKFTLPINNAEDVR-RKEKQ------FV
TI----------------------R---------------------------GGAIEYAI--K----N----
-----------------------------------RDEAL-NA-LSVL----VDKRLVD-------------
------------------------FTTNVNDSDTLADKVAK-------QNYVFV--RDRPAIDHMIYA-DYL
V-----------RRKINPKNE-----RVHCPYATAT--TPFLKRN-----RAFGYPPN------TEWNRIFD
PELLKMV--------EGG----IV----KYK-----LHDR--------------------------LPKAEI
CPQNLGG-----------------TER---------------QLKNRDLVMTYFVMVTGFVT-SIV----VF
ASE----------------------------------------------------------LGF-RYLN---
---------------------------------------------------QRKLNEQLAQQQQ--------
---------------------------------------------------------QQQQQ-DQQPTSK--
-------------------------------------------------------------------KLATE
RI------------SYL-GKQFTT----------------------------GD-------------SPPP-
-------PYAEVFSRHQQQQQLGVLGDSERTGKLFDDGSGGLFGA---GAGGA-------------------
NRQ---MIN----------------------------------G------------RDYMVVREKNG-----
LGSRLIP------------MRAPSAAIFHYTYAN--------------------------------------
--------------------------------
>AgamIR8a/1-891
------------------------------------------------------------------------
------------------------------------------------------------------------
----------------------------------------MVGNVMKKVMANANG---------ISIKE---
------YYIQYDHEFAPFGEDEQFCAAMF-----------------------------E-GVSVLLDTTWI-
-------D--SRYLASAAEEF-----------GIPYFH----------------------------IDLSVQ
TYV-----------------------------KLLESFLLA--RGGNDVVYILPNYQD--------------
---------------ADATIYLLITDSYL-------------------------------------------
--------------------RAIVFG---------ELDGDTVDRIKDL-RPY--------------------
--PSF--YAVIAGTMEM--------NTIL-QKAID---------G-----GLVRK------------P-EKW
NLLFTDLQTDKYTLG-----------DDFPQMN----RLVLDS----------------NTCC-------IL
--LQQRFPCI------------------------------------------------CPDP---FD-----
-----------PMDA--HLQN--VLE-------RIVQWFIKD---------------------PIPL-VRAS
---NCT-------PESQQQE-------------------LLEHAIAAQTKLMNEIAAMAEFWITLESGMLR-
------------------------------------------P-------NLNLSIISQPAN----QNTTSA
A-------------------------------------------------------AQPPPATTIGN-----
----------VAKGQ----I-------------------------------VLVKNESLK------------
---------PSKR----------------F-FR-VGTTE-----S-IPW-------AYRKR--DP-------
NGN-ILRNST------------------------TGE-PI--------------------------------
--WEGYC-IDFLHQLSV-V----------------------MNF-----------------------D---Y
DLVS-PR-N---GT--FGLR--------------DADG-K---W------------------DG--------
----------------LVGDL--------------VV-GE--IDFAIASLKMT----AEREEV--VDFVAPY
FEQT-----GILIAMRKPVR--ETS---LF----KFMTV---LR-LEVWLS---I-LLAIV-ATAVMLWLLD
KF----------------------------------------------------SP----------------
-------------------------------------------------YSAK-------------------
-NN-----------KDAY------------------------------------------------------
------------------------------------------------------------------------
--------------PYEC---RKFTLKESFWFALTSFT-------PQG----------GGE-APKALSG---
--RTLVAA------YWL-----FVVLMLATFTANLAA--FLT-VERMQTPVQSLEQLSRQSRIK------YT
VV----------------------K---------------------------DSDTHDYF--R----NMKNA
EDVLYQMWRNLTLS---SGNDQAQYRV---WDYPIKEQYI-NI-LSAI-----ESA----------------
-------------------------NPVATAAEGFRR-VNERLDAD----FAFI--HDSAEIRYEISR----
----------------------------NCNFTEVG--EVFAEQP-----YGIAVQQG------SHLQDELS
YFILELQ--------KERYFESLT----AKF-----WNN---------------------------S-ARSQ
CPNTDD------------------SE----------------GITLESLGGVFIATLVGLAL-AMI----TL
LGE----------------------------------------------------------VIY--------
---------------------------------------------------YRRKE----------------
------------------------------------------------------TSRNFIKV---APFGN--
---------------------------------------------------------------------ADK
PM------------ARDGKRIA-L----------------------------KQ-------------K-SIA
AVKHLLD-LDTPAKALRG-----------------------------------------AT------TTVKI
NTKKEKPIP------------------------------------------KEITIGNKFVSAA--------
--------------------EKQQKLSYIAIMPRN-AIH---------------------------------
--------------------------------
>AgamIR93a/1-885
---------------------------------------------------------------------MVL
RLVG----LWSILLLLLLLLVL-----------------------RPDPAVGD-------------------
----------------DFPS--LL--------------------STNASMGKLNITPLLS----IILDREYL
GAD-----------------YERTLDETKNVVEKLIREHLKNGGLIVKYYSWTSINLKR-DFSAVLSVSSCK
NTWDIYQEAVRERLVMLSITD----------PDCPRLP-------------------------------TNN
AIMIPRSDG-SGSN------------AFDEVSQIILDMKSSRAINWHTATLLYDQVY---------------
-----------DAEI-SRCILSLLE--DREG-----------------------------------------
----------------IKPLTLTEFKINAPTH-SWEKRKEIRRTLLGI-PTAY------------------T
GRNFI----AIVNIATL--------TLLM-EISKD---------L-----KLVNP------------F-AQW
LYLIPNTEKANSNFT--------------------TRSTLINE--------------GDNVAF-------VY
NSGSKAQNCT--------------------------------------------------VSVLCYI-----
-----------------ESYLLHFIR-------SLSKLIREEQVV-----------------------FGQI
---SDEEWEIIRPSKQERKT---------------KFLQMIKAAI---------------------------
--------TSKDECNKC-------------------------S-------QWKIQSAETWGY-----VYR--
------TDFL----------TDGADLQERR----------------------KYTMLDIGYWSPQDGFM---
-------------------L-----------------------------TDALFPHTQYG------------
---------FRGV----------------Q-LI-FYSYH-----N-PPW-------QFVAYN----------
---------------------------------DSGSPVI--------------------------------
--SSGVV-YDILNELSR-K----------------------LNF-----------------------T---Y
TMVI---------------S--------------QP-A-E---I------------------NGSLVE-GNT
SSVYDLKTISSDIPQEIFSTL--------------VN-NK--ILLAAVGATVN----EKQKKF--VSFTDPI
SIQ------TYSFVISRPRE--LSR---VL----LFLSP---FG-SDTWLC---L-AAAVA-LMGPILCAIN
KL----------------------------------------------------SP----------------
-------------------------------------------------Y----------------------
--------------YEVH------------------------------------------------------
------------------------------------------------------------------------
-----------NK-PTDT---GLGKVNNCFWYIYGALL-------QQ-----------GLY-LPYADSG---
--RIIIGT------WWL-----VVLVIVTTYCGNLVA--FLT-FPKIDIPVNRVMQLLRNDRGMT-----WS
IR----------------------R---------------------------GTFLEEML--M----DST--
-----------------------------------EPKYM-QL-YKGSQI--IGE-----------------
-----------------------------LTDELVER-IEA-------GQHVHI--DWRNNLRYLMKR-QFL
R-----------T--------------DRCDFALST--DEFLDEQ-----IALVMPKD------SPYLELVN
EEIKRMH--------QFG----FI----QRW-----VAQY--------------------------LPAKDK
CSGTGRVM--------------DVQNH---------------TVNSSDMAGSYWILLLGFVS-GLF----VF
VCE------------------------------------------------------FAV--AW--------
---------------------------------------------------YR-------------------
------------------------------------------------------------------------
------------------------------------------------------------------------
--------------------------------------------------------------------KHRA
-ARAATVAYRD-------------------------------------------------------------
------------------------------------------------------------------------
------------------------------------------------------------------------
--------------------------------
>AgamNMDAR1/1-966
------------------------------------------------------------------------
MKLTRML---PASCMLLSLMIPQALLA-----------------QKPTGSES--------------------
------------PSYYNIGG--VLSNNESESHF------ATVIAHLNFDQQYVPRGTTYYD-KTIRIDK---
---------------NPIKTALNVCKHLISR---------------------------R-VYAVVVSHEPT-
-------GDLSPAAVSYTSGF----------YQIPVIGISS--------------------REAAFSDKNIH
VSFLRTV---PPY---------------YHQADVWLEILSH--FGYTKVIIIHSSDTDG-------------
---------RAVLGRFQTTSQTNYDDIDV-------------------------------------------
--------------------RATVESIVEFEP-KLDSFSSYLMDMKTA-QSR--------------------
--VYL----LYASQEDA--------YVIF-RDAAI---------H-----NMTEY------------G-HIW
IVTE---------------------------------QALSAN----------------NTPT-------GI
IGLKLNNAENET--------DH------------------------------------IKDAIY--------
----------------------ILAS-------AIKEMTVNET------------------ITEAPK-----
---DCDDSGVIWESGKRLFG-------------------YLKTR-----NIRGETGQVAF------------
------DDNGDRMYAEYDVINVHEKHSFVKVGSFHYDSEKRKM-------RLKINDSS---------ITWPG
N-------------------------TGKK------------------------------------------
----------PEGIM----I-------------P--------------------------------------
------------T----------------H-LK-VLTIE-----E-KPF-------VYARKLLDD-------
EID-C-ADDEVVCPHFNI-------------TNGNEQEYC--------------------------------
--CKGYC-IDLLKALAQ-R----------------------INF-----------------------T---Y
DLAL-SP-D---GQ--FGHYQLKNHTTGI---GTTVKK-E---W------------------NG--------
----------------LIGEL--------------VA-ER--ADLIVAPLTIN----PERAEF--IEFSKP-
FKYQ-----GITILEKKPSR--SST---LV----SFLQP---FS-NTLWIL---V-MVSVH-VVALVLYLLD
RF----------------------------------------------------SP----------------
-------------------------------------------------FG---------------------
----------------RF-------------------KLST-------------------------------
------------------------------------------------------------------------
-----------TD-GTEE---DALNLSSAIWFAWGVLL-------NSG----------IGEGTPRSFSA---
--RVLGMV------WAG-----FAMIIVASYTANLAA--FLV-LERPKTKLTGINDARLRNTMEN---LTCA
TV----------------------K---------------------------GSSVDMYF--R----R----
QVELSNMYRTMEAN-----------------NYD--------------------------------------
-----------------------------TAEQAIQD-VKDG------KLMAFI--WDSSRLEYEASK----
----------------------------DCELVTAG--ELFGRSG-----YGVGLQKG------SPWTDAVT
LAILDFH--------ESGFMESLD----KEW-----IFH---------------------------GNVQQ-
CEQFEKT-----------------PN----------------TLGLKNMAGVFILVGAGIVG-GIG----LI
IIE----------------------------------------------------------VVY--------
---------------------------------------------------KKHQI----------------
----------------------------------------------------------------KKQKK---
-----------------------------------------------------------------------M
EI------------ARHAA----D----------------------------KW-------------RGTIE
KRKTLRASLAMQRQYNVG-----------------------------------------L-------NSV-S
KSVQSQNAEKSRYPILPPLPRTPERAWPKDKEYIVNRKN-----------------NSSGAGKP--------
------------------------PPRYMPTYATDVSHLIV-------------------------------
--------------------------------
>AgamNMDAR2/1-1101
MNETYSLCIIILFLSLSCNVALVVSKSYKVNSGRSGSGISIGNSHNNAANYGTHGSVSTGSANVNTVGFSSS
GASGRLVINSGITSV------------------------GGGSTSSRLSTNGAPIR----------------
---------NPAEHQLNIG---LLVPHTNFGR-------REYLRSINSAVQGLQKGRGAK----LTFLKDHE
FQTSNIHFDMMSLTPSPTAILNTLCKEFL-----------------------------HANVTAILYMMNYE
SY--GRSTASAQYFLQLAGYL-----------GIPVISWNADNSGLE-------------------RRASQS
ALQLQLA---PSI---------------EHQSAAMLSILER--YKWHQFSVVTSQIAG--------------
---------------HDDFVQAVREQVGAM------------------------------------------
--------------------DHFKFTILN-SI--IVTRPSDLLELVNS-EAR--------------------
--VML----LYCTKSEA--------IEIL-HAAEE---------L-----QITGE------------N-YVW
VVT----------------------------------QSVIEN---------------TQTHP-------QF
--------------------PI------------------------------------GMLGVH-FDT----
-----------------------SSG-------ALVNEIATAIRVYAY---GVEYYLNDVKNTGRRLDTHQL
---SCEDQGRG------------------RWDSGEVFFKYLRNVSL-E------------------------
------SESNKPNIE------------------FTADGDLKSA-------ELKIMNLRPSV-----------
---------------------------NSK----------------------GLVWEEIGIWKSWQQ-----
-----------QKLD----I------RDIA--WP----------------GNSHTPPQGV------------
---------PEKF----------------H-LK-ITFLE-----E-APY-------INLSPA-DP-------
VSG-KCLMDRGVLCRVAADHEM-TDIDMGQAHKNGSFYQC--------------------------------
--CSGFC-IDLLEKFAE-E----------------------LGF-----------------------T---Y
ELVR-VE-D---GK--WGTLE---------------NG-K---W------------------NG--------
----------------LIHEL--------------VN-RK--TDMVLTSLMIN----AEREAV--VDFSEPF
MET------GIAIVVAKRTG--IIS---PT----AFLEP---FD-TASWML---VGIFAIQ-AATFMIFLFE
WL----------------------------------------------------SP----------------
-------------------------------------------------SGYDMK-TVLQ------------
-NG-----QTT-------------------------------------------------------------
------------------------------------------------------------------------
--------------P------YRFSLFRTYWLVWAVLF-------QAA----------VHVDSPRGFTS---
--RFMTNV------WAM-----FAVVFLAIYTANLAA--FMI-TREEFHEFTGLDDSRLSHPFSHKPTIKFG
TI----------------------P---------------------------WSHTDSTI--S----K----
-------------------------------------YFK-EM-HYYMKQ--YNRS----------------
-----------------------------SVADGVTA-VLSG------QLDAFI--YDGTVLDYLVQQ-D--
---------------------------EDCRLLTVG--QWYAMTG-----YGLAFSRN------SKYVGMFN
KRLLEFR--------ANGDLERLR----RFW-----MTG---------------------------T-----
CRPGKQEH-------------KS-SD----------------PLALEQFLSAFLLLMAGILL-AAL----LL
LLE----------------------------------------------------------HLY--------
---------------------------------------------------FKYFRKRLAKKDRGGCCALIS
-----------------------LSMGKS--------------------LTFRGAVYEATEI-LRRHRCN--
---------------------------------------------------------DPICDTHLWKVKHEL
DM------------SRLRNQH--L----------------------------EK-------------TMQIH
GIKPPQPKLGSTNKII-----RIA------------------------GTTGARD----LIDDGY------Q
QPNLFGNLSIG--------------------------------G----------SSQDLYRWSYKT------
-----------------------EIAEMETVL----------------------------------------
--------------------------------
>AmelIR25a/1-947
------------------------------------------------------------------------
--------------------MTGAGFN-----------------EKYMSAP---------------------
--------------PRKLRY-RVIINDEAN---------KVANQSITTALETIKEN--YP----NHLGN---
------VWSVQVNESDINNTLDRVCNNWDSAVEKGG---------------------AE-VPDLVIDTTTA-
-------GLAAKISNSFTAAL-----------GIPTLSAQYGQ--------------VGDLQYWRKLSADQQ
DYLIQVM---PPT---------------DLIPEVIRQLSIQ--LNITNAAILYDYNFV--------------
---------------MDHKYKSLLLNVPT-------------------------------------------
--------------------RHVINETS--QQ--IIEMKRQLLRLRDL-DIV--------------------
--NYF----ILGNENTI--------SIAL-EAADA---------L-----NFTDK------------K-YGW
FLLTPDINIWPRCEC-----------RDISVLFM---KPEFDK----------------RNNS-------D-
---SVEFSLP-K--------PI------------------------------------LLSAFY-YD-----
-----------------MIRL--AVL-------AMKSALDDG---------------------EWPMEPRHI
---TCDEYNNTNTPERK-LNF----------------FGKLKDAYK---NIT-------PTYAGIKWG----
------SRNGEHQAK---------------------------F-------VMSVHLV----------TIKDG
V-------------------------VSNT--------------------------VDSGSWNASIS-----
-----------SPLQ----L--------------------------------TNNDVMNT------------
---------TAVK----------------S-YR-VVTVI-----H-PPF-------VMYN------------
-----EEKNE--------------------------------------------------------------
--YYGFC-IDLLNEIKK-T----------------------VGF-----------------------Q---Y
EIRE-TD-D---KK--YGSL--------------NLDG-S---W------------------DG--------
----------------MMREL--------------IE-KR--ADIALGSLWVT----AERERV--VDFTVPY
YDLV-----GLSIMMLKTKT--TTS---LF----KFLTV---LE-NEVWFC---I-LAAYL-FTSVLLWIFD
RW----------------------------------------------------SP----------------
-------------------------------------------------YSYQ-------------------
-NN-----------REKY-------------------K----------------------------------
------------------------------------------------------------------------
-----------ND--DEK---REFNLRECFWFCMTSLT-------PQG----------GGE-APKNLSG---
--RLVAAT------WWL-----FGFIIIASYTANLAA--FLT-VSRLEIPIETLEDLSKQYKIQ------YA
PV----------------------I---------------------------NSSAYIYF--K----RMANI
EWKFYEIWKEMSLNDSLSDVERANLAV---WDYPVSDKYT-KM-LQAM-----EEA----------------
-------------------------GFPASTEEALRR-VRRLDSNN---EFAYI--EDSTTIKYLTMT----
----------------------------NCDLIQVG--EDFSRKP-----YAIAVQRG------SPLKDQFN
NAILILL--------NKRKLEKLK----DKW-----WKK---------------------------NPNKKD
CDAENSQ-----------------SD----------------GISIHNIGGVFVVIFLGIIF-ACF----TL
AFE----------------------------------------------------------YWY--------
---------------------------------------------------YRHRN----------------
-----------------------------------------------------------------AQDT---
-----------------------------------------------------------------------A
SI------------WAAPT--L-S----------------------------IP-------------SGPLW
PTDTTETIFTLSTSLYGY-----------------------------------------ATDTPYQESIVDD
SPLIPWDIDL----------------------------------------ISIEDYADEYSNKN--------
--------------------KSGDRSDM--------------------------------------------
--------------------------------
>AmelIR68a/1-547
------------------------------------------------------------------------
----------MLLVTLFLQFI---------------------------------------------------
------------------------------------------------------------------------
------------------------------------------------------------VLASS-------
----------------------------------KRVLY-----------KLHQC-----------------
----------ENN--------------EANLKSLAEEIVEEIIEQTNCIIFITDSTYQNLI-----------
---------------DIKNIKGSSN-----------------------------------------------
------------------VSKYETNLIRKSHK----------------------------------------
---------------------------LK-RYCET---------T-----SI--------------------
------------------------------------------------------------------------
------------------------------------------------------------------------
------------------------------------------------------------------------
------------------------------------------------------------------------
------------------------------------------------------------------------
------------------------------------------------------------------------
------------------------------------------------------------------------
-------------------------------IL-IAVFE-----H-IPA-------VTEKSKLYY-------
NKQ-PN--NIIQ------------------------------------------------------------
--GLGIE-FELIQIISK-A----------------------MNFKPK--------------------Y---Y
IQQNIPLKQK---D-IEGSN--------------QTD-------------------------TG--------
----------------LISKV--------------IE-EN--AAFYLGDLHYT----LQNLNY--LDLTIPY
NIE------CLTFLTPESLT--ENS---WK----LLILP---FKQFYTWIA---L-ILTLI-LGSIVFYFLS
LS------YKKHISS---------------------------------------------------------
----------------------------------------------------------------------YK
SQNTSI--------K---------------------------------------------------------
-------------------NETKGLYL-----FT--------------------------------------
-----------EIG-------------NSILYTYSMLFQVSLPH------------------LPSPWAV---
--RILIGW------WWI-----YSILVAVAYRASMTA--TLA-NPVARVTIDTLAQLAKSSMEVGG----L-
----------------------------------------------------NEESKNFF--L---------
--------------------------------KSSDLSSQ-EI-GNKF------------------------
-------------------------IIIKHEDEAIEK-VAN-------GSFCYY--ENSYFLQYARVK-RQI
F-------EKEKKRN-ETANNRSS----KHNLHIME--ECIINMP-----IALGMEKN------SPLKPKVD
ILIRRMI--------EIG----LV----KKW-----LNDV-------------MEWPKI------MEIRQEA
ESEKA-------------------------------------LVNLHKLKGAFFAIIFGYLL-AFM----IL
IGEIL---------------------------------------------------------YW--------
------------------------------------------------------------------------
------------------------------------------------------------------------
------------------------------------------------------------------------
----------------------------------------------------K-------------------
------------------------------------------------------------------------
-----------------------------------------------------------YIVL---------
--------------------KDPKFDKYH-------------------------------------------
--------------------------------
>AmelIR75f.1/1-552
------------------------------------------------------------------------
------------------------------------------------------------------------
------------------------------------------------------------------------
--------------------------NF--------------------------------------------
--------KLAKT-----------------------------------------------------------
----------------------------------------------------FN------------------
-------------NMYTTYISMLNSTVELRLDVKKIL-R---------------------------------
-----------------AEYHRLGI-------------------FLDS-----------------------R
CDRSR------------------YRR-ILID-ATKY--------------SMYDE------------M-HKW
LILGSN------L-----------------------------------------------------------
-------------------------------------------------------------S--HVLE----
------------------IL-NDETF-------SVSTDVIIAV----------------------PSA----
-----DN-----------------------------------------------------------------
------------------------------------------Y-------I--LYDVYNP------------
----------------------------------------------CKDRGGSMNVTYFGMWNFKTGL----
----------------------------------------------NVNLNQSKFARRSN------------
---------LHGM----------------K-LKVGIVV-N----F-KPENMSLHDMMLQYSMK---------
-----------------------------SKYGRS-------------------------------------
----KFL-YILLQHMSD-I----------------------FNF-----------------------TMKIV
QINA-QR------------RF-------------DNSG-------------------------P--------
----------------IFAAF--------------KK-KL--IDFSANPVAMK----VDRLHN--GDIIRPI
WPIR------SCFMFRTIS----ST---KVK-PDQFLKP---LS-VKVWYV---I-LAMIG-VVTTILIIF-
---L--------------------------------------------------------------------
-------------------------------------------------KLENIG---------------TP
TE----------------------------------------------------------------------
------------------------------------------------------------------------
------------------------IYGLSVLLTIGALS-------QQG----------SAF-IPTRCAS---
--RIALLQ------VLF-----FSLLILNYYSASVVSS-RLK-NKGEK-MNDSLINLA-KSNLK------VA
VE----------------------P---------------------------TPYIRS-F--L---------
--------------------------------QVSDKEVK-YFYDN---------CWTKI------------
--PEL--------------------YKYLPLEEGLNR-VAE-------GSLAYH--TMTDSAYPYIEH-TFN
Y-------------------------RSICELTEVH----LFR-----AVLAFYARHH------SPFTELMK
VGLTKIH--------NVG----IQKRELIRW-----------------------------------TARKPF
CPN----------------------NLLIAE-----------PLSIHEAAPIFIFLCISIIL-SIL----IC
IIE---------------------------------------------------------------------
------------------------------------------------------------------------
------------------------------------------------------------------------
------------------------------------------------------------------------
------------------------------------------------------------------------
------------------------------------------------------------------------
------------------------------------------------------------------------
------------------------------------------------------------------------
--------------------------------
>AmelIR75u/1-507
------------------------------------------------------------------------
------------------------------------------------------------------------
------------------------------------------------------------------------
------------------------------------------------------------------------
------------------------------------------------------------------------
------------------------------------------------------------------------
------------------------------------------------------------------------
------------------------------------------------------------------------
---------------------------------------------------MLSA------------P-LKW
LLLRD----R-------------------------------------------------S------------
---SVDGDWT---------------------------------------------------DERETLK----
---------------------GMAVY--------PDSEVIVAR-----------------------------
---KRRN-----------------------------------------------------------------
--------------GV--------------------------V-------E--IRSVYRPSPF---------
--------------------------HEAIE-------------------------EDRGNWTIEHG----V
RMPNL----------Y---P---------------------------------SSQRRRD------------
---------LRRT----------------P-LK-SCLV-M----T-DPD-------TIN-HL----------
------------------------------TDYENKHIDP--------------------------------
--VTKAN-YPWIMHIAN-R----------------------MNA-----------------------T---I
SFRV-TD--------SWGYRS--------------ENG-S---W------------------SG--------
----------------MTGML--------------QR-RE--IDIGGTGTFFI----PQRIGV--VDYIQLY
THTR------ACFIFRQPLL----S---TV--SNIFTLP---FQ-RSVWIA---I-AVFLL-LLLVLLCFST
KWEY--------------------------------------------------------------------
----------------------------------------------------RRG---------------AS
ANTA------------RY----------------WQQFNPA-------------------------------
------------------------------------------------------------------------
---------------------EQT-VSDNLMVVLGAIA-------QQG----------YSY-EPYRVPS---
--RIVTLM------LLI-----AALNLYASYTANIVA--LLQ-STT-D-SIKTPADLL-HSPLK------LG
AQ----------------------D---------------------------VVYSRHFF--K---------
--------------------------------SFQDPIRR-AIVDQKIE---PKGQN---------------
-------------------------GSWMSVEEGARR-VRN-------ELFAFH--AERGALYKIMQE-TYY
E-------------------------EEKCGIMEID----VMN----MLDPLLVIQTR------SPYLEIVK
NAALLLR--------ETG----LKVREDIRL-----------------------------------YTNKPK
CH-----------------------ERKSFV-----------RIGFTECYFALVALGYGTLL-SLV----VL
AIE----------------------------------------------------------VVW--------
------------------------------------------------------------------------
------------------------------------------------------------------------
------------------------------------------------------------------------
------------------------------------------------------------------------
------------------------------------------------------------------------
------------------------------------------------------------------------
------------------------------------------------------------------------
--------------------------------
>AmelIR76b/1-469
------------------------------------------------------------------------
------------------------------------------------------------------------
----------------------MAI-----------------------------------------------
------------------------------------------------------NKDNEEGNS---------
------------------------------------------------------------------------
------------------------------------------------------------------------
------------------------------------------------------------------------
------------------------------------------------------------------------
------------------------------------------------------------------------
------------------------------------------------------------------------
------------------------------------------------------------------------
---------------------------------IPSQ-----------------------------------
------------------------------------------------------------------------
------------------------------------------------------------------------
------------------------------------------------------------------------
------------------------------------------------------------------------
-------------------------------IT-VTSWN-----D-MPF-------SGI-VQ-K--------
----------------------------------NGK-WI--------------------------------
--GQGYA-FYIFDLISS-K----------------------LNF-----------------------T---Y
TIIP-PK-E---HI--LGNE--------------SS---------------------------G--------
----------------ILGLL--------------YE-KK--VDIAVAFLPM-L-P-EMRR-Y--CSFS-TL
LDET-----KLTAVMKRPQE--SAT---SS----GLLAP---FE-KTVWLL---V-LTSLI-FVGPIIYLFA
NM----------------------------------------------------RA----------------
-------------------------------------------------KLWH-------------------
-DP---------------------------------------------------------------------
------------------------------------------------------------------------
--------------TSE-----NFSLSSCFWFVYSSLL-------KQG----------TNI-IALTDST---
--RMLFAT------WWI-----FILILTSFYTANLTA--FLT-RPQFTLSISSLEDIV-HKEYN------WI
TY----------------------K---------------------------GRIVDFLLS-Q----N----
-----------------------------------QQNDL-SL-LNIS----KQQGKGI-------------
------------------------FKYYEPSRPILE--LVS-------TKRLFL--EETHYLESLIFK-DYV
N------------KTRDHLEH-----NLRCTYVIMP--GNILVTS-----RAFGFSHG------STIEKHIN
KMLLRLR--------ETG----IT----QFK-----KKED--------------------------LPLAEI
CPVDLRS-----------------TER---------------QLRNTDLLLTYKVVIGGYTI-ATI----IF
LFE----------------------------------------------------------LIY-ACIS---
---------------------------------------------------YRLQNRK--------------
------------------------------------------------------------------------
------------------------------------------------------------------------
------------------------------------------------------------------------
------------------------------------------------------------------------
-RQ---FIN----------------------------------G------------RSYYVITNPVG-----
-DRKLIP------------IRTPSAFLFQYTT----------------------------------------
--------------------------------
>AmelIR8a/1-895
------------------------------------------------------------------------
------MSTTLVAVCALLLTFLGVSICQISM-----------------------------------------
----------------NML---IVIEEPDK----------SILNILNEALPQAEKN--YGN-DIISVHI---
------STIEVERSNTDA-SFKKVCAALF-----------------------------K-GISIVLDMTWT-
-------G--WDTLRNKANEN-----------GIIYKR----------------------------GDSNIN
PYI-----------------------------QAIDDLLML--KNATDVALIFEDERE--------------
---------------LNQSLYYLIGNSIL-------------------------------------------
--------------------RLIVID---------EFTEKTVSKIKSM-RPS--------------------
--PSY--YAIYASTAKM--------EDYF-RTAVQ---------G-----GLVKR------------N-GIW
KLIFTDNNYKDFKYI-----------NGDLQLNVSITVLWMKM----------------DVCC-------R-
--LIGESLCN------------------------------------------------CPSNVKIFS-----
-----------NYFK--RLVG--LIV-------SLMSELQASG------------------VSVEPK-SVKC
---SSNANQ----SSNVTIE-------------------AFNK------NIVAKLGGNDTFEYWPEKGMIT-
---------------------------------------------------------------------YKA
E-------------------------IELKIL-------------------ENGLLEPLATWTRNGK-----
----------IKE----------------------------------------AENKKIL------------
---------PAKR----------------F-FR-IGITPVI--KF-LPW-------IIPKI--DP-------
ATG-KVMKNE------------------------NGN-DM--------------------------------
--WDGYC-IDFVKKLSE-E----------------------MQF-----------------------D---Y
DLII-PE-D---RQ--FGKK--------------LPNG-Q---W------------------NG--------
----------------LIGDL--------------AK-GE--TDIIVAALTMT----SEREEV--IDFVAPY
FEQS-----GLLIVMRKPVR--KPS---LF----KFMTV---LK-VEVWLS---I-VGALT-LTGIMIWILD
KY----------------------------------------------------SP----------------
-------------------------------------------------YSAR-------------------
-NN-----------KQLY------------------------------------------------------
------------------------------------------------------------------------
--------------PYPC---REFTLKESFWFALTSFT-------PQG----------GGE-APKALSS---
--RILVAA------YWL-----FVVLMLATFTANLAA--FLT-VERMQSPVQSLEQLARQSRIN------YT
VV----------------------A---------------------------NSSQHQYF--I----NMKNA
EDKLYTVWKEITLN---NTSDEVEYRV---WDYPIKEQYG-HI-LQAI-----TQV----------------
-------------------------GPVANSVEGFRK-VIESENAE----FAFI--HDSSEIRYEVTK----
----------------------------NCNLTEVG--EVFAEQP-----YAIAVQQG------SHLQEEIS
RKILDLQ--------KDRYFEMLA----SKY-----WNQ---------------------------T-QKAQ
CLNSDD------------------NE----------------GITLESLGGVFIATLFGLAL-AMI----TL
AGE----------------------------------------------------------VFY--------
---------------------------------------------------YRKRNT---------------
------------------------------------------------------ETEKSTKD----------
------------------------------------------------------------------------
KK------------RKVKNKI---------------------------------------------------
---------------------------------------------------------------------IQN
LTKMSLQM-------------------------------------------KPAPINPFFEK-T--------
--------------------NNPPRVSHISVYPRNLPFKE--------------------------------
--------------------------------
>AmelIR93a/1-886
------------------------------------------------------------------------
----------MISVLLLVWWI-------------------------NYGSSYN-------------------
----------------NFPS--LI--------------------TSN---------ATMA----VIIDKGFF
SNKD---------------EYQNATKVIQDLITDAVKKEMNLGSISIRVFRDMNVNF-K-DYTILLSVATCY
LTWRLHEVAQKEELTHFAITD----------PDCPRIP-------------------------------DTD
GITVPSIV--PG----------------EELSQIFLDLRMTDILSWNVINILHDDTFGDKATSSNDNVTILL
SNANTCSRLVSDRDTISRVLKAISNKLPNKR-----------------------------------------
----------------MNLISRSIFSLRHGNT-GSGRKSSVKKMLNDF-HVEQ------------------L
GHCFL----VIATVDMV--------ADVM-SVANS---------L-----NMVHP------------G-SQW
LYVITNSVSGNLINT--------------------SFINLLAE--------------GGNVAF-------MY
NATNLDGFYK--------------------------------------------------IKLKCYM-----
-----------------KDLIEALAK-------ALEYSLKNEIEL-----------------------FKRM
---NEDEFEMIRLTKSKKRA---------------ELLKNVRIHLSRN------------------------
------TSASNSVCEQC-------------------------L-------LWRFFSSITWGN-----FFSH-
---------------------------DRN----------------------MAHLLDIGTWTPIIGVN---
-------------------L-----------------------------TDVIFPHIVHG------------
---------FRGI----------------N-LP-IATYH-----N-PPW-------QIISMS----------
---------------------------------KTGK-KL--------------------------------
--YEGLI-FDAINYLSM-K----------------------LNF-----------------------T---Y
TVIM-LE-----------TS--------------QISR-S---W------------------NTSQFAKLGE
KIKEMTMSTTKKVPLEIIDLV--------------RQ-KK--VLLAACALTVN----ECGNTT--FNYTVPI
FVQ------TYSFLTAKPSQ--LSR---VL----LFASP---FT-KETWAC---L-AVSII-IMGPILYLIH
KY----------------------------------------------------SP----------------
-------------------------------------------------Y----------------------
------------------------------------------------------------------------
------------------------------------------------------------------------
------------S-TKAS---GLNSSWQCVWYVYGALL-------QQG----------GMY-LPQNDSA---
--RILIGM------WWL-----VVMVLVATYSGSLVA--FLT-FPRMDTSILSVEDLIAHKDSIS-----WG
FP----------------------N---------------------------GSFLEMYL--Q----NAE--
-----------------------------------EPKYH-VL-FSRAER--HNDT----------------
-----------------------------EEERLVER-VKE-------GKHALI--DWRSSLRFLMRK-DFL
L-----------T--------------GSCHFSLSM--DEFLDEP-----IAMIIPYG------SPYLSVIN
AELHRML--------ESG----LM----NKW-----ITEK--------------------------MPMKDK
CWEAPGSN-------------QMVNKR---------------KVNVTDMQGIFFVLFIGITL-AFF----FL
FCE------------------------------------------------------FY----C--------
---------------------------------------------------HR-------------------
------------------------------------------------------------------------
------------------------------------------------------------------------
--------------------------------------------------------------------RKIA
KERKLIHPFVS-------------------------------------------------------------
------------------------------------------------------------------------
------------------------------------------------------------------------
--------------------------------
>ApisIR21a/1-709
------------------------------------------------------------------------
----------------MHPKL---------------------------------------------------
------------------------------------------------------------------------
------------------------------------------------------------------------
---------DYRQLRP--------------------------------------------------------
-WSCQL--------------------------PLYHRVPDR-LLPPGAPV--KDNGIETS------------
---------------LSVVSLSLPRDVLQTM-----------------------------------------
----------------LPSLDTISYKLFN----VYEYTSKRTRVSESK------------------------
CVNYI---IFCQDPEIT--------ATKFGNAIDSR--------V-----FIVTI------------G-SKW
QI------------------Q---------------------------------------------------
------------------------------------------------------------------------
-----------------EFFKSPASQ-------NIMNLLIASAGPALQ---EK---------------NKNI
---KSRSYHVLTGVKANRQNSIGNTKEILPV----SVMRHLYDTTEPDIEVAD-------------------
------------------------------------------I-------KLYTHEMYIDGL----------
--------------------------GSSA-------------------------QTILTTWKLNKFTRP--
----------------EVDL------------YP--------------------VKLVNG------------
---------FRGH----------------R-FI-LSAIE-----N-PPL-------VFRSPL----------
------SVDKV--------------------LTQEQS-TS--------------------------------
--WDGVE-IRLLQIISR-V----------------------LNF-----------------------T---L
GIHD-AT-F---SK-SRGEG-----------------------D------------------DR--------
----------------IIGDL--------------VA-SK--ADIGISGLYMT----NARYSL--VDFSPVI
LQD------CGTFVSLGSFA--LSK---YR----AIFGP---FH-WSIWVM---VVITYMV-AIFPIAF---
------------------------------------------------------------------------
------------------------------------------------------------------------
--------------TNNR------------------------------------------------------
------------------------------------------------------------------------
-----------NVGTLCK---SPKQLESMCCYMFGTYTN-LFTFKDVK----------SWT-NTKMGST---
--RLFIGT------YWI-----FTIIITTAYTSSIIA--FIT-LPEQPVIVDKSYQLVDQ-------GYRVM
TL----------------------D---------------------------KGGWQHYL--N----ITN--
-----------------------------------DTMSR-RL-LSNI------------------------
-------------------------KLMKNLDDAIDY-IVRTRF---ILDYAFL--GSKISLTYLSQN-NFI
Q-----------KYN-----------NKKIFLHVAS--ECYVPFN-----IGIAYKKN------FVFRNIFS
NFILRAQ--------QSG----LV----TKI-----IKDIE---------W----EI---------TQKS--
------------GVRNPNLI-IAPEDR---------------QLALDDVQGMFVLLGGGIFL-AAF----TL
SIE----------------------------------------------------------FV---------
--------------------------------------------KCK-----RENR----------------
------------------------------------------------------------------------
------------------------------------------------------------------------
----------------------------------------------------KI------------------
-----------------------------------------------------------------------A
QIKIEKHLKK-------------------------------------------KKRSKSLTVRG-NT-----
TVEPFRPLTAF-------------------------------------------------------------
--------------------------------
>ApisIR40a/1-663
------------------------------------------------------------------------
--------------IYIFFLIRS-------------------------------------------------
------------------------------------------------------------------------
--------------------------------------TIYYVSF--------------------SGRDI--
------------------------------------------------------------------------
----------------------------------FKNTVASAICNEYSIVVLTNXNANI-------------
-----------------IMLILI-------------------------------------------------
------------------NIIFISLYLSSSI--ILIDYNTYL--IIQNLLVNVT-----------------I
YINIYRLLGLHRDGDFL----------FF-TQIRR---------S-----NLMSR-----------------
------------------------------------------------------------------------
------------------------------------------------------------NVVYVFLW----
-----------LRSSVSRTFKADIL--------EAMRVCVITSPRPGF------------------------
------------------------------------------------------------------------
------------------------------------------Y-------QIYYSQA---------------
---------------------------SARPG-------------------YGSSLKMVNWWSAMD-GLV--
----------------RFPL------------LPPP------------------KQVYKN------------
---------FEGR----------------Y-FN-VPVLH-----K-PPW-------TFVEYLN---------
--------D--------------------------------------------------SFRV---------
--EGGRD-DKLINLLAD-K----------------------LHF-----------------------Q---F
KYID-PP-DR-----TQGS-------------GLDRGS-S---M------------------QG--------
----------------VLGLI--------------WQ-RE--ADWFVGDLSIT----YERNLV--VDFSFLT
LVD------NEAFLTHAPGR--LNE---AF----SLIRP---FH-WSVWPL---L-LITVI-FAGPILYILV
DTTDG-------------------------------------------------------------------
------------------------------------------------------------------------
------------------------------------------------------------------------
------------------------------------------------------------------------
--------------HPQG---KSMLYWKCVWWSVTVFL-------QQA----------A-I-IPSENNK---
-IRFVAGL------LMLS----VTYVIGDMYSASLTS--ILA-RPPKEPPINTLKELSEAMRD---SGLQLL
VE----------------------V---------------------------QSASQAML--E----NGTGV
--------------------------------------YE-EL-SQLV----TRQR----------------
------------------------EYLIGSTEKGMQL-VRDNK-----N-YAVI--GGRETFYYDIKR----
--------------------------FGAQHFHLSE--KLNTRYS------AIAFQRA------CPYRDNFD
DVLMRLF--------EGG----IL----SKI----TEEEYQKLNDK-----LMGSEE---------FDSTSV
VIEPVLEG--------SEPR-QEDDDKQLTI-----------AMSMKTLQGAFYVLAIGSIL-AGL----LL
LIEM--------------------RSHDKLEKDKVI---------------------KLVEAPF--------
-------------------------------------------------VYKRKVPNKFQN-----------
------------------------------------------------------------------------
------------------------------------------------------------------------
----------------------------------------------------RL------------------
------------------------------------------------------------------------
------------------------------------------------------------------------
-----------------YDLK---------------------------------------------------
--------------------------------
>ApisIR68a/1-658
------------------------------------------------------------------------
------------------------------------------------------------------------
------------------------------------------------------------------------
------------------------------------------------------------------------
-------------------------------------SY-----------KEIKW-----------------
----------N-----------------SEFENLAVDITYKWKDTATCLNLILDNFHNGIL-----------
---------------DKAFYRAVSG-----------------------------------------------
------------------IPLFKT-LVDESED-LMSPNFQTWQILNHV--------------------RKEG
CNMNI---IFILNADQT--------MRLL-KFSDK---------H-----RMLDS------------R-TKF
ILL---------------------------------------------------------------------
-----------------------------------------------------------------HD-----
-----------------RRLFTKQHH-------TIWTKIINV-------V----------------------
---------------------------------------FIRKYRLKD------------------------
-----------------------------------------------------MYELSTVPYP---------
--------------------------APIK---------------------GALVTLRLDIWNKRNFQKK--
-------------------------------------------------TD-LYTDKVSD------------
---------LQGN----------------L-LK-VVTFN-----Y-IPS-------AIK-------------
--------NSVINE-------------------NEENSGY--------------------------------
--KKGLE-IEVLKSLGS-A----------------------MNFIPV--------------------I---Y
EPINW---RT---E-QWGKK--------------QING-T---I------------------SG--------
----------------LLGEV--------------WS-AR--ADLALGNLHYT----PYHLNI--LDLSIPY
NTE------CLTFLTFESKT--DNS---WK----TLILP---FR-LNMWVG---V-LITLL-IGGFLFYALA
TA---------HKHIE-------------------------------------DSE----------------
-------------------------------------------------NSIKMI----------------Q
CDTMKT--------KILE------------------KK----------------------------------
---------------PELLTKNKGITK---------------------------------------------
-------------R-------------NSILYTFGMLVAVSLPK------------------VPSGWAI---
--RILTGW------WWM-----YCLLVVVAYKASMTA--ILA-NPDTRVTIDTLDALADSNINCGG----W-
----------------------------------------------------GEQSKEFF--M---------
--------------------------------TSLDKTGQ-RV-GQKF------------------------
-------------------------QEVYEVDKAIDL-VSK-------GQFAYY--DNIHFLRYVKVM-QN-
------------TKTYEKNSQFIN----DFTLHIMS--KCIINMP-----ISLGLQKN------SPLKPAVD
RFLRRVI--------EAG----LV----KKW-----LNDV-------------MLDTVI------LEEPQQI
EEVKA-------------------------------------LMDLKKLYGAFVVLVAGYIL-SIL----VL
LIEIG---------------------------------------------------------YW--------
------------------------------------------------------------------------
------------------------------------------------------------------------
------------------------------------------------------------------------
----------------------------------------------------Y-------------------
------------------------------------------------------------------------
-----------------------------------------------------------GVVK---------
--------------------KDPLFDEYSL----NCYYAQQ-------------------------------
--------------------------------
>ApisIR75d.1/1-635
------------------------------------------------------------------------
-----MRNPMILLWLCL------------------------------VASTFRTSVEY--------------
---------------DSLINA-LTR-----------------------------------------------
--------------------------VFV-------------------------------------------
--------H--KHVQTVTA------------TTC--------------------------------------
----------------------------------------------------W-------------------
--------PTD---ANGRLLLALS-SADISVNFRP----------------------SL-------------
---------IPVHKT---WYKYG-I-------------------LVDV--------------------SC-S
VQIP--------------------TT-LFRK-ASKH--------------RLFNM------------Q-NDW
ILINSRRNES-------------------------------------------------H------------
---VLNTSVI---------------------------------------------------ALETFEM----
------------------HLSEAYVL--------PESNV---------------------------------
------------------------------------------------------------------------
-----------------------------------------------------FLFIDTPSGW---------
--------------------------EIWEG-------------------------FKVGKMER-----IQV
KRHGMVT---SDGIYFEKND---------------------------------SISFKSN------------
---------LRGI----------------T-LK-ATTV-I----S-EPS-------KFK-GF----------
------------------------------YPFADTDLDT--------------------------------
--FAHMH-YDLNMILQD-Q----------------------LNF-----------------------K---I
DLGI-VN--------SFGWDM--------------GNA-S---F------------------SG--------
----------------LTGQL--------------QR-EE--CDFSGIGVFIR----NDRMTV--IDYTVGT
FYRQ------AAALFKQPPL----S---SV--HNICILP---FK-FEVWMV---T-LFTFI-GFTILIAFLS
R-----------------------------------------------------------------------
--------------------------------------------------MTRR----------------LK
KDEE-----------ETL----------------NVL-----------------------------------
------------------------------------------------------------------------
---------------------------DSVTIVHGAIC-------QQG----------YTM-NLNAGSI---
--RVAIFV------LFL-----TAVFLFTSYSASIVA--LLQ-SPS-N-SIKTINDLV-ESSMT------FS
AQ----------------------D---------------------------NPYNDVYF--G---------
--------------------------------ETDDPLLR-KLYDKKMR---PHGT----------------
-------------------------QKFTLASAGIAR-IRT-------EFHGFM--IDFVSAYKLISQ-LWL
E-------------------------EEKCGLSEIQ----LFK----LPMLALAVVKR------SGYKDILK
QKLIHQQ--------EVG----LKNRIIRRW-----------------------------------IPAKPM
CDSS--------------------NRANQFV-----------SVSIKEIYPMLQIYGFGLCI-SIV----IL
FVE----------------------------------------------------------IVY--------
---------------------------------------------------NTYTD----------------
------------------------------------------------------------------------
------------------------------------------------------------------------
----------------------------------------------------RSEN----------------
LHSN-------------------------------------------------------------------T
YFSIFRFM----------------------------------------------------------------
---------------------------YNK------------------------------------------
--------------------------------
>BmorIR21a/1-854
------------------------------------------------------------------------
MDRRSLYGLL-FIFYIIS----------------------------------SQ------------------
---------------------EIISYHSESL-------------------------LKNAS-RNLLWNKKIT
SIIK---------------EHNDFAYHYESDLHF-------------------GNRIKN-------------
-------VKSKRAVDPVFHGH---------------------------------------------PKTREE
LWYERFLNRSSVF-DQT-----------PSLIKLIQNITLT-YLNECTPVILYDSQIKLK------------
---------------ESYLFQNLLRNFPVSF-----------------------------------------
----------------VHGYINEHSQL---------QEPKLLQPVR-E------------------------
CLHFI---IFLSDVKVS--------AKVLGKQSESK--------V-----VVVAR------------S-SQW
AV------------------H---------------------------------------------------
------------------------------------------------------------------------
-----------------EFLSSSFSR-------GFINLVVIGQSFKED---------------------DDS
---TIESPYI--------------------------------------------------------------
---------------------------------------------------LYTHKLYTDGL----------
--------------------------GASK-------------------------PVVLNSWSHGKFSR---
----------------NVNL------------FP--------------------PKMTGG------------
---------YAGH----------------R-VV-VAAAN-----Q-PPF-------VFRRIFYKK-------
IYRIKSDLDG-----------------------GNPR-VV--------------------------------
--WDGIE-IRLLHLLAE-K----------------------NNF-----------------------S---I
EIVE-PQ-E---LH-L-GSG------------------------------------------DA--------
----------------VAKEI--------------AK-GR--ADIGVAGMYLT----IDRTRE--MDVTFAH
SQD------CAVFITLMSTA--LPR---YQ----AILGP---FH-WHVWVA---LTLTYLF-GMFPLAF---
------------------------------------------------------------------------
------------------------------------------------------------------------
--------------SDKH------------------------------------------------------
------------------------------------------------------------------------
-----------TLRHLIN---NSGEIENMFWYVFGTFTN-CFTFLGRN----------SWS-KTDKITT---
--RLLIEIGKIFPCYYFRMVLDFTIIITSCYTGSIIA--FVT-LPMFPETVDTIHQLLAG-------FYRVG
TL----------------------D---------------------------RGGWERWF--L----NSS--
-----------------------------------DPNTN-KL-LKKL------------------------
-------------------------ELVPNVEAGIMN-TTKAF----FWPYAFL--GSKAELEYIVQS-NFT
------------KTT-----------SKRAVLHISN--ECFVPFG-----VTIGFPNN------SLYTAKLN
NDLRRMV--------QSG----IV----DKI-----VDEVR---------W----EM---------QRSS--
NGKLLSA------VGGSLKV-SAAEEK---------------GLTLEDTQGMFLLLAAGFLI-AAT----AL
ISE----------------------------------------------------------WIG-GFSK---
--------------------------------------------LCR--FRKKKNT----------------
-------------------------------------------------LVNSSTKEDSINMPPTDSK----
------------------------------------------------------------------------
-------------------------------------------------------------------DFKTE
TESVLHFCSRS-------------------------------------TSPGSNES----LDGQII-NVTEE
SIEIHKQFTSE-----------------------------------------WDSRRSS-SVD---------
LEKEVKEIFERDLRRRGAALXXXXSTASNNAFGDA------------------VK-----------------
--------------------------------
>BmorIR25a/1-932
-------------------------------------------------------MCRSSHIFQNS------
----MPLFVVFLQFFI-FRLIVS------------------------QTTQ---------------------
--------------NINV----LLINEENN---------ALAEKSFEIAKEYVRRNPSLG----LAIEP---
------VIVVG-NRSDAKTFLENVCRKYNDMLSSK-----------------------K-TPHVVLDFTMT-
-------GVGSETIKSFTAAL-----------ALPTISGSFGQ--------------TGDLRQWRSLNANQT
KFLLQVM---PPA---------------DILPESIRAIVTK--QDITNAAIIFDELFV--------------
---------------MDHKYKSLLQNIPT-------------------------------------------
--------------------RHVITPVKSFNK---EDIKTQLRSLREL-DIV--------------------
--NFF----IVGSLRTI--------KNVL-DAADE---------N-----QYFGR------------K-TAW
FAFSLD-KGDITCGC-----------KDATIVYM---RPTPDA----------------KSRD-------RL
GKIKTTYSMNGE--------PE------------------------------------ITSAFY-FD-----
-----------------LSLR--TFL-------AVKSLLDSG---------------------KWPNNMKYI
---TCDDYDGKNTPNRT-LD--------------------LKLAFQ---EVK----------ETPTYAPFYI
P--GDDPMNGRSYME---------------------------F-------STDLSAV----------TVKDG
A-------------------------SIGS--------------------------KALGTWKAGLN-----
-----------SPLS----L-------------------------------TDSDNMSDY------------
---------SAQL----------------V-YR-VVTVE-----Q-QPF-------II--------------
-------RDD------------------------NAP-KG--------------------------------
--FKGYC-IDLIEEIRQ-I----------------------VKF-----------------------D---Y
EVTL-SP-D---GN--FGTM--------------DENG-N---W------------------NG--------
----------------IIKEL--------------IE-KR--ADIALTSLSVM----AERENV--VDFTVPY
YDLV-----GITIMMKLPRT--PTS---LF----KFLTV---LE-NDVWLS---I-LAAYF-FTSFLMWVFD
KW----------------------------------------------------SP----------------
-------------------------------------------------YSYQ-------------------
-NN-----------REKY-------------------K----------------------------------
------------------------------------------------------------------------
-----------DD--EEK---REFTLKECLWFCMTSLT-------PQG----------GGE-APKNLSG---
--RLLAAT------WWL-----FGFIIIASYTANLAA--FLT-VSRLDTPIESLDDLSKQYKIQ------YA
PL----------------------N---------------------------GSAAMTYF--E----RMAAI
EVRFYEIWKEMSLNDSLSDVERAKLAV---WDYPVSDKYS-KM-WQAM-----KEA----------------
-------------------------GLPNSIEEAVQR-VRDSKSSS--EGFAWL--GDATDVRYYVLT----
----------------------------SCDLQMVG--DEFSRKP-----YAIAVQQG------SPLKDQFN
NAILQLL--------NRRRLEKLK----ENW-----WNN---------------------------NPKAMK
CEKQDDQ-----------------SD----------------GISIQNIGGVFIVIFMGIGL-ACI----TL
GVE----------------------------------------------------------YWW--------
---------------------------------------------------YKWRR----------------
-----------------------------------------------------------------RPIV---
-----------------------------------------------------------------------G
DV------------TQVEP----A----------------------------K-------------------
STRNNIGNFVKGEGF---------------------------------------------------------
----------------------------------------------------------TFRSR---------
---------------------NFGLSDLKQKF----------------------------------------
--------------------------------
>BmorIR40a/1-677
------------------------------------------------------------------------
------------------------------------------------------------------------
------------------------------------------------------------------------
------------------------------------------------------------------------
------------------MTK---------------------------------------------------
--------------------------LPKDFNVAIKDIAESLPSKEMTVVRGNSTNIRS-------------
-------------QDVFELLRLLCQH----------------------------------------------
------------------NIQVVNLDIAA-----MENKEMYYGYLKKALDVSDE------------------
RTNLI----LCEPYE-C--------ENLL-LELRE---------N-----NLIHR-----------------
------------------------------------------------------------------------
------------------------------------------------------------TILYIFFW----
-----------PYGSVSDRFLNTMV--------EAMRVAVITNPRESV------------------------
------------------------------------------------------------------------
------------------------------------------F-------RIYYNQ----------------
----------------------------ATPN-------------------RLNHLSLVNWW---AFRLY--
----------------KSPL------------LPSA------------------DKVYKN------------
---------FRGR----------------V-FD-VPVLH-----A-PPW-------HFVKYNN---------
--------D-------------------------------------------------SSINV---------
--TGGRD-DKLLKLIAN-K----------------------LNF-----------------------R---Y
RYYD-PP-DR-----SQGS-------------GIIGNG-T---F------------------KG--------
----------------TLGLI--------------WK-RQ--ADFFLGDVTMT----WERLQA--VEFSFLT
LAD------SGAFLTHAPAK--LSE---TL----AIIRP---FR-WEVWPL---V-CATLF-ITGPALWIVI
AAPSL---WQR-------------------------------------------------------------
----------------------------------------------------KKR-----------------
-D----------------------------------------------------------------------
------------------------------------------------------------------------
---------------------QMGLLNNCCWFTVTLFL-------RQS----------STK-EPSSTHK---
-ARLVTVL------ISLG----ATYVIGDMYSANLTS--LLA-RPAKEPPIGTLPALEEAMRE---HGYELV
VE----------------------S---------------------------HSSSLSIL--E----NGTGV
--------------------------------------YG-RL-AKLM----KRQRV---------------
------------------------Q-RVHNVEAGVRL-VLNRR-----R-VAVL--GGRETLYYDTER----
--------------------------FGSHNFHLSE--KLYTRYS------AIAFQIG------SPYLETIN
NVVMTLF--------EAG----IL----GKM----TTDEYK----------NLPEQS---------RRSEPV
TESENLSTEKTGETAAVTQI-QNETSKG-LE-----------PVSLTMLRGAFCLLGIGHLL-AGV----TL
LIEIQLYRRARKRALPPQTRNPTNTFKAKAKK--------------------------CILRGW--------
----------------------------------------------------RRIKAAAIL-----------
------------------------------------------------------------------------
------------------------------------------------------------------------
----------------AIDRALAP---------------------------DRG------------------
------------------------------------------------------------------------
------------------------------------------------------------------------
-----------------ID-----------------------------------------------------
--------------------------------
>BmorIR41a/1-587
------------------------------------------------------------------------
------------------------------------------------------------------------
--------------------IEILL-------------------------------------QII-------
-----------------------INKYLSE------------------------------------------
-------------------------------SYCLVVISE-TP-----------------------------
--------------------------LSVKLP----------------------------------------
-------------------MSFTYLDPKK-------------------------------------------
-----------------EHFSVETLL------------------KLSE--------------------E--G
CSDY-----------------------IIRM---------------EDPRQFMNALEEIRPMSMVRRSDKKL
VILPVT------------------------------------------------------------------
---DDENSMEPIL-----------------------------------------------------------
------------------NLLTMKES-------SYYAHILLIL----------------------PTQ----
------------------------------------------------------------------------
-------------TER--------------------------F-------ECLAFNLITHRFV---------
--------------------------GS------------------DSE---SKLPIILDRWYSCTNH----
------FEN-------NVYL---------------------------------FPNDLKN------------
---------LNGK----------------T-MK-ISTF-I----Y-KPY-------VLLDVD----------
------------------------------TAVAPLGRDG--------------------------------
--IE----IRMIDEFCR-W----------------------INC-----------------------TVQ-I
IRED-VD--------LWGEIY--------------ENE-T---G------------------IG--------
----------------VIGSV--------------VE-GR--SDFGIAALYSW----YEEWKA--MDFSVSV
VRSA------VICLVPAPRV--LES---WE----LPFLP---FG-KSIWIA---V-VITFV-YASIGLTIA-
------------------------------------------------------------------------
------------------------------------------------------------------------
-----Q------------------------------------------------------------------
--------------------------------GCSS------------------------------------
--------------------------NKALLIVFGTII-------SQSQ----------YI-VSDSWRI---
--RSVIGW------LLV-----SSLILVSAYGAGLAS--TFT-VPQYEPSIDTVQDLL-NSRME------WG
AN---------------------HEAWTFS----------------------L-------------------
-------------------------------ALSSEPVAK-KLIKQFKIY--SFEELQRRSFL---------
-------------------------RKM---AFSLEE-LPA-------GTFAIG---------------EYL
S-------------------------KEAVQDMQLM----LEFFY--FDHCVAMLHKN------SPYTEKLS
ELIGRLH--------QSG----LLLAWESQV-----------------------------------SLKYLD
YKIQLEIRLSR----------ARSDV-GDLK-----------PLNFNHVEGIFLIFITGTIL-STL----FF
ALE----------------------------------------------------------IFI--------
---------------------------------------------------GKQAR----------------
------------------------------------------------------------------------
------------------------------------------------------------------------
----------------------------------------------------KK------------------
------------------------------------------------------------------------
------------------------------------------------------------------------
------------------------------------------------------------------------
--------------------------------
>BmorIR64a/1-590
------------------------------------------------------------------------
------MN------------------------------------IL----GLN----IISFLC---------
---------------SLDISS-VIE-----------------------------------------------
--------------------------VF--------------------------------------------
---------KCKHVRDVIV------------FHCFKE-----------------------------------
----------------------------NQLIL----------------------PQRM-------------
-------------------FHFNNF-----------------------------------------------
------------------------------------------------------------------------
--------------------------------RTVF--------------VFISN------------N-ISW
ELPNSYPK----------------------------IGVLINTSC--------------D----------GW
EKFQEFQNSH---------------------------TWVYYTD-----------------NLTSTIT----
------------------ALSTFPIE--------INSDVTVVY----------------------KENSA--
------------------------------------------------------------------------
------------------------------------------Y-------Q--VFDTYNTGRK---------
--------------------------NNGVF-----------------------NVNYIGHINP--------
----------GLQTNLKFTT-------------------------------------R-N------------
---------LNGV----------------T-LK-STVV-I----L-KKV-QY---ESFEEYL----------
------------------------------RKTEQTGLDS--------------------------------
--VHKHKFFQLLQYISE-M----------------------YNI-----------------------T---Y
DLIR-TN--------TWG---Y------------AHDG-R---I------------------DG--------
----------------MVGSL--------------QR-HE--ADVGGSPIFFK----TDRAYV--VDYVAET
WPSK------QSFIFRHPKH----P---TGV-HTVYSRP---LS-NSVWYC---V-IAFLF-VTASTVFFML
KF----------------------------------------------------------------------
---------------------------------------------NI-------------------------
-DEIER------------------------------------------------------------------
------------------------------------------------------------------------
-----------------AE--TSQ--SLAFLFAWSAIC-------QQG----------MSL-RRNSLAL---
--KVVVFV------TFV-----CSITLYQYYNATVVST-LLK-ESP-I-TIRTLKDLL-QSDLK------VG
VE----------------------D---------------------------VAYVKDYF--A---------
--------------------------------HTKDPIAI-TMYEKKIV-----TGNNR-------------
--------------------------NFFDPEYGMSL-VKK-------GGYAFH--VDTVYSYGIMKK-TFT
E-------------------------REICEIHDVT----MYP----PQKMGAVLKKN------SPYRNYFA
IGIRRLW--------ETG----LMQRMKHIW-----------------------------------DEPKPP
CVRT---------------------QDSSIF-----------SVSILEFSTPLFIVVFGVIA-SVV----VL
LCE----------------------------------------------------------TLF--------
---------------------------------------------------DTL------------------
------------------------------------------------------------------------
------------------------------------------------------------------------
------------------------------------------------------------------------
-----------------------------------------------------------------------F
NMR---------------------------------------------------------------------
------------------------------------------------------------------------
--------------------------------
>BmorIR75d/1-562
------------------------------------------------------------------------
------VNIQ--------------------------------------------------------------
------------------------------------------------------------------------
------------------------------------------------------------------------
------------------------------------------------------------------------
----------------------------------------------------------NNF-----------
------------------------------ANAPE-------------------------------------
---------LPAYD-----FRREGV-------------------VLDL--------------------N---
CPNS--------------------KL-ILEK-ASKN--------------RAFIH------------R-YTW
LLIHNSTYK---------------------------------------------------------------
--------------------------------------------------------------LETIQK----
------------------ILSDAAVL--------PDADVTWCA-----------------------------
---ADDI-----------------------------------------------------------------
------------------------------------------------------LDIHRLNEH---------
--------------------------QPYVV-------------------------MDLG--LS-----VNS
TIEDL------DAVWSTIPT---------------------------------AATRRRH------------
---------LNNL----------------T-IN-AVVI-V----S-QPQ-------YFK-GW----------
------------------------------SDLSNRQIDT--------------------------------
--FPKLT-YPMLMLCAE-D----------------------LRF-----------------------R---F
NLKQ-VD--------EYG-VE--------------LNG-S---F------------------TG--------
----------------TVGLL--------------QR-GR--AELGVASMFMR----SDRWRV--LHFSSAT
VALL------NAFMLRAPAQ----S---SV--SNIFLLP---LS-RGVWCC---A-AALLC-GSAVLLAVLS
------------------------------------------------------------------------
---------------------------------------------------CRL----------------VA
AD-------------PTL----------------QLLTLP--------------------------------
------------------------------------------------------------------------
---------------------------EIFVFSIGTVC-------QQG----------FYI-MPKLSSI---
--RMIMFL------TLL-----TSLFTFTAYSAKIVA--ILQ-TPS-A-AVRTVADLA-DSHMD------VG
IQ----------------------E---------------------------TTYKKVYY--A---------
--------------------------------ESTDPSIL-RLFHRKVA---PLGE----------------
-------------------------RVYMSVVEGVER-MRT-------GLFAFQ--VERSSGYEIISK-TFT
E-------------------------SEKCGLMEIE----AFK----LPMVAVPLRKH------SGYRELFG
TRLRWQR--------EVG----LMSRVRAIW-----------------------------------LAARPR
CEG----------------------RGVGFR-----------AVRLLDMLPALQMLAAGGLV-AVV----LL
ILE----------------------------------------------------------NVY--------
---------------------------------------------------HHYS-----------------
------------------------------------------------------------------------
------------------------------------------------------------------------
----------------------------------------------------RTGN----------------
VLRR-------------------------------------------------------------------T
YRNVFKLV----------------------------------------------------------------
---------------------------CYKCY----TF----------------------------------
--------------------------------
>BmorIR75p/1-436
------------------------------------------------------------------------
------------------------------------------------------------------------
------------------------------------------------------------------------
------------------------------------------------------------------------
------------------------------------------------------------------------
------------------------------------------------------------------------
------------------------------------------------------------------------
------------------------------------------------------------------------
------------------------------------------------------------------------
------------------------------------------------------------------------
------------------------------------------------------------------------
------------------MVD----V-------RPHRE----------------------------------
------------------------------------------------------------------------
------------------------------------------------------------------------
------------------------------------------------------------------------
-----------------------------------------------------LFKRRRD------------
---------VMGR----------------P-LT-MANV-I----Q-DSN-------NTRYHLP---------
-----------------------------REDALELQYDV--------------------------------
--IPKIC-WMTAKLAFQ-M----------------------LNA-----------------------T---P
RYTF-SY--------RWGY-K--------------VNG-Q---W------------------SG--------
----------------MINDL--------------HT-SK--ADLGTNCVVSD----VERLSV--VTYTDML
APFR------VRFVFRQPPL----P---SV--ANIFYLP---FT-GRVWAAVAVC-AMVYT-AA---IYWAS
KWEFN-------------------------------------------------------------------
------------------------------------------------------L---------------EK
RSASQF------------------------------------------------------------------
------------------------------------------------------------------------
---------------------DGT-VGDAMLLTMSALS-------QQG----------CFI-EPKRAPG---
--RIMLFV------LFT-----ALMALYAAYSANIVV--LLQ-APS-N-SITSLAQLA-ASKVT------LA
AN----------------------D---------------------------VDYNHFVF--S---------
--------------------------------LYKDPVRV-MIHKRIDP---ETGN----------------
-------------------------GQFYSLEDGVDM-IRQ-------GFFAFH--SIVEPVYRRIEE-TFL
E-------------------------TEKCDLTEVD----FLS----SFDPFVPVKKD------SPYLELLR
VVKKKKIRCSFKQIRESG----IQSALNRRY-----------------------------------QVPKPR
CSN----------------------KVAAFS-----------SVGIVDLRPVLIMMIYGIIS-SCL----IL
IME----------------------------------------------------------MLV--------
---------------------------------------------------FKM------------------
------------------------------------------------------------------------
------------------------------------------------------------------------
------------------------------------------------------------------------
------------------------------------------------------------------------
------------------------------------------------------------------------
------------------------------------------------------------------------
--------------------------------
>BmorIR75q.2/1-486
------------------------------------------------------------------------
-----------------------------------------------MSGGFQKNTNINE------------
------------------------------------------------------------------------
------------------------------------------------------------------------
------------------------------------------------------------------------
------------------------------------------------------------------------
------------------------------------------------------------------------
------------------------------------------------------------------------
------------------------------------------------------------------------
------------------------------------------------------------------------
------------------------------------------------------------------------
------------------------------------------------------------------------
------------------------------------------------------------------------
------------------------------------------------------------------------
------------------------------------------------------------------------
-------------------V---------------------------------IAVRRRD------------
---------LEGY----------------E-IK-ICYV-L----T-DND-------SIH-HL----------
------------------------------SDEVNDHIDT--------------------------------
--ITKVN-FPSTNHLLD-F----------------------LNA-----------------------E---R
KYVF-VN--------TWGYR---------------ING-T---W------------------NG--------
----------------LTGFL--------------VN-GD--VEIGGSPMFFT----AERTAV--VDFISSP
TPTR------SKFVFQQPKL----S---YE--NNLFLLS---FR-TAVWYS---T-LALIS-LIFTMLLSVT
AWEW--------------------------------------------------------------------
----------------------------------------------------KK------------------
----------------MS----------------QIKTRDIDAG----------------------------
------------------------------------------------------------------------
-----------------VL--RPS-VTDVTMLVFGATC-------QQG----------STV-ELKGSLG---
--RVVMLI------LFL-----TLMFLYTSYSANIVA--LLQ-SSS-S-QIKTLEDLL-HSRLK------FG
VH----------------------D---------------------------TVFNRYYF--S---------
--------------------------------TADEPVRK-AIYEKKIA---PPGVA---------------
-------------------------PQFMSMEEGVKK-MRK-------GLFAFH--METGVGYKFVGK-YFK
E-------------------------SEKCGLKEIQ----YLQ----VIDPWLAVRKN------TPYKEMFK
IGMKRIQ--------EHG----LQNRENRLL-----------------------------------YEKRPK
CSG----------------------RESNFV-----------SVSMVDCYPALLVLSYGIII-AIA----LV
IME----------------------------------------------------------NLW--------
--------------------------------------------------QYRHL-----------------
------------------------------------------------------------------------
------------------------------------------------------------------------
----------------------------------------------------IKG-----------------
-KLE-------------------------------------------------------------------F
FSSVNTIENFNQFEKH--------------------------------------------------------
----------------------PSH-NWKKFY----VI-------------DSAKIKK-INPSTN-------
--------------------------------
>BmorIR76b/1-496
------------------------------------------------------------------------
------------------------------------------------------------------------
----------------------MLF-----------------------------------------------
------------------------------------------------------SNAQRSG-----------
------------------------------------------------------------------------
------------------------------------------------------------------------
------------------------------------------------------------------------
------------------------------------------------------------------------
------------------------------------------------------------------------
------------------------------------------------------------------------
------------------------------------------------------------------------
------------------------------------------------------------------------
------------------------------------------------------------------------
------------------------------------------------------------------------
------------------------------------------------------------------------
------------------------------------------------------------------------
--------------------------------------Q-----N-FPL-------SWIERD-E--------
----------------------------------NGT-VQ--------------------------------
--AYGVA-FKIIDILQQ-K----------------------FNF-----------------------T---Y
EIVI-PH-R---NF-EIGGS--------------KPED-------------------------S--------
----------------LIGLT--------------NT-SK--VDMIAAFIPR-L-V-RFRK-L--VTFS-RD
LDEG-----VWMMMLRRPKE--SAA---GS----GLLAP---FN-NFVWYV---T-LASVL-CYGPCICFLT
HV----------------------------------------------------RS----------------
-------------------------------------------------KLIK-------------------
-NE---------------------------------------------------------------------
------------------------------------------------------------------------
--------------ER------PLRLSPSFWFVYSAFI-------KQS----------TNL-APEANTT---
--RVLFAT------WWL-----FIILLSAFYTANLTA--FLT-LSKFTLDIETPEDLY-KKNYR------WV
SV----------------------E---------------------------GGSVQYTV--K----T----
-----------------------------------QDEDL-YY-LNKM----VTSGRAE-------------
------------------------FRTLSPDQEYLP--IVK-------AGAVLV--KEMISLEHLMYG-DYL
T------------KTREGVEE-----AKRCTYVVAP--KPFMKKP-----RAFVYPVG------SKLKSLFD
PTLAYIL--------QSG----II----DYL-----EHKD--------------------------LPSTTI
CPLDLQS-----------------KDR---------------QLTNSHLMMTYYIMCVGLAS-GLA----VF
VVE----------------------------------------------------------ILVKRYINI--
--------------------------------------------KIK--PIDKVKLKKFKRS----------
------------------------------------------------------------------------
------------------------------------------------------------------------
------------------KRSPRY----------------------------DD-------------SGPP-
-------PYESLFVKPKFKDSEKRW-----------------------------------------------
--K---MIN----------------------------------G------------REYYVYEDARG-----
-GTRLVP------------VRTPSAFLYR-------------------------------------------
--------------------------------
>BmorIR8a/1-511
------------------------------------------------------------------------
------------------------------------------------------------------------
------------------------------------------------------------------------
------------------------------------------------------------------------
------------------------------------------------------------------------
------------------------------------------------------------------------
------------------------------------------------------------------------
------------------------------------------------------------------------
------------------------------------------------------------------------
------------------------------------------------------------------------
------------------------------------------------------------------------
------------------------------------------------------------------------
------------------------------------------------------------------------
------------------------------------------------------------------------
------------------------------------------------------------------------
------------------------------------------------------------------------
--------------------------------------------A-VPW-------TLPKL--DP-------
ETG-DPLYNE------------------------DGQ-PI--------------------------------
--YEGYC-VDLIQKLSE-A----------------------MNF-----------------------D---Y
EIVS-PR-S---GG--FGRR--------------LPNG-S---W------------------DG--------
----------------VVGDL--------------TT-GE--TDIAVAALTMT----AEREEV--IDFVAPY
FEQT-----GILIAIRKPIR--KTS---LF----KFMTV---LR-TEVWLS---I-VAALV-LTGFMIWLLE
KY----------------------------------------------------SP----------------
-------------------------------------------------YSAK-------------------
-NN-----------PGAY------------------------------------------------------
------------------------------------------------------------------------
--------------PYPC---RDFTLKESFWFALTSFT-------PQG----------GGE-APKALSG---
--RTLVAA------YWL-----FVVLMLATFTANLAA--FLT-VERMQTPVSSLEQLARQSRIN------YT
VV----------------------E---------------------------GSSTHQYF--I----NMKFA
EDTLYRVWKEITLN---ATSDQAQYRV---WDYPIREQYG-HI-LLAI-----NAS----------------
-------------------------GPVADAETGFKQ-VNDHTDAD----FAFI--HDSAEIKYEVTR----
----------------------------NCNLTEVG--ELFAEQP-----YAIAVQQG------SRLQEDIS
RALLELQ--------KERFLEQLT----SKY-----WNE---------------------------T-LRQS
CSDADE------------------SE----------------GITLESLGGVFIATLFGLGL-AMI----TL
AWE----------------------------------------------------------VFY--------
---------------------------------------------------YKRKEK---------------
------------------------------------------------------NKVQSTKENVERPP----
-----------------------------------------------------------------------I
KS------------AKLGGKMA-V------------------------------------------------
--------------------------------------------------------------------GVAR
LRKRATKIG----------------------------------------KKKNVTIGDSFK-----------
-----------------------PSVSYISVYPKG-DYR---------------------------------
--------------------------------
>BmorIR93a/1-862
------------------------------------------------------------------------
--MK----IWVLGVLCLAISV-----------------------------QGE-------------------
----------------DFPS--LI--------------------TAN---------ASIA----VILDRQYL
GDK-----------------YQTVLDELKDYIKELARVELKHGGVLVHYYSWTNISLNK-GFLAVFSIASCE
DTWELFSRTEEEDLLLFALTE----------VDCPRLP-------------------------------QRS
AITVTYSE--PG----------------EELPQLLLDLRSSNAISWKSAVILHDDTL---------------
-----------GRDMVSRVVQSLTSQIDEES-----------------------------------------
----------------ARPVSVTVFKMKHEMN-EYLRRKEMHRVLSKL-PVKY------------------I
GENFI----AIVTSDVM--------TTMA-EIARE---------L-----LMSHT------------M-AQW
LYVISDTNAHASNLS--------------------GFINTLNE--------------GENVAF-------IY
NITENGPDCK--------------------------------------------------NGLMCYS-----
-----------------QEMMSAFIS-------ALDAAIQAEFDV-----------------------AAQV
---SDEEWEAIRPSKVQRRD---------------ILLKHMQQYI---------------------------
--------LAKSVCGNC-------------------------T-------LWRALAADTWGV-----TYR--
------QNDVPEQINEHANGSTGVI----E----------------------HLELMNVGIWRPIDAMT---
-------------------F-----------------------------ADLLFPHVHHG------------
---------FRGK----------------E-LP-IITYH-----N-PPW-------TFLQAN----------
---------------------------------ESGAIVK--------------------------------
--YSGLM-FDIVNQLAK-N----------------------KNFQRLPHPSNRNALLLHGRNRQGGGT---Y
PCGL---------------T--------------KGPI-T---Y------------------N---------
-----------NIPLYFRAVF--------------IA-HQ---------AGVN----LKNNYYRCINYTIPV
STQ------PHTFIVARPRE--LSR---AL----LFLLP---FT-TDTWLC---L-GFAVI-LMGPMLYIVH
RL----------------------------------------------------SP----------------
-------------------------------------------------Y----------------------
--------------YEAM------------------------------------------------------
------------------------------------------------------------------------
-----------EI-TREG---GLATIHNCLWYIYGALL-------QQG----------GMY-LPRADSG---
--RLVIGT------WWL-----VVLVIVTTYSGNLVA--FLT-FPKLEAPVTTISELLKNSDAYT-----WS
VT----------------------K---------------------------GSYLEMEL--K----NSE--
-----------------------------------EPKYK-RL-IKEAEL--LKETGGI-------------
------------------------EGTIHAARGTLDR-VRG-------QRHLIF--DWRLRLTYLMSA-DHI
A-----------T--------------ETCDFALAV--EDFMEEQ-----VAMIVPAG------SPYLPVIN
KEINRMH--------KAG----LI----SKW-----LSAY--------------------------LPKPNR
CLKISTVT-------------QEVSNH---------------TVNLSDMQGSFFVLFLGNDKIYVY----MY
IAE------------------------------------------------------LI-------------
------------------------------------------------------------------------
------------------------------------------------------------------------
------------------------------------------------------------------------
------------------------------------------------------------------------
------------------------------------------------------------------------
------------------------------------------------------------------------
------------------------------------------------------------------------
--------------------------------
>CclyIR25a/1-678
------------------------------------------------------------------------
------------------------------------------------------------------------
------------------------------------------------------------------------
------------------------------------------------------------------------
------------------------------------------------------------------------
------------------------------------------------------------------------
------------------------------------------------------------------------
------------------------------------------------------------------------
----------------------------L-DAATA---------N-----GIFGR------------K-YAW
YALSKG-DEDIQCGC-----------ENSSVILM---RPHTSP----------------ETRG-------RL
TMLQRDYDLTAE--------PI------------------------------------IDSAFY-FD-----
-----------------FALR--GLK-------AAAKMVEQG---------------------AY-ENFNYI
---KCEAFDEANPPVRENFD--------------------LSSALE---KVQ-----LTDTWAPVSWG----
-------GNGLNFMD---------------------------L-------ALGMEKF----------LILAA
R-------------------------TVER--------------------------KSLGDWAAGMP-----
----------HGKFM----F-------------------------------KAGQTLDDY------------
---------QVVT----------------V-YR-ITTVL-----Q-PPF-------IM--------------
-----KRTNE------------------------EGE-VE--------------------------------
--YYGYC-IDLINEIKQ-I----------------------VEF-----------------------E---Y
EIYE-AP-D---GK--FGNM--------------NENE-E---W------------------NG--------
----------------MVLEL--------------VE-KR--ADIALASLSVM----AERENV--VDFTVPY
YDLV-----GITILMKKPKV--PTS---LF----KFLTV---LE-PEVWIC---I-LFAYG-FTSILLYIFD
RF----------------------------------------------------SP----------------
-------------------------------------------------YSYQ-------------------
-NN-----------KEKY-------------------K----------------------------------
------------------------------------------------------------------------
-----------DD--DEK---REFTFKECLWFCMTSLT-------PQG----------GGE-APKNLSG---
--RLVAAT------WWL-----FGFIIIASYTANLAA--FLT-VSRLDTPIESLDDLSNQYKVQ------YA
PM----------------------N---------------------------GTSTMTYF--E----RMAYI
EKKFYEIWKDMSLNDSMSNVERAKLAV---WDYPVSDKYT-KM-WQSM-----QEA----------------
-------------------------GLPTDFDQALER-VRKSTSSS--EGFAYI--GDATDIRYLVLT----
----------------------------NCDLQIVG--EEFSRKP-----YAIAVQEG------SPLKDQFN
DAILKLL--------NQRKLETLK----ERW-----WNQ---------------------------NPEKKE
CEKDDDQ-----------------SD----------------GISIENIGGVFIVIFVGIGL-ACV----TL
AFE----------------------------------------------------------YWW--------
---------------------------------------------------YKHRK----------------
-----------------------------------------------------------------DPSV---
-----------------------------------------------------------------------S
DS------------AKVLA----V----------------------------RA-----------------Y
P----------------------------------------------------------------------D
DRK------------------------------------------------------PGFQAQ---------
-----------------------EKSNFSTEYG---------------------------------------
--------------------------------
>CclyIR93a/1-277
------------------------------------------------------------------------
------------------------------------------------------------------------
------------------------------------------------------------------------
------------------------------------------------------------------------
------------------------------------------------------------------------
------------------------------------------------------------------------
------------------------------------------------------------------------
------------------------------------------------------------------------
------------------------------------------------------------------------
------------------------------------------------------------------------
------------------------------------------------------------------------
------------------------------------------------------------------------
------------------------------------------------------------------------
------------------------------------------------------------------------
------------------------------------------------------------------------
------------------------------------------------------------------------
------------------------------------------------------------------------
------------------------------------------------------------------------
------------------------------------------------------------------------
------------------------------------------------------------------------
------------------------------------------------------------------------
------------------------------------------------------------------------
------------------------------------------------------------------------
------------------------------------------------------------------------
------------------------------------------------------------------------
------------------------------------------------------------------------
-----------GL-YDGK---GLFELQNCAWYVYGAIL-------QQG----------GTK-LPLSNSG---
--RLVVGF------WWI-----FVLIVVTTYSGNLVA--FLT-FPQIENPVSTLDDLLKEKDTMT-----WG
FI----------------------E---------------------------GTVLDNYF--Q----EAE--
-----------------------------------GK-FK-DV-GERSEK--HADK----------------
-----------------------------KREELYVR-VRD-------TDHAFL--EWEANLLFIIED-RFR
M-----------T--------------DSCEFSLGR--EKFYHES-----VALALPPT------SPYIEHFN
AELKKMQ--------VGG----LI----QKW-----KKDY--------------------------WPRKNK
CSDTAYGG--------------GDANR---------------TVSLSDMQGSFFLLFIGFLI-AAV----II
TGE------------------------------------------------------CIIRSFW--------
---------------------------------------------------GKSA-----------------
------------------------------------------------------------------------
------------------------------------------------------------------------
-------------------------------------------------------------------PGSRT
STGTLVKPFMA-------------------------------------------------------------
------------------------------------------------------------------------
------------------------------------------------------------------------
--------------------------------
>Ccly_CEF34375.1/1-357
------------------------------------------------------------------------
------------------------------------------------------------------------
----------------EVVR-ALA------------------------------------------------
------------------------------------------------------------------------
------------------------------------------------------------------------
-----------------------------------------------------SAG----------------
------------------------------------------------------------------------
------------------------------------------------------------------------
------------------------------------------------------------------------
------------------------------------------------------------------------
------------------------------------------------------------------------
------------------------------------------------------------------------
------------------------------------------------------------------------
------------------------------------------------------------------------
------------------------------------------------------------------------
------------------------------------------------------------------------
------------------------------------------------------------------------
------------------------------------------------------------------------
------------------------------------------NF-----------------------T---L
NFQE-VP-P---GE-VWGEL--------------LPNG-S---W------------------NG--------
----------------IIGML--------------GS-GA--ADFAIADIFITS-L-WGRTDH--QHFSAPF
DQ-------GVNCVIMRVPP--PLPR--WQ----APLWP---FR-EDTWQA---F-LVGFV-LSGPLLYCLA
RG----------------------------------------------------SA----------------
-------------------------------------------------RSLG-------------------
--------------KTSY------------------LE----------------------------------
------------------------------------------------------------------------
------------------------SLTSSYLYATGMHL-------QEP----------LAR-EPITNTS---
--RVIVAF------LWL-----YAMVLGFSYSSNLTA--FLT-VTRQPRTIDTYKDLYESRLTIVGLGPTLG
SL----------------------M---------------------------ETSVNFYL--R----EL---
--------------------------------------YK-Q--FAPL------------------------
----------------------------PSDDAAVQA-VLD-------GRAGYI--TSYHNSKYIVAK-LNS
A-----------QR--------------TPILRVMK--ECTMPFS-----VAVGLQSN------TPLKPRID
LVTYKIV--------ESG----LV----SQW-----FKESV---------WIATRE----------NRMQQK
GTNKEEET----------------NDET--------------------------------------------
--E---------------------------------------------------------------------
----------------------------------------------------------------------V-
------------------------------------------------------------------------
-----------------------------------------------------------------------F
RV------------LPLK------------------------------------------------------
------------------------------------------------------------------------
------------------------------------------------------------------------
------------------------------------------------------------------------
--------------------------------
>CquiIR21a/1-914
------------------------------------------------------------------------
--MKSVLLISAFCFVWMELLLAWQQQS---------------------SDPYRQ------------------
---------------------ALVNYRSDAP--------------------------KNKF-YELSSEQYIP
GTVD-------------------------ADSG---------------------------------------
-------VREKRLSDPTFRGN---------------------------------------------PKTREQ
IWAKKFAHILVND-RQS-----------KSLVDLLIRVVTK-YLHACIPIILFDSYVEQK------------
---------------EGLMMESLFRQFPLTY-----------------------------------------
----------------TCGKIGLNYTL---------ENPEILATTASK------------------------
CRSYI---IFLSDALMT--------RHIIGPQLTDY--------V-----VVIPR------------S-SQW
KL------------------Q---------------------------------------------------
------------------------------------------------------------------------
-----------------DFLSSKESR-------DILNLLVIGESYSAG---------------------KSA
---NEEVPYV--------------------------------------------------------------
---------------------------------------------------LYTHDLYIDGL----------
--------------------------GSNR-------------------------PIVLTTWMNGKFSRT--
----------------NVDL------------FP--------------------KKIRKG------------
---------FSGH----------------R-FT-VALAH-----Q-PPF-------VFKQL-----------
------STDA----------------------VGNIA-IR--------------------------------
--WDGIE-IRVLKTMGN-Y----------------------LNF-----------------------T---I
DYKE-PS-K---GY-L-GPG------------------------------------------DA--------
----------------ITDEV--------------ER-RQ--ADIGVAGAYVT----IERNVN--TEMTVSH
SSD------CSAFITLMSSS--LPRQDLYR----AILGP---FQ-WPVWLA---LTLIYLL-AIFPLAF---
------------------------------------------------------------------------
------------------------------------------------------------------------
--------------SDKL------------------------------------------------------
------------------------------------------------------------------------
-----------SLRHLIG---NWSEIENMFWYVFGTFTN-SLTFTGEN----------SWS-NTKKTST---
--RMLIGI------YWM-----FTIIITSCYTGSIIA--FVT-MPVLPDTVDTVAELRRG-------FYRVG
TL----------------------D---------------------------RGGWERWF--L----NSS--
-----------------------------------DASTA-KL-LKKL------------------------
-------------------------EFVSSLEEGIKN-VTDAW----LISYAFI--GSKAELNYLVQS-NYS
D-----------ESH-----------NKRYELHVSK--ECFSLFG-----VSFVLPQK------SVYRDKFN
NAILYMQ--------EAG----II----GKL-----SKDVS---------W----DM---------QRTS--
DGRFRQA-----SVGKTLRSPTAGAEK---------------GLTLGDTEGMFLLMGIGYLL-GLA----VL
ISE----------------------------------------------------------WIG-GCTN---
--------------------------------------------KCKELIEARKDRF---------------
------------------------------------------RR------------SSTSSIPASSAS----
---------------SANQNSPRRR--PTGK------------------EYNLMYNGD-----------SSS
QALT----------PRAGFDD----------------------------------------DSGSDISEGTR
TRRTLSESLQDVGQNTLQ---------------------------ELYDGPNRRHSTIVYIDGKMM-SEEEA
QRYAATK----------------------------------------------KSNRSHSSLGS--V-----
VEHEVTRLFKFLDDRKGSHEEHRPKHSRHHSRS--------------------IEVAAEVN-RMVDDAE---
-----KQVVEKSFGEELLH-------------
>CquiIR25a/1-818
------------------------------------------------------------------------
------------------------------------------------------------------------
------------------------------------------------------------------------
-----------------------VCSKYSEALNTN-----------------------R-MPHVILDTTLT-
-------GVASETVKSISVAL-----------GIPTVSTSFGQ--------------EGDIRQWRSLSPEKG
NYLLQIM---PPT---------------DMIPEVIRSIIIY--MNITNAAILYDDSFV--------------
---------------MDHKYKALLQNIPT-------------------------------------------
--------------------RHVITSIG--ND---KDRGEQIEKLRNL-DIN--------------------
--NFF----ILGSFPSI--------RKVL-ESAK----------R-----EFFER------------N-FAW
HAITQF-QGELSSNI-----------ENATIMLL---RPVSDS----------------KSKD-------RL
GVIRTTYNMKQE--------PQ------------------------------------TSSVFY-FD-----
-----------------IALR--TFL-------AIKNLFYDD---------------------A---KNDY-
------EYD----PPYT-MD----------------------QDFD---RITI---KVRDLREKLDNG----
-------FDGKCLSRL-----------------------RAYF-------HRVMRLV----------TTNDD
E-------------------------KVRK--------------------------RELAEEMLQIF-----
-----------VTFN----VNPDKQPDEISDGNPE-----------KEETEKEEASLKKI------------
---------L--L----------------L-IN-VYFLQ-----Q-EPF-------IF--------------
-------RDP------------------------SAP-KG--------------------------------
--FKGYC-IDLLDEIAK-I----------------------VKF-----------------------D---Y
EIKA-VE-D---GK--FGNM--------------NEKG-E---W------------------NG--------
----------------IVRKL--------------ID-KQ--ADIGLGSMSVM----AERETV--IDFTVPY
YDLV-----GISIMMQLPST--PSS---LF----KFLTV---LE-TNVWLC---I-LAAYF-FTSFLMWIFD
RY----------------------------------------------------SP----------------
-------------------------------------------------YSYQ-------------------
-NN-----------REKY-------------------K----------------------------------
------------------------------------------------------------------------
-----------ND--DEK---REFNIKECLWFCMTSLT-------PQG----------GGE-APKNLSG---
--RLVAAT------WWL-----FGFIIIASYTANLAA--FLT-VSRLDTPVESLDDLSKQYKIL------YA
PL----------------------N---------------------------GSSAMTYF--Q----RMADI
ESRFYEIWKEMSLNDSLTPVERSKLAV---WDYPVSDKYT-KM-WQAM-----QEA----------------
-------------------------GLPNSLDEAVER-IRNSTSAS---GFAFL--GDATDIRYKVLT----
----------------------------NCDLQMVG--EEFSRKP-----YAIAVQQG------SPLKDQFN
NAILMLL--------NKRQLEKLK----EQW-----WKN---------------------------DDIQSK
CEKPDDQ-----------------SD----------------GISIQNIGGVFIVIFVGIGM-ACI----TL
VFE----------------------------------------------------------FWY--------
---------------------------------------------------YKYRK----------------
-----------------------------------------------------------------NIKI---
-----------------------------------------------------------------------V
DV------------MEAND----E----------------------------NS------------------
------------------------------------------------------------------------
------------------------------------------------------------------------
------------------------------------------------------------------------
--------------------------------
>CquiIR31a/1-539
------------------------------------------------------------------------
------------------------------------------------------------------------
--------------------MYFLW-----------------------------------------------
-----------------------------S------------------------------------------
--------ELSKTARLLVLH--------YKTSRCRQS-----------------------------------
---------------------------KGTLVVPSKKV--------SNLFISTND-----------------
------------ENISARFINLAG--LN-SKDPTSFLPH---------------------------------
-----------------NSYAITTC-------------------IFDY-----------------------S
CTNS--------------------LQ-VLQA-FSSL--------------RYFNT------------T-YSW
LFLADN------N-----------------------------------------------------------
-------------------------------------------------------------SRTDVNH----
------------------ILGKLMSV-------QMNSDITVAE----------------------PVPES--
---NGTS-----------------------------------------------------------------
------------------------------------------F-------E--LVDIYAKGRH---------
--------------------------L-------------------CRD----VYRNVYGRWSYEGGL----
----------------------------------------------EMVANYRRYYVRGN------------
---------FNGL----------------Q-VR-GTTV---------DNVTS-QDV---DRIL---------
-----------------------------SVPGTEQGIVS--------------------------------
--FVKYH-YALLVMLRD-Y----------------------HN-----------------------------
------------------------------------------------------------------------
------------------------------------------------------------------------
--FG------AGFIYRITPQ--LSG---ATG-GGNFFTP---FE-DSVWIA---S-LITL----TAILVILK
FSVF--------------------------------------------------------------------
-------------------------------------------------IIFKSA---------------SN
EP----------------------------------------------------------------------
------------------------------------------------------------------------
---------------------NT-SLISYLVDIVGTVS-------QQGI---------AGR-VSARMPI---
--RIILFS------LLT-----LNLVLFNYYTSSVVGG-LLS-SPG-K-GPQTIREII-DSPLK------LA
FR----------------------D---------------------------IGYHKILF--R---------
--------------------------------ETQVPIIR-ELYEKKVQ--PSREGKHTI------------
--P-----------------------VYTDVITAVPY-LQR-------GGYAFH--CEMTEAFQDIAD-QFD
A-------------------------NEICELRTTT---GLFN-D--LRLMSFVVPKR------SMYTEMFR
ITMMRLQ--------EIG----LIKRTLKIN-----------------------------------RIEKPI
CQS----------------------RGRV-L-----------PVEVSGVSTAFAVLGG--------------
------------------------------------------------------------------------
------------------------------------------------------------------------
------------------------------------------------------------------------
------------------------------------------------------------------------
------------------------------------------------------------------------
------------------------------------------------------------------------
------------------------------------------------------------------------
------------------------------------------------------------------------
--------------------------------
>CquiIR40a/1-740
------------------------------------------------------------------------
--------------MKVGIV----------------------------------------------------
------------------------------------------------------------------------
-----------------------------------------WCLF------------------VLLGRSFV-
-------QAYHSQLVPIADPS---------------------------------------------------
--------------------------NHSGMVTGLSEMINLLSPKTLVLLVLNETKIHK-------------
-------------ID--RLTVAIHSY----------------------------------------------
------------------NIPTCIFY----------DLEQYFEYIANNLKNSLD------------------
TTSLL----LCHPAD------------ML-VDLVD---------R-----RLAHR-----------------
------------------------------------------------------------------------
------------------------------------------------------------LSLYIFYW----
-----------GARRLPAGFDRALLR-------EPLRVAVITNPKKKI------------------------
------------------------------------------------------------------------
------------------------------------------F-------RIFYNQ----------------
----------------------------AKPN-------------------NLGELLSANWFDGSDMTFK--
----------------RVPL------------LPTP------------------TEVYKN------------
---------FEGR----------------V-FT-IPVIH-----K-PPW-------HFLTYTNLN-------
ESC------------------------------NDTDTE-------------FDMANVTSFQV---------
--TGGRD-HNLMQLIAA-R----------------------MNF-----------------------T---F
RYIE-PE-EK-----IQGTA--------M---GSGDNV-S---I------------------SG--------
----------------ALGML--------------QR-RE--VDLFLGDVAVT----WERMQA--VEFSFFT
LAD------SAAFVTHAPRK--LSE---AL----ALVRP---FQ-VTVWPL---V-IFTII-LSGPVLYLII
AMPFRLEDWMKGTLD---------------------------------------KA----------------
-------------------------------------------------RRLQVR-----------------
-------RGPPF-YDMQY--IREMGYGLVP--------RADIAG----------------------------
------------------------------------------------------------------------
-----------TPQH------PS--LNRCVWYTINVYL-------RQS----------A-T-IPYNGHV---
-ARFFSIL------LWLC----ATYVLGDVYSAQLTS--QLA-RPAREGPINTLGKLEELMESP-GGGYQLL
VE----------------------R---------------------------QSAFQVAL--A----NSTGI
--------------------------------------LQ-RL-YRIT----QRHPDNE-------------
------------------------SYLVGSVEEGIQI-LLVNS-----K-RAVF--GGRETLYFNTKR----
--------------------------YGAHRFQLSD--NLYTRYS------AVAVQFG------SPFLDSLN
EVIMRLF--------EAG----II----GKI----TVAEYERMFGSKSGG-QFADE------------TVES
TKSDDGVD----ATGKAKKS-AESSEK--LQ-----------PMNLRMLQGAFLALGFGHSV-GAI----IL
LVEN--------------------QLK-------------GIKSVYQRVLGVLTRTGRVVRKIW--------
------------------------------------------------TAIRRSL-----------------
------------------------------------------------------------------------
------------------------------------------------------------------------
------------------------------------------------------------------------
------------------------------------------------------------------------
------------------------------------------------------------------------
------------------------------------------------------------------------
--------------------------------
>CquiIR41a/1-626
------------------------------------------------------------------------
------------------------------------------------MVSL--------------------
-------------LVGL--AVN--------------------------------------------------
-----------------------IPQYFND------------------------------------------
-------------------------------LYCTCFISNTND-----------------------------
--------------------------IDF--ELNFELS----------------------------------
-------------------QPVIWIDIEKANSED--------------------------------------
-----------------------LLS------------------SIE---------------------N--G
CQSF-----------------------ILTE---------------DSWLPFFEGFWYLHDRTVQRFANKKV
IIAL--------------------------------------------------------------------
---DYDSEYFKVE-----------------------------------------------------------
------------------PIFEHVVV-------HDIPQLLVIV----------------------QVE----
---D-DR-----------------------------------------------------------------
------------------------------------------------------IDVVTNKFT---------
--------------------------G-------------------RDT---QQEVILLDSFVPSLGT----
------FLY-------GNEL---------------------------------FPDKLLN------------
---------LQGR----------------F-LR-LAIF-N----Y-SPY-------TFWNEV----------
--NISSDSNAYFEH------------------EASLQVDG--------------------------------
--TE----SRIFSLFCD-T----------------------FNC-----------------------SLE-I
SLDE-AG--------EWGEIF--------------DNR-T---G------------------NG--------
----------------IIGAV--------------VE-RR--ADIGVGALYSW----YHEFTF--LTLSKPI
SRTG------VTCITPKPKL--LSS---WM----TPILP---FT-PNLWAA---V-AVTFV-LASIFALFIN
FMVNKIVLTQ--------------------------------------------------------------
---------VSLKMCC--------------------------------LLKTKCD---------------TL
QDIQVD------------------------------------------------------------------
--------------------------------ICES------------------------------------
-----------------------------FMIIGSMFI-------LQTVLL-------RIN-RNKYISQ---
--MVLIGS------VLF-----VGMMLGNVYSGGLSS--VMT-IPRYQKPIDTLLDLA-NNDLH------WA
ST---------------------HDAWIFS----------------------I-------------------
-------------------------------LMATQPTIL-KLLQNFETH--PKEVLHRHAIQ---------
-------------------------QDL---AYSVER-LPY-------GHFAIG---------------EYI
D-------------------------REVSHYFHLM----IEDIY--WENCVAMSTKT------WPMMDHLD
GLILRVF--------ESG----IQRYWELQV-----------------------------------VSKYAD
NKVQLTIATSR----------HQESS-G-PT-----------ILQPSHLVGAFLLLAFGLAS-GFM----IF
VME----------------------------------------------------------IAV--------
---------------------------------------------------GKLHG----------------
------------------------------------------------------------------------
------------------------------------------------------------------------
----------------------------------------------------AK------------------
------------------------------------------------------------------------
------------------------------------------------------------------------
------------------------------------------------------------------------
--------------------------------
>CquiIR60a/1-645
------------------------------------------------------------------------
------MQWPRLTFLLGFAALGP-------------------------------------------------
------------------TTDGIVYVRTKNER----------------------------------------
-----------------------------------------------------GPTAIQAGINCLELLTGAY
F----YPTES-VQIQNIVVFHL--------------------------------------------------
----------------------------HNLSSPSREIELGFLQSHHTGY----------------------
------------------------------------------------------------------------
-------------HEDLDGRKTQHFQLKMMSD-KLPRSSIRKQAFVDY---------------K-------L
IDYYV---IVVDEFEKL--------ERAM-SYISLA--------------YAFNP------------R-GKY
VVLYNNPNNRDLDDRFAL------------------------------------------------------
------------------------------------------------------------------------
-----------------EALNFMFIK-------HHSVNVLVAFAIDMM------------------------
------------------------------------------------------------------------
-----------------------------------------SY-------AVYTGDPYHGTRK---------
------------------D-------------------------------CGRMKTLKIATVQNGT------
--------------------------------FR---------------NEALAMEMIR-------------
---------MSKV---------PP-----E-ME-SCTFLFCTREA-APF----------------------I
NAG----------------------------------------C----------------------------
--ETGLE-IQIMHLLQE-S----------------------MKF-----------------------N---V
NVSC--------STMERGEL--------------EDDGVT---W------------------SD--------
----------------LLGLM--------------RD-DE--CDLIAGAFYPD------------YDVHADF
AATTLYLQDYYTWFVQTAGL--QSR---WK----VLLDI---FE-ISTWEL---F-ALVLF-VCSLTWFLVG
TA----------------------------------------------------LP----------------
------------------------------------------------------------------------
--------------------------------------------------ELR-------------------
------------------------------------------------------------------------
---------------------PHKCFSTCILNTWCVFLGIS----TNN--------------RPNSNSL---
--RIFFVA------LAL-----YSINVTTIYTSQLIN--VFT-SPPREHQIDTIEEIL-NMTTP------IG
GR---------------------ME------------------------------YEDWF--E---------
-------------------------------NADEDDLRV----SARYSN----------------------
------------------------SDEFQPSEANMRA-VAK-------GRRVIL-----TSRAYVRNS-HYY
GEVHGLK-------------------------------QDVFATQ-----IEMIMEKG------FPLLPKFN
RIISNLN--------DMG----IT----GKL-----FQDFI-------FNVTILHKIQDI------------
---------------------ISPDEDDDLE-LPP----NEIVLTLDHMQSAFSTFMMGIVV-SCV----AF
LCE---------------------------------------------------------------------
------------------------------------------------------------------------
------------------------------------------------------------------------
------------------------------------------------------------------------
------------------------------------------------------------------------
------------------------------------------------------------------------
------------------------------------------------------------------------
------------------------------------------------------------------------
--------------------------------
>CquiIR64a/1-821
------------------------------------------------------------------------
---------------------------MLLEYRW--------------------------------------
------------------------------------------------------------------------
------------------------------------------------------------------------
------------------------------------------------------------------------
-------------------------------------------------------PKARPNQKPA-------
--------------THN-------------------------------------------------------
------------------------------------------------------------------------
------------------------------LQASRY--------------ELFNA------------S-FHW
LIIDKK-------------------------------ASSTNDDE------------APDGTGPDRLQRGQW
RN-CRRRSQ---------VPPLFGRGPPAVSGGN-NGSFCS----------DDGDE-----DTTTLD-----
------------------RLETMNIS--------INAEITLVR----------------------ESSVAGG
ATANGDR-----------------------------------------------------------------
--------------RRK------------------------VY-------A--LFDIWNPGFI---------
--------------------------SGGQL-----------------------NVTAMGNYVVDNA-----
-------GGGRLTVWFHQST---------------------------------VVRRR-D------------
---------MRGL----------------K-LK-MMTV-V----T-QRP-GI----PFEVYL----------
------------------------------ATPNNTHLDS--------------------------------
--VHRYN-FGLMSYIRD-Y----------------------FNF-----------------------S---F
IMRR-TK--------SWG---Y------------LRNG-T---F------------------DG--------
----------------MIGAL--------------SR-RE--VDLGGSPMFFR----QERHRV--VSYTTRS
FMER------PCFIFRHPKR----Q---STM-RNPFLLP---FE-TVIWYL---M-VFCGA-LLVVVLFASY
HFEESVFFFSASTQSKENGILYIFILFLFPLFILSTFARDVGFVVRRGAAAKS-SPIHTNNFDGPLKIEADD
ESYYGDSFHFNRSLRPPPPAPARQGLNPKRQ---------PGTKENVLFND---T---------------NK
NNDDDD---------------------------------PNC---------------------CQQLVLRQW
RKLLLSRRHLATSQHQQRQRQRKSLHSNNGDTTTNSSATTLQAASRGKAPVVLQPAVHWVLPPG-GVEHK-E
TGDDAT--WRSSSSNYKAE--KLS---KSILLFLGGVC-------QQG----------LSE-IPRLPSG---
--RCTSIF------ILV-----FGYLMFQFYSASIVGS-LLM-APP-K-TIRTLRNLI-DSRLT------LG
IE----------------------D---------------------------IPYSRDYF--V---------
--------------------------------RTTDADSL-ELFHTRVSFYDQKSGQNE-------------
-------------------------SHFLNAADGLHL-TRK-------GGYAFH--VAISAAYKIIRE-TFS
E-------------------------LEICELTEID----MFPKS--SQWMVAIVQKN------SPYRDVIT
YGLRRLN--------EAG----IMDRQRRVW-----------------------------------QEPKPK
CVRK---------------------IAPSDL-----------IVGMDSVYSAFILLVAGSLL-SIG----LL
LIE----------------------------------------------------------ILR--------
---------------------------------------------------HRLA-----------------
------------------------------------------------------------------------
------------------------------------------------------------------------
----------------------------------------------------VAR-----------------
------------------------------------------------------------------------
------------------------------------------------------------------------
------------------------------------------------------------------------
--------------------------------
>CquiIR68a/1-747
------------------------------------------------------------------------
---------MEVVKIC----L---------------------------------------------------
------------------------------------------------------------------------
------------------------------------------------------------VFALAIAI----
--------------------------------ASAALNH-----------TLFED-----------------
----------END--------------LVDFGRLIVDLVGK-TKPGHCYAFVTDPIYRVTL-----------
---------------TDTLFKEIGG-----------------------------------------------
------------------HPRFVV-EIPEDED-TLRPGKQVRCMLEEI--------------------RKIG
CGAYV---VLIANGIQM--------ERFL-RYGDK---------T-----RILDT------------R-AKF
IIL---------------------------------------------------------------------
-----------------------------------------------------------------YD-----
-----------------YRLFVPELH-------YLWKRIVNV-------V----------------------
---------------------------------------FVRTLTVENSHKRS-------------------
-----------------------------------------------------HFELSTVPFP---------
--------------------------LPLK---------------------GVFVSKRLDFWHNGKFRYG--
-------------------------------------------------RK-LFSDKTAS------------
---------LDGQ----------------T-MR-VVVLE-----H-TPA-------IFR-------------
-----TTLNETSGE-------------------RRQRIK---------------------------------
--YSGLE-VELLKAVAQ-A----------------------MRFEMS--------------------L---Y
ETEDA---GT---E-KWGTI--------------MEDD-N---S------------------TG--------
----------------LLGDM--------------NE-GR--ADFALADLHYT----LYHLQI--MDLSIPY
NTE------CLTFLTPEALT--DNS---WT----TLILP---FT-GGMWAG---V-LVSLF-SIGTVFYALS
RLMM----YIRHEKI---------------------------------------YR----------------
-------------------------------------------------RDLELV---AKRKK---------
-VKSAK--------RVRFGNLKFLAVKIMITNKMKTSKISKLRTRINHVIKRKPV-----------------
----------EKDTLDLSKLKMLKMVP-----FKRQALP---------------------------------
---------WRDPLPPRD---IFDTFSGCIIYTYSMLLLVSLPR------------------LPKGWPL---
--RLLTGW------YWI-----YCILLVVAYRASLTA--ILS-KPVARLTIDKLKDLAESPIRCGA----W-
----------------------------------------------------GEQNRLFF--Q---------
--------------------------------TAQDKPSM-II-GGKL------------------------
-------------------------EHTPDPDAAVER-VVR-------GNFAYY--DNVYSLKHLRS-----
------------TRKSEKARQ---------TLHIME--ECAVHMP-----ISIGLEKN------SPLKPKVD
KYVRALV--------ETG----LT----KKW-----LADA-------------IEAF---------QSNVEL
PPQEA-------------------------------------TMDLQKLTAAFIGLALGYGI-SLL----AF
GVEKL---------------------------------------------------------YW--------
------------------------------------------------------------------------
------------------------------------------------------------------------
------------------------------------------------------------------------
----------------------------------------------------K-------------------
------------------------------------------------------------------------
-----------------------------------------------------------CVIE---------
--------------------RDPAYDKYLT----GTCHRRVIRR----------------------------
--------------------------------
>CquiIR75d/1-579
------------------------------------------------------------------------
---------------------------------------------------MDTTYAYV-------------
------------------------------------------------------------------------
--------------------------YFNE------------------------------------------
--------SKDPEVKKLFL------------KK---------------------------------------
-------------------------------------------------------------MKPFGEKAFT-
-------EPDV---GMKRVRDEFY-----AFSAE-VN-----------------------------------
---------------------AAYL-------------------LIKE--------------------TF-T
PQDV--------------------CK-VHELEAIKLPPFSIPMLKGSKYRELFRQ------------R-LIW
-----------------------------------------------------------QQ-----------
---EVG--------------------------------------------------------INRRYN----
-------------------LMWISQK--------PTCESGTAT-----------------------------
-F---TS-----------------------------------------------------------------
------------------------------------------V-------G--LTELRYAY-----------
-----------------------------IFM----------------------VV---GFGV--AFT----
--------LLAWEITWNKQR----------------------------------------------------
------------------------------------------------KY----------YLG---------
-----------------------------IEDRSDPIHDL--------------------------------
--FAKAN-YPFIKALMY-D----------------------LNF-----------------------T---L
NMLQ-VD--------SGGWK---------------ING-T---F------------------TG--------
----------------IMGKF--------------QK-RS--IELGILGALMR----SDRMEV--VDYTIVT
MIVK------SSIIFKQPPL----S---LV--SNIYELP---FS-TGVWFS---C-GGFVV-FYWITLVLFR
LITK--------------------------------------------------------------------
------------------------------------------------------------------------
------------------------------------------------------------------------
------------------------------------------------------------------------
-----------------TE--PFT-VQESLYYMIGTIC-------QQN----------VEL-MPHFNSA---
--KLMFFF------AHL-----TSFFIFTSYSASIVA--LLQ-SPS-R-AITTVADLA-ASPFK------AG
SM----------------------D---------------------------AIYAFVYF--N---------
--------------------------------ESKDPAVK-ELFQKKMK---PLGK----------------
-------------------------KAFTEADVGMRR-VRD-------EFYAFS--VEVNAAYLLIKE-TFT
P-------------------------QDVCKVYELE----AIK----LPPFSIPVLKG------SKYRELLR
QRLIWQR--------EVG----IIRRYNLIW-----------------------------------IAQKPT
CES----------------------GAAAFN-----------SVGLNELRYVCIFMIIGFGV-AFL----LL
ACE----------------------------------------------------------IAW--------
------------------------------------------------------K-----------------
------------------------------------------------------------------------
------------------------------------------------------------------------
----------------------------------------------------KQQN----------------
------------------------------------------------------------------------
-KRISKAKLKQ-------------------------------------------------------------
----------------------------QQSR-STLI--------------SFLN-----------------
--------------------------------
>CquiIR75g.1/1-559
------------------------------------------------------------------------
------------------------------------------------------------------------
------------------------------------------------------------------------
------------------------------------------------------------------------
------------------------------------------------------------------------
-------------------------------------------------------------MQIVNISGEV-
--------------SHLDKMSSIRHDL---------------------------------------------
----------------------GL--------------------VVDA-----------------------S
CDQT--------------------EN-LFNV-MSRN--------------SFFNA------------S-YEW
LIFSR------------------------------------------------------N------------
---TFNSSIR--------------------------------------------------------------
------------------LLRRQNLN--------VDSRVVLAE------------------------ETS--
---SED------------------------------------------------------------------
------------------------------------------F-------M--LFDVYNTLFR---------
--------------------------RNGKF-----------------------HVTLAGRWNEERG-----
-----------FSIDCRQSL---------------------------------Y-DRRHD------------
---------FQNV----------------A-MY-VVFTDL----K-RK--HN---RTILERL----------
------------------------------ETNEPLQDFA--------------------------------
--LWRFS-HHYVQMLMM-K----------------------HNF-----------------------R---V
QYIT-TP--------GWGSQST------------MAHK-T---S------------------TG--------
----------------LLGQL--------------KL-RQ--VDLAVNTLYVY----QDRIAI--VDYSVVV
AMHN------CRFVFRHPRR----S---NT--RITFLQP---FD-NSAWLG---L-FTGLT-VAGVAL---F
CAFRLERKFPW-------------------------------------------------------------
---------------------------------------------NI-------------------------
------------------------------------------------------------------------
------------------------------------------------------------------------
-----------------SR--TSQ---EYLLTILGFIC-------LQG----------FAG-ITFLNAS---
--KVIIVV------MLS-----CALLIYQYYSSFIIGS-LLT-SPP-R-YLNTIRQLI-SSDLE------VT
IE----------------------N---------------------------LFYLWEFY--N---------
--------------------------------RTTSPEVE-ELFQKKIL-------TGS-------------
-------------------------ESSTDVITGIQK-IKK-------GGYAMQ--CDIGYAYPIIKR-TFT
D-------------------------DEICDLQEIE----VYS----KKPLHLPLPKG------SPLKQFFR
VTLRKLI--------ESG----SGPYYEREF-----------------------------------FSQKPA
CPRD---------------------SLEQVA-----------QIEVVQVVHVFYILAMAMVV-CLI----LL
VVE----------------------------------------------------------QIY--------
---------------------------------------------------YRFH-----------------
------------------------------------------------------------------------
------------------------------------------------------------------------
----------------------------------------------------Q-------------------
-----------------------------------------------------------------------R
RERVA-------------------------------------------------------------------
----------------------PYMS----------------------------------------------
--------------------------------
>CquiIR75g.2/1-612
------------------------------------------------------------------------
-------------------------------------------------KGLE-LWSFSTAST---------
---------------RTMVRY-LDM-----------------------------------------------
--------------------------GYV-------------------------------------------
---------TR----VKVC------------FKTSDI-----------------------------------
----------------------------LKLSE----------------RLSYSFSGKIHYVDISNLTVTW-
--------------NHSHSMMSSYHLL---------------------------------------------
----------------------GA--------------------TVDL-----------------------Q
CPPV--------------------SQ-LFDI-ISDH--------------GYFNS------------S-YHW
LLYGET-----------------------------------------------------D------------
---SRNSASC--------------------------------------------------------------
------------------LLDEQNLN--------IDAKVTLAV------------------------EIN--
---RTES-----------------------------------------------------------------
--------------GG-------------------------YY-------D--LYDVYSTFRR---------
--------------------------RGAKL-----------------------NVTLVGNWSTGKS-----
-----------FQLASNQTE---------------------------------Y-ERRID------------
---------FGGI----------------W-LK-GAIT-V----R-IV--HY---ETLMEHL----------
------------------------------TSDAPVEAYA--------------------------------
--LHRFG-YKIWELIMQ-K----------------------HNF-----------------------T---I
KLLR-TP--------AWG-IAT------------SERD-S---H------------------SG--------
----------------IIGQL--------------AS-KE--ADLAINTLTYT----KDRISI--IDHTVTV
AMSK------MLLVFRHPKV----T---GN--RNLFLRP---FE-VDAWMA---V-LGVII-LASIVLFGNF
CAESYKEYYDK-------------------------------------------------------------
---------------------------------------------EV-------------------------
------------------------------------------------------------------------
------------------------------------------------------------------------
-----------------HD--NRS---LVFLTVFGILC-------QQG----------FSS-KTMFNST---
--RITLIS------TLI-----FSVLLYQFYSTFIVGY-LLI-IPP-K-TMTTLQHLL-DSNLK------VI
VE----------------------D---------------------------LGYNIDFL--N---------
--------------------------------QTKDPLAT-QLYRSKIL-------NGE-------------
-------------------------NSFLNVSEGIAR-VQQ-------GGYAFQ--CDTAYAYPLMKR-TFT
D-------------------------KEICDLQETV----LSP----FRQMHLPLPKG------SPFREMFR
VTVRKIV--------ESS----VGFYQQKRF-----------------------------------FCDKPK
CAKS---------------------ELEPI------------DVGMDNVSSLF----IGMLV-CLAGCVGLL
LVE----------------------------------------------------------WIT--------
---------------------------------------------------YSYF-----------------
------------------------------------------------------------------------
------------------------------------------------------------------------
----------------------------------------------------K-------------------
-----------------------------------------------------------------------G
HGE---------------------------------------------------------------------
------------------------------------------------------------------------
--------------------------------
>CquiIR75h/1-625
------------------------------------------------------------------------
------------------------------------------------------------------------
------------------------------------------------------------------------
------------------------------------------------------------------------
------------------------------------------------------------------------
----------------------------MSRPSFLIIVVFTLFQTN---LLLLHNFIRC-------------
-------------FDVSNLLQYSHKF----------------------------------------------
----------------------VLVSLT------LWRKIFFVQIVQ--------------------------
TSNLR--ENSSRKWESFRT---TWSTNWV-GILST---------S-----FRSHT-----------------
------------------------------------------------------------------------
------------------------------------------------------------------------
----------------------SVNR-------ELLDVCAKTKCFSTS------------------------
------------------------------------------------------------------------
------------------------------------------F-----HWVMM-NG----------------
----------------------------SVL----------------------DALGDVDLYVDAE---I--
----------------KVLVADGDD------QL--K-----------------LYDVYNNGKSLGGTLNVTF
DRVVNVLP-SGEI----------------T-FG-RSIVD-----Q-KS-----------KYQNRN-------
NLS-----D-------------------------------------------------ITLRIGTRSRMFPS
ADASVSD---VLRFLES-YEKRNVDDVVRIGYMLTKALQKDLNF-----------------------D---I
QYTH--------------------------YDLTSDD-----------------------------------
----------------AVGVI--------------LD-KQ--IDFSIAGIRVL----NERMEH--LTSVLFY
MNY------ELAFIFKTPT----SD---NLL-DSPFFRP---FA-PETWFT---I-FLTI--LVGSIVIKIN
HSLEV-------------------------------------------------HY----------------
-------------------------------------------------QE---------------------
-----------------Y--LLGWT-----------------------------------------------
------------------------------------------------------------------------
-----------------G---PP--WFSALVESLGHFC-------QQG----------A-H-LVARNLL---
-GRLIQLV------IMTC----ALVVYNYYSSVIFLT--LIA-SPLMSD-IRTLSKLADSRLQ---LGVEDT
VE----------------------A---------------------------RDYFLNSH--T----TNGAL
--------------------------------------YL-AR-KKFT----DHS-----------------
---------------------------WTSRNIGLER-VRRG------D-YAYH--CEKTDAFGWIRQ----
--------------------------N----FDLQEVCDLNVLESMPPQPIGILVRKD------SPFRELFT
LRFARMQ--------EIG----IV----RRF----T--EFW-------------------------------
----------------ITKK-PECFSESVVS-----------SVSFEGSFALFLLLIAGIVV-AFG----AF
TVEI---------G--------------------------------------------LFRNIW--------
----------------------------------------------------TRLNPEKLGI----------
------------------------------------------------------------------------
------------------------------------------------------------------------
--------------YKVT------------------------------------------------------
------------------------------------------------------------------------
------------------------------------------------------------------------
------------------------------------------------------------------------
--------------------------------
>CquiIR75i.4/1-581
------------------------------------------------------------------------
------------------------------------------------------------------------
------------------------M-----------------------------------------------
--------------------------EFT-------------------------------------------
---------KRELANTLIM------------FSCDGLD----------------------------------
----------------------------YKL-------------------LGQNFVGSIHHFQMN-------
--------AERFYNDHERFMTVGHYRL---------------------------------------------
----------------------AV--------------------VADL-----------------------S
CDYS--------------------HE-LMIF-CSEN--------------EYFNG------------S-YRW
LLFSEF-----------------------------------------------------N------------
---M-SKTMD--------------------------------------------------------------
------------------SVRKQNLN--------IDSRVTMVV------------------------ETI--
---EEN------------------------------------------------------------------
------------------------------------------F-------E--FYEIFGTVRR---------
--------------------------RGGST-----------------------HVMKVGSKTKNSG-----
-----------VVWTCTTNS---------------------------------Y-YVRDN------------
---------LGGV----------------TLLG-AVAT-L----G-FN--KQ---LTVKENM----------
------------------------------RSLQPPTNYI--------------------------------
--GSRMC-YQIVQLLKR-R----------------------LNF-----------------------R---T
QHFI-VP--------DFG-FDL------------IGTN-S---S------------------NG--------
----------------VVGKL--------------QQ-NL--IDLGFSPMAVT----KERLGV--FDQTVPI
ATVR------ITIIFRHPKS----G---GT--RNLFLQP---FD-NQVWTL---I-GAVLL-VSTGILSVIL
YVKQRKSRFH--------------------------------------------------------------
------------------------------------------------------------------------
------------------------------------------------------------------------
------------------------------------------------------------------------
-----------------------C---KYTLIVFGIFC-------LQS----------YSG-RISIIPS---
--RITLIT------VIL-----FSILLYQFYSCFIIGY-LLV-LPP-K-NIRTLEQLL-ASNLK------LS
VE----------------------N---------------------------ISYNHDFL--K---------
--------------------------------RTNVDVIH-DLYERKVL-------SHE-------------
-------------------------FGFTNVSMGISL-VKR-------GGYAFH--CDNSYGNTFIMR-TFS
D-------------------------HEICELQEMS----LFP----PRAVNLNVPKG------SPLKEIFR
VTLRRLL--------EIG----LAEYYQRKL-----------------------------------FMKRPP
CLKQ---------------------NTASV------------QVRLEDIGDLCILLMIGVSI-SIA----IL
MVE----------------------------------------------------------IVE--------
---------------------------------------------------YRVR-----------------
------------------------------------------------------------------------
------------------------------------------------------------------------
----------------------------------------------------K-------------------
-----------------------------------------------------------------------Y
WE----------------------------------------------------------------------
------------------------------------------------------------------------
--------------------------------
>CquiIR75k/1-580
------------------------------------------------------------------------
-----------------------------------------------MQDG---------------------
------------------------------------------------------------------------
------------------------------------------------------------------------
---------------------------------C--------------------------------------
----------------------------------------------------WTDHEKTFFW----------
-----------------RELASIP----AAVRFSGLDVGDLPW----------DDPNQ--------------
--------------------HRNLL-------------------VVDA--------------------S---
CPGT--------------------KR-LLQQ-AGQ----------------LLYY------------R-VKW
IVID--------------------------------------------------------------------
------RGSL---------------------------------------------------DCGRFLR----
------------------FFDGLKVL--------ISSEVYYLC-----------------------------
---AGEG-----------------------------------------------------------------
-------------VDG--------------------------Y-------S--IRQVYRYSIE---------
--------------------------SSLAE-------------------------EVYGYWYRG------V
VVRND----------HAAIA---------------------------------ASVRRQN------------
---------LNRF----------------K-LR-ASVV-I----T-HNA-------TLN-HL----------
------------------------------EDYKEKHVDT--------------------------------
--ITKKN-YFLTKYMIE-N----------------------LNA-----------------------T---V
QYSY-VN--------SWGYRN-------------PKTG-R---F------------------SG--------
----------------MIGEL--------------QA-DQ--ADLGATALFLT----ADRIRE--IDYLSMT
TPTR------AKFVFRSPKL----S---VT--DNVFILP---FN-GTVWMC---I-ISFIV-LSATLLLIIM
LVEF--------------------------------------------------------------------
----------------------------------------------------RY-----------------T
T---------------VR----------------YGSFRPT-------------------------------
------------------------------------------------------------------------
-------------------------LMDTMMNMFGTSC-------QQG----------SFM-EPKSLPT---
--RCLILL------SLI-----VLMFLYASYSANIVA--LIQ-SPS-T-KIRTVEDLL-NSRLE------TG
AE----------------------D---------------------------TVYNKYYF--M---------
--------------------------------HETEPIRK-ALFERKMR---SRDGSL--------------
-------------------------DRFIPLEKGVER-LRQ-------GLYAFH--VELGVGYKVISE-TYQ
E-------------------------DEKCGLQEIE----YLN----IIDPYYAVQKN------SSFREIVR
LSLFKLR--------EFG----IQGREHSML-----------------------------------YTKKPT
CS-----------------------GGSSFI-----------PVTIVDVWPALVLLWWGFGI-AAG----LV
VGE---------------------------------------------------------------------
---------------------------------------------------FGLK-----------------
------------------------------------------------------------------------
------------------------------------------------------------------------
----------------------------------------------------KRRD----------------
IRGR-------------------------------------------------------------------F
FKR---------------------------------------------------------------------
---------------------------SR-------------------------------------------
--------------------------------
>CquiIR75l/1-585
------------------------------------------------------------------------
------------------------------------------------------------------------
------------------------------------------------------------------------
------------------------------------------------------------------------
-------------------------------MSC--------------------------------------
----------------------------------------------------WGETDRLEVFK---------
--------V-----LNERYLTCFV--------------------DDHISRFV-EDIND--------------
--------------------HQTFL-------------------VVDL--------------------A---
CPGT--------------------KQ-LLKS-AGL----------------LLFM------------K-YRW
LIVNSKFFVE-------------------------------------------------D------------
---HP-SEED---------------------------------------------------QVQFFEQ----
------------------SLADLSLL--------VSSEIFIFI-----------------------------
---KQTA-----------------------------------------------------------------
--------------NN--------------------------F-------S--VNQIFKHFEL---------
--------------------------APFKV-------------------------ELFGSW-------IDG
GFKDK----------RNERV---------------------------------TSVRRLD------------
---------LQGH----------------T-LQ-ASMV-V----T-NQE-------TLQ-HL----------
------------------------------TDYKEKHIDT--------------------------------
--ITKVN-YILTNCLAA-Y----------------------MGA-----------------------A---V
NYSV-VS--------TWGYLN-------------TTTG-R---W------------------DG--------
----------------MIGEL--------------SQ-LR--ADLGASPLFFT----SDRIAV--IEYVAMT
SATR------SKFIFRSPKL----S---FT--ENVFLLP---FD-DLVWMC---I-GGVVL-LSSGLLVITG
LAEW--------------------------------------------------------------------
----------------------------------------------------RVP---------------LT
VDD------------------------------------PADAT----------------------------
------------------------------------------------------------------------
-----------------IL--RPS-FRDTLLVIYGATC-------QQG----------ASI-LPRSFAA---
--RTITLI------AFL-----VLMFLYGCYSANIVA--LLQ-SPS-T-KIRTLEDLL-ASRLK------FG
VH----------------------D---------------------------TVFNRYYF--T---------
--------------------------------HASEPTRQ-AIYERKIR---QPDGS---------------
-------------------------QSFIALEQGVDK-IRN-------GLYAFH--VEQGVGYKVISE-TYQ
E-------------------------DEKCGLQEVQ----YLQ----VIDPYYAIQKN------SSFKEHVK
IGLFRLN--------EHG----IQFRENANL-----------------------------------YTKKPK
CTG----------------------GGGKFV-----------PVSLVDTEPAILVIVWGAGL-SAT----VF
TAE----------------------------------------------------------LLW--------
---------------------------------------------------WKVY-----------------
------------------------------------------------------------------------
------------------------------------------------------------------------
----------------------------------------------------RW------------------
------------------------------------------------------------------------
FQD---------------------------------------------------------------------
---------------------------WKG------------------------------------------
--------------------------------
>CquiIR75m.1/1-454
------------------------------------------------------------------------
------------------------------------------------------------------------
------------------------------------------------------------------------
------------------------------------------------------------------------
------------------------------------------------------------------------
------------------------------------------------------------------------
------------------------------------------------------------------------
------------------------------------------------------------------------
---------------------------------MQR------------------------------------
------------------------------------------------------------------------
------------------------------------------------------------------------
------------------------------------------------------------------------
------------------------------------------------------------------------
--------------GL--------------------------I-------S---------------------
--------------------------------------------------------EEIAIW-------CNG
VIDDR----------RAGRS---------------------------------VSVRRKN------------
---------LHQL----------------P-LR-TTLL-Y----T-DTF-------TLD-HF----------
------------------------------DDYENPQIDT--------------------------------
--PNRLS-YLMINSLYRIY----------------------LNA-----------------------T---F
VKRY-ST--------TWCYPN-------------PKTG-G---L------------------IG--------
----------------VCVDL--------------IN-NH--SEVGAF-MFIT----TSRLKM--MDFLPLG
MEGT------LSFIFKAPKL----S---IM--NNIFELP---FD-PNVWVC---L-FSLVF-VLGVTFYLMT
KLND--------------------------------------------------------------------
-------------------------------------------------FKTRPL---------------RN
KDNSY-------------------------------------------------------------------
------------------------------------------------------------------------
---------------------------DQVFNAVSITL-------QQG----------SVV-S-KSGTQ---
--RAVVLV------SVV-----GLLFLSVSYSAKIIS--LIQ-TPS-E-QINSLTELL-NSRLE------VG
GL----------------------D---------------------------IPYNHFYL--T---------
--------------------------------TSTEPVRK-AIYEQKIR---LKNGS---------------
-------------------------LNMFSLDEGVAR-VKK-------GLFALH--VQIAAAEQLISE-TFD
D-------------------------TEKCYLRKLN----FVD----YTVIYLAVQRN------FTLREHFQ
VGLAKIR--------ECG----VYTREFIMI----------------------------------RLKAQLS
CV-----------------------KGTDFQ-----------PLSVVDVRFAMEVIGVGLLG-TLL----VL
AAE----------------------------------------------------------VGW--------
---------------------------------------------------SRYQ-----------------
------------------------------------------------------------------------
------------------------------------------------------------------------
------------------------------------------------------------------------
------------------------------------------------------------------------
------------------------------------------------------------------------
---------------------------YNRLP----VF-------------EYVE-----------------
--------------------------------
>CquiIR76b.1/1-487
------------------------------------------------------------------------
------------------------------------------------------------------------
------------------------------------------------------------------------
------------------------------------------------------------------------
------------------------------------------------------------------------
------------------------------------------------------------------------
------------------------------------------------------------------------
------------------------------------------------------------------------
------------------------------------------------------------------------
------------------------------------------------------------------------
------------------------------------------------------------------------
------------------------------------------------------------------------
------------------------------------------------------------------------
------------------------------------------------------------------------
------------------------------------------------------------------------
------------------------------------------------------------------------
------------------------------------------------------------------------
------------------------------------------------------------------------
---------------ME-K----------------------FKF-----------------------N---Y
TLVM-PE-H---NI--VGSS--------------DDMD------------------------GS--------
----------------IIELL--------------AN-EK--ADIAVAFLPI-L-A-DARQ-H--ILYS-TG
LDEG-----EWMMIMIRPLE--SAS---GS----GLLAP---FD-RDVWIL---I-LVSLL-AVGPIIYGLL
VI----------------------------------------------------RY----------------
-------------------------------------------------YLTK-------------------
-DS---------------------------------------------------------------------
------------------------------------------------------------------------
--------------EQV-----RYTLPHCIWFVYGALM-------KQG----------STL-SPTGDST---
--RILFAS------WWI-----FITILTSFYTANLTA--FLT-LSKFTLPINNAEDVR-RKEKN------FV
TI----------------------R---------------------------GNAIEYAI--K----N----
-----------------------------------SDEAL-NS-LSVL----VDKHLVE-------------
------------------------FTTNLNDSDILMTTVAK-------KNYVYV--RDRPAIEHLVYN-DYL
V-----------RRKVNPINE-----RSHCPFATAT--TPFLKRV-----RAFAYPNS------TRWNALFD
PQLLNMV--------EGG----LI----KFK-----LLEN--------------------------LPKAEI
CPQNLGG-----------------TER---------------QLKNRDLVMTYLVMLTGFCT-SIA----VF
FSE----------------------------------------------------------MFA-RIMN---
---------------------------------------------------ERKLAKELKEL----------
-----------------------------------------------------------------NGPGL--
-------------------------------------------------------------------KLPPE
KI------------TYL---SKGV----------------------------SD-------------SPPP-
-------PYAEIFSRHT-------------SGMI---GAKGMFGSQIVTDGDA-------------------
ARQ---MIN----------------------------------G------------RDYMVVKEKNG-----
IGSQLIP------------MRAPSAAIFQYTYTN--------------------------------------
--------------------------------
>CquiIR8a/1-887
------------------------------------------------------------------------
-----------MRHLVLSCRTER-------------------------------------------------
----------------------MIVHEREQQNV-----PALASRAIRSFLAQTKG---------VSVFD---
------YYIAYNRDHVIFNDNMELCSAVQ-----------------------------K-GATFLLDFTWT-
-------D--TNRIMSAADNF-----------NIPYIH----------------------------ADASPQ
TFL-----------------------------KVMETYLRA--RGANDVVYIFDSPEN--------------
---------------ADMAIYFLITESQL-------------------------------------------
--------------------RTIIFD---------RLSDNAIERIKSV-RPY--------------------
--PSF--FAIIANTSQM--------GVLF-RRALQ---------G-----GLVSK------------P-DKW
NLIFMDVETESFEHH-----------ETFPAMS----RLLVEK----------------STCC-------ML
--LNMEDGCT------------------------------------------------CPVE---FK-----
-----------PWEA--HLEN--VVQ-------KVLQQALHD---------------------QLPL-VTQE
---DCSVV-----GSSATAD-------------------IS--------SLLRDLRADERFWMPDGSRMLR-
------------------------------------------Y-------NLNVSI------------WSST
E-------------------------------------------------------EDEAEAIRVGS-----
----------IAKGV----V-------------------------------VPSEGNRIK------------
---------ATKR----------------Y-FR-VGTTE-----S-IPW-------AYRQR--DP-------
QTG-EIILDE------------------------AGQ-PI--------------------------------
--WEGYC-IDFLRQLSK-V----------------------MSF-----------------------D---Y
DLVW-PK-K---GT--FGMR--------------DKAG-N---W------------------DG--------
----------------LIGDL--------------VV-GE--IDFAMASMKMT----AEREEV--VDFVAPY
FEQT-----GILIVMRNPVR--ETS---LF----KFMTV---LR-LEVWLS---I-LLAIV-ATAVMLWLLD
KF----------------------------------------------------SP----------------
-------------------------------------------------YSAK-------------------
-NN-----------KQAY------------------------------------------------------
------------------------------------------------------------------------
--------------PYEC---RDFTLKESFWFALTSFT-------PQG----------GGE-APKALSG---
--RTLVAA------YWL-----FVVLMLATFTANLAA--FLT-VERMQTPVQSLEQLSRQSRIK------YT
VV----------------------K---------------------------NSDTHDYF--K----NMKNA
EDVLYQMWRNLTLS---SGNDQAQYRV---WDYPIKEQYI-NI-LSAI-----ESA----------------
-------------------------KPVDSAEAGFKR-VNERLEAD----FAFV--HDSAEIKYEISR----
----------------------------NCNLTEVG--EVFAEQP-----YAIAVQQG------SHLQDELS
FYILELQ--------KERYFESLT----AKF-----WNN---------------------------S-MRGV
CPNTDD------------------SE----------------GITLESLGGVFIATLVGLAL-AMV----TL
AGE----------------------------------------------------------VLY--------
---------------------------------------------------YRRKD----------------
------------------------------------------------------RQTKLVQV---EPA----
------------------------------------------------------------------------
-A------------AETPNNKS-K----------------------------KE-------------KQQSL
NFKNMLN-LDPKN---------------------------------------------------------NL
NKVVDKNIP------------------------------------------KEITIGSKFVPAS--------
--------------------EKQQKISYISVFPRN-PIH---------------------------------
--------------------------------
>CquiIR92a/1-663
------------------------------------------------------------------------
------------------------------------------------------------------------
-------------------MLPIVHQDGDL----------------------------VGLLQYI-------
-----------------------VLTYFVPT-----------------------------------------
-------------------------------SYCTVVFYD--------------------------------
----------------------------HELTNGSSPC----------------------------------
-------------DRHCQLLDAVDTAL--------------------------------------------L
EG--------------FRQYHAVMWISAGLE--------SAEQDIRDA--------------------VEFG
CQSY-----------------------IVVS---------------QQLMQFFDLKLVIKESTLQRIRDRNF
LILDVTESLFD-----------------------------------------------AD----------SW
---ITKEAFK-------------------------------------------------CTYISLVXN----
------------------HLLILNLA--------VYPNLWLWS-----------------------------
---SLENG----------------------------------------------------------------
-----------------------------------------------------SHEFYTQDYS---------
--------------------------NSYVN-----------------------ELELVTTWNSSSAH----
---------------------------------------------SALAD-ILFHDKLYD------------
---------LQGR----------------T-IP-MGVA-E----Y-APY-------CMTTNVG---------
----AGNGNADAFN---------------STASKELYVEG--------------------------------
--LE----GSQIVEFCQ-------------------------------------------------------
-NHG-PS--------DWGDIF--------------ENG-S---G------------------YG--------
----------------EIYST--------------YM-KE--TEFATCCLYYNW-Y----LHL--LDGSQYV
AKST------ITVLVPGSKV--LPT---SL----TLIYP---FE-NTLWKA---I-AFMLV-LMTAVHHMIT
A-----------------------------------------------------------------------
---------LDP------------------------------------------------------------
------------------------------------------------------------------------
------------------------------------------------------------------------
-----------------NS--PQPPFDKSIFDIISIYL-------DQG----------VFP-NSHSSAY---
--RFLVSF------ILL-----SGVVLSNSYTSGFAS--VLT-IPRYGKSIETIHDFV-QTPYR------WG
APAIAWVLSLFGADSFKISDPFQHD---------------------------IQTVVRKF--D---------
--------------------------------MTPDEE---QLYRRSLS-----------------------
----------------G------------TYGLGVEL-LNG-------GNFAFG---------------SFI
R-------------------------EDNVRTFEIL----KQELY--YTYTIGYAQRG------WPLMEYYN
KFNLESI--------QHG----FLIYWEGRT-----------------------------------ARKWLN
NRIQQALTEIS----------AGHNEGEELA-----------PLTVQYIVGPLWVLAFGLSA-AFG----MF
VCE----------------------------------------------------------IGW--------
---------------------------------------------------KKLA-----------------
------------------------------------------------------------------------
------------------------------------------------------------------------
------------------------------------------------------------------------
----------------------------------------------------------------------GL
WRKVT-------------------------------------------------------------------
---------------------------LKRANRR--LF-------------DFVS-----------------
--------------------------------
>CquiIR93a/1-840
------------------------------------------------------------------------
------------------------------------------------------------------------
---------------------------------------------------------MAA----VILDREYL
DNQ-----------------YEALLENTKRTFEQILRDNFKNGGLIVKYFSWTSINLRR-DFTAVLSVSNCE
NTWDVYRNAAKENLVIMAITD----------TDCPRLP-------------------------------SHN
AIMIPKSI--PASG------------IFEELPQVIMDMKTMKAFSWKSAILLYDDSF---------------
-----------DRDIVARSVLALSK--ESED-----------------------------------------
----------------VLPLSLSLFRIESHTH-MWEKRKAVRKVLLGL-PTRY------------------I
GTNFI----AIVTATTM--------ELVM-DIAKE---------L-----KMVNP------------L-AQW
LYVISDTTAEQNNIS--------------------SVHSIISE--------------GDNIAF-------VY
NMRKTAASCE--------------------------------------------------SQTLCYI-----
-----------------ENLVNALVK-------GLSKLIREEKAV-----------------------YGQI
---ADEEWEVIRMTKVERKN---------------DILQIIKEER---------------------------
--------VGKDTCNEC-------------------------S-------MWKVQSGETWGY-----TYQL-
-----PADDV----------LSGTAVGRRK----------------------QVEMLDVGYWTPQDGFV---
-------------------M-----------------------------ADFLFPHISHG------------
---------FRGI----------------H-LN-FYTYH-----N-PPW-------QFVSFN----------
---------------------------------ESGHPTL--------------------------------
--SGGVV-MDILEELSR-K----------------------LNF-----------------------T---Y
TVIV---------------A--------------QTNI-E---Y------------------VGNLTEDGNN
TSIREIHTVTTDIPSEIMKSL--------------ID-NK--ILLAAVGATVS----EKQKKF--INFTVPI
SIQ------TYSFIVSRPKE--LSR---VF----LFLSP---FT-VDTWMC---L-GLTIL-MMAPLLYVVN
RV----------------------------------------------------SP----------------
-------------------------------------------------F----------------------
--------------YEHH------------------------------------------------------
------------------------------------------------------------------------
-----------GK-SNKL---GLGKLNNCFWYLYGALL-------QQG----------GLY-LPYADSG---
--RIIIGT------WWL-----VVLVIVTTYCGNLVA--FLT-FPKIAVPITTISQLVRNNEGIT-----WS
IR----------------------K---------------------------GTFLEQFL--R----ETD--
-----------------------------------DAKYL-KL-SHGATF--ISD-----------------
-----------------------------ESDSMVQS-IRN-------GHHVHI--DWRTNLKYLLKR-EFL
K-----------N--------------DRCDFALSL--DEFLDEQ-----IALALPKA------SPYLDVIN
AEITKMH--------QFG----FI----HKW-----LSNY--------------------------MPSEDK
CSKARKNT--------------DVENH---------------TVNNDDMAGSYYVLLIGFSS-GMF----LF
LIE------------------------------------------------------FGW--RF--------
---------------------------------------------------YK-------------------
------------------------------------------------------------------------
------------------------------------------------------------------------
--------------------------------------------------------------------KSK-
--EQSLQPFTD-------------------------------------------------------------
------------------------------------------------------------------------
------------------------------------------------------------------------
--------------------------------
>DmelCG11155/1-910
----------------------------------------------------------------------MV
RKKREIVIKENIQGRSYLKKICCSYIILSILVI---------SN------AL--------------------
------------PPVIRVGA--IFTEDERE---------SSIESAFKYAI------------YRINKEKTLL
PNTQLVYDIEYVPRDDSFRTTKKVCSQLE-----------------------------A-GVQAIFGPTDA-
--------LLASHVQSICEAY-----------DIPHI--------------------EGRID----LEYNSK
EFSINLY---PSH---------------TLLTLAYRDIMVY--LNWTKVAIIYEEDYG--------------
------------LFNLMHSSTETK------------------------------------------------
--------------------AEMYIRQAS-----PDSYRQVLRAIRQK-EIY--------------------
--KII----VDTNPSHI--------KSFF-RSILQ---------L-----QMNDH------------R-YHY
MFTTFDLETYDLED------------FRYNSVNI-TAFRLVDV----------------DSKR-------YL
EVINQMQKLQHNGLDTINGSPY----------------------------------IQTESALM-FD-----
-----------------------SVY-------AFANGLHFLNLDNH----------QNFYIKNL-------
---SCTSDQT--------------------WNDGISLYNQINAAIT-D-GLTGTVQFVE-------------
-------------------------------------GRRNIF-------KLDILKLK--------------
---------------------------QEK-------------------------IQKVGYWHPDDGV----
--------------N----I------------------------------SDPTAFYDSN------------
---------IANI----------------T-LV-VMTRE-----E-RPY-------VMVKE-----------
--------DKNL----------------------TGN-LR--------------------------------
--FEGFC-IDLLKAIAT-Q----------------------VGF-----------------------Q---Y
KIEL-VP-D---NM--YGV------YI-------PETN-S---W------------------NG--------
----------------IVQEL--------------ME-RR--ADLAVASMTIN----YARESV--IDFTKPF
MNL------GIGILFKVPTS--QPTR--LF----SFMNP---LA-IEIWLY---V-LAAYI-LVSFALFVMA
RF----------------------------------------------------SP----------------
-------------------------------------------------YEWK-------------------
-NP-----------HPCY-------------------KET--------------------------------
------------------------------------------------------------------------
--------------DIVE---NQFSISNSFWFITGTFL-------RQG----------SGL-NPKATST---
--RIVGGC------WFF-----FCLIIISSYTANLAA--FLT-VERMISPIESASDLAEQTEIS------YG
TL----------------------E---------------------------GGSTMTFF--R----D----
----------------------SKIGI-----------YQ-KM-WRYMEN--RKTA----------------
-------------------------VFVKTYEDGIKR-VME-------GSYAFL--MESTMLDYAVQR----
----------------------------DCNLTQIG--GLLDSKG-----YGIATPKG------SPWRDKIS
LAILELQ--------EKGIIQILY----DKW-----WKN---------------------------T--GDV
CNRDDKSK-------------ESKAN----------------ALGVENIGGVFVVLLCGLAL-AVV----VA
IFE----------------------------------------------------------FCW--------
---------------------------------------------------NSRKN----------------
------------------------------------------------------------------------
------------------------------------------------------------------------
-----------------------L----------------------------NT------------------
--------------ENQS-----------------------------------------LCS-----E-MAE
ELRFAMHCH---------------------------------------------GSKSRHRPRK--------
-------------------RSCLNCSSVPTYVPSNVSTSNV-------------------------------
----------GVYYNYFN--------------
>DmelClumsy/1-1002
------------------------------------------------------------------------
-----------MYSLFLTHFLLIALPVLADIDR---------S-----------------------------
--------------QFMVGS--IFTSDKDE-----------SEIAFRTAVDRANI---------LE-RN---
--VELVPIVVYANTDDSFIMEKMVCNLIS-----------------------------Q-GVIAIFGPST--
-------GSSSDIIASICDTL-----------DIPHIVYDWIPNESI-------------------PDREHS
TMTLNVH---PDN---------------LLLSQGLAEIVQS--FAWRSFTVVYETDKE--------------
------------------------------------------------------------------------
--------------------LQQLQDILQ-----VGEPISNPTTVKQL-GP-GDDHRPFLKEIKLSTDNC--
---LI----LHCAPDNL--------LKIL-QQANE---------L-----KMLGE------------Y-QSV
FIPLLDTHSIDFGEL-----------SGVEANITTVRL--MDPSDFHVKNVVHDWEEREKREG-------RY
FKVDPNRVKSQM---------IL-----------------------------------LNDAVWLF------
-----------------SKGL--TEL-------GIFEELTAPDL----------------------------
---ECRRKK--------------------PWPFGKRIIEFIKARSE-E-T----------------------
-------STGRIDFNEN--------------------GQRSFF-------TLRFMELNSDG-----------
-------------------------------------------------------FLDLATWDPVNG-----
----------LD--V----LNDDEE-------------------------SEKRVGQKLS------------
---------N--K----------------T-FI-VSSRL-----G-APF-------LTLRE-----------
-----PQEGEIL----------------------TGN-SR--------------------------------
--YEGYS-IDLINEIAK-M----------------------LNF-----------------------K---F
EFRM-SP-D---GK--YGAL-------------NKVTQ-T---W------------------DG--------
----------------IVRQL--------------ID-GN--ADLGICDLTMT----SSRRQA--VDFTPPF
MTL------GISILFSKPPT--PPTD--LF----SFLSP---FS-LDVWIY---M-GSAYL-FISLLLFALA
RM----------------------------------------------------AP----------------
-------------------------------------------------DDWE-------------------
-NP-----------HPC--------------------KEP--------------------------------
------------------------------------------------------------------------
--------------EEVE---NIWSIMNTTWLSIGSLM-------GQG----------CDI-LPKAAST---
--RLVTGM------WWF-----FALMMLNSYTANLAA--FLT-NSRQANSINSAEDLAAQSKIK------YG
AM----------------------A---------------------------GGSTMGFF--R----DSNFS
T-------------------------------------YQ-KM-WTAMES--ASPS----------------
-------------------------VFTKTNDEGVER-VQKGK-----NLYAFL--MESTTLEYNVER----
----------------------------KCDLVQIG--GWLDYKS-----YGIAMPFN------SPYRKQIS
AAVLKLG--------ELGQLAELK----RKW-----WKE---------------------------MHGGGN
CEKSDEDG----------------GDT--------------PELGLENVGGVFLVLGLGLLS-AMV----LG
CTE----------------------------------------------------------FLW--------
---------------------------------------------------NVKSV----------------
---------------------------------------------------------------AIEEKISL-
------------------------------------------------KE---AFKSEALFAARIWITTKPV
HT------------SSESGSSNSS----------------------------SS-------------SSSRS
KHSFKSQGLSMKSLKSSG-----------------------------------------YQD---VEASVHS
KLK---------------------------------------------------KIGSMFSLKS--------
-QKTVTPPPE-------IGWKLDKSTQIDVVPTSDVDQELIP----------EVEPH--LPHRH--------
-----HHHHHHRHHHHHHQPDQEHDRNPSPPE
>DmelGlu-R1/1-991
------------------------------------------------------------------------
-------MHSRLKFLAYLHFICASSIFWPEFSS---------AQQQQQTVSL--------------------
------------TEKIPLGA--IF--EQGT---------DDVQSAFKYAMLN----------HNLNVSSRRF
---ELQAYVDVINTADAFKLSRLICNQFS-----------------------------R-GVYSMLGAVSP-
--------DSFDTLHSYSNTF-----------QMPFVTPWFPEKVLAP--------SSGLLD----------
-FAISMR---PDY------------------HQAIIDTIQY--YGWQSIIYLYDSHDG--------------
------------LLRLQQIYQELKPGNETF------------------------------------------
-------------------RVQMVKRIAN-----VTMAIEFLHTLEDL-GRFS-------------------
KKRIV----LDCPAEMA--------KEIIVQHVRD---------I-----KLGRR------------T-YHY
LLSGLVMDNHWPSDV-----------VEFGAINI-TGFRIVDSNRRAVRDF-------HDSRK-------RL
EPSGQSQSQNAGGPNSL---PA----------------------------------ISAQAALM-YD-----
-----------------------AVF-------VLVEAFNRILRKKP----------DQFRSNHLQRRSHGG
---SSSSSATGTNESSALLDCNTSKGWVTPWEQGEKISRVLRKVEI-D-GLSGEIRFDED------------
-------------------------------------GRRINY-------TLHVVEMS--------------
--------------------------VNST-------------------------LQQVAEWRDDAGLLPLH
S-----HNYASSSRS----A------------------------------SASTGDYDR-------------
-----------NH----------------T-YI-VSSLL-----E-EPY-------LSLKQY----------
------TYGESL----------------------VGN-DR--------------------------------
--FEGYC-KDLADMLAA-Q----------------------LGI-----------------------K---Y
EIRL-VQ-D---GN--YGAE---NQYA-------P--G-G---W------------------DG--------
----------------MVGEL--------------IR-KE--ADIAISAMTIT----AERERV--IDFSKPF
MTL------GISIMIKKPVK--QTPG--VF----SFLNP---LS-QEIWIS---V-ILSYV-GVSFVLYFVT
RF----------------------------------------------------PP----------------
-------------------------------------------------YEWRIV-RRPQADS-------TA
QQPPGIIGGATL-SEPQA-------------------HVP--------------------------------
------------------------------------------------------------------------
--------------PVPP---NEFTMLNSFWYSLAAFM-------QQG----------CDI-TPPSIAG---
--RIAAAV------WWF-----FTIILISSYTANLAA--FLT-VERMVAPIKTPEDLTMQTDVN------YG
TL----------------------L---------------------------YGSTWEFF--R----R----
----------------------SQIGL-----------HN-KM-WEYM-N--ANQH----------------
-------------------------HSVHTYDEGIRR-VRQSK-----GKYALL--VESPKNEYVNAR----
---------------------------PPCDTMKVG--RNIDTKG-----FGVATPIG------SPLRKRLN
EAVLTLK--------ENGELLRIR----NKW-----WFD---------------------------K--TE-
CNLDQET---------------STPN----------------ELSLSNVAGIYYILIGGLLL-AVI----VA
IME---------------------------------------------------------FFCR--------
---------------------------------------------------NKTPQ----------------
------------------------------------------------------------------------
------------------------------------------------------------------------
-----------------------L----------------------------KS-------------PGSNG
SAGGVPGMLASSTYQRDS-----------------------------------------LSD-----AIMHS
QAKLAMQ------------------------------------------------ASSEYDER---------
--------------------------LVGVELASNVR-----------------------------------
-------------YQYSM--------------
>DmelGluRIIA/1-907
------------------------------------------------------------------------
----MRLCPVVIYAFIIIIGFLEGIIALGGDDR---------N-----------------------------
--------------EITVGA--IFYENEKE-----------IELSFDQAFREVNN---------MKFSE---
--LRFVTIKRYMPTNDSFLLQQITCELIS-----------------------------N-GVAAIFGPSS--
-------KAASDIVAQIANAT-----------GIPHIEYDLKLEATR-------------------QEQLNH
QMSINVA---PSL---------------SVLSRAYFEIIKS-NYEWRTFTLIYETPEG--------------
------------------------------------------------------------------------
--------------------LARLQDLMN-----IQALNSDYVKLRNL-ADYADDYRILWKE----TDETFH
EQRII----LDCEPKTL--------KELL-KVSID---------F-----KLQGP------------F-RNW
FLTHLDTHNSGLRDIY---------NEDFKANITSVRLKVVDANPF------------ERKKT-------RL
TKVDQILGNQTML-------PIL-----------------------------------IYDAVVLFA-----
-----------------SSAR--NVI-------AAMQPFHPPNR----------------------------
---HCGSSS--------------------PWMLGAFIVNEMKTISE-D-DVE--------------------
----PHFKTENMKLDEY--------------------GQRIHF-------NLEIYKPTVNE-----------
---------------------------------------------------------PMMVWTPDNG-----
----------IKKRL----LNLELE-------------------------SAG-TTQDFS------------
---------EQRK----------------V-YT-VVTHY-----E-EPY-------FMMKE-----------
-----DHEN--F----------------------RGR-EK--------------------------------
--YEGYA-VDLISKLSE-L----------------------MEF-----------------------D---Y
EFMIVNG-N---GK--Y----------------NPETK-Q---W------------------DG--------
----------------IIRKL--------------ID-HH--AQIGVCDLTIT----QMRRSV--VDFTVPF
MQL------GISILHYKSPP--EPKN--QF----AFLEP---FA-VEVWIY---M-IFAQL-IMTLAFVFIA
RL----------------------------------------------------SY----------------
-------------------------------------------------REWL-------------------
-PP-----------NPAI-------------------QDP--------------------------------
------------------------------------------------------------------------
--------------DELE---NIWNVNNSTWLMVGSIM-------QQG----------CDI-LPRGPHM---
--RILTGM------WWF-----FALMMLSTYTANLAA--FLT-SNKWQSSIKSLQDLIEQDKVH------FG
SM----------------------R---------------------------GGSTSLFF--S----ESNDT
D-------------------------------------YQ-RA-WNQMKD--FNPS----------------
-------------------------AFTSTNKEGVAR-VRKEK-----GGYAFL--METTSLTYNIER----
----------------------------NCDLTQIG--EQIGEKH-----YGLAVPLG------SDYRTNLS
VSILQLS--------ERGELQKMK----NKW-----WKN---------------------------HN--VT
CDSYHEVD----------------GD----------------ELSIIELGGVFLVLAGGVLI-GVI----LG
IFE----------------------------------------------------------FLW--------
---------------------------------------------------NVQNV----------------
---------------------------------------------------------------AVEERVTP-
------------------------------------------------WQ---AFKAELIFALKFWVRKKPM
RI------------SSSSDKSSSR----------------------------RS-------------SGSRR
SSKEKSR-----------------------------------------------------------------
------------------------------------------------------------------------
-SKTVS------------------------------------------------------------------
--------------------------------
>DmelIR21a/1-842
------------------------------------------------------------------------
-----------MSYYWVALVLFTAQAF---------------SIEGDRSASYQE------------------
---------------------KCISRRLIN------------------------------H-YQLNKEIFGV
GMCD-------------------------------------------------GNNENE-------------
-------FRQKRRIVPTFQGN---------------------------------------------PRPRGE
LLASKF-HVNSYNFEQT-----------NSLVGLVNKIAQE-YLNKCPPVIYYDSFVEKS------------
---------------DGLILENLFKTIPITF-----------------------------------------
----------------YHGEINADYEA---------KNKRFTSHIDCN------------------------
CKSYI---LFLSDPLMT--------RKILGPQTESR--------V-----VLVSR------------S-TQW
RL------------------R---------------------------------------------------
------------------------------------------------------------------------
-----------------DFLSSELSS-------NIVNLLVIGESLMAD---------------------PM-
----RERPYV--------------------------------------------------------------
---------------------------------------------------LYTHKLYADGL----------
--------------------------GSNT-------------------------PVVLTSWIKGALSRP--
----------------HINL------------FP--------------------SKFQFG------------
---------FAGH----------------R-FQ-ISAAN-----Q-PPF-------IFRIR-----------
------TLDS----------------------SGMGQ-LR--------------------------------
--WDGVE-FRLLTMISK-R----------------------LNF-----------------------S---I
DITETPT-R---SN-TRGVV------------------------------------------DT--------
----------------IQEQI--------------IE-RT--VDIGMSGIYIT----QERLMD--SAMSVGH
SPD------CAAFITLASKA--LPK---YR----AIMGP---FQ-WPVWVA---LICVYLG-GIFPIVF---
------------------------------------------------------------------------
------------------------------------------------------------------------
--------------TDRL------------------------------------------------------
------------------------------------------------------------------------
-----------TLSHLMG---NWGEVENMFWYVFGMFTN-AFSFTGKY----------SWS-NTRKNST---
--RLLIGA------YWL-----FTIIITSCYTGSIIA--FVT-LPAFPDTVDSVLDLLGL-------FFRVG
TL----------------------N---------------------------NGGWETWF--Q----NST--
-----------------------------------HIPTS-RL-YKKM------------------------
-------------------------EFVGSVDEGIGN-VTQSF----FWNYAFL--GSKAQLEYLVQS-NFS
D-----------ENI-----------SRRSALHLSE--ECFALFQ-----IGFLFPRE------SVYKIKID
SMILLAQ--------QSG----LI----AKI-----NNEVS---------W----VM---------QRSS--
SGRLLQA-----SSSNSLRE-IIQEER---------------QLTTADTEGMFLLMALGYFL-GAT----AL
VSE----------------------------------------------------------IVG-GITN---
--------------------------------------------KCRQIIKRSRKS----------------
-------------------------------------------------AASSWSSASSGSMLRTNAEQ---
--------------LSHDKRKANRR--------------------------------E-----------AAE
VAQK----------MSFGMREL------------------------------------------------NL
TRATLREIYGS------------------------------------YGAPETDHGQLDIVHTEFP-NSSAK
LNNIEDE----------------------------------------------ESREALESL----------
-----QRLDEFMD-----QMDNDGNPSSHTFRIDN-------------------------------------
--------------------------------
>DmelIR25a/1-947
------------------------------------------------------------MILMNP---KTS
KILWLLGFLSLLSSFS--LEIAA------------------------QTTQ---------------------
--------------NINV----LFINEVDN---------EPAAKAVEVVLTYLKKNIRYG----LSVQL---
------DSIEA-NKSDAKVLLEAICNKYATSIEKK-----------------------Q-TPHLILDTTKS-
-------GIASETVKSFTQAL-----------GLPTISASYGQ--------------QGDLRQWRDLDEAKQ
KYLLQVM---PPA---------------DIIPEAIRSIVIH--MNITNAAILYDDSFV--------------
---------------MDHKYKSLLQNIQT-------------------------------------------
--------------------RHVITAIA--KD-GKREREEQIEKLRNL-DIN--------------------
--NFF----ILGTLQSI--------RMVL-ESVK----------P-----AYFER------------N-FAW
HAITQN-EGEISSQR-----------DNATIMFM---KPMAYT----------------QYRD-------RL
GLLRTTYNLNEE--------PQ------------------------------------LSSAFY-FD-----
-----------------LALR--SFL-------TIKEMLQSG---------------------AWPKDMEYL
---NCDDFQGGNTPQRN-LD--------------------LRDYFT---KIT----------EPTSYGTFDL
VTQSTQPFNGHSFMK---------------------------F-------EMDINVL----------QIRGG
S-------------------------SVNS--------------------------KSIGKWISGLN-----
-----------SELI----V-------------------------------KDEEQMKNL------------
---------TADT----------------V-YR-IFTVV-----Q-APF-------IM--------------
-------RDE------------------------TAP-KG--------------------------------
--YKGYC-IDLINEIAA-I----------------------VHF-----------------------D---Y
TIQE-VE-D---GK--FGNM--------------DENG-Q---W------------------NG--------
----------------IVKKL--------------MD-KQ--ADIGLGSMSVM----AEREIV--IDFTVPY
YDLV-----GITIMMQRPSS--PSS---LF----KFLTV---LE-TNVWLC---I-LAAYF-FTSFLMWIFD
RW----------------------------------------------------SP----------------
-------------------------------------------------YSYQ-------------------
-NN-----------REKY-------------------K----------------------------------
------------------------------------------------------------------------
-----------DD--EEK---REFNLKECLWFCMTSLT-------PQG----------GGE-APKNLSG---
--RLVAAT------WWL-----FGFIIIASYTANLAA--FLT-VSRLDTPVESLDDLAKQYKIL------YA
PL----------------------N---------------------------GSSAMTYF--E----RMSNI
EQMFYEIWKDLSLNDSLTAVERSKLAV---WDYPVSDKYT-KM-WQAM-----QEA----------------
-------------------------KLPATLDEAVAR-VRNSTAAT---GFAFL--GDATDIRYLQLT----
----------------------------NCDLQVVG--EEFSRKP-----YAIAVQQG------SHLKDQFN
NAILTLL--------NKRQLEKLK----EKW-----WKN---------------------------DEALAK
CDKPEDQ-----------------SD----------------GISIQNIGGVFIVIFVGIGM-ACI----TL
VFE----------------------------------------------------------YWW--------
---------------------------------------------------YRYRK----------------
-----------------------------------------------------------------NPRI---
-----------------------------------------------------------------------I
DV------------AEANA----E----------------------------RS-------------NAADH
PGKLVDGVILGHSGEK------------------------------------------------------FE
KSK------------------------------------------------------AALRPRF--------
--------------------NQYPAT-FKPRF----------------------------------------
--------------------------------
>DmelIR31a/1-629
------------------------------------------------------------------------
------------------------------------------------------------------------
--------------MNLLISMFILILAA-------------------------------GEGEIIPSME---
---------------------ESVVTNFVK------------------------------------------
--------SLVKTKQAIVF-----------------------------------------------------
----------------------------SCLFKDFKEI--------SLALMRIN------------------
-----------------QFVSVVN--LNQSYSLTSILTR---------------------------------
-----------------ENYARTSV-------------------MVNA-----------------------R
CSGS--------------------SE-LLFE-ASEN--------------RYFNK------------T-YQW
FLWGVD------L-----------------------------------------------------------
-------------------------------------------------------------EVQSLFP----
------------------L--NLNYV-------GPNAQITYVN----------------------ETA----
-----DG-----------------------------------------------------------------
------------------------------------------Y-------A--YWDIHSKGRH---------
--------------------------LKSNLEINLIATLINDTLNIARD----IFH----------------
---------------------------------------------------LQSIDFRGQ------------
---------FNGL----------------T-LR-GASV-I----D-KEDIISNEQI---ESIL---------
-----------------------------SRPTKDAGVAA--------------------------------
--FIKYH-YELLGLLRE-R----------------------FNF-----------------------T---V
NFRN-SR--------GWAGRL-------------GNTT-F---R------------------LG--------
----------------LLGIV--------------MR-NE--ADIAASGAFNR----INRFAE--FDTIHQS
WKFE------TAFLYRYTSD--LDT---HGK-SGNFLSP---FS-DRVWLF---C-LLTLG-AFSIIWVLFE
IIDY--------------------------------------------------------------------
-------------------------------------------------KILRIR---------------VN
SQKLEHLN------------------------------------------QK--------------------
----------------------------------SSVI----------------------------------
-----------------CI--KT-TCIERILQTFGACC-------QQGLD--------PNP-VDR--SV---
--RFLVMT------LFL-----FSLVMYNYYTSSVVGG-LLS-SSD-Q-GPSTVDEIT-ASPLK------IS
FE----------------------D---------------------------IGYYKVLF--R---------
--------------------------------ESQNRSIT-RLIEKKLS--SSR-SLNEL------------
--P-----------------------IFSHIEDAVPY-LKA-------GGFAFH--CEVVDAYPVISE-YFD
A-------------------------NEICDLREVS---GLM--E--VEILNWILHKN------SQYTEIFK
TAMCNAQ--------EKG----FVERILRRR-----------------------------------QIKKPA
CQS----------------------LYTV-Y-----------PVSLSGVLPGFVILICKSIN-KFS------
------------------------------------------------------------------------
------------------------------------------------------------------------
------------------------------------------------------------------------
------------------------------------------------------------------------
------------------------------------------------------------------------
------------------------------------------------------------------------
------------------------------------------------------------------------
------------------------------------------------------------------------
--------------------------------
>DmelIR40a/1-765
------------------------------------------------------------------------
----------MHKFLALGLL----------------------------------------------------
--------------------PYL-------------------------------------------------
-----------------------------------------LGLL---------------------------
-------NSTRLTFIG----N---------------------------------------------------
--------------------------DESDTAIALTQIVRGLQQSSLAILALPSLALSDGV-----------
-----CQKERNVYLD--DFLQRLHRS----------------------------------------------
------------------NYKSVVFS----------QTELFFQHIEENLQGANE------------------
CISLI----LDEPNQ------------LL-NSLHD---------R-----HLGHR-----------------
------------------------------------------------------------------------
------------------------------------------------------------LSLFIFYW----
-----------GAR-WPPSSRVIRFR-------EPLRVVVVTRPRKKA------------------------
------------------------------------------------------------------------
------------------------------------------F-------RIYYNQ----------------
----------------------------ARPC-------------------SDSQLQLVNWYDGDNLGLQ--
----------------RIPL------------LPTA------------------LSVYAN------------
---------FKGR----------------T-FR-VPVFH-----S-PPW-------FWVTYCN---------
---------------------------------NSFEEDE--------EFNSLDSIEKRKVRV---------
--TGGRD-HRLLMLLSK-H----------------------MNF-----------------------R---F
KYIE-AP-GR-----TQGSM--------RSEDGKDSND-S---F------------------TG--------
----------------GIGLL--------------QSGQQ--ADFFLGDVGLS----WERRKA--IEFSFFT
LAD------SGAFATHAPRR--LNE---AL----AIMRP---FK-QDIWPH---L-ILTII-FSGPIFYGII
ALPYI---WRR-------------------------------------------------------------
----------------------------------------------------RWA-----------------
-NSDVEHLGELY-IHMTY--LKEITPRLLK------LKPRTVLS----------------------------
------------------------------------------------------------------------
-----------AHQM------PHQLFQKCIWFTLRLFL-------KQS----------C-N-ELHNGYR---
-AKFLTIV------YWIA----ATYVLADVYSAQLTS--QFA-RPAREPPINTLQRLQAAMIH---DGYRLY
VE----------------------K---------------------------ESSSLEML--E----NGTEL
--------------------------------------FR-QL-YALM----RQQVINDP------------
-----------------------QGFFIDSVEAGIKL-IAEGG-----EDKAVL--GGRETLFFNVQQ----
--------------------------YGSNNFQLSQ--KLYTRYS------AVAVQIG------CPFLGSLN
NVLMQLF--------ESG----IL----DKM----TAAEYAKQY-------QEVEATRI------YKGSVQA
KNSE------------AYSR-TESYDSTVIS-----------PLNLRMLQGAFIALGVG-SL-AAA----AL
NNTI--------------------NVRSLNSRDKFI-CGGPVKIWYYLVLLL-----------W--------
------------------------------------------------YYFNRGLVGIYQLW----------
------------------------------------------------------------------------
------------------------------------------------------------------------
--------------HKTSIRNTG-----------------------------KG------------------
------------------------------------------------------------------------
------------------------------------------------------------------------
-----------------MPFLGE-------------------------------------------------
--------------------------------
>DmelIR41a/1-648
------------------------------------------------------------------------
------------------------------------------------------------------------
------------MFIDL--SWSLVL-------------------------------------SAI-------
-----------------------VGKYLNE------------------------------------------
-------------------------------S-TICIFWN-DK-----------------------------
--------------------------FEFQL--LHKSD----------------------------------
------------------YISFVGINIKSFDDNGG---------HYIIDTGLKKKELQNKHLF---------
----------------LDELVIKIII------------------SIEV--------------------T--H
CETF-----------------------VVFD---------------KDIDRFVNAFNKASVYSIWRSLHNKF
VFAH--------------------------------------------------------------------
---IANESPESRN-----------------------------------------------------------
------------------HF-----F-------EDQPNILFVV----------------------RDHS---
---SASS-----------------------------------------------------------------
------------------------------------------------------FDIKTNKFV---------
--------------------------G-----------------RKAEN---PSQMILVDRYLASEQR----
------FQF-------GKSL---------------------------------FADKLNN------------
---------LQGR----------------E-VI-IAGF-D----Y-PPY-------TVIKHN---------M
STNAQDMGVSGESD------------------FKNVYIDG--------------------------------
--TE----TRIVLNFCE-Q----------------------FNC-----------------------TIQ-I
DSSA-AN--------DWGKVY--------------PNM-S---G------------------DG--------
----------------ALGML--------------IN-RK--ADICIGAMYSW----YEDYTY--LDLSMYL
VRSG------ITCLVPAPLR--LTS---WY----LPLEP---FK-ETLWAA---I-LLCLC-AEATGLVLA-
------------------------------------------------------------------------
----------------------------------------------------------------------YK
SEQALY------------------------------------------------------------------
--------------------------------VLPGY-----------------------------------
----------------REG--WWTCTSFGVCTTFKLFI-------SQSG----------NS-KAYSLTV---
--RVLLFA------CFL-----NDLIITSIYGGGLAS--ILT-IPSMDEAADTVTRLR-FHRLQ------WA
AN---------------------SEAWVSA----------------------I-------------------
--------------------------------RASDEALVKDILYNFHIY--SDDELLRLAQD---------
-------------------------QHMR-IGFTVER-LPF-------GHFAIG---------------NYL
G-------------------------PQAIDQLVIM----KDDIY--FQYTVAFVPRL------WPLLDKLN
TLIYSWH--------SSG----FDKYWEYRV-----------------------------------VADNLN
LKIQQQVQETM----------TGTKDIG-PV-----------PLGMSNFAGFIIVWILGSAI-ATL----TF
LLE----------------------------------------------------------LSL--------
---------------------------------------------------TYILK----------------
------------------------------------------------------------------------
------------------------------------------------------------------------
----------------------------------------------------QSN-----------------
------------------------------------------------------------------------
LK----------------------------------------------------------------------
------------------------------------------------------------------------
--------------------------------
>DmelIR60a/1-716
------------------------------------------------------------------------
-------MWCNNPGLIIIIFLGQILNL---------------------------------------------
--------CQGIVNLSNETANTVIFMLPEKDL----------------------------------------
-----------------------------------------------------GPDVWKAGVGCLDSFAQIF
FF--RNPKERFTRAYNLMLVHA--------------------------------------------------
----------------------------FHLSSPADQIQEGFSKLINEAV----------------------
------------------------------------------------------------------------
-------------TNPGPPDREELFQMRVASDYNITNGTEDKGELI-------------------------L
ADNYV---IVVDSVDRL--------KELMKKKIVEM--------------RSWNP------------G-ARF
LVLFHNATCRNRPLGVAS------------------------------------------------------
------------------------------------------------------------------------
-----------------NIFKDLMEM-------FYVHRVALLYANSTM------------------------
------------------------------------------------------------------------
-----------------------------------------NY-------NLLVNDYYSNV-----------
------------------N-------------------------------CRILNVQSVGQCHDGKL-----
--------------------------------YP---------------NNAVVKASMQD------------
--------YVSGF---------SP--------R-NCTFFACSSIS-APF----------------------V
EAD----------------------------------------C----------------------------
--ILGLE-MRILGFMKN-R----------------------LKF-----------------------D---V
NQTC--------SLESRGEM--------------DGPA-N---W------------------TG--------
----------------LLGKV--------------QN-NE--CDFVFGGYYPD------------NEVADHF
WGSDTYLQDAHTWYIKMADR--RPA---WQ----ALVGI---FE-AYTWIG---F-ILILI-ISWLFWFTLV
MI----------------------------------------------------LP----------------
------------------------------------------------------------------------
--------------------------------------------------EPK-------------------
------------------------------------------------------------------------
---------------------YYQQLSLTAINALAVTISIA----VQE--------------RPICETT---
--RLFFMA------LTL-----YGLNVVATYTSKMIA--TFQ-DPGYLHQLDELTEVV-AAGIP------FG
GH---------------------EE------------------------------SRDWF--E---------
-------------------------------ND--DDMWI----FNGYNI----------------------
------------------------SPEFIPQSKNLEA-VKW-------GQRCIL-----SNRMYTMQS-PLA
DVIYAFP-------------------------------NNVFSSP-----VQMIMKAG------FPFLFEMN
SIIRLMR--------DVG----IF----QKI-----DADFR-------YNNTYLNRINKM------------
---------------------R------------PQFPETAIVLTTEHLKGPFFILVVGSCW-AAL----TF
IGE----------------------------------------------------------LII--------
---------------------------------------------------HRWRTQLVSTS----------
-----------------------------------------------------------------EQQ----
------------------------------------------------------------------------
--------------DRRSDKRRRR----------------------------RRRR-KPE-------KDNRW
QRQVQVAPVVRFT--------------PV------------------------------------------K
RRKVFQGQTSQK------------------------------------------------------------
------------------------------------------------------------------------
--------------------------------
>DmelIR64a/1-861
------------------------------------------------------------------------
------MHWWLLVFLPLSCQGLPEHELLELELDY----------------GLA-----EPQRT---------
---------------SLLQSS-LIL-----------------------------------------------
--------------------------QFS-------------------------------------------
--------QDYKHIPRITY------------FTCQK------------------------------------
----------------------------PHLQT----------------------PNQIPN--AA-------
--------------EHRDAFAAKNFQLIKSLYESELFVRIVLL-DVLAQSPTSGRPNRPG------------
NGPTGGFSQTPSQAQSNSEWLEGVLRMEAL----------RQIAVVDL-----------------------A
CGAV--------------------SRRFLEL-ASAK--------------MLYSE------------K-FHW
LLIEDF----------------------------------------------------------------AW
H--GRTQTAE---------------GSGKRDDGEME---------EEEPPGQQIQATDDE-DLPSIES----
------------------FLGGMNLY--------MNTELTLAK----------------------RM-----
----SEA-----------------------------------------------------------------
--------------AH--------------------------Y-------T--LFDVWNPGLN---------
--------------------------YGGHV-----------------------NLTEIGSFTPTEGI----
----------QLHTWFRTTS---------------------------------TVRRRMD------------
---------MQHA----------------R-VR-CMVV-V----T-NKN-MT---GTLMYYL----------
------------------------------THTMSGHIDT--------------------------------
--MNRFN-FNLLMAVRD-M----------------------FNW-----------------------T---F
VLSR-TT--------SWG---Y------------VKNG-R---F------------------DG--------
----------------MIGAL--------------IR-NE--TDIGGAPIFYW----LERHKW--IDVAGRS
WSSR------PCFIFRHPRS----T---QKD-RIVFLQP---FT-NDVWIL---I-VGCGV-LTVFILWFLT
TIEWKL------------------------------------------------VP-HD-------------
----GSAL-----IKPKGGAPPRHHYQQQQQQEQVEAPVRPITAVSVVVSKEKVE---------------EK
QEEYED-------------------------------STPIDAGTL---WQR-----------CYQKLNK--
-----------------------------------------------------------------------Y
IKD------RKAKQKKAPE--RVGLFLESVLFFVGIIC-------QQG----------LGF-STSFVSG---
--RCIVIT------SLL-----FSFCIYQFYSASIVGT-LLM-EKP-K-TIKTLSDLV-HSSLK------VG
ME----------------------D---------------------------ILYNRDYF--L---------
--------------------------------HTKDPVSM-ELYAKKITSV-PTTKENEADEDEPVDPNPVS
TDPAKSYRDIVHSHETGAHAKDNAASNWLDPETGLLR-VKH-------ERFAFH--VDVAAAYKIIAE-TFS
E-------------------------QDICDLTEVS----MFP----PQKTVSIMQKN------SPMRKVIS
YGLRRVT--------ETG----ILTYHFNVW-----------------------------------HSRKPP
CVKK---------------------IETSDL-----------HVDMDTVSSALLILLFSYAI-TLM----IL
GTE----------------------------------------------------------ILY--------
---------------------------------------------------SK-------------------
------------------------------------------------------------------------
------------------------------------------------------------------------
------------------------------------------------------------------------
-----------------------------------------------------------------------W
HNRI--------------------------------------------------------------------
-----------------------------QLK--------------------WVGAT---------------
--------------------------------
>DmelIR68a/1-704
------------------------------------------------------------------------
---------MRCLWILIVAFI---------------------------------------------------
------------------------------------------------------------------------
------------------------------------------------------------SLAMATSIPI--
-------PIAN---------------------PAPLSGY---------------------------------
---------------------------EMQLKILLQKILWV-ANVKRCFAVITDDLHYPIY-----------
---------------DRIFFESVGRR----------------------------------------------
-----------------VIPFFVM-RTNESDD-LQRPSRQVELFVKAI--------------------KSSD
CELNV---ITILNGWQV--------QRFL-GYIYD---------N-----RSLNM------------Q-KKF
VLL---------------------------------------------------------------------
-----------------------------------------------------------------HD-----
-----------------LRLFESDMI-------HLWSVFIDA-------I----------------------
---------------------------------------FLKR------QLDN-------------------
-----------------------------------------------------KYTISTIAFP---------
--------------------------GILS---------------------GVLVMKNIANWELGKGLNG--
-------------------------------------------------RI-LFADKTSN------------
---------LFGT----------------S-LP-VAISE-----H-VPM-------VLW-------------
-------ANATKS-----------------------------------------------------------
--FQGVE-VEIMNALGK-A----------------------LNFKPV--------------------Y---Y
KPNQT---EN---M-DWTEL--------------DGGA-S---VAYGSGNPDGYAQNGTHIDSM--------
----------------LVDEV--------------AA-HS--ARFAIGDLHLF----QVYLKL--VELSAPH
NFE------CLTFLTPESST--DNS---WQ----TFILP---FS-AGMWVG---V-LLSLF-VVGTVFYAIS
FL-----NAIINGNV---------------------------------------SS----------------
-------------------------------------------------EFFRCL--RPNRNV-------PM
DPKIYR--------RISF--------RIAI------SRYRSSKG----------------------------
------------------------------------------------------------------------
-----------DRMP-RD---LFDGYTNCILLTYSMLLYVALPR------------------MPRNWPL---
--RVLTGW------YWI-----YCILLVATYRASFTA--ILA-NPAARVTIDTLEDLLRSHIPPST----G-
----------------------------------------------------ATENRQFF--L---------
--------------------------------EANDEVAR-KV-GEKM------------------------
-------------------------EVFGYSDDLTSR-IAK-------GQCAYY--DNEFYLRYLRV-----
------------------ADESGS------ALHIMK--ECVLYMP-----VVLAMEKN------SALKPRVD
ASIQHLA--------EGG----LI----AKW-----LKDA-------------IEHL----------PAEAL
AQQEA-------------------------------------LMNIQKFWSSFVALLIGYVI-SML----TL
LAERW---------------------------------------------------------HF--------
------------------------------------------------------------------------
------------------------------------------------------------------------
------------------------------------------------------------------------
----------------------------------------------------K-------------------
------------------------------------------------------------------------
-----------------------------------------------------------HIVM---------
--------------------KHPMYDVYNP----SLYYNFKRIYP-----------------QH--------
--------------------------------
>DmelIR75a/1-629
------------------------------------------------------------------------
------------------------------------------------------------------------
------------------------------------------------------------------------
------------------------------------------------------------------------
------------------------------------------------------------------------
----------------------------MQLVQLANFVLDNLVQSRIGFIVLFH----C-------------
-------------WQSDESLKFAQQFM---------------------------------------------
-----------------KPIHPILV---------------YHQFVQ--------------------------
MRGV---------------------LNW--SHLEL---------S-----YMGHT------------Q----
------------------------------------------------------------------------
----------------------------------------------------------PTLAIYV-------
------------------DIKCDQTQ-------DLLEEASREQIYNQH------------------------
------------------------------------------------------------------------
------------------------------------------Y-----HWLLVGNQ----------------
----------------------------SKLE-------------------FYDLFGLFNISIDADVSYV--
----------------KEQIQDNND------SVAYA-----------------VHDVYNNGKIIGGQLNVTG
SHEMSCDPFVCRR----------------T-RH-LSSLQ-----K-RS-----------KYGNRE-------
QLT-----D-------------------------------------------------VVLRVATVVTQRP-
--LTLSD-DELIRFLSQ-ENDTHIDSLARFGFHLTLILRDLLHC-----------------------K---M
KFIF--------------------------SDSWSKSD-V---V------------------GG--------
----------------SVGAV--------------VD-QT--ADLTATPSLAT----EGRLKY--LSAIIET
GFF------RSVCIFRTPH----NA---GLR-GDVFLQP---FS-PLVWY----L-FGGVLSLIG-VLLWIT
FYMEC-------------------------------------------------KR----------------
-------------------------------------------------MQKRWR-----------------
---------------LDY--L---------------------------------------------------
------------------------------------------------------------------------
---------------------PS--LLSTFLISFGAAC-------IQS----------S-S-LIPRSAG---
-GRLIYFA------LFLI----SFIMYNYYTSVVVSS--LLS-SPVKSK-IKTMRQLAESSLT---VGLEPL
PF----------------------T---------------------------KSYLNYSR--L----PEIHL
--------------------------------------FI-KR-KIES----QTQN----------------
------------------------PELWLPAEQGVLR-VRDNP-----G-YVYV--FETSSGYAYVER----
--------------------------Y----FTAQEICDLNEVLFRPEQLFYTHLHRN------STYKELFR
LRFLRIL--------ETG----VY----RKQ----R--SYW-------------------------------
----------------VHMK-LHCVAQNFVI-----------TVGMEYVAPLLLMLICADIL-VVV----IL
LVEL---------A-------------------------------------------------W--------
----------------------------------------------------KRFFTRHLTF----------
------------------------------------------------------------------------
------------------------------------------------------------------------
--------------HP--------------------------------------------------------
------------------------------------------------------------------------
------------------------------------------------------------------------
------------------------------------------------------------------------
--------------------------------
>DmelIR75d/1-675
------------------------------------------------------------------------
------MKVQVAHWLPLIFFLLVS-------------------GTPRVAGSWRS--EYSRQDPDPKTR----
-------------WGNQLPDM-LVA-----------------------------------------------
--------------------------YYR-------------------------------------------
--------H--HGVHSLML------------VVCHTDIAD--------------------------------
----------------------------FRLWK------------------LWQHFNLNNFYVQV-------
--------STE---SSLRDLQHVD-ALDEHKDAPPPK-------SFHANNSTHWETSFL-------------
---------LPALP-----YKMGIL-------------------LLEF--------------------SS-E
CALN--------------------LL-RWSA-ASEH--------------NYFTT------------N-RFW
LLLTEDPGD---------------------------------------------------------------
--------------------------------------------------------------ID--------
------------------LLEDPEIFI------PPDSELRVLH-----------------------------
---YENV-----------------------------------------------------------------
--------------GN--------------------------F-------SCSLIDLYKVAAW---------
--------------------------KPLKR-------------------------TLVG--HN-----IRN
SRHVI------HAL-QHFGS---------------------------------AITYRQD------------
---------LEGI----------------V-FN-SAIV-I----A-FPD-------LFT-NI----------
------------------------------EDLSLRHIDT--------------------------------
--ISKVN-HRLMLELAN-R----------------------LNM-----------------------S---Y
NTYQ-TV--------NYGWRQ--------------PNG-S---F------------------DG--------
----------------LMGRF--------------QR-YE--LDLAQLAIFMR----LDRIAL--VDFVAET
YRVR------AGIMFRQPPL----S---AV--ANIFAMP---FE-NDVWVS---I-LMLLI-ITTVVL----
------------------------------------------------------------------------
------------------------------------------------------------------------
----------------VL----------------ELFFSPHNH-----------------------------
------------------------------------------------------------------------
---------------------DMS-YMDTLNFVWGAMC-------QQG----------FYV-EVRNRSA---
--RIIVFT------TFV-----AALFLFTSFSANIVA--LLQ-SPS-D-AIQSLSDLG-QSPLE------IG
VQ----------------------D---------------------------TQYNKIYF--T---------
--------------------------------ESTDPVTK-NLYHKKIA---SKGE----------------
-------------------------NIYMRPLLGMEK-MRT-------GLFAYQ--VELQAGYQIVSD-TFS
E-------------------------PEKCGLMELE----PFQ----LPMLAIPTRKN------FPYKELIR
RQLRWQR--------EVS----LVNREERKW-----------------------------------IPQKPK
CEG----------------------GVGGFV-----------SIGITECRYALGIFGCGAAV-SFV----LF
LFE----------------------------------------------------------FIF--------
---------------------------------------------------RHFK-----------------
------------------------------------------------------------------------
------------------------------------------------------------------------
----------------------------------------------------QVYR----------------
II-K-------------------------------------------------------------------G
YREVQR------------------------------------------------------------------
------------------------------------------------------------------------
--------------------------------
>DmelIR76a/1-646
------------------------------------------------------------------------
------------------------------------------------------------------------
--------MENLLVESY--YFSTVL-------------------------------------SFF-------
-----------------------AQQFFAD------------------------------------------
-------------------------------SHATCIFWH-PA-----------------------------
--------------------------FDFRLETVHP------------------------------------
-------------------MPLIIMDWHRWANRSD---------QDVYDYKIKEDEFEGKGIP---------
----------------YNDWTLRLTV------------------AIER--------------------S--H
CETF-----------------------IAFQ---------------EQIPEFARYFYHASIYSIWRSLRNRF
MFVY--------------------------------------------------------------------
----TKEFEDKKD-----------------------------------------------------------
------------------SYLSGYIF-------QDQPNILVIT----------------------SQYL---
---NSST-----------------------------------------------------------------
------------------------------------------------------FEIKTNRFV---------
--------------------------GPRNF-------------NKNPE---PVEFYILQRFDAKGTK----
------ATW------ETQSA---------------------------------MSSKMRN------------
---------LKGR----------------E-VV-IGIF-D----Y-KPF-------MLLDYEKPPLYYDRFM
NTT-------------------------------DVTIDG--------------------------------
--TD----IQLMLIFCE-L----------------------YNC-----------------------TIQ-V
DTSE-PY--------DWGDIY--------------LNA-S---G------------------YG--------
----------------LVGMI--------------LD-RR--NDYGVGGMYLW----YEAYEY--MDMTHFL
GRSG------VTCLVPAPNR--LIS---WT----LLLRP---FQ-FVLWMC---V-MLCLL-LESLALGIT-
------------------------------------------------------------------------
----------------------------------------------------------------------RR
WEHS-S------------------------------------------------------------------
--------------------------------VAAG------------------------------------
-----------------NS--WISSLRFGCISTLKLFV-------NQST----------NY-VTSSYAL---
--RTVLVA------SYM-----IDIILTTVYSGGLAA--ILT-LPTLEEAADSRQRLF-DHKLI------WT
GT---------------------SQAWITT----------------------ID------------------
-------------------------------ERSADPVLL-GLMEHYRVY--DANLISAFSHT---------
-------------------------EQM---GFVVER-LQF-------GHLGNT---------------ELI
E-------------------------NDALKRLKLM----VDDIY--FAFTVAFVPRL------WPHLNAYN
DFILAWH--------SSG----FDKFWEWKI-----------------------------------AAEYMN
AHRQNRIVASE----------KTNLDIG-PV-----------KLGIDNFIGLILLWCFGMIC-SLL----TF
LGE----------------------------------------------------------L----------
-----------------------------------------------------WRG----------------
------------------------------------------------------------------------
------------------------------------------------------------------------
----------------------------------------------------QG------------------
------------------------------------------------------------------------
------------------------------------------------------------------------
------------------------------------------------------------------------
--------------------------------
>DmelIR76b/1-636
------------------------------------------------------------------------
-----------------------------------------------MATGI--------------------
---------------------ELLV-----------------------------------------------
--------------------AAALCVACP-PLNDSP-----------------PTNLIQMGENGTLSPVTE-
------------------------------------------------------------------------
-------------------------------------------------------------------LPM--
------------------------------------------------------------------------
----------------------------------------------DV------------------------
--DAS-------------------------EAGFD-------------------------------------
------------------------------------------------------------------------
------------------------------------------------------------------------
----------------------AD---------APVE-----------------------------------
---------------------------------------TLETINR--------------------------
------------------------------------------------------------------------
--------------------------KKPK-------------------------LREMLDW----------
------------------------------------------------------------------------
---------IGGK----------------H-LR-IATLE-----D-FPL-------SYTEVL-E--------
----------------------------------NGT-RV--------------------------------
--GHGVS-FQIIDFLKK-K----------------------FNF-----------------------T---Y
EVVV-PQ-D---NI--IGSP--------------SDFD------------------------RS--------
----------------LIEMV--------------NS-ST--VDLAAAFIPS-L-S-DQRS-F--VYYSTTT
LDEG-----EWIMVMQRPRE--SAS---GS----GLLAP---FE-FWVWIL---I-LVSLL-AVGPIIYALI
IL----------------------------------------------------RN----------------
-------------------------------------------------RLTG-------------------
-DG---------------------------------------------------------------------
------------------------------------------------------------------------
--------------QQT-----PYSLGHCAWFVYGALM-------KQG----------STL-SPIADST---
--RLLFAT------WWI-----FITILTSFYTANLTA--FLT-LSKFTLPYNTVNDIL-TKNKH------FV
SM----------------------R---------------------------GGGVEYAI--R----T----
-----------------------------------TNESL-SM-LNRM----IQNNYAV-------------
------------------------FSDETNDTYNLQNYVEK-------NGYVFV--RDRPAINIMLYR-DYL
Y-----------RKTVSFSDE-----KVHCPFAMAK--EPFLKKK-----RTFAYPIG------SNLSQLFD
PELLHLV--------ESG----IV----KHL-----SKRN--------------------------LPSAEI
CPQDLGG-----------------TER---------------QLRNGDLMMTYYIMLAGFAT-ALA----VF
STE----------------------------------------------------------LMF-RYVN---
---------------------------------------------------SRQEANKWARH----------
------------------------------------------------------------GI-GRTPNGQ--
-------------------------------------------------------------------SVAPS
RWLRGWRRLNSGHGQLLGASTHGQ----------------------------NV-------------TPPP-
-------PYQSIFNGGSHGDPLNRWRRPLANGNAL--GNGVLLGG---DSEGG-------------------
VRR---LIN----------------------------------G------------RDYMVFRNPNG-----
-QSQLVP------------VRSPSAALFQYSYTE--------------------------------------
--------------------------------
>DmelIR84a/1-644
------------------------------------------------------------------------
------------------------------------------------------------------------
----------MIKLQVKVISWPLIILTA-----------------------------------FLRVLQ---
--------------------IESINTNFLELAAFE-------------------------------------
------DFLRSEHLSHVLVVRGDDADGDWK-IEC--------------------------------------
---------------------------HQKLLANYRV-----------------------------------
--------------QFYRPEMSAN------------------------------------------------
--------------------------------------------FEDL--------------------MFYG
SPRTA---VLVLNSEHV-----LVRRQVFGV-ASEA--------------GYFNN------------S-LAW
FILGSGRESL--------------------------------------------------------------
-------------------------------------------------------------PVEQLIDQ---
------------------LLSGYRMG--------IDADITVAL-RGP-------------------------
---DNAS-----------------------------------------------------------------
------------------------------------------M-------L--FYDVYRISRQ---------
--------------------------ANTPL-----------------------IIEKKGLWTHSGGYQKFG
NFKNT------------------------------------------------WVIRRRN------------
---------FLNV----------------T-LI-GSTV-L----T-EKP----PGFGDMEYL----------
-----------------------------ADDKQLQQLDP--------------------------------
--MQRKT-YQLFQLVER-M----------------------FNL-----------------------S---L
AISL-TD--------KWGELL--------------DNG-S---W------------------SG--------
----------------VMGQV--------------TS-RE--ADFAVCPIRFV----LDRQPY--VQYSAVL
HTQN------IHFLFRHPRR----S---HI--KNIFFEP---LS-NQVWWC---V-LALVT-GSTILLLFHV
RLERMLSNME--------------------------------------------------------------
----------NR------------------------------------------------------------
------------------------------------------------------------------------
------------------------------------------------------------------------
-------------------------FSFVWFTMLETYL-------QQG--------P-ANE-IFRLFST---
--RLLISL------SCI-----FSFMLMQFYGAFIVGS-LLS-ESA-R-SIVNLQALY-DSNLA------IG
ME----------------------N---------------------------ISYNFPIF--T---------
--------------------------------NTSNQLVR-DVYVKKIC---KSGE----------------
-------------------------HNIMSLQQGAER-IIQ-------GRFAFH--TAIDRMYRLLLELQMD
E-------------------------AEFCDLQEV-----MFN-L--PYDSGSVMPKG------SPWREHLA
HALLHFR--------ATG----LLQYNDKKW-----------------------------------MVRRPD
CSL----------------------FKTSQA-----------EVDLEHFAPALFALALAMVA-SAL----VF
LLE----------------------------------------------------------LFL--------
---------------------------------------------------HWLP-----------------
------------------------------------------------------------------------
------------------------------------------------------------------------
------------------------------------------------------------------------
----------------------------------------------------------------------DF
RRRLGTMST---------------------------------------------------------------
------------------------------------------------------------------------
--------------------------------
>DmelIR8a/1-936
------------------------------------------------------------------------
------MELPLL-VLLLALRFAGSEVLKITFW-----------IEPVQRAEF--------------------
------------D--TDIA---MVLKELDA----------LRLD--------------------VKVDD---
------TTLTLTRSEDGL-DMQRFCEILS-----------------------------TVGASAVIDLTYS-
-------H--WEEGYNLVRSL-----------GIGYVR----------------------------LERIMR
PFL-----------------------------DMFGDFMRQ--KRANNVAMVFMNARD--------------
---------------AVEAMQQMLVGYPF-------------------------------------------
--------------------RTLIMDASQ-----TDPGQHFLERIRSL-RPA--------------------
--PTY--IALFARAAAM--------NGIF-EKVQK---------A-----DLFQR------------P-LEW
HFVFLDTRDRVFKYR-----------R--------------QA----------------ELCT-------RF
-TLNPRAICRSM--------PMP--------------------------------DLYCGSG---FT-----
-----------MQRA--MLLN--VLR-------SLINAAQVS--------------------PGYPL-AIYQ
---DCNATA----SSSEVSD-------------------PLEKD---DYNWLDMVHWSNFLAYAPPLPHIQD
Q-----FQSPVPGLT---------------------------F-------AVNISA-----------GYYSS
E-------------------------HEAK--------------------------TDLAAWSSVGE-----
----------MR-----------------------------------------LLNETIS------------
---------PARR----------------F-FR-IGTAE-----S-IPW-------SYLRR--EE-------
GTG-ELIRDR------------------------SGL-PI--------------------------------
--WEGYC-IDFIIRLSQ-K----------------------LNF-----------------------E---F
EIVA-PE-V---GH--MGEL--------------NELG-E---W------------------DG--------
----------------VVGDL--------------VR-GE--TDFAIAALKMY----SEREEV--IDFLPPY
YEQT-----GISIAIRKPVR--RTS---LF----KFMTV---LR-LEVWLS---I-VAALV-GTAIMIWFMD
KY----------------------------------------------------SP----------------
-------------------------------------------------YSSR-------------------
-NN-----------RQAY------------------------------------------------------
------------------------------------------------------------------------
--------------PYAC---REFTLRESFWFALTSFT-------PQG----------GGE-APKAISG---
--RMLVAA------YWL-----FVVLMLATFTANLAA--FLT-VERMQTPVQSLEQLARQSRIN------YT
VV----------------------K---------------------------DSDTHQYF--V----NMKFA
EDTLYRMWKELALN---ASKDFKKFRI---WDYPIKEQYG-HI-LLAI-----NSS----------------
-------------------------QPVADAKEGFAN-VDAHENAD----YAFI--HDSAEIKYEITR----
----------------------------NCNLTEVG--EVFAEQP-----YAVAVQQG------SHLGDELS
YAILELQ--------KDRFFEELK----AKY-----WNQ---------------------------S-NLPN
CPLSED------------------QE----------------GITLESLGGVFIATLFGLVL-AMM----TL
GME----------------------------------------------------------VLY--------
---------------------------------------------------YKKKQ----------------
------------------------------------------------------NALEITQV---RPV----
-----------------------------------------------------------------------N
DS------------SGSGGNSS-T----------------------------AP-------------P----
--------------------------------------------------------------------TATS
TTKQAWHIPV------------------------------------LEAEEKPAKVSP--------------
----------------------PPSFETATFRGKKLPARITLG-------DGKFKP------RHGLYARRN-
---LGASDSHSGYME-----------------
>DmelIR92a/1-678
------------------------------------------------------------------------
------------------------------------------------------------------------
-----------MLLQPLVMHLSQLL-------------------------------------RII-------
-----------------------VGQYFAE------------------------------------------
-------------------------------FPSILIVYNNSA-----------------------------
--------------------------STTPLQLEYLSA----------------------------------
-------------------LELVLRELSKPIRLQ------------WINVAFLKD-----------------
----------------LNDLEDQVMG------------------ALNS--------------------S--V
TEGF-----------------------ITIL---------------SQTHHFIHARYYATRNANVRLKDKRY
LFLC--------------------------------------------------------------------
---EDESPAE--------------------------------------------------------------
-------------------LLCMDIL-------QFYPHHLMVR----------------------PGTE---
---TAPTGPTGPHPDPRRGGGA-----------------SVSTKNKDD------------------------
----GEGGAGNKTTSP--------------------------Y-------RDINFELWTQKFV---------
--------------------------G-------------------AVG---NLDALLLDAFLPN-ET----
------FAN-------RVEL---------------------------------YPNKLLN------------
---------LQRR----------------S-LL-VGSI-T----Y-VPY-------TITNYV--P-------
----AGQGDVDPIH--------------PQWPNRSLTFDG--------------------------------
--AE----ANVMKTFCQ-V----------------------HNC-----------------------HLR-V
EAYG-AD--------NWGGIY--------------DNE-S---S------------------DG--------
----------------MLGDI--------------YE-QR--VEMAIGCIYNW----YDG--I--TETSHTI
ARSS------VTILGPAPAP--LPS---WR----TNIMP---FN-NRAWLV---L-ISTLV-ICGTFLYFMK
Y-----------------------------------------------------------------------
---------VSYRL--------------------------------------------------------RY
SGTQVK------------------------------------------------------------------
--------------------------------FHHS------------------------------------
-----------------------RKLEKSMLDIFALFI-------QQPS---------APL-SFDRFAP---
--RFFLAT------ILC-----ATITLENIYSGQLKS--MLT-FPFYSAPVDTIEKWA-QSGWK------WS
AP---------------------SIIWVHT----------------------V-------------------
-------------------------------QSSDLETEQ-ILARNFEVH--DYSYLSNVSFM---------
-------------------------PNY---GFGIER-LSS-------GSLSVG---------------DYV
S-------------------------TEALENRIVL----HDDLY--FDYTRAVSIRG------WILMPELN
KHIRTCQ--------ETG----LYFHWELEF-----------------------------------IDKYMD
KKKQEVLMDLA----------NGHKVKGAPQ-----------ALDVRNIAGALFVLAFGVAF-AGC----AL
VAE----------------------------------------------------------LLI--------
---------------------------------------------------HRMDL----------------
------------------------------------------------------------------------
------------------------------------------------------------------------
----------------------------------------------------SK------------------
------------------------------------------------------------------------
------------------------------------------------------------------------
------------------------------------------------------------------------
--------------------------------
>DmelIR93a/1-848
---------------------------------------------------------------------MNP
GEMRPSACLLLLAGLQLSILV---------------------------PTEAN-------------------
----------------DFSS--FL--------------------SAN---------ASLA----VVVDHEYM
TVH-----------------GENILAHFEKILSDVIRENLRNGGINVKYFSWNAVRLKK-DFLAAITVTDCE
NTWNFYKNTQETSILLIAITD----------SDCPRLP-------------------------------LNR
ALMTVECR--------------------------------------INAVVFVDQTI---------------
-----------LEEN-ALLVKSIVHESITNH-----------------------------------------
----------------ITPISLILYEINDSLR-GQQKRVALRQALSQFAPKKHE----------------EM
RQQFL----VI--SAFH--------EDII-EIAET---------L-----NMFHV------------G-NQW
MIFVLDMVARDFDAG--------------------TVTINLDE--------------GANIAF-------AL
N--ETDPNCQ--------------------------------------------------DSLNCTI-----
-----------------SEISLALVN-------AISKITVEEESI-----------------------YGEI
---SDEEWEAIRFTKQEKQA---------------EILEYMKEFL---------------------------
--------KTNAKCSSC-------------------------A-------RWRVETAITWGK-----SQENR
KFRSTPQRDA-----------------KNR----------------------NFEFINIGYWTPVLGFV---
-------------------C-----------------------------QELAFPHIEHH------------
---------FRNI----------------T-MD-ILTVH-----N-PPW-------QILTKN----------
---------------------------------SNGVIVE--------------------------------
--HKGIV-MEIVKELSR-A----------------------LNF-----------------------S---Y
YLHE---------------A--------------SAWK-E---E------------------DSLSTSAGGN
ESDELVGSMTFRIPYRVVEMV--------------QG-NQ--FFIAAVAATVE----DPDQKP--FNYTQPI
SVQ------KYSFITRKPDE--VSR---IY----LFTAP---FT-VETWFC---L-MGIIL-LTAPTLYAIN
RL----------------------------------------------------AP----------------
-------------------------------------------------L----------------------
--------------KEM-------------------------------------------------------
------------------------------------------------------------------------
---------------RIV---GLSTVKSCFWYIFGALL-------QQG----------GMY-LPTADSG---
--RLVVGF------WWI-----VVIVLVTTYCGNLVA--FLT-FPKFQPGVDYLNQLEDHKDIVQ-----YG
LR----------------------N---------------------------GTFFERYV--Q----STT--
-----------------------------------REDFK-HY-LERAKI--YGS-----------------
-----------------------------AQEEDIEA-VKR-------GERINI--DWRINLQLIVQR-HFE
R-----------E--------------KECHFALGR--ESFVDEQ-----IAMIVPAQ------SAYLHLVN
RHIKSMF--------RMG----FI----ERW-----HQMN--------------------------LPSAGK
CNGKSAQR--------------QVTNH---------------KVNMDDMQGCFLVLLLGFTL-ALL----IV
CGE------------------------------------------------------F-----W--------
---------------------------------------------------YR-------------------
------------------------------------------------------------------------
------------------------------------------------------------------------
--------------------------------------------------------------------RFRA
-SRKRRQ-FTN-------------------------------------------------------------
------------------------------------------------------------------------
------------------------------------------------------------------------
--------------------------------
>DmelNmdar1/1-997
------------------------------------------------------------------------
MAMAEFVFCRPLFGLAIVLLVAPIDAA-----------------QRHTASDN--------------------
------------PSTYNIGG--VLSNSDSEEHF------STTIKHLNFDQQYVPRKVTYYD-KTIRMDK---
---------------NPIKTVFNVCDKLIEN---------------------------R-VYAVVVSHEQT-
------SGDLSPAAVSYTSGF----------YSIPVIGISS--------------------RDAAFSDKNIH
VSFLRTV---PPY---------------YHQADVWLEMLSH--FAYTKVIIIHSSDTDG-------------
---------RAILGRFQTTSQTYYDDVDV-------------------------------------------
--------------------RATVELIVEFEP-KLESFTEHLIDMKTA-QSR--------------------
--VYL----MYASTEDA--------QVIF-RDAGE---------Y-----NMTGE------------G-HVW
IVTE---------------------------------QALFSN----------------NTPD-------GV
LGLQLEHAHSDK--------GH------------------------------------IRDSVY--------
----------------------VLAS-------AIKEMISNET------------------IAEAPK-----
---DCGDSAVNWESGKRLFQ-------------------YLKSR-----NITGETGQVAF------------
------DDNGDRIYAGYDVINIREQQKKHVVGKFSYDSMRAKM-------RMRINDSE---------IIWPG
K-------------------------QRRK------------------------------------------
----------PEGIM----I-------------P--------------------------------------
------------T----------------H-LR-LLTIE-----E-KPF-------VYVRRMGDD-------
EFR-C-EPDERPCPLFNN-------------SDATANEFC--------------------------------
--CRGYC-IDLLIELSK-R----------------------INF-----------------------T---Y
DLAL-SP-D---GQ--FGHYILRNNTGAM-----TLRK-E---W------------------TG--------
----------------LIGEL--------------VN-ER--ADMIVAPLTIN----PERAEY--IEFSKP-
FKYQ-----GITILEKKPSR--SST---LV----SFLQP---FS-NTLWIL---V-MVSVH-VVALVLYLLD
RF----------------------------------------------------SP----------------
-------------------------------------------------FG---------------------
----------------RF-------------------KLSH-------------------------------
------------------------------------------------------------------------
-----------SD-SNEE---KALNLSSAVWFAWGVLL-------NSG----------IGEGTPRSFSA---
--RVLGMV------WAG-----FAMIIVASYTANLAA--FLV-LERPKTKLSGINDARLRNTMEN---LTCA
TV----------------------K---------------------------GSSVDMYF--R----R----
QVELSNMYRTMEAN-----------------NYA--------------------------------------
-----------------------------TAEQAIQD-VKKG------KLMAFI--WDSSRLEYEASK----
----------------------------DCELVTAG--ELFGRSG-----YGIGLQKG------SPWTDAVT
LAILEFH--------ESGFMEKLD----KQW-----IFH---------------------------GHVQQN
CELFEKT-----------------PN----------------TLGLKNMAGVFILVGVGIAG-GVG----LI
IIE----------------------------------------------------------VIY--------
---------------------------------------------------KKHQV----------------
----------------------------------------------------------------KKQKR---
-----------------------------------------------------------------------L
DI------------ARHAA----D----------------------------KW-------------RGTIE
KRKTIRASLAMQRQYNVG-----------------------------------------L-------NSTHA
PGTISLAVDKRRYPRLGQ-RLGPERAWPGDAADVLRIRRPYELG-NPGQSPKVMAANQPGMPMPM-------
LGKT-------------RPQQSVLPPRYSPGYTSDVSHLVV-------------------------------
--------------------------------
>DmelNmdar2/1-1083
----------------------MMPSRVKLKRGTDGPTPTPTPMPTTMRKHTPIATLNTASCQHNS---TTS
RRKRILTPPSGPISLLLLTVLTLLILDTRSCQGLRL-TNGGGSLSKGAAAN---------------------
------------KEQLNIG---LIAPHTNFGK-------REYLRSINNAVTGLTKTRGAK----LTFLKDYS
FEQKNIHFDMMSLTPSPTAILSTLCKEFL-----------------------------RVNVSAILYMMNNE
QF--GHSTASAQYFLQLAGYL-----------GIPVISWNADNSGLE-------------------RRASQS
TLQLQLA---PSI---------------EHQSAAMLSILER--YKWHQFSVVTSQIAG--------------
---------------HDDFVQAVRERVAEM------------------------------------------
-------------------QEHFKFTILN-SI--VVTRTSDLMELVNS-EAR--------------------
--VML----LYATQTEA--------ITIL-RAAEE---------M-----KLTGE------------N-YVW
VVS----------------------------------QSVIEK---------------KDAHS-------QF
--------------------PV------------------------------------GMLGVH-FDT----
-----------------------SSA-------ALMNEISNAIKIYSY---GVEAYLTDPANRDRRLTTQSL
---SCEDEGRG------------------RWDNGEIFFKYLRNVSI-E------------------------
------GDLNKPNIE------------------FTADGDLRSA-------ELKIMNLRPSA-----------
---------------------------NNK----------------------NLVWEEIGVWKSWET-----
-----------QKLD----I------RDIA--WP----------------GNSHAPPQGV------------
---------PEKF----------------H-LK-ITFLE-----E-APY-------INLSPA-DP-------
VSG-KCLMDRGVLCRVAADHEMAADIDVGQAHRNESFYQC--------------------------------
--CSGFC-IDLLEKFAE-E----------------------LGF-----------------------T---Y
ELVR-VE-D---GK--WGTLE---------------NG-K---W------------------NG--------
----------------LIADL--------------VN-RK--TDMVLTSLMIN----TEREAV--VDFSEPF
MET------GIAIVVAKRTG--IIS---PT----AFLEP---FD-TASWML---VGIVAIQ-AATFMIFLFE
WL----------------------------------------------------SP----------------
-------------------------------------------------SGYDMK-LYLQ------------
-NT-----NVT-------------------------------------------------------------
------------------------------------------------------------------------
--------------P------YRFSLFRTYWLVWAVLF-------QAA----------VHVDSPRGFTS---
--RFMTNV------WAL-----FAVVFLAIYTANLAA--FMI-TREEFHEFSGLNDSRLVHPFSHKPSFKFG
TI----------------------P---------------------------YSHTDSTI--H----K----
-------------------------------------YFN-VM-HNYMRQ--YNKT----------------
-----------------------------SVADGVAA-VLNG------NLDSFI--YDGTVLDYLVAQ-D--
---------------------------EDCRLMTVG--SWYAMTG-----YGLAFSRN------SKYVQMFN
KRLLEFR--------ANGDLERLR----RYW-----MTG---------------------------T-----
CRPGKQEH-------------KS-SD----------------PLALEQFLSAFLLLMAGILL-AAL----LL
LLE----------------------------------------------------------HVY--------
---------------------------------------------------FKYIRKRLAKKDGGHCCALIS
-----------------------LSMGKS--------------------LTFRGAVFEATEI-LKKHRCN--
---------------------------------------------------------DPICDTHLWKVKHEL
DM------------SRLRVRQ--L----------------------------EK-------------VMDKH
GIKAPQLRLASSS-----------------------------------------D----LLNHHHL----KE
RPPLLGNLSLA--------------------------------A----------SAQDLYRWSYKT------
-----------------------EIAEMETVL----------------------------------------
--------------------------------
>DpulIR25a/1-942
------------------------------------------------------------------------
-----------MRSFQ-LLLVLGLAF-------------------AVQSAD---------------------
--------------PIRV----LLVYETNN---------VDADRAFTAVQSYLERTKVQG----LSLGN---
------VTRVTLDSTQKYLTVDDVCSVYDKSIDAG-----------------------T-PPHIVLDLTWS-
-------GLSSEVMKALTRNL-----------GLPTISGSYGG--------------IGDLKHWSNIDGNQT
KYLVQVM---PPS---------------DIIPQLVALITSM--QNMTNAAILYDDSFD--------------
---------------MLNKYKSLLKNRPI-------------------------------------------
--------------------RHMFSKIE-------TNINTQIRRLEDM-DIV--------------------
--NFF----VLGKIDRI--------NQVL-MSAAQ---------E-----NYFGK------------K-YSW
TAISKDGSAEPFVRT-----------ENGSILFA---VPTVNP----------------DVAN---------
GILFKTSGLNNG--------YS------------------------------------VDTGFY-FD-----
-----------------LILR--AIT-------TVKNMLDGN---------------------TWPVDMSYS
---KC-SMTNITAVTRNNFD--------------------LRKAFA---DTN----------VGSTFANMIL
------NGNGKSYPQ---------------------------V-------EMTINQM----------NFKNS
R-------------------------LESK--------------------------NALGIWKAGMP-----
-----------GEIS----F-------------------------------SPGQSLRPF------------
---------QVIS----------------V-FK-IAVVV-----Q-APF-------IM--------------
------KRKA------------------------NGT-VT--------------------------------
--FYGYC-VDLIKDIQA-I----------------------MGF-----------------------E---Y
ELYE-VP-D---GK--YGNM--------------DSKM-N---W------------------NG--------
----------------MIKEL--------------ME-KR--ADIGLGALAVM----AERENV--IDFTVPY
YDLV-----GISILMAKPQV--STS---LF----KFLTV---LE-NDVWGC---I-LAAYF-FTSILLWIFD
RW----------------------------------------------------SP----------------
-------------------------------------------------YSYQ-------------------
-NN-----------KEKY-------------------A----------------------------------
------------------------------------------------------------------------
-----------DDPEEEK---REFSLKESLWFCMTSLT-------PQG----------GGE-SPKHLSG---
--RLIAAT------WWL-----FGFIIIASYTANLAA--FLT-VSRLDSPVNSLDDLSTQYKVQ------YA
PQ----------------------N---------------------------GTDVATYF--E----RMAYI
EKRFYEIWKDMSLNDSMNEVERSKLAV---WDYPVSDKYT-KI-WQSM-----QDA----------------
-------------------------GLPHTFDEALTR-VRASNAEN-NDGFAFL--GDATDIRYQVLV----
----------------------------NCDLQMVG--EEFSRKP-----YAVAVQEG------SPLRDLLN
DAILRLL--------NQRRLETLK----ERW-----WTD---------------------------NPEKQE
CGDTNDQ-----------------SD----------------GISIQNIGGVFIVIFVGIFL-ACV----TL
AIE----------------------------------------------------------YCY--------
---------------------------------------------------FKVRR----------------
-----------------------------------------------------------------NPEG---
-----------------------------------------------------------------------D
EV------------VSTPE----S----------------------------RN-------------NA--A
GNRNKLDDAYVKNSQKPF--------------------------------------------------VLDD
NSKDPYAGDYG----------------------------------YYGAKKELELEGDGPRPR---------
------------------------------------------------------------------------
----------KAW-------------------
>DpulIR298/1-642
------------------------------------------------------------------------
-----------MEGFIRILVLLSALQF---------------------------------------------
---------------------KLCTSENRLDRH---------------------------------------
----------------------------------------------------------K-------------
------------------------------------------------------------------------
----------------------------HLKVEFIHELADRGRFQWKSLTVLFTKDAIDDNSDWI-------
---------------FDVKVPKVMMELPT-------------------------------------------
-----------------------------------------------------------------------I
DDSFI-------------------------SIAQQ------------------QP------------T-DAY
LILISE------------------------------------------------------------------
------------------------------------------------------------------------
-----------------QSTEMAAIN-------SVLKLFVSKQLDSTK------------------------
----------------------------------TCLIFSAKSAAILN------------------------
------------------------------------------------------------------------
--------------------------RENDL--------------------DLILVQDTVSWNSNTGLVN--
--------KPILKFVRHRSL---------SSMEPEQLTGYYDGGILKADQKRILFDRSIN------------
---------YRNR----------------Q-VK-VTTFL-----S-PPT-------TIRCKD----------
-------------------------------GIINGH--Q--------------------------------
--MCGRD-PNLIRVIGE-V----------------------LHFRPVFSS----------------------
-----PA-QP--GS-KWGNK--------------LDNG-E---W------------------TG--------
----------------LIGEV--------------SR-GV--TTLGVANVFMT----VHYIEQ--VEFSYPY
DMS------CSTFLTPSPEL--WPQ---LY----ALIKP---FD-LSIWLA---T-VFSLV-IGGLLIQLVA
LV----------------------------------------------------------------------
------------------------------------------------------------------------
-------------YHKMF------------------------------------------------------
------------------------------------------------------------------------
--------------GSRD---PLRFFGEAMIYNAQSITG------TRS----------GSD-ERSSWPV---
--RVYTSN------WWL-----FCFLLGTVYRTGLIS--WLARSPILMAPVDTIAQLVRSDLTPYG----YN
TF----------------------V-------------------------------------R----DLA--
-------------------------------QYSIDPDTI-QL-GGRL------------------------
-------------------------KLVPPNMTAQLL-MGQ------ENVNAIF--ENKQYLKYLSVM-VVP
S-----------TMGNISINS----VDPRQRLHVMR--ECLRSFP-----VAIAMTPG------TPFRSAMT
QIIHQLN--------AAG----II----DHW-----LDSVV---------Q---------------TEVAFT
TKRYKKKE----------------------------------PFSLHSLEGVFYLLLICYSI-DVV----AF
VAE----------------------------------------------------------LVY--------
---------------------------------------------------HRVSC----------------
------------------------------------------------------------------------
------------------------------------------------------------------------
----------------------------------------------------RHFL-----------AGNDE
TVD---------------------------------------------------------------------
------------------------------------------------------------------------
------------------------------------------------------------------------
--------------------------------
>DpulIR304/1-519
------------------------------------------------------------------------
------------------------------------------------------------------------
------------------------------------------------------------------------
------------------------------------------------------------------------
------------------------------------------------------------------------
------------------------------------------------------------------------
------------------------------------------------------------------------
------------------------------------------------------------------------
---------MIEN-----------------------------------------------------------
------------------------------------------------------------------------
------------------------------------------------------------------------
------------------------------------------------------------------------
------------------------------------------------------------------------
------------------------------------------------------------------------
------------------------------------------------------------------------
-----------------------------------------------------------N------------
---------LEGQ----------------T-LR-VGITE--------SS-------MLTEP--YY-------
----GATDQTVKV-----------------------------------------------------------
--------LKIINLLQS-Q----------------------LNFT--------------------------Y
QLITLP--KA---S-GIGIS--------------QENG-S---W------------------SG--------
----------------LIGLL--------------ER-KE--IDVIAERVLFL----PHFRDA--VDLSIPL
GQD------EWVTLQKQPSR--LNS---LT----ALLSP---FE-IEVWLL---V-ALSIV-GMIPVMFIIY
RL---------HLKF---------------------------------------------------------
------------------------------------------------------------------------
------------------------------------------------------------------------
------------------------------------------------------------------------
-----------HPQAAN--------YFRGRLSDFVLFVVVSLLK------------------QDHKLRISIH
SQRVLMAT------WWI-----VGLLLTTFYTANLTA--SLA-RPYQERSLQHPRELSWPAYKDSK----WL
TL----------------------S--------------------EKLMPKISSHNQEFI--K----PN---
-------------------------HT---GATDFDLLSQ-HLKSGRG------------------------
-------------------------NLVSSIHAALNL-TKR-------GSYIWF--GPYEMLLEVMLV-NYR
L---------------NQANNGTH----ECSFLITD--KSYLTVE-----YGLAFAKN------SSLTPIFN
QAIRLID--------QSG----IL----E------------------------------------FSRRASF
TGKNPCSI----G--------NGYTSR---------------AMQLGDFLGLFCITLIGLST-ATV----TF
IWERIP---------------------------KYC-------------------------KSW--------
------------------------------------------------------------------------
------------------------------------------------------------------------
------------------------------------------------------------------------
----------------------------------------------------RK-------------KTTNT
AAVSPVSAVCKPVVPNPK-----------------------------------------ISNANTY-QLELE
IEKLTEEIDRMLLT---------------------------------------DKDIRGILVR---------
--------------------HCPNFVFFVE----QVLIIVTGIAD-----------------R---------
--------------------------------
>DpulIR93a/1-897
-----MLLRVLL-------------------------------------------VLASAFIHVQSAHYELY
SELRPDE-RWFLDDTKLIPVSCENGDCSALFNK-----HNKHKIAKRAAVQVET------------------
--------------MKDYIK--FLLRGNKTKDDDT---NTDPYRTAN---------ITLG----VVMDKNLI
GN---------------LQTFTNIFD-VANMPSNPEIDYLRLQKFNVTYLNP-QDKLPS-NINAVLSILPCD
VLTRFDKNLASLPILHIAITS----------DNCPRIT-------------------------------RWA
VLMVPVVK--TG----------------AELPQIFTDLRLSDTLNWKEAVVIAEEHA---------------
-----------NKELFDGLVDSLSR--PVHK-----------------------------------------
----------------KDPLALTVVKLHGPVA-LRKK--NFESQLLNL-QVRP------------------K
GRNFI----LVSKQDTA--------LWAF-DAASH---------V-----GLVNP------------Y-SQW
LFLITDS----TDPA--------------------IFLPNVED--------------GQNISF-------LY
NISDIETTANANSS------------------------------------------SERVNDLPCYT-----
-----------------SNLLQVYVK-------ALHQLIREEETH-----------------------YFQT
---TEDDWIRSKPSAGDRRN---------------NIFRTLQNMW---------------------------
--------KDATKCSSW-------------------------L-------NWAMKAVEI-------------
--------------------------KETR----------------------KPTLLDVGVWDAAHGLV---
-------------------V-----------------------------YDDFFPHFTGG------------
---------LRQR----------------V-IN-VTTME-----F-PPW-------QIFERN----------
---------------------------------SHGKVVR--------------------------------
--HTGLV-LELTKELGN-R----------------------LNF-----------------------S---V
NVVE-PA-D---GK--WGSR--------------LSFS-R---W------------------TG--------
----------------MVEQV--------------RT-GS--VAFAAAGFTVT----ADRMSA--VNFSMSL
DAQ------PYTFMFARPKQ--LSR---AY----LFIQP---YT-PNAWIT---I-FAMTI-GAGPLIWAFN
KI----------------------------------------------------TP----------------
-------------------------------------------------F----------------------
--------------YDFY------------------------------------------------------
------------------------------------------------------------------------
-----------PD-RPGS---PIFSIWYNIWYCIGALL-------FQG----------QRE-MPIALSG---
--RMVVGF------FWL-----FVIVVLTAYSGNLVA--FLT-FPTYTNPINTLQDLIDNKGSLT-----WG
IL----------------------R---------------------------GTALEDYL--K----TSD--
-----------------------------------EKMYR-EL-YEGAIL--H-DT----------------
-----------------------------ADDVLLDM-IRN-------QQHVYI--EWKTNLQWLMKQ-DFM
K-----------T--------------NSCDFSLGT--ENFFLQQ-----VALAFPRD------SPILERVN
LEIIYMQ--------RGG----LI----EHW-----RQEF--------------------------WPSADR
CSETATGG----S--------DGDTIQ---------------AISVADMQGSFYVLFF--------------
------------------------------------------------------------------------
------------------------------------------------------------------------
------------------------------------------------------------------------
------------------------------------------------------------------------
--------------------------------------------------------------------GKTK
NLGTLYNLFINGKFMYE-------------------------------------------------------
------------------------------------------------------------------------
------------------------------------------------------------------------
--------------------------------
>LgigIR25a/1-890
------------------------------------------------------------------------
------LMTVLIAYLNCLLHVRS---------------------------Q---------------------
--------------THRI----VVVIDNTI---------LEYNKNIEKILSNSDSLVDQG----VNLAQT--
-----EFKIIIADKNDSLVTLDNVCAEMK-----------------------------K-GAVALIDMSIP-
-------S-SAVLLRSYASSL-----------GIAYISVV-------------------DKSYFR-YGSGDS
TIHYQIE---PTA---------------VEILQIVADIVNF--DDLNNVAIVYDETFD--------------
---------------IQNTPRRILTNVPA-------------------------------------------
--------------------QHLYVRMS--SD--PTETKRQVEMLKRI-EIK--------------------
--NIF----IIGNSRKA--------PDFL-EVANVI--------S-----DEFDV------------N---W
FFLT---KVNIAIQI-----------LWYGVLME---FPVL-------------------------------
----------------------------------------------------------ISELLV-YDS----
----------VQFRVAVLTFQYFVIL-------HIHD-----------------------------------
----------------------------------------LKSKLS---QLVHYLTPISTFSEEGVYGPL--
V-----EENDITRYK---------------------------F-------TLLINQL----------TFKSG
N-------------------------NINN--------------------------REVGNWTEAGED----
----------GRRLV----L------------------------------KPGITSLTKS------------
---------NKKK----------------L-YR-VVTVA-----NMPPF-------VYKK------------
-----VSGNT------------------------TNTNDM--------------------------------
--YDGYC-IELLKRISY-L----------------------LDF-----------------------D---Y
ILYD-SP-D---GM--YGSM--------------DDDG-N---W------------------NG--------
----------------AIKEL--------------ID-KK--ADIAVGPISVM----AERENV--VDFTVPY
YDLV-----GLTILMKKPEF--DYT---LG----KFLTV---LD-EDVWFC---I-IGAFF-LFSILICVFD
KL----------------------------------------------------SP----------------
-------------------------------------------------FSYQ-------------------
-NN-----------TVDW-------------------N----------------------------------
------------------------------------------------------------------------
-----------GE-GTEP---RVFTLKEGIWFCMMSLT-------PQG----------GGE-TPRALSG---
--RLVAAT------WWL-----FGFIIIATYTANLAA--FLT-VSRLETPIESLDDLSKQFKVK------YA
PM----------------------N---------------------------GSNALIYF--K----RMQEI
EHRFYGIWKNMSLDDNLGAVERAKLAV---WDYPVSDKYT-KL-WETM-----LES----------------
-------------------------EFPSNKDEAVER-VLT-------GEFAYI--GDATVNKYAKLT----
----------------------------NCDLWEVG--EEFSRKP-----YALAVQEG------SPLRSQLS
TIILQLI--------NQRELEEYK----TKW-----WKK---------------------------D--KRD
CPDIEDE-----------------SN----------------GISIKNIGGVFLVIVIGSAL-ALI----TL
AIE----------------------------------------------------------CYW--------
---------------------------------------------------YKYKP----------------
-----------------------------------------------------------------KQK----
------------------------------------------------------------------------
KK------------LYVISSKA-N----------------------------LN-------------KLDTA
PSGNNLSNLANGYQSSTQ-----------------------------------------LCNGHVPE---GE
TTS--------------------------------------------NGKIE----NDGHTNTG--------
--------------------F---------------------------------------------------
--------------------------------
>NvitIR21a/1-683
------------------------------------------------------------------------
--MRFLVSWSFLVLLQLTVSL---------------------------------------------------
------------------------------------------------------------------------
------------------------------------------------------------------------
---------NQRHFRKLSKSH---------------------------------------------E-----
--------------ART-----------ESLTILLRTIAND-YFSNCTLNVIYDSAYELI------------
---------------YPINFSLYFKDNSLPI-----------------------------------------
----------------IQETVDFSS------------GGRVREKIVEK------------------------
CTNYF---VFLGDLQAI--------KYIVEQDTKSK--------I-----VIIST------------E-TPW
EV------------------K---------------------------------------------------
------------------------------------------------------------------------
-----------------DFLKSHLSK-------NYLNLLIMAYS-------------------------ASS
---RNDGSYL--------------------------------------------------------------
---------------------------------------------------LYTHKLYAEGS----------
--------------------------GSTQ-------------------------PMLLSSWINNNLTIR--
----------------DVNL------------FP--------------------EKLTKG------------
---------FMGH----------------R-LL-VSAAE-----N-PPF-------TIKKSLW---------
---------------------------------GSDD-SN--------------------------------
--WDGIE-IRLLKLSAK-Y----------------------LNF-----------------------T---I
EFTD-AR-T---SA-Y-SPI------------------------------------------DA--------
----------------VKRDV--------------LL-GL--TSAAVGGIYLT----QELSES--FDATLPH
AED------CAAFISLASTA--IPK---YR----AILGP---FQ-LSVWLL---LCAAYFV-LIIPLSF---
------------------------------------------------------------------------
------------------------------------------------------------------------
--------------NSNY------------------------------------------------------
------------------------------------------------------------------------
-----------TILSLFK---HPSGLNNMFWFVFSTYTN-SFVVENPL----------LNY-GIAKNSI---
--TILLGI------YWI-----FTIIVTACYTGSIVA--FIT-LPVYPSAIESAAEFLAY-------RYRIG
TL----------------------D---------------------------HNGWENWFNVN----TTD--
-----------------------------------DPLLQ-SL-FRKM------------------------
-------------------------EYLPTLLEGVHN-ASRAY----FWPYAFL--ASKTSLEYIIQT-DFA
P-----------TWT-----------TKRTLMHVSD--ECFVRYN-----VVQLFPAK------SLYTKSMN
GFVARVT--------ETG----LL----DKI-----INDIE---------W----EM---------QRVAMM
TKKQITK-----SISKKIKV----EDR---------------ELTVEDTQGMFLILGSGFLM-AML----AL
ALE----------------------------------------------------------SLY-SYFK---
-KRNI-----------------------------------------------KKDS----------------
------------------------------------------------------VSEMEGTDWMTESQV---
------------------------------------------------------------------------
----------------------------------------MGSWIYG-----K-------------------
-----------------------------------------------DAFPGMRQR----------------
-----------------------------------------------------PARGSV-------------
------------------------------------------------------------------------
--------------------------------
>NvitIR68a/1-699
------------------------------------------------------------------------
------------MYFLIVLII---------------------------------------------------
------------------------------------------------------------------------
------------------------------------------------------------CLGTSLSVT---
--------------------------------DNRRLIY---------------------------------
----------PAS--------------NKQLQTLVKLLIEEVAENSRCIVSMVDTYYRRKV-----------
---------------DISQIKANKF-----------------------------------------------
------------------LPTYRV-LIRENEE-FSPPRRRLLRILKES--------------------KHLG
CDVYL---IMMANGLQV--------ASLL-RYAEE---------E-----RLMNV------------Q-GKF
LFV---------------------------------------------------------------------
-----------------------------------------------------------------YD-----
-----------------FRIFHVEML-------YLWNRIINV-------I----------------------
---------------------------------------FIRRYVEFKRRSSNRQ-----------------
-------------------L----------------------Q-------KYEWYDLNTIPFP---------
--------------------------ARKK---------------------GLIVTRYIDTWYQNRFRYG--
-------------------------------------------------IN-HFTAKTDD------------
---------LRRQ----------------K-LQ-VAVFE-----H-VPA-------VTEDAQAYY-------
KSQ-KDVGSNSK------------------------------------------------------------
--PLGIE-FEMILIIAN-A----------------------LNFKPY--------------------F---Y
QPDNI---QT---E-RWGDS--------------KNDT---------------Y--------TG--------
----------------LFGEA--------------KE-GK--AVFYLGDLHYT----SRHIQI--LDLSWPY
NTE------CLTFLTLESLT--ENS---WK----LLILP---FR-LNTWLA---V-LFTLV-FACATSFVFS
RF------YMRHVNV---------------------------------------------------------
----------------------------------------------------------------------GE
NNDSDA--------RKVF------------------SKSKTMKV-----LEKR-------------------
---------------PVQAEEWKGLYL-----FT--------------------------------------
-----------DPQ-------------NSVLYTYSMLLQVSLPS------------------LPRAWSL---
--RVFIGW------WWI-----FSILIAVTYRASMTA--TLA-NAIDRVTIDTIPELGKSNVAVGS----W-
----------------------------------------------------NDETREFF--I---------
--------------------------------NSSDPYLQ-KL-SRRY------------------------
-------------------------VVTKDEQSALAA-VAN-------GTLCYY--ENVYVLQRERVK-RQI
L-------EDELQKNGSQGKHKFQ----DHNLHIME--ECVVNMP-----ISLGMDKH------SPLKHHVD
KLVKRII--------EAG----FV----EKW-----LSDI-------------TQQSKI------LELRGEG
IADKA-------------------------------------LIDLDKLQGAVVALGIGYLF-SLL----AL
AAETW---------------------------------------------------------HW--------
------------------------------------------------------------------------
------------------------------------------------------------------------
------------------------------------------------------------------------
----------------------------------------------------R-------------------
------------------------------------------------------------------------
-----------------------------------------------------------YIVM---------
--------------------RHPNFNKY--------------------------------------------
--------------------------------
>NvitIR75u.1/1-625
------------------------------------------------------------------------
----------MWRFCALIF----------------------------ISLG---------------------
------------------------------------------------------------------------
------------------------------------------------------------------------
-----------------IL------------VDC--------------------------------------
----------------------------------------------------HEIDELISNLV---------
--------AEA---SAGLFFPAAA--VENAVEFSKILSKNHVL-NNQLNY---DDFEEN-------------
---------IVQYP-----VHQTTI-------------------FLDY--------------------D---
CPRA--------------------SE-ALRK-ANNS--------------GLFSA------------P-IKW
LILQD---LR-------------------------------------------------N------------
---APNENCT---------------------------------------------------ETDCILN----
------------------IFHDYAMF--------PDSEILIFE-----------------------------
---RTSK-----------------------------------------------------------------
--------------NY--------------------------V-------K--ILSVYRPSPV---------
--------------------------RDMMI-------------------------EDRGFWSKEDG----L
KMKDA----------H---V---------------------------------SSRRRRN------------
---------LYMT----------------P-LK-SSIV-V----T-NPD-------TLN-HL----------
------------------------------TDYRDEHVDT--------------------------------
--ITKCN-YVWLHHLVA-A----------------------MNA-----------------------T---V
TYNV-VN--------SWGYRD--------------KNG-S---W------------------NG--------
----------------MMGML--------------SR-KE--IDIGGTSMFLV----GDRWAD--AHYIPLS
TPTR------AAFIFRQPPL----S---FV--SNLFTLP---FR-PSVWIA---I-GILLI-IIFLSLVIST
KWEWV-------------------------------------------------------------------
---------------------------------------------------TKEV---------------DS
SGT-------------------------------------P-------------------------------
------------------------------------------------------------------------
---------------------PPS-LSDNLLLVVGAIA-------QQG----------FGR-NPRTVPS---
--RIVLLM------LLL-----AALNLYASYSANIVA--LLQ-STT-T-SIQTLRDLL-DSPIK------CG
AQ----------------------D---------------------------IVYNRYYF--N---------
--------------------------------LEKDPVRR-GIIDHKIE---PKGGK---------------
-------------------------SNWMSADDGIKN-IRQ-------GFFAFF--METGPGYKIIQE-TFE
E-------------------------DEKCGFREMY----FIE----HFDPMFTIVKQ------SPYVEIMR
VNSLKIE--------ESG----LKSREMSKF-----------------------------------YTKRPP
CN-----------------------GLSKFI-----------SVGLNECYFAFYTMGYGALI-AFV----VL
FAE----------------------------------------------------------FAW--------
------------------------------------------------------M-----------------
------------------------------------------------------------------------
------------------------------------------------------------------------
----------------------------------------------------KRIH----------------
CHRE-------------------------------------------------------------------F
TCK---------QETE--------------------------------------------------------
----------------------PA------------------------------------------------
--------------------------------
>PargIR68a-put/1-610
------------------------------------------------------------------------
------------------------------------------------STQHQRL-----------------
-----------SPVMVDVAR-RLLKEELAGCSLTVIGGGREAAEDFTHLAVNMGVLYQVSS-GQLSLEN---
--------------PPNITWWGGVCDAFFVMVE-------------------------Q-------------
-------EGTSGSVREYMEDR-----------GAP-------------------------------------
-------------------------------------------WHYSGKYVFFSAGGR--------------
------------------------NNLKLLA-----------------------------------------
-------------------TSHVLRKTVD-------------------------------------------
--VLF----VWP--------------------------------G-----EMGDQ------------A-EIW
T----------------------------------------------------HWI----------------
-----------------------------------------------------------------YSH----
-----------------QTLRFLAFA-------SPLGFVKYGEL----------------------------
------------------------------------------------------------------------
------------------------------------------F-------PRKLADLR--------------
------------------------------------------------------------------------
-------------------------------GFP--------------------------------------
-------------------------------LV-VKTFLF------APS-------VFGEL-----------
-----DEDGRTI--------------------------RP--------------------------------
--TGGQD-VSFILLLAR-Y----------------------LNF-----------------------T---V
QWQH----P---GPLLWGEL--------------LDNG-T---Y------------------TG--------
----------------LVGQV--------------SE-GE--GDLGVANIFLD----LQRSWH--ITFTYPY
TY-------ELACFITPAPR--ELPR--WM----ALGFP---FT-LVVWLA---L-ATTLA-AVGLLYPVLA
RL----------------------------------------------------LP----------------
-------------------------------------------------SSPD-------------------
--------------HPEF-------------------H----------------------------------
------------------------------------------------------------------------
------------------------SWGLSFVFTLGAFT-------CRS----------M-R-LPATDRL---
--RVASLT------LLF-----MGFVIAITFSGNLTA--FMT-TRSVEAAIRTLSELARSHLTIVGFGNYWP
IA----------------------F---------------------------AGSENPSV--R----SLT--
------------------------------------DKYK-SV-YDTL------------------------
----------------------------PYFRKAAE----E-------RQVALI--ENRNHLEFIQRR-RYT
T-----------RR------------GESP-LRIQE--ECLATYG-----VGAVLSMH------SPLAPYVD
KAIHHMQ--------AGG----LT----DKF-----FRE------------VLTQDLDD------SHHQQED
GEASWLDL----------------HDQI-LIPSGP------QVLTVEHVQGAFIVLAVGYLA-ASL----SL
VGE---------------------------------------------------------------------
----------------------------------------------------------------------V-
------------------------------------------------------------------------
-----------------------------------------------------------------------M
MV------------ADLGLTA---------------------------------------------------
------------------------------------------------------------------------
------------------------------------------------------------------------
------------------------------------------------------------------------
--------------------------------
>PargIR25a/1-866
------------------------------------------------------------------------
------------------------------------------------------------------------
-------------------------------------------------MMTMKKG----------------
--------------DDIEATVNATCDMMDAAIQEN-----------------------E-PPHIVLDATNT-
-------GMISETVKSFTKAL-----------ALPTFAASYGQ--------------EGDIREWRDLTEEEE
KFLVQLM---PPG---------------DIIVQAIRDIVRT--QNITNAGIIYDDTFV--------------
---------------MEHKYKSLLQNLPC-------------------------------------------
--------------------RHILTMVEA-RE---MDLRKQMKRLKDA-DIV--------------------
--NYF----AVGSRDTI--------SRIL-DAATA---------N-----DLFGR------------K-YAW
YAVSKD-NEDIQCGC-----------ENASVVFL---RPQPNA----------------DTRG-------RL
NMLQRDFQLTAT--------PE------------------------------------IDSAFY-FD-----
-----------------YTIR--GIK-------AAAKMATEG---------------------KY-DNFKYV
---RCEEFDEQDPPVRENFD--------------------LRSALK---SVS-----VVDTWAPISWG----
-------GNGNTFLD---------------------------I-------PLTMDKF----------MVLQG
R-------------------------TAER--------------------------KALGEWDSGMP-----
-----------GTLM----F-------------------------------KSGMSLVDF------------
---------QAVT----------------V-YR-ITTVQ-----Q-SPF-------IY--------------
-----KRTNE------------------------DGE-VE--------------------------------
--YYGYC-IDLINEIKE-I----------------------VDF-----------------------E---Y
ELFE-AP-D---GK--FGTM--------------NDDM-E---W------------------NG--------
----------------MIKQL--------------ID-KQ--ADIALAPLSVM----AERENV--VDFTVPY
YDLV-----GITILMKKPKV--PTS---LF----KFLTV---LE-PEVWIC---I-LFAYA-FTSVLLWIFD
RF----------------------------------------------------SP----------------
-------------------------------------------------YSYQ-------------------
-NN-----------KERY-------------------K----------------------------------
------------------------------------------------------------------------
-----------DD--DEK---REFTFKECLWFCMTSLT-------PQG----------GGE-APKNLSG---
--RLVAAT------WWL-----FGFIIIASYTANLAA--FLT-VSRLDTPIESLDDLSNQYKVQ------YA
PM----------------------N---------------------------GSSTMTYF--E----RMAYI
EKKFYEIWKDMSLNDSMSDVERAKLAV---WDYPVSDKYT-KM-WQSM-----QEA----------------
-------------------------GLPQTFESALER-VRKSTSSS--EGFAYL--GDATDIRYQVLT----
----------------------------NCDLQIVG--EEFSRKP-----YAIAVQQG------SPLKDQFN
DAILKLL--------NQRKLETLK----ERW-----WNQ---------------------------NPEKKV
CEKDDDQ-----------------SD----------------GISIENIGGVFIVIFVGIGL-ACV----TL
AFE----------------------------------------------------------YWW--------
---------------------------------------------------YKHRK----------------
-----------------------------------------------------------------GPRV---
-----------------------------------------------------------------------T
DS------------AKVLA----V----------------------------RE-----------------Y
PT--------------------------------------------------------------------ND
VDK------------------------------------------------------SNF-TT---------
-----------------------DKSNFNTEYTTGGD-GYDI------------------------------
------APVANPW-------------------
>PargIR76b/1-655
------------------------------------------------------------------------
--------------------------------------------RPRRAPPS--------------------
---------------------HLVV-----------------------------------------------
------------------------------------------------------ASVRMQGLVQYVTFNVC-
------------------------------------------------------------------------
-------------------------------------------------------------------LGVVG
H-----------------------------------------------------------------------
--------------------------------------------MQQI------------------------
--NFF-------------------------RTSTD-------------------------------------
------------------------------------------------------------------------
------------------------------------------------------------------------
----------------------SSSD-------STRQYLSK-------------------------------
---------------------------------------CLAQIGR--------------------------
------------------------------------------------------------------------
--------------------------QELN-------------------------TPN--------------
------------------------------------------------------------------------
---------LGGR----------------I-IP-VAVIN-----Y-PPF-------LEI-LK-EG-------
K------------------------------GPSSGA-VM--------------------------------
--GKGMS-WELMMALAS-F----------------------FNF-----------------------T---P
RPVM-AD-H---NI--IGLR--------------DKEG-Q---W------------------MG--------
----------------AIDLL--------------EQ-EK--AEL--TLLPVTM-T-DARQKA--VDFS-FL
LGTT-----TFGILVKRPGY--TPK---PD----ALLRP---FT-QEVWWW---I-LGATM-VMGPLIYFII
VI----------------------------------------------------RV----------------
-------------------------------------------------RLCK-------------------
-GD---------------------------------------------------------------------
------------------------------------------------------------------------
--------------PTLT---RIFPFDQCVWFVYGAMM-------KQG----------SML-KPISDSS---
--RILFAT------WWL-----FIMIVTSFYTANLTA--FLT-FNGLKLPIQKVGDLRASDDLV------WL
AF----------------------K---------------------------DGALVEII-------S----
-----------------------------------THPKL-KI-LRDL----QAEGRGR-------------
------------------------FVESREEALSL---VRT-------NKYVYI--DDMQVLDHLIQE-DF-
-------------KQQRRKKE-----NETCSFYTAP-----LLTD-----KDFTFWYGYGFKKDSQYTELFN
GFFRRLS--------FFG----IL----DFL-----HNNA--------------------------TSSSPV
CTLPKGF-----------------KDR---------------RLQNKDLLTTYVLGFVGIVS-SFI----VF
GCE----------------------------------------------------------FAL--------
---------------------------------------------------RRRRKKRTKQA----------
------------------------------------------------------------HV-GRPPST---
----------------------------------------------------------------------GT
RV------------ASLDIQNLDW----------------------------SS-------------NLPPL
PNNRPRTPFELRYPQYV-------------RGY---DPRGDRYGRE--TGQGGRSH--PRHNSQRMENMVLE
ARRNPFLIP----------------------------------GKINNLSVLWDQRRSKLILQDLTK-----
LSGNVAY------------VDGVPYAVMQYKDKDGLKMQKMIL-------SDLI------------------
--------------------------------
>PargIR8a/1-446
------------------------------------------------------------------------
------------------------------------------------------------------------
------------------------------------------------------------------------
------------------------------------------------------------------------
------------------------------------------------------------------------
------------------------------------------------------------------------
------------------------------------------------------------------------
------------------------------------------------------------------------
-------------------------NTLF-SKAVR---------N-----NLVTR------------D-SRW
TLVATDHKSDEFD-------------RDMLTESTGVTLMTPAQ----------------EVCC-------TV
--RNRNTNCD------------------------------------------------CDT----LM-----
-----------IPRE--LTVN--AML-------MLARVLKAND---------------------------QQ
---NGGGDGGDQPSTTSFYS-------------------ALRTELN---------SWQNMKWEQDTLQMVP-
--------------Q---------------------------F-------MFDITA------------INST
D------------------------------------------------------TSAVGSWTTADK-----
----------LR----------------------------------------LNPEYEHS------------
---------PIRR----------------F-FK-IGTIM-----A-RPW-------V------SP-------
ISG-SSVRKKP---------------------TSSNP-DD--------------------------------
--YMGYC-VELAARLAE-K----------------------MKF-----------------------D---F
EFKF-PS-D---GQ--YGAR--------------QKNG-S---W------------------NG--------
----------------LVGDL--------------SN-GV--TDLIVAPLTMT----SEREEV--IDFVAPY
FDQS-----GISIAMRKRQR--EES---LF----KFMTV---LK-AEVWVS---I-VAALV-VTGIMIWLLD
RY----------------------------------------------------SP----------------
-------------------------------------------------YSAQ-------------------
-NN-----------ADLY------------------------------------------------------
------------------------------------------------------------------------
--------------PPHC---RKFTLKESFWFALTSFT-------PQG----------GGE-APKALSG---
--RTLVAA------YWL-----FVVLMLATFTANLAA--FLT-VERMQSSVQSLEALARQAKIN------FT
TT----------------------K---------------------------NSAIYEYF--S----NMAKA
EDELFR------------------------------------------------------------------
------------------------------------------------------------------------
------------------------------------------------------------------------
------------------------------------------------------------------------
------------------------------------------------------------------------
------------------------------------------------------------------------
------------------------------------------------------------------------
------------------------------------------------------------------------
------------------------------------------------------------------------
------------------------------------------------------------------------
------------------------------------------------------------------------
------------------------------------------------------------------------
------------------------------------------------------------------------
--------------------------------
>PargIR93a/1-751
----------------------------------------------------------------------MA
GHRRPWA-CWTLSIMTLFTFT---------------------------AAQL--------------------
----------------DY---------------------------QN---------SVLG----VYMESVML
ENRR-------------LQTHEMIQKAVADGSAA-----MSLGTLSVEFLSSMNDSMPE-DMSVMLTMASCS
STHMWAPGLAEKGILQIAITE----------AGCPRIT-------------------------------HST
AITVPLAS--GS----------------RDLVQVFRDLRTRNTLSWRDITVIHDDSI---------------
-----------DQLDMKDIVNLLAE--GTSK-----------------------------------------
----------------DPHTSITIVNLASSEA-SSMKLGKMFSSLGPQ-PGQP------------------K
MKQFL----VITFKEEI--------PTIQ-DLARN---------M-----KMFGS------------K-HQW
LFVVPNTHSLRYDMY--------------------PYLANMRD--------------GDNLAF-------VY
NRSDLSPSVTCDDG------------------------------------------FE------CYM-----
-----------------KLLIGQYAT-------ELSNALTKELDL-----------------------YNQV
---SEEEWEEVKPSLGSRSS---------------TIVKMIMEKE---------------------------
--------MESQTCAKC-------------------------T-------SWGVQAAEV-------------
--------------------------KDTD----------------------RIELLEVADWQPLTGLM---
-------------------L-----------------------------KDDLFPHVTGG------------
---------FRGR----------------T-IP-VTSVD-----F-PPW-------QVFVED----------
---------------------------------DDGRVVG--------------------------------
--YKGLM-FEVLNELAS-K----------------------LNF-----------------------S---Y
VVRP-PA-D---GQ--WGVM--------------DSSG-N---W------------------NG--------
----------------MVKMV--------------SD-GE--VLIGVAAFSVS----DQRMKA--VNFTTTI
DRQ------PYAFMIARPQE--LSR---VM----LFMEP---FA-NDTWIL---I-AITVL-IMGPILFLIN
RN----------------------------------------------------SP----------------
-------------------------------------------------Y----------------------
--------------YTYY------------------------------------------------------
------------------------------------------------------------------------
-----------DL-YDGR---GLFQLQNCSWYVYGAIL-------QQG----------GTK-LPLSNSG---
--RLVVGF------WWI-----FVLIVVTTYSGNLVA--FLT-FPQIENPVSSLDDLLKMRDSMT-----WG
YI----------------------G---------------------------GTVLEDYF--Q----DAM--
-----------------------------------DK-FD-EV-GKLSEK--HEAS----------------
-----------------------------KRKELYDR-VRY-------TDHAFL--EWKTNLLFIMRD-EFK
A-----------T--------------NSCDFSLGR--EEFYHEN-----VAMIVPQD------SPYIDKFN
AE----------------------------------------------------------------------
------------------------------------------------------------------------
------------------------------------------------------------------------
------------------------------------------------------------------------
------------------------------------------------------------------------
------------------------------------------------------------------------
------------------------------------------------------------------------
------------------------------------------------------------------------
------------------------------------------------------------------------
------------------------------------------------------------------------
--------------------------------
>PargNMDAr1/1-526
------------------------------------------------------------------------
------------------------------------------------------------------------
------------------------------------------------------------------------
------------------------------------------------------------------------
------------------------------------------------------------------------
------------------------------------------------------------------------
------------------------------------------------------------------------
------------------------------------------------------------------------
------------------------------------------------------------------------
------------------------------------------------------------------------
------------------------------------------------------------------------
------------------------------------------------------------------------
------------------------------------------------------------------------
------------------------------------------M-------TLEINENA---------IVWPG
N-------------------------TTIK------------------------------------------
----------PQGYM----I-------------P--------------------------------------
------------T----------------R-LK-VLTIE-----E-KPF-------VTTKRI-ES-------
KAE-CLGGGRVLCPWYNT-------------SGESADLFC--------------------------------
--CSGYC-IDLLNTLAN-K----------------------INF-----------------------T---F
ELAL-SP-D---GQ--FGSLQMNEKTG---------KK-E---W------------------TG--------
----------------LIGQL--------------VN-QTHGADMIVAPLTIN----PERAQV--IEFSKP-
FKYQ-----GITILERKQPR--YST---LV----SFLQP---FR-NTLWIL---V-MVSVH-VVALVLYLLD
RF----------------------------------------------------SP----------------
-------------------------------------------------FG---------------------
----------------RY-------------------KLAN-------------------------------
------------------------------------------------------------------------
-----------MD-GTEE---DALNLSSAIWFAWGVLL-------NSG----------IGEGTPRSFSA---
--RVLGMV------WAG-----FAMIIVASYTANLAA--FLV-LDRPQTSLTGINDARLRNPMEN---FTYA
TV----------------------R---------------------------GSSVDMYF--R----R----
QVELSNMYRTMEGN-----------------NYP--------------------------------------
-----------------------------TAEEAILA-VKSG------KLKAFI--WDSSRLEYEAAK----
----------------------------DCELVTAG--ELFGRSG-----YGIGLKKN------SPWADRVT
LAILEFH--------ESGYMEELD----NKW-----ILQ---------------------------NQEDH-
CNTDEKA-----------------PA----------------TLGLKNMAGVFILVAAGIVG-GIG----LI
IIE----------------------------------------------------------IIY--------
---------------------------------------------------KKHQI----------------
----------------------------------------------------------------RKQKR---
-----------------------------------------------------------------------L
EI------------ARHAY----D----------------------------KW-------------RGAIE
KRKTLRASMMMQRRLKA--------------------------------------------------NGVNE
PSVICVNVE-----------------------------------------------GGSGAGA---------
------------------------------------------------------------------------
--------------------------------
>PargNMDAr2b/1-661
------------------------------------------------------------------------
------------------------------------------------------------------------
------------------------------------------------------------------------
--------------------FSRLCEET--------------------------------------------
------------------------------------------------------------------------
------------------------------------------------------------------------
------------------------------------------------------------------------
------------------------------------------------------------------------
------------------------------------------------------------------------
------------------------------------------------------------------------
------------------------------------------------------------------------
------------------------------------------------------------------------
------------------------------------------------------------------------
------------------------------------------------------------------------
------------------------------------------------------------------------
---------------------------------P----------------GPSRSRPTKT------------
----------KIL----------------S-FQ-IVFLE-----E-PPY-------ISLASP-DP-------
VTG-QCNANRGILCRIATEAMMSGVVNQTLAQQNSTYYQC--------------------------------
--CSGFC-IDMLQKFSD-E----------------------LGF-----------------------S---Y
DLFR-VE-D---GK--WGTLER-----------TEAGN-K---W------------------NG--------
----------------LVAAL--------------MN-HK--ADMALSSFKIN----SERESV--IDFTVPF
LES------GIAIVVAKRTG--IIS---PT----AFLEP---FD-TASWML---VAFVAIQ-VAALTVFLFE
WL----------------------------------------------------SP----------------
-------------------------------------------------GGYNMK-----------------
---------VA-------------------------------------------------------------
------------------------------------------------------------------------
--------------PPRD---HKFSLLRTYWLVWAVLF-------QAA----------VHVDCPKGFTA---
--RFMANI------WAM-----FAVVFLAIYTANLAA--FMI-TREEYHDLSGIEDHRLQNPFFKKPPFKFG
FV----------------------P---------------------------FTNTETIL--S----K----
-------------------------------------HQM-EM-FQYMKQ--YNKT----------------
-----------------------------NIADGIRA-IKKG------EQDAFI--YDATVLDYLVGQ-D--
---------------------------DECTLLTVG--SWYHMTG-----YGIAFPRG------SKHTSQFN
EKLMSYK--------DNGDMERIQ----RFW-----LTG---------------------------A-----
CKPKKQNK-------------RA-SE----------------PLALEQFLSAYLLLFSGVLL-ALI----LL
LLE----------------------------------------------------------HVY--------
---------------------------------------------------FKYVRKHLAKTDSGGCCALIS
-----------------------LSMGKS--------------------LTFRGAVFEAQNK-LRRHRCR--
---------------------------------------------------------DPLCDTHIWKVKHEL
DM------------ARVKIKQ--L----------------------------EK-------------ELESH
GVK-PSRKFATSNILTSCWKPRTQ------------------------EADEERDP--QILNVYASLATTRA
EREMLGSREVF--------------------------------G-VRDMTRNHISSNEPVRPSSTTPTITTT
TTTTLTPTPETGARQR-TSMEIREIAEMETVL----------------------------------------
--------------------------------
>PargIR1094/1-412
------------------------------------------------------------------------
------------------------------------------------------------------------
------------------------------------------------------------------------
------------------------------------------------------------------------
------------------------------------------------------------------------
------------------------------------------------------------------------
------------------------------------------------------------------------
------------------------------------------------------------------------
------------------------------------------------------------------------
------------------------------------------------------------------------
------------------------------------------------------------------------
------------------------------------------------------------------------
------------------------------------------------------------------------
------------------------------------------------------------------------
------------------------------------------------------------------------
------------------------------------------------------------------------
------------------------------------------------------------------------
------------------------------------------------------------------------
------------------------------------------------------------------------
------------------------------------------------------------------------
------------------GEL--------------AQ-GL--ADVIVAPLDHT----QARSTV--VDFCMGL
RIS------GYHLIMRRSTT--NDSM--WT----SFTRE---FQ-WQVWLV---V-GVCLL-LGSFVFYATG
FS------PVERETI---------------------------------------------------------
------------------------------------------------------------------------
------------------------------------------------------------------------
------------------------------------------------------------------------
------------------------TLGDAFLMTYG-----SLCA------------------QSTSLALTST
SARIAFIT------IYL-----NTMLLYAFYTCFIIS--HLAIKPCGR-PFDTMQEMFDQ------------
----------------------------------------------------GHNYRLGF--V----KGISV
EESF-------------------KLAS---GGLYQDVWKQ-LVEPHYN------------------------
-------------------------SLVRTDEQGITRALQD-------PRYVHFMAENKFLFKYAH------
----------------------------NCDLVKIP--HRYMEIA-----STFAVPKG------SPLRRIFT
YHMMRLR--------DTG----IIHRHWRRWRPRDSVCDT-------------VDSL---------------
--------------------------Q---------------AFTLYNLLTVFLMLGTLAGL-ATV----ML
GCERV------------------------------V-------------------------AMW--------
------------------------------------------------------------------------
------------------------------------------------------------------------
------------------------------------------------------------------------
----------------------------------------------------E-----------------RT
SLVTTVE-----------------------------------------------------TNTSWT-RLHHQ
LTRMTLHVFKVQTT------------------------------------------VTTTLVRA--------
LNQREAP----------TPTTNDSDDNYTAGNTSSEPEGVTALAD-----------------REH-------
--------------------------------
>PargIR40a-8/1-498
------------------------------------------------------------------------
-----------------------------------------GKTR---------------------------
-----------------IPH-KM----------------RYLTPQLFVCIV---------------------
----------------------LVWNRSVGA---------------------------QDQPFQVHAPE---
----------------------------------PTTTT-------------------------ASTATTTT
PVLRNMA----ED---------------LTLADLVSYLIGL--TSGQHFYLVYDDVKP--------------
----------GVAD-VARLFH-LRGDITLLP-----------------------------------------
----------------YDPTFHLLAETLR----------------SYN-RVQV-------------------
TRNVF----VFCRAAHV--------TRLF-EQVRS---------K-----VLESP------------T-IRW
FVIVEE------------------------------------------------------------------
---------------------------------------------------------DLTEALQ--------
-----------------ELLREGTQV-------VLAQRTTPQKAL---------------------------
---------------------------------------LFSSRVDPDGQIR--------------------
------------------------------------------------------------------------
-------------------------------------------------------FQLIESWTLGSAR---R
A-----RNHQVKGG-----L------------------------------VPDLQQLYSN------------
---------LQGR----------------Q-LL-VTTNN-----N-RPF-------FTIKEQ----------
---------------------------------ENGTVIP--------------------------------
--ISGVD-YRLINTLSD-T----------------------LNF-----------------------T---Y
RIIR-PP-H---GK--WGGP--------------QPDN-T---I------------------TG--------
----------------LIGQV--------------AR-HE--AHVTLCELTIT----SSRETV--VDFTVPY
YME------STTLVSPAPKK--KNR---SF----AVFSP---FT-LEVWLC---I-CLVTV-LVGPILYLVT
RL----------------------------------------------------LV----------------
-------------------------------------------------V-YF-----------------GE
ED----------------------------------------------------------------------
------------------------------------------------------------------------
-----------------S---IHFSMQSLSFNMYRNLM-------VQN----------NLI-QSHHWSL---
--RFIFFC------WYL-----FSFYVYGE---------------------NGLYSL---------------
------------------------K---------------------------DC------------------
------------------------------------------------------------------------
------------------------------------------------------------------------
----------------------------------------------------VQCCSL------KPKS----
----QLK--------YLG------------------------------------------------------
----------------------------------------------HHFENRMFLL--------------DI
DID-------------------------------------------------------VIVYL---------
------------------------------------------------------------------------
------------------------------------------------------------------------
------------------------------------------------------------------------
------------------------------------------------------------------------
------------------------------------------------------------------------
------------------------------------------------------------------------
------------------------------------------------------------------------
--------------------------------
>PargIR40a-3/1-618
------------------------------------------------------------------------
------------------------------------------------------------------------
------------------------------------------------------------------------
------------------------------------------------------------------------
------------------------------------------------------------------------
---------------------------------------------GRQVYLLHDLSSS--------------
----------VASSAMVTSYQ-RLGQLIIVR-----------------------------------------
----------------YTSELEEMEATVR----------------SHL-DVLT-------------------
LRNVF----VVCSAAHT--------IHIF-TEVRR---------R-----SLESA------------S-VQW
FAVLQE------------------------------------------------------------------
---------------------------------------------------------DVTRDIL--------
-----------------NTLREGTQV-------SLAVRGSEGLYH---------------------------
---------------------------------------LLSSHVDNDNRVT--------------------
------------------------------------------------------------------------
-------------------------------------------------------LEDVGWWAW--------
S-----PNDDYKSFLSK-PL------------------------------YEELSLVYSN------------
---------FGGR----------------R-LK-AAVVD-----N-KPF-------FEVTTT----------
---------------------------------ADGSVQP--------------------------------
--VSGID-FQVLNALSQ-N----------------------LNF-----------------------T---Y
QLVL-AV-D---RQ--WGGV--------------QENG-S---V------------------TG--------
----------------MIGLV--------------AR-HQ--ANLAINEITIT----SGREEV--VDFTAPY
FLE------STTLISPAPEK--KNQ---SF----AVFSP---FT-LWVWVL---V-AVATL-TMGPVLKVVA
-W----------------------------------------------------LR----------------
-------------------------------------------------Q-C--------------------
-----------------Y------------------------------------------------------
------------------------------------------------------------------------
-----------IQ-EARP---QH-SIQDFAFNMFRSLV-------VQG----------NLL-LACHWEQ---
--RIVFFT------WYF-----FCFTVYAMYAGTLTA--FLA-IPAYEKPIDSLWDLLHAVKQK---NYKPV
VV----------------------L---------------------------GTSNEFIF--K----E----
----------------------AKRGI-----------YR-DL-WQVF----DDSE----------------
-------------------------GYVDTHSDAMDK-VLK-------GKYVFL--NAQLGAEIRAVT-R--
---------------------------GRHKYYFAR--NAFYPQG-----YGIACTSG------SPFRRVFD
KLLTQMS--------AAG----LV----QKW-----TRD----------------EIMK------AAK----
----RDND----------------RA------TGP------GAITLRHLQAAFFLLVLGYLL-GGL----AL
LME-------------------------------------------------------RIRHRR--------
---------------------------------------------------YATTL----------------
-----------------------------------------------------------------NQVG---
--------------------------------------------------------------------QTAT
EM------------MKEKFKNREP----------------------------MG-------------K-LPE
SE----------------------------------------------------------------------
------------------------------------------------------------------------
-----------------------KYGDINIE-IN--------------------------------------
--------------------------------
>PargIR1093/1-676
------------------------------------------------------------------------
--------------MGACGFPLPG-----------------VVSPHHHLHGVHRRPSSLEANREPLSPDERG
V--------TVFNMRTSFAFWGLVL-----------------------------------------------
--------------------------GLL-------------------------------------------
-------------LSPFIT------------VSAAADGTD--------------------------------
---------------------------CPCLSQIIYDIVTT--NKWSSVTFVYDGNQDLLHPRCLRGSG-L-
-------LPRL---WAARVTVSAH------------------------------------------------
-------RYHPSRE------QESFV-------------------LV-------------------------Y
NNAT--------------------MA-FLDK-ASDE--------------RVLDT--------------TNW
LLL---------------------------------------------------------------------
---LLEEGEEGLP-----------------------------------------------------------
-----------------ALLHHAQLLNLF-----IDSNFLVAS-----------------------------
---YNSC-----------------------------------------------------------------
------------------------------------------Y-------A-EVRSVYRVGPK---------
--------------------------TGPLV-------------------------ESIGVWNRTLGY----
----------------------------------------------QVTLDGSTYERRHD------------
---------FQGY----------------P-LQ-GIGVEV----F-DFFTTYLPDGHLSGFV----------
------------------------------------------------------------------------
--------GDIVTILKA-S----------------------HNF-----------------------S---L
SYKT-LE--------GYAYGK-------------LVSE-KTNVW------------------TG--------
----------------MVGEL--------------QF-GR--ADLTVSELSIT----KERSEV--ITYTQPL
YIIS------RKLFVSTTE-----D---FQKKLLAYATP---ME-TVLYVC---I-LAAMT-ALILVLYFTE
RLRL---------------------LFL--------------------------------------------
------------------------------------------------------------------------
---------------------------------------PT-------------------------------
------------------------------------------------------------------------
----------------KEE--PVSLSVA-SWYMLSALL-------QQG----------CST-CPTSTAG---
--RIVFWL------AFF-----MSVIVYASYSATLVSHLTVE-RPT-ALPFSDLSQLSRQSDWD------AG
VNRN--------------------DL--FQ----------------------VIASQTCL--G---------
-----------------SVTEECR-------------VLQ-DVWNKVVM-----------------------
RSPD---------------------NIVTSYKDGLRK-VLN-------GQYVFI-GVDVTTRYYIRG---MP
P-------------------------EDACRIKELP---GRYI----TGGIAIGLQHE------SPFRRIFD
LSLQRLR--------EMG----VMNKMILKW-----------------------------------LSGRGY
C------------------------HLQTTI-----------SAKLADVAALFILLMAGLGT-SLL----LL
IAE----------------------------------------------------------LLV--------
--------------------------------------------------AYLY------------------
------------------------------------------------------------------------
------------------------------------------------------------------------
------------------------------------------------------------------------
------------------------------------------------------------------------
--RITRQ-----------------------------------------------------------------
-----------------------------KCFR---------------------------------------
--------------------------------
>PargIR21a/1-846
------------------------------------------------------------------------
--------------------VLQ-----------RPDQDLPCHTPPTSPASAT-------------------
--------------PRSLPA----------------------------------------------------
------------PTPRAGAMRESPCSSLSCALA---------------------------CLLMVVATPAPR
SF-----THSQSSASPISSTD-------------PLLSVSSPGPALLGP---------------AGQDPTPP
AVVVSTS---PPHAPRNPHPRSQKGEP----------------RRTRNATSFSTKARAR-------------
---------------RSSSPQRLSRPSISTP-----------------------------------------
--------------------EHSAVKAAAAAA-AAGAPGSPSDDFGSE---------------KL-PGEHLG
AGSVL---AEDRSEDRS--------RDDFDRAARE---------E-----GVLRQ------------V-ASL
LMAVRGEQVGRCAATITS-DQFYLPAVDYSL----TYLAAMNEEQ---------------------------
--------------------PGS--------------------------------QEQVSPAAL-FTLP---
---------PPPYQDG-EALS--SLV-------AGYRSLRRETCAHY-------------------------
---------------------------IFLVSDSSGLLRLLRSLNEESIDLLAETVLVTH------------
-------------------------------------LLRQQD-------LLRFLQTPPVSKMVKVLLVTPS
AARG----------------------EEARLLLH--------THLFFQD-QERISLKRLGTWPPARPASP--
-----------------------------A-ERP---------------GLQWFPEKLKD------------
---------FHGF----------------K-LR-ATTFN-----H-PPV-------SIFEPQ----------
---------------------------------PDGS-VS--------------------------------
--YDGLE-IRLLRTLAF-A----------------------LNF-----------------------T---A
EIGR-PR-D---GE-KWGRR--------------LANG-S---W------------------TG--------
----------------AVGET--------------VR-GE--ADVSFANYFIT----ADRLRI--MDMTRPH
YID------YTCFITPKPKP--LPQ---YT----AVAWP---FH-VWVWSA---V-VATLV-VVPPVV----
------------------------------------------------------------------------
-----------------------------------------------------------RA-A-------GE
AET-----------GTHW------------------FR----------------------------------
------------------------------------------------------------------------
------------------------RLDNSFWYVWGVFLT-----RSQP----------TRL-VPSSSGL---
--RVVVIG------SWV-----AAMIISVAYKSSLIA--FLL-VPLPAQPVNTLEQLLES-------GLGWG
VR----------------------D---------------------------RGGWDEWF--S----NSL--
-----------------------------------DPTSQ-KI-AAGF------------------------
-------------------------QFVEGIDGGLAK-VLE-------GDFAFM--NSGTFLRYLVAS-NFT
N-----------AF-------------GQTGLHVAK--ECYVPFR-----IGLGLPRF------SVYTSRFN
DVVARVV--------EAG----MV----TRW-----FQD------------LLDKAL---------QKQRRK
ARRRQEAL----QVE------PQYSKTQ--------------VLGLYHVQGPFILLLMGWLL-AGA----SF
LLE----------------------------------------------------------LMT--------
---------------------------------------------------SRRCR----------------
------------------------------------------------------------------------
------------------------------------------------------------------------
--------------CR--------------------------------------------------------
------------------------------------------------------------------------
------------------------------------------------------------------------
------------------------------------------------------------------------
--------------------------------
>PargIR40a-7/1-679
------------------------------------------------------------------------
------------------------------------------------------------------------
------------------------------------------------------------------------
------------------------------------------------------------------------
------------------------------------------------------RRSQTN-ADAGRTYCENC
SLALSLATRADQD---------------LTLVKLLLYLTSL--TSGRQFYLVYDDLMS--------------
----------DVRGAVVRSVHEAFGDTVLLP-----------------------------------------
----------------YDPGFLLLTEVLT---------------LNHH-HVQA-------------------
MRHVF----VLCSVNHV--------LKLF-EQVRN---------K-----ALESP------------T-IQW
FVIVDR------------------------------------------------------------------
---------------------------------------------------------DLTEALQ--------
-----------------ELLREGTQV-------ALVQRLATQGAQ---------------------------
---------------------------------------LFSSKVDPDGQLR--------------------
------------------------------------------------------------------------
-------------------------------------------------------FHRVGLWSASGGW---P
S-----REQQVKEED----L------------------------------FPDLHQRYSD------------
---------LQGR----------------Q-LV-IATKD-----N-SPF-------FKVKTL----------
---------------------------------GNGTVLP--------------------------------
--VHGID-YSVIDTLSE-T----------------------LNF-----------------------T---Y
RLVL-PP-D---GL--WGGP--------------KPDK-T---I------------------TG--------
----------------LVGQV--------------AR-HE--AQATLCELTIT----DLRETV--VDFTAPY
FLE------SMTLVSPAPQE--MSR---SF----AILSP---FT-AEVWLC---I-CLATL-LAGPVFHAMA
RL----------------------------------------------------LP----------------
-------------------------------------------------AHLE-----------------GE
EEE-----------DD--------------------------------------------------------
------------------------------------------------------------------------
------------D-EVAS---SKLSLQSLSFNAYRSLM-------AQG----------CLI-TCQRWSL---
--RLILYC------WYL-----FSLYIYAIYSGTLTA--ALA-ITAYERPIDSLYELAQARRD----GYTIA
TL----------------------K---------------------------DTNYETTF--R----R----
----------------------AKTGI-----------YH-EV-WRLFHH-EDRDK----------------
-------------------------SFLPSQDYGFDL-VQQ-------EKYVFI--IAQLNSRLKATQ-R--
---------------------------GREQFYIAR--ETFLPQG-----YGIACSSG------SPFRDVFS
RILIRLT--------EVG----LV----NKW-----VNV----------------EVNR------VSR----
---FESSS----------------KD------RGP------RAISLQHLQAAFFVMVFGFAV-SSL----AL
VVE-------------------------------------------------------IMASLW--------
---------------------------------------------------WQND-----------------
------------------------------------------------------------------------
---------------------------------------------------------------------EAT
P-------------SEEVMVRVED----------------------------------------------PS
STAGARQ----------------------------------------------------LEDH---------
------------------------------------------------------------------------
-------------------LFTKKRADVQVY-----------------------------------------
--------------------------------
>PargIR1092/1-583
------------------------------------------------------------------------
-----------------------------------------------ATSGVQCWP--------PARPAR--
------------TMQSS----GLVL-----------------------------------------------
--------------------------WL--------------------------------------------
-----------------VA------------VACACE-----------------------------------
----------------------------PCLAST-------------------------------SGSGHQ-
-------RPRN---TLLSLVQAAQ------------------------------------------------
-------HHHP-------------------------------------------------------------
------------------------------------------------------------------------
------------------------------------------------------------------------
------------P-----------------------------------------------------------
-----------------PAAHHPPQLSPL-----PENAFL--E-----------------------------
---YSRL-----------------------------------------------------------------
------------------------------------------Y-------R-RHHVAPDVAP----------
---------------------------GPLITV-------SEQQQQQQE---EEEKEEPRRQEEEVTY----
----------------------------------------------FPNLNIAT--RRLD------------
---------LTGLHIRCLTESWQPFTNNKP-VK-GGGVSI------------------GGFM----------
------------------------------------------------------------------------
--------GETFQLMSA-F----------------------LNF-----------------------T---Y
DCRS-AP--------DGQFGD-------------YEDG-K---W------------------TG--------
----------------LVGEL--------------VA-GR--GDVIVTALDST----YHRSQV--IDFCFPS
GDIE------YAMIIRTPEADPWSN---FTRQLQP-ATW---LA-CLAFV----V-LAP-------ILYFFL
ASRS---------------------PFL--------------------------------------------
------------------------------------------------------------------------
------------------------------------------------------------------------
------------------------------------------------------------------------
----------------------VTLSLQDSWFTIQTLL-------LNQ----------GNL-CVKGMAR---
--RVFFLT------VVM-----TTWLIITFYTSVLVSYLTVP-LIT-P-PFTDMAGLLKKGTHS------LG
LQRG--------------------N-----------------------------------------------
-----------------SEVERLR--------TSQDPMLQ-KVWSKIVV-----------------------
KDPA---------------------NLVPTSEEGLQK-VLE-------EKFVFL----MEKNYYQFH---MG
G-------------------------D--CTTTTLR---EKVF----TFGAGMAVQKD------SPLRLVFS
HHTLVQH--------VSG----IVDRSRRRH-----------------------------------RPAMPS
C------------------------VTRAVE-----------ALGLPPLVTVFIVLVVAIPL-AGL----FL
LLE----------------------------------------------------------WVV--------
--------------------------------------------------SRSFH-----------------
------------------------------------------------------------------------
------------------------------------------------------------------------
----------------------------------------------------RHSGGKSP-------NKRD-
PHKRQQQ-----------------------------QPS----------------------------LPHAL
WGRPVKQFLD--------------------------------------------------------------
---------------------------LVKSPR---------------------------------------
--------------------------------
>PargIR40a-6/1-456
------------------------------------------------------------------------
------------------------------------------------------------------------
------------------------------------------------------------------------
------------------------------------------------------------------------
------------------------------------------------------------------------
------------------------------------------------------------------------
------------------------------------------------------------------------
------------------------------------------------------------------------
------------------------------------------------------------------------
------------------------------------------------------------------------
------------------------------------------------------------------------
------------------------------------------------------------------------
----------------------------------------------PDGQIR--------------------
------------------------------------------------------------------------
-------------------------------------------------------FHQVGSWSM-GGV---C
T-----SSHQVKGG-----L------------------------------VPELQQLYTD------------
---------FQRR----------------Q-LV-VTTNN-----F-WPF-------FKTETL----------
---------------------------------QSGTVLP--------------------------------
--ISGID-LSVINTLKE-T----------------------LNF-----------------------T---Y
HLVL-SP-D---GN--WGGP--------------QPDN-T---V------------------TG--------
----------------LVGQV--------------AR-HE--AHAALCALTIT----ESRETV--VDFTAPY
YFE------SATLVSPAPKE--KNR---SF----AILSP---FT-VEVWLC---I-IVVTV-LAGPLLYIVS
RL----------------------------------------------------LV----------------
-------------------------------------------------V-CT-----------------GE
EN----------------------------------------------------------------------
------------------------------------------------------------------------
-----------------G---TQYSLLILSFSMFRSLV-------FQD----------SLM-NTPRWSL---
--RFICFG------WYL-----FSFYIYAMYSGTLTA--ALA-IIAYEKPIDSLYDLAQARRD----GYTIA
TT----------------------R---------------------------DSNYDAAF--K----N----
----------------------AESGI-----------YQ-EV-WQLFDH-KDPKR----------------
-------------------------SLLLNPDVGIDL-VLR-------QKYVFI--NSLLSTKLKAAQ-R--
---------------------------GREKFYLAR--QTFLPQG-----YGIVCNSG------SPIKDIFS
RILIRLT--------EVG----LV----IKW-----TND----------------EVNK------VLL----
---FMSSG----------------SD------AGP------TAISLQHLQAAFFIMVLGFTI-AAI----VL
VLE-------------------------------------------------------IVANFW--------
---------------------------------------------------SRG------------------
------------------------------------------------------------------------
------------------------------------------------------------------------
------------------------------------------------------------------------
------------------------------------------------------------------------
------------------------------------------------------------------------
------------------------------------------------------------------------
--------------------------------
>PargIR40a-2/1-375
------------------------------------------------------------------------
------------------------------------------------------------------------
------------------------------------------------------------------------
------------------------------------------------------------------------
------------------------------------------------------------------------
------------------------------------------------------------------------
------------------------------------------------------------------------
------------------------EGPGD----------------APL-D----------------------
------------------------------------------------------------------------
------------------------------------------------------------------------
------------------------------------------------------------------------
------------------------------------------------------------------------
------------------------------------------------------------------------
------------------------------------------------------------------------
-----------------------------------------------------------GW-----------
-------------------L------------------------------FQDLDHLYQD------------
---------FKGR----------------Q-LV-AAVLD-----N-WPF-------FGLRFL----------
---------------------------------PDGGAVA--------------------------------
--DSGLD-VSVLNALSG-S----------------------LNF-----------------------T---Y
IVKE-PS-D---GQ--WGGP--------------QPDG-A---I------------------TG--------
----------------IIGMV--------------AS-HQ--AHLAINEITIT----ASRERV--VDFTLPY
FLE------STILVSRAPAP--KSK---AF----AIFYP---FS-PLIWGL---L-AASTA-LMGPIVWVVA
TA----------------------------------------------------LR----------------
-------------------------------------------------S-AA-----------------GH
KDK-----------LEPY------------------------------------------------------
------------------------------------------------------------------------
-----------GL-KATV---LHLSLQESAFNMYGSLL-------RQE----------NMI-QVNRWSL---
--RILFFL------WYI-----FCYIIYAIYSGTLTA--YLA-IPSFEQPIDSLTDLLEATRD----GYVPL
FL----------------------V---------------------------GSSNEFLF--K----V----
----------------------ASSGI-----------FH-QV-WKAH----DPSA----------------
-------------------------SFSYTIDDAMDM-VLK-------GKRVFV--NARLGSLIRATI-R--
---------------------------GRHKFYLAR--QTMYSQG-----YAIVCRSG------APYKRNFE
KM----------------------------------------------------------------------
------------------------------------------------------------------------
------------------------------------------------------------------------
------------------------------------------------------------------------
------------------------------------------------------------------------
------------------------------------------------------------------------
------------------------------------------------------------------------
------------------------------------------------------------------------
------------------------------------------------------------------------
------------------------------------------------------------------------
--------------------------------
>PargIR40a-5/1-486
------------------------------------------------------------------------
------------------------------------------------------------------------
------------------------------------------------------------------------
------------------------------------------------------------------------
------------------------------------------------------------------------
------------------------------------------------------------------------
------------------------------------------------------------------------
------------------------------------------------------------------------
------------------------------------------------------------------------
------------------------------------------------------------------------
-----------------------------------------------------------TEELP--------
-----------------VLLREGTQV-------ALVQRLKPDKAQ---------------------------
---------------------------------------LFSSRVDPDGQIR--------------------
------------------------------------------------------------------------
-------------------------------------------------------FHHVWSWSV-EGV---C
T-----NSHQVKSE-----L------------------------------VPDLQRLYYD------------
---------FQGR----------------Q-LV-VTTNN-----Y-WPY-------FQIETL----------
---------------------------------QNGTVVP--------------------------------
--ISGID-HNVINILSE-K----------------------LNF-----------------------R---Y
RLIS-PP-D---GN--WGGP--------------QPDN-T---I------------------TG--------
----------------MVGQV--------------AR-HE--AHAAICTLTVT----DIRETV--VDFTVPY
YYQ------SVTLVSPTPKE--KNR---SF----AVLSP---FT-VRVWLC---I-ILVTV-LSGPLLYLVS
RL----------------------------------------------------LV----------------
-------------------------------------------------V-VT-----------------GK
ED----------------------------------------------------------------------
------------------------------------------------------------------------
-----------------G---TQHSLRNLSFNMYRSLM-------FQD----------NLI-NTHRWTH---
--HFILIG------WYL-----FSLYIHAMYSGTLTA--ALA-ITAYEKPIDSLYDLAQAHRD----GYTIA
TT----------------------R---------------------------DSSYYATF--K----S----
----------------------AKSGI-----------YQ-EV-WQLFNH-KDPHK----------------
-------------------------SFLPGSEVGIKM-ILK-------KRYVFI--TSLLTSKVRATK-M--
---------------------------GRENFYIAR--QTFLPHG-----NGIACNTG------SPFRDNFS
RILIRLT--------ESG----LV----VKW-----END----------------EMSK------ISQ----
---YRSPK----------------KE------FGP------TPITLHHLQAAFFIMMLGFVI-STI----FL
GAE-------------------------------------------------------IMVNLW--------
------------------------------------------------------------------------
------------------------------------------------------------------------
------------------------------------------------------------------------
------------------------------------------------------------------------
------------------------------------------------------------------------
------------------------------------------------------------------------
------------------------------------------------------------------------
--------------------------------
>PargIR40a-1/1-397
------------------------------------------------------------------------
------------------------------------------------------------------------
------------------------------------------------------------------------
------------------------------------------------------------------------
------------------------------------------------------------------------
------------------------------------------------------------------------
------------------------------------------------------------------------
------------------------------------------------------------------------
------------------------------------------------------------------------
------------------------------------------------------------------------
------------------------------------------------------------------------
------------------------------------------------------------------------
------------------------------------------------------------------------
------------------------------------------------------------------------
------------------------------------------------------------------------
------------------------------------------------------------------------
------------------------------------------------------------------------
------------------------------------------------------------------------
------------------------------------------------------------------------
------------------------------------------------------------------------
----------------MVGMV--------------AR-QE--AHLAIDEITIT----AARARV--VDFTRPY
YTE------SSACVSRAPRE--TNR---AF----AVLSP---FT-TQVWII---I-SLSVI-GIGLVLFLLS
FL----------------------------------------------------IG----------------
-------------------------------------------------Q----------------------
-----------------Y------------------------------------------------------
------------------------------------------------------------------------
------------L-EV-S---VSFSLHDLTFNTYRSLV-------IQG----------NRL-PTEQSPL---
--RCVLLA------WYL-----YCYYIYAVYAGRLTA--VLA-IPVFEKPIDTLLDVLDASRH----GLYPV
VI----------------------R---------------------------ESSVDFMF--Q----M----
----------------------AASGI-----------YN-DV-GRLI----TDDN----------------
-------------------------NYVDAPPRGVAS-VLK-------GEAAYI--DARLSSEIQTII-Q--
---------------------------GRDNFFIGR--QSFFPQS-----YGIACSKG------APYRAIFD
QVLERIV--------EAG----LV----DKW-----KKD----------------EIIK------LGQAASL
SGRLDQAR----------------RG------AGP------GAITIKHLQGAFFMYVLGSGV-ACL----AF
LMEKK------------------------------V------------------YRFTIIKDFY--------
---------------------------------------------------VGSDQ----------------
-----------------------------------------------------------------RQ-----
--------------------------------------------------------------------KWRS
KN------------VKDTARNRGG----------------------------RP-------------TDGEE
RSVGPA------------------------------------------------------------------
------------------------------------------------------------------------
-----------------------RQHPLEVM-----------------------------------------
--------------------------------
>PargIR1091/1-612
------------------------------------------------------------------------
------------------------------------------------------------------------
------------------------------------------------------------------------
------------------------------------------------------------------------
------------------------------------------------------------------------
------------------------------------------------------------------------
------------------------------------------------------------------------
----------------------ALL----------------TPPVVPV--------------------E---
--------------------------------ASAQP-------------RLVPV--------------YAW
--------------TPPP----------------------------------------PEFAI---------
-------------------------------------------------------------TTNSWYT----
-----------------GRLRALSTHEQYQL---HGSHLFVATLRGEPFI--------------KPLNTT--
---SNDS-----------------------------------------------------------------
--------------NR--------------------------------------------------------
------------------------------------------------------AVGERGQTSSPPPP----
------------------------------------------------------------------------
-------------------------------LP-AHIT-C----Q-QPR-------AFTGFL----------
------------------------------------------------------------------------
--------VDMLDVLKS-Y----------------------MNF-----------------------T---Y
TLYE-VC--------DNSYGS-------------LKDG-R---W------------------TG--------
----------------VVGEV--------------MY-AH--AHIGLANLGAN----YARSHA--VSFPKVS
TIYG-----GAGIIMKRPRT----T---IKDLLAVYFYP---FS-VNVWVC---M-MVSIP-VAAIAMYCAT
RPRRRLRQL---------------------------------------------------------------
---------LNR--CPAVLWPRRHTPTVRTT-------TRGRTPIRI--TITRPS---------------AG
STSSQE-------PRRKL----------------PSSKSPLSSTPT----QR--------------------
--------------HQQE----------------NS--------------------------PGYGGEDKAP
DGNNEAGVLNLNTKEKEDV--AQS-FFSGVWFASTVLM-------QQG----------QEV-VPETGPA---
--RLVFGT------MWV-----AAVVLYAAYTSNLVSYFTVT-KMS-L-PFTDLEGLV-KSDYK------FG
TRQ----------------------------------------------------GSVYL--D----NM---
--------------------------------MTSNTDVF-KAAGSKLE---SFGES---------------
-------------------------VQMPSYEDAIKR-TLQ-------GSYAFI--GD----YVVLD---YY
Q-------------------------KKDCDLVLLK---QQLF----ETMSSFVLPRH------SPILPAVN
YYMSRMN--------EGG----ILEKLRQRW-----------------------------------WSAHP-
CPDA--------------------ATVTAYQ-----------SIGLSEVCSAVLIMAVGIVL-AVL----VS
CIE----------------------------------------------------------HLR--------
---------------------------------------------------LRLL-----------------
------------------------------------------------------------------------
------------------------------------------------------------------------
----------------------------------------------------RDARHDD-------------
-----------------------------------------------------------------------T
KDRTT-------------------------------------------------------------------
----------------------PSSYSYDNAKKTTPLQI---------------------------------
--------------------------------
>PargIR40a-4/1-742
------------------------------------------------------------------------
-----------MMFPQWMLWMLVSTFSLCMRAF-------SGTTEKTLSSET--------------------
------------DQQDDLPH-TLV---------------RVATPTTTPVFTDAAPLT-----NKLDVER---
--RDFRDYNLLLPYDAGRSKKDLLWD-PLLL---------------------------RDHP-QVTQPNTAD
DL--MRMVSVPSTCSSYLLPLD--------VPGCPFTTTNIHHDPREYHDSGRTRRSLVNTGSGGSTYCDNC
SLALSLAMKADQH---------------LTLVDLVSYLASL--TSGRQFYLVYDDVLP--------------
----------GVEG-VARSFQEALGDTILIP-----------------------------------------
----------------YDQDILLLTEALT----------------SGY-HVQA-------------------
MRNVF----ILCTAAHV--------AILF-EKVRK---------K-----VLESP------------T-VQW
FVIVDD------------------------------------------------------------------
---------------------------------------------------------DLTEELP--------
-----------------ALLREGTQV-------ALVQRVTPYKAK---------------------------
---------------------------------------LFSSRVDFDDKIQ--------------------
------------------------------------------------------------------------
[truncated: 42,592 more chars]
