# Supplementary material for: Chemoreceptor proteins in the Caribbean spiny lobster, Panulirus argus: Expression of Ionotropic Receptors, Gustatory Receptors, and TRP channels in two chemosensory organs and brain
Source: PLoS One. 2018 Sep 21;13(9):e0203935. doi: 10.1371/journal.pone.0203935 (PMC6150509; doi:10.1371/journal.pone.0203935)
Supplement: S11 Text — (TXT) [file pone.0203935.s014.txt]

>PargGR1
VSCFLAAIQEDQKFPELVITFGQLLMTFFPLFFLTNIPRTLNLKREELRITLTRLRHQKENRSVKEKIGDLLELLKDDPG
FDMGGFFILGRTRMVAILSFVATYLVILLQFRVTETTVEKVVCNETSDALPGK
>EaffGR1
MGEISGMHQAVAILVKIGVIHEKANCISRTKTCFWMILSLFLGLGTIYEDMETIIYLGKDVSYLFAVLSTDILLPLQTCLVFPCLGYLVLADNDIIKNFELKAPRRKIHFILFVLASVASYGTLLRLYLFTNSVLFTSCLLVLCCLTEIISVLLIGTITTNLQLNIEELSASRYYTGIIEEYQKIGSRFKNLKKGLGPILLLIFSSRMLSLICVTEFVVKHIFNALLLIFIPSIGLQMFYITSTLDQIFDTFKSNKKSLRELGLRSTKTDGDLLSSLIVDVEDETPFSALDFFIVDKSLLTSVLSTLVTYSIILYQF
>EaffGR2
MKGKSGMCWFIFILVKFGFIHKKFHYLSKLKIALWMTISFIFGGYLIYADMKAIIWGATNDISYMYSVLSTDILLPLQTCLSFPLLGYLTFADNEFMIDSELKPPRRLIHLFFFIVSSVIAHSFMANVLSQIVNTICICFMMALCSITEIISVVLIGTSLTHLQLNIIKMNEVEINPHKGEECQKLIYRFKNQKRGLGPNLLLIFSTRMIVLLSFTYFSLQHISSIPLLSFVVSIGLQMSYITFTLDDCYNTFKDIKKTLREILNKSENQNQELLNSLIIDVEDETPFSALDFFIVDTSLLTSVLSTLVTYSIILQQL
>EaffGR3
MIFVDFNLLIVETTTTLLIGISTARFCKKVSELASDSDPLLILEQNVEVLIKAFTQLKQGAESVLFVTFGIETVYFIFLCYMVRMNQEMAPYVLFVVLKLTYVAFALENCYKNYKSLIRMLRKKLSVSDVSYQEEKRLLDLIYQVQEESPFTALGFFDVDRSTLTSILATSATYIIILLQFDQ*
>EaffGR4
MKNSKDFVFEQKLPKQQRPLLFLAVVTSQIVFTVYNIVSMEPFYREGYKLLFFIGFGIVFSFVRLVSTFLIGAIASYLRDKLDRAYSAGNLDQVMADFTRFKNGVEPLIFLVFSSQTILLNITIYQTITGYLPYAILACNEMLELAYIAYVLDDVYVSLKSLLIDLQSGDIENPENWKRLISCIQAEGPFTAFGMFNVERSTLTSIFGTILTYIIILLQFK
>EaffGR5
MKQALMKTHKTKLHSYKMFTRLKHVASVKSQKRPHIGFVTSLQFLTMGWRERTVSSNIIFILAFFRIIPSFKYKWFDRICLALYFLGTCFLGYLALKLDGVSVIITADRPTAEKFAVIANSVNYPLQMIPIIPLIACFLNLNKHLVSEQKLPLPYRFMTFLAYGAVQVISSLVLLYEYSLEDVYSKCLNFLVLILLMLWFMVLKLISAFLIGSSVASCCRKLQDEFPQESLNLQRSLNGLIKDFVGLKKGIQPFLLMTFVTQTAILSSSLYLVFAYKFWVMILFALCLVLDMVYISFVLDDCYGSFKSLVLRLRQCGADKEEGIDVIIYIIDAEQPFTAYGFFNVDRSLLSSIFGNILTYLIILLQYK
>DpulGr55
MAKKPDVIQLWNPVISFLRCYGVVPLKQCDKDPYFERSSGSFCWCLSVASIYLFTFAISVCLVIDTFNSSSKMIADATFYLIYYAHCEMTLVFFLYYSGELVSLFQHWVETERQLQLRKIFLGKTTKAQCWLIFIATVILSNLENGFYITGAVMDAKNMTEIIYRLVNLAGKGTDLSPYFGGYKDVYAFALIFVESLSEVAWIAGDLIIALISILLRRYYEALNRQLRSQHYAGVISLRQLEEIRRVQLAISTLVQKIAEVFSPLILITIGCNVVYILTFLYSGLEADITSPSFFVRFVFTYSFIYIALRLTFSVYLASLLNEMPRNTIHYLCGLPSIVGNNTEQQRRRLIKMDLIIEEIQSESTALGGGGFFILSKSSAASLFSLIVTYEVVMLQLPHK
>DpulGr46
MVHSKPNIPVYQDVMFLFRFISFTGASTFVPYGEGMQNPRISTVLVRILQQITCLAIFLLLLAMSVFEFIQFVTVIVKMKNIGEVIPNIIWITSFPLAMGAQAFYIFQRPKLLKFFENWQDIHTMYSESNGHVTERQTRPRMVCTSVAMVIVLILDFPILPFLPSTYEPLAAIPLHTNNLYLTCALFGVSLFYAWNLSAASDLVPSMIYFHLALSLKKTSEFLKEPQNVLDSQTIENNCKNLEVDETNFNSHPSAVKGSQDSNQVIWQKGWLYYEAIRKLINESNSRFGSMLLLNHGAMFFVASSNVFSILAWYRGMSWLLLLVNGMNAVATILRFITTILLCSRLYAAGEHLQSNICRFLAVTWFRLKPDERQFFTAFLVRVQDDGIVASPLGLYPIRPSILLALLSLMVTYLIVLLQSSEVSTFSEYGNFTGLITGTRFYNPLNV
>DpulGr36
MSVFEHLRPLVSLCQACGMIPFTMEENVISNKFVRFTFSFRHRTTWWFMVMFVLQFVLQFVMVKLSVSILDGLINDENVPMTVTILSGITMFSFTAQILLSRWIALNYRKLRNAVEALQEVERLFGEKFIEQHQCFLGYRFVIAVTLIVTTVVFSFVVMASLFQPFYPADMGLMPTVALYFMLSLVNVMIECTFLLIHMSYYVISHYIQLLFLNSGKSDANGLPVASRKGAENIKELRQNALIFDYLCQASSELNDLFSVPVLFILTVKFVTVVSAAFTYIYSFTYSNLIIENVLFVSPFLFVCDWIRLLVIFTAADMPVNQVRLLRERLCARSYSRFSQTLAENVAEMTILMQMNEDRIQMSAAGVFKVGVHLIPALVGAVVTYMVILLQN
>DpuGr47
MVAETLRDRFLRLALSPLSALLKIVGVFYNQNLDSQQTQRLCRSGTFFLLILAIQSNIYIFVRRSQIIEILFGSQEINVDKLIEVLVHELTRFSQLVSDAIVHLSLVFKIWPSVTLFLETLESVDSQFGQPSLSPIKRYSLFGLIYMLFMVVLNWILFTHFDLNHPVRLAYWLDMLQNSIKIFSNLCLTVLPVWLFIICGQLYIFYTRKLIANLKLLYLMVRNATVPSGTAVQRTFSNLRSLKHLYLAAELLHRHFSTVLAVNCFLTFVTMFTSSYYIIEFYKRGNVIVVCWSCIDVLEAFLRFWLICHTSDQIREITIECITVLRSLRDTRNEGNMSECNKITSYIIEISQMSKNLDRHSLNGVLSLSKSLIIPTLEIIFTYLLIIYQFKSAGEGTS
>DpulGr25
MYCITVAYSPYILALYTIRGGEQLRLFNCPVDMSPTRKINVSIRKDVDSFNFTWSFHPIFVWMRTVLGIELNDNRLVLLATADSAVEPLRRRCCRWIRRLFWGFLVLVISLSVNILDAIFTHDDTIDSNYLLHEEKVNVTVSDLMIIRIAAVNEVFYNGTIHLIFYTLACCLDQWKHLWTILQKIQFQLPKLDREFYFTCRKIAVVGTICIFVNCGLNVRLAINNLRTTLPIDVVILVTSLSKLSETLSLSILVLFFVLVWSTIHLFRFVNSKTAGLLTPTDSSSNVPISFTVSQQLENWRRLHALTCQLVDGINSCFGFILLVAMTHGFISFISDSFEITMAFSNGSNFQTRFLIRFIQHFALLFVVCYSSYRLQAEASNTSKCLRQFNFSSVLPNLHIQLNGVMMEVGQTQSKISAADFFDINLSLIPTLIGTTVTYLIILYQQANAEAK
>DmelGR5a
MRQLKGRNRCNRAVRHLKIQGKMWLKNLKSGLEQIRESQVRGTRKNFLHDGSFHEAVAPV
LAVAQCFCLMPVCGISAPTYRGLSFNRRSWRFWYSSLYLCSTSVDLAFSIRRVAHSVLDV
RSVEPIVFHVSILIASWQFLNLAQLWPGLMRHWAAVERRLPGYTCCLQRARPARRLKLVA
FVLLVVSLMEHLLSIISVVYYDFCPRRSDPVESYLLGASAQLFEVFPYSNWLAWLGKIQN
VLLTFGWSYMDIFLMMLGMGLSEMLARLNRSLEQQVRQPMPEAYWTWSRTLYRSIVELIR
EVDDAVSGIMLISFGSNLYFICLQLLKSINTMPSSAHAVYFYFSLLFLLSRSTAVLLFVS
AINDQAREPLRLLRLVPLKGYHPEVFRFAAELASDQVALTGLKFFNVTRKLFLAMAGTVA
TYELVLIQFHEDKKTWDCSPFNLD
>DmelGr64a 
MKGPNLNFRKTPSKDNGVKQVESLARPETPPPKFVEDSNLEFNVLASEKLPNYTNLDLFH
RAVFPFMFLAQCVAIMPLVGIRESNPRRVRFAYKSIPMFVTLIFMIATSILFLSMFTHLL
KIGITAKNFVGLVFFGCVLSAYVVFIRLAKKWPAVVRIWTRTEIPFTKPPYEIPKRNLSR
RVQLAALAIIGLSLGEHALYQVSAILSYTRRIQMCANITTVPSFNNYMQTNYDYVFQLLP
YSPIIAVLILLINGACTFVWNYMDLFIMMISKGLSYRFEQITTRIRKLEHEEVCESVFIQ
IREHYVKMCELLEFVDSAMSSLILLSCVNNLYFVCYQLLNVFNKLRWPINYIYFWYSLLY
LIGRTAFVFLTAADINEESKRGLGVLRRVSSRSWCVEVERLIFQMTTQTVALSGKKFYFL
TRRLLFGMAGTIVTYELVLLQFDEPNRRKGLQPLCA
>DmelGr66a 
MAQAEDAVQPLLQQFQQLFFISKIAGILPQDLEKFRSRNLLEKSRNGMIYMLSTLILYVV
LYNILIYSFGEEDRSLKASQSTLTFVIGLFLTYIGLIMMVSDQLTALRNQGRIGELYERI
RLVDERLYKEGCVMDNSTIGRRIRIMLIMTVIFELSILVSTYVKLVDYSQWMSLLWIVSA
IPTFINTLDKIWFAVSLYALKERFEAINATLEELVDTHEKHKLWLRGNQEVPPPLDSSQP
PQYDSNLEYLYKELGGMDIGSIGKSSVSGSGKNKVAPVAHSMNSFGEAIDAASRKPPPPP
LATNMVHESELGNAAKVEEKLNNLCQVHDEICEIGKALNELWSYPILSLMAYGFLIFTAQ
LYFLYCATQYQSIPSLFRSAKNPFITVIVLSYTSGKCVYLIYLSWKTSQASKRTGISLHK
CGVVADDNLLYEIVNHLSLKLLNHSVDFSACGFFTLDMETLYGVSGGITSYLIILIQFNL
AAQQAKEAIQTFNSLNDTAGLVGAATDMDNISSTLRDFVTTTMTPAV
>DmelGr43a 
MEISQPSIGIFYISKVLALAPYATVRNSKGRVEIGRSWLFTVYSATLTVVMVFLTYRGLL
FDANSEIPVRASFRMKSATSKVVTALDVSVVVMAIVSGVYCGLFSLNDTLELNDRLNKID
NTLNAYNNFRRDRWRALGMAAVSLLAISILVGLDVGTWMRIAQDMNIAQSDTELNVHWYI
PFYSLYFILTGLQVNIANTAYGLGRRFGRLNRMLSSSFLAENNATSAIKPQKVSTVKNVS
VNRPAMPSALHASLTKLNGETLPSEAAGDKAAARSLILNVELLKLGYFPAKNKGLLLKSL
ADSHESLGKCVHLLSNSFGIAVLFILVSCLLHLVATAYFLFLELLSKRDNGYLWVQMLWI
CFHFLRLLMVVEPCHLAARESRKTIQIVCEIERKVHEPILAEAVKKFWQQLLVVDADFSA
CGLCRVNRTILTSFASAIATYLVILIQFQRTNG
