# Supplementary material for: Chemoreceptor proteins in the Caribbean spiny lobster, Panulirus argus: Expression of Ionotropic Receptors, Gustatory Receptors, and TRP channels in two chemosensory organs and brain
Source: PLoS One. 2018 Sep 21;13(9):e0203935. doi: 10.1371/journal.pone.0203935 (PMC6150509; doi:10.1371/journal.pone.0203935)
Supplement: S12 Text — (FASTA) [file pone.0203935.s015.fasta]

>PargGR1/1-133
------------------------------------------------------------------------
------------------------------------------------------------------------
------------------------------------------------------------------------
------------------------------------------------------------------------
---------------------------------------------------------------------VSC
FL--------------------------------------------AA---------IQE------------
------------------------------------------------------------------------
----------------------------DQKFPELVITF---GQLLMTFFPLFFLTNIPRTLNLK-------
------------------------------------------------------------------------
----------REELRITLTRLRHQKENRSVK-----------------------------------------
------------------------------------------------------------------------
--------------------EKIGDLLELLKDDPGF----DMGGFFILGRTRMVAILSFVATYLVILLQFRV
TETTVEKVVCNETSDALPGK---------------------------
>EaffGR1/1-317
------------------------------------------------------------------------
-----------------------MGEISGMHQAV-------AILVKIGVIHE-KANCISRTKTCFWMILS--
---LFLGLGTIYEDMETIIY-LGKD--VSYLFAVLSTDILLPLQTCLVFPCLGYLVLADNDI---IKNFELK
APR----------------------------RK-----IHFILFVLASVA----------------------
-----------------------SYGTLL-------RLYLFTNSVLFTSC---LLVLC------CLTEIISV
LL--------------------------------------------IGTITTNLQLNIEEL-----------
------------------------------------------------------------------------
-------------------SASRYYTGIIEEYQKIGSRF---KNLKKGLGPILLLIFSSRMLSLICVTEFVV
KHI------------------FNALLLIFIPSIGLQMFYITSTL----------------------------
DQIFDTFKSNKKSLRELGLR--STKTD---G-----------------------------------------
------------------------------------------------------------------------
--------------------DLLSSLIVDVEDETPF----SALDFFIVDKSLLTSVLSTLVTYSIILYQF--
-----------------------------------------------
>EaffGR2/1-318
------------------------------------------------------------------------
-----------------------MKGKSGMCWFI-------FILVKFGFIHK-KFHYLSKLKIALWMTIS--
---FIFGGYLIYADMKAIIWGATND--ISYMYSVLSTDILLPLQTCLSFPLLGYLTFADNEF---MIDSELK
PPR----------------------------RL-----IHLFFFIVSSVI----------------------
-----------------------AHSFMA-------NV---LSQIVNTICICFMMALC------SITEIISV
VL--------------------------------------------IGTSLTHLQLNIIKM-----------
------------------------------------------------------------------------
-------------------NEVEINPHKGEECQKLIYRF---KNQKRGLGPNLLLIFSTRMIVLLSFTYFSL
QHI------------------SSIPLLSFVVSIGLQMSYITFTL----------------------------
DDCYNTFKDIKKTLREILNK--SENQN---Q-----------------------------------------
------------------------------------------------------------------------
--------------------ELLNSLIIDVEDETPF----SALDFFIVDTSLLTSVLSTLVTYSIILQQL--
-----------------------------------------------
>EaffGR3/1-183
------------------------------------------------------------------------
------------------------------------------------------------------------
------------------------------------------------------------------------
------------------------------------------------------------------------
------------------------------------------------------MIFVDFNL--LIVETTTT
LL--------------------------------------------IGISTARFCKKVSELA----------
------------------------------------------------------------------------
-------------------SDSDPLLILEQNVEVLIKAF---TQLKQGAESVLFVTFGIETVYFIFLCYMVR
MNQ------------------EMAPYVLFV---VLKLTYVAFAL----------------------------
ENCYKNYKSLIRMLRKKLSVSDVSYQE---E-----------------------------------------
------------------------------------------------------------------------
--------------------KRLLDLIYQVQEESPF----TALGFFDVDRSTLTSILATSATYIIILLQFDQ
-----------------------------------------------
>EaffGR4/1-221
------------------------------------------------------------------------
------------------------------------------------------------------------
----------------------------------MKNSKDF------------------------VFEQKLP
KQQ----------------------------RP-----LLFLA-----VV----------------------
-----------------------TSQIVF-------TVYNIVSMEPFYREGYKLLFFIGFGIVFSFVRLVST
FL--------------------------------------------IGAIASYLRDKLDR------------
------------------------------------------------------------------------
-------------------AYS------AGNLDQVMADF---TRFKNGVEPLIFLVFSSQTILLNITIYQT-
IT-------------------GYLPYAILACNEMLELAYIAYVL----------------------------
DDVYVSLKSLLIDLQS------GDIEN---P-----------------------------------------
------------------------------------------------------------------------
--------------------ENWKRLISCIQAEGPF----TAFGMFNVERSTLTSIFGTILTYIIILLQFK-
-----------------------------------------------
>EaffGR5/1-368
-----------------------------------------------MKQALMKTHKTKLHSYKMFTRLKHV
ASVKSQKRPHIGFVTSLQFLTMGWRERTVSSNII-------FILAFFRIIPSFKYKWFDRICLALYFLGT--
---CFLG--YLALKLDGVSVIITADRPTAEKFAVIANSVNYPLQMIPIIPLIACFLNLNKHL---VSEQKLP
LPY----------------------------RF-----MTFLAYGAVQVI----------------------
-----------------------SSLVLL-------YEY---SLEDVYSKCLNFLVLILLMLWFMVLKLISA
FL--------------------------------------------IGSSVASCCRKLQD------------
------------------------------------------------------------------------
-------------------EFPQESLNLQRSLNGLIKDF---VGLKKGIQPFLLMTFVTQTAILSSSLYLV-
FAY------------------KFWVMILFALCLVLDMVYISFVL----------------------------
DDCYGSFKSLVLRLRQ------CGADK---E-----------------------------------------
------------------------------------------------------------------------
--------------------EGIDVIIYIIDAEQPF----TAYGFFNVDRSLLSSIFGNILTYLIILLQYK-
-----------------------------------------------
>EaffGR6/1-273
------------------------------------------------------------------------
---------------------MGWRERTVSSNIM-------FILTYFRIIPSFKY--IDRICLAVXVLPT--
---CVIGVSMLYLELDAMIETSNSNSTAAFTFSMIALSVNYPIQLVPIIP----XMNTNRHLVLXVLEQRLP
PLS----------------------------PL-----MSFLAHEIVQVV----------------------
-----------------------SRFLNL-------SKY---SESLMYTEWYEKLALFSLMLGQMILKLIST
FK--------------------------------------------IRSSVSFLNGKLYG------------
------------------------------------------------------------------------
-------------------KLPKRINDLQTXLNALIRDF---CGMKRGLQPLLFLTFXHQTTLLVATLFLA-
VSW------------------NFLGMLSLALCLMLNLIYISFVL----------------------------
DDCY--------------------------------------------------------------------
------------------------------------------------------------------------
--------------------------------------------FFHMKHRY------NLHNYI------KS
S----------------------------------------------
>DpulGR55/1-400
--------------------------------------------MAK------KPDVIQLW-----------
------------------N------------PVI-------SFLRCYGVVP--LKQCDKDPY----FERSSG
SFCWCLSVASIYLFTFAISVCLVIDTFNSSSKMIADATFY--LIYYAHCEMTLVFFLYYSGELVSLFQHWVE
----------TERQLQ-------LRKIFLGKTTKAQCWLIFIATVILSNLENGFYITGAVMDAKNMTEIIYR
LVNLAGKGTDLSPYFG-------G----------YKDVYAFALI------FVESLSEVAWIAGDLIIALISI
LL---------------------------------------------RRYYEALNRQLRSQH----------
------------------------------------------------------------------------
---------------YAGVISLRQLEEIRRVQLAISTLV---QKIAEVFSPLIL-------ITIGCNVVYI-
LTFLYSGLEADITSPSFFVRFVFTYSFIYIA---LRLTFSVYLA----------------------------
SLLNEMPRNTIHYLCGLPSIVGNNTEQQRRRL----------------------------------------
------------------------------------------------------------------------
--------------------IKMDLIIEEIQSESTAL---GGGGFFILSKSSAASLFSLIVTYEVVMLQLP-
-HK--------------------------------------------
>DpulGR46/1-447
------------------------------------------------------------------------
------------------------------------------------------------------------
---------------------------------------------------------------MVHSKPNIP
VYQ----------------------------DV-----MFLFRFISFTGA----------------------
-----------------------STFVPYGEGMQNPRISTVLVRILQQITCLAIFLLLLAMSVFEFIQFVTV
IVKMKNIGEVIPNIIWITSFPLAMGAQAFYIFQRPKLLKFFENWQDIHTMYSESNGHVTERQ----------
------------------------------------------------------------------------
-------------------TRPRMVCTSVAMVIVLILDFPILPFLPSTYEPLAAIPLHTNNLYLTCALFGV-
-SL------------------FYAWNLSAASDLVPSMIYFHLAL----------------------------
-----SLKKTSEFLKEPQNVLDSQTIENNCKNLEVDETNFNSHPSAVKGSQDSNQVIWQKGWLYYEAIRKLI
NESNSRFGSMLLLNHGAMFFVASSNVFSILAWYRGMSWLLLLVNGMNAVATILRFITTILLCSRLYAAGEHL
QSNICRFLAVTWFRLKPDERQFFTAFLVRVQDDGIVA---SPLGLYPIRPSILLALLSLMVTYLIVLLQSSE
VSTFSEYGNFTGLITGTRFYNPLNV----------------------
>DpulGR36/1-392
------------MSVF-----EHLR----PLVSLCQACGMIPFTMEENVISNKFV---RFTFSF--------
-------------------------RHRTTWWFM-------VMFVLQFVLQFVMVKLSVSILDG--------
---------LINDENVPMTVTIL--------------SGITMFSFTAQILLSRWIALNYRKLRNAVEALQ-E
VERLFGEKFIEQHQ------------CFLGYRF-----VIAVTLIVTTVV----------------------
-----------------------FSFVVMASLFQPFYPADMGLMPTVALYFMLSLVNVMIECTFLLIHMSYY
VI------------------------SHYIQLLFLNSGKSDANGLPVA--SRKGAENIKELR----------
------------------------------------------------------------------------
-------------------QNALIFDYLCQASSELNDLF----------SVPVLFILTVKFVTVVSAAFTYI
YSF------------------TY-SNLIIENVLFVSPFL--FVCDWIRLLVIFTAADMPVNQVRLLRE----
RLCARSYSRFSQTLAE-NV-----------------------------------------------------
------------------------------------------------------------------------
--------------------AEMTILMQMNEDRIQM----SAAGVFKVGVHLIPALVGAVVTYMVILLQN--
-----------------------------------------------
>DpulGR47/1-398
------------------------------------------------------------------------
---------------MVAETLRDRFLRLALSPLS-------ALLKIVGVFYN--------------QNLDSQ
QTQRLCRSGTFFLLILAIQSNIYIFVRRSQIIEILFGSQE--INVDKLIEVLVHELTRFSQLVSDAIVHLSL
VFKIWPSVTLFLETLESVDSQFGQPSLSPIKRYSLFGLIYMLFMVVLNWI----------------------
----------------------------LFTHFDLNHPVRLAYWLDMLQNSIKIFSNLCLTVLPVWLFIICG
QL--------------------------------------------YIFYTRKLIANLKLLY----------
------------------------------------------------------------------------
-----------LMVRNATVPSGTAVQRTFSNLRSLKHLYLAAELLHRHFSTVLAVNCFLTFVTMFTSSYYII
EFYKRGNVI------------VVCWSCIDVLEAFLRFWLICHTS----------------------------
DQIREITIECITVLRSLRDTRNEGNMSEC-------------------------------------------
------------------------------------------------------------------------
--------------------NKITSYIIEISQMSKNLDRHSLNGVLSLSKSLIIPTLEIIFTYLLIIYQFKS
AGEGTS-----------------------------------------
>DpulGR25/1-452
MYCITVAYSPYILALYTIRGGEQLRLFNCPV-------DMSP-TRKINVSIRKDVDSFNFTWSFHPIFVWMR
TVLGIELNDNRLVLLATADSAVEPLRRRCCRWIR-------RLFWGFLVL---VISLSVNILDAIFTHDD--
---TIDSNYLLHEEKVNVTVSDLMIIRIAAVNEVFYNGTIHLIFYTLACCLDQW-----KHLWTILQKIQFQ
LPKLDREFYFTCRKIAVVGTICIFVNCGLNVR-------LAINNLRTTLP----------------------
-----------------------IDVVILVTSLS-------KLSETLSLS-ILVLFFVLVWST---IHLFRF
VN------------------------SKTAGLLTPTDSSSN---VPISFTVSQQLENWRRL-----------
------------------------------------------------------------------------
--------------------HALT----CQLVDGINSCF----------GFILLVAMTHGFISFISDSFEIT
MAF------------------SNGSN-------FQTRFLIRFIQHFALLFVVCYSS------YRLQAEASNT
SKCLRQFN-FSSVLPNLHI-----------------------------------------------------
------------------------------------------------------------------------
--------------------QLNGVMMEVGQTQSKI----SAADFFDINLSLIPTLIGTTVTYLIILYQQAN
AEAK-------------------------------------------
>DmelGR5a/1-444
-------------------------MRQLKGRNRCNRAVRHLKIQGKMWLKNLKSGLEQIR-----------
-------ESQVRGTRK--NFLHDGSFHEAVAPVL-------AVAQCFCLMP--VCGISAPTYRGLSFNRRS-
---WRFWYSSLYLCSTSV---DLAFSIRRVAHSVLDVRSVEPIVFHVSILIASWQFLNLAQLWPGLMRHWAA
----------VERRL--PGYTCCLQRARPARRLK----LVAFVLLVVSLMEHLLSIISVVY-----YDFCPR
RS--D----PVESYLL-------GASAQLFEVFPYSNWLAWLGK------IQNVLLTFGWSYMDIFLMMLGM
GL---------------------------------------------SEMLARLNRSLEQQV----------
------------------------------------------------------------------------
---------------RQPMPE-AYWTWSRTLYRSIVELI---REVDDAVSGIML-------ISFGSNLYFI-
CLQLLKSINT-MPSSAHAV--YFYFSLLFLL---SRSTAVLLFV----------------------------
SAINDQAREPLRLLRLVPL---------KGYH----------------------------------------
------------------------------------------------------------------------
--------------------PEVFRFAAELASDQVAL---TGLKFFNVTRKLFLAMAGTVATYELVLIQFH-
-EDKKTWDCSPFNLD--------------------------------
>DmelGR64a/1-456
----------------------------MKGPNLNFR-----KTPSK------DNGVKQVESLARPETPPPK
FVEDSNLEFNVLASEKLPNYTNLDLFHRAVFPFM-------FLAQCVAIMP--LVGIRESNPRRVRFAYKS-
---IPMFVTLIFMIATSI---LFLSMFTHLLKIGITAKNFVGLVFFGCVLSAYVVFIRLAKKWPAVVRIWTR
----------TEIPFTKPPYE--IPKRNLSRRVQ----LAALAIIGLSLGEHALYQVSAILSYTRRIQMCAN
ITTVP----SFNNYMQ-------TNYDYVFQLLPYSPIIAVLIL------LINGACTFVWNYMDLFIMMISK
GL---------------------------------------------SYRFEQITTRIRKLE----------
------------------------------------------------------------------------
---------------HEEVCE-SVFIQIREHYVKMCELL---EFVDSAMSSLIL-------LSCVNNLYFV-
CYQLLNVFNK-LRWPINYI--YFWYSLLYLI---GRTAFVFLTA----------------------------
ADINEESKRGLGVLRRVSS---------RSWC----------------------------------------
------------------------------------------------------------------------
--------------------VEVERLIFQMTTQTVAL---SGKKFYFLTRRLLFGMAGTIVTYELVLLQFD-
-EPNRRKGLQPLCA---------------------------------
>DmelGR66a/1-527
--------------------------------------------------------MAQAE-----------
---------------------------DAVQPLLQQFQQLFFISKIAGILPQDLEKFRSRNL----LEKSRN
GMIYMLSTLILYVVLYNI----LIYSFGEEDRSLKASQST--LTFVIGLFLTYIGLIMMVSDQLTALRNQGR
IGELYERIRLVDERLYKEGCV--MDNSTIGRRIRIM--LIMTVIFELSIL----------------------
----------VSTYV---------------KLVDYSQWMSLLWIVSAIPTFINTLDKI-WFAVSLY------
AL---------------------------------------------KERFEAINATLEELVDTHEKHKLWL
RGNQEVPPPLDSSQPPQYDSNLEYLYKELGGMDIGSIGKSSVSGSGKNKVAPVAHSMNSFGEAIDAASRKPP
PPPLATNMVHESELGNAAKVE-EKLNNLCQVHDEICEIG---KALNELWSYPILSLMAYGFLIFTAQLYFLY
CATQYQSIPSLFRSAKNPF--ITVIVLSYTS---GKCVYLIYLS----------------------------
WKTSQASKRTGISLHKCGVVADDNLLYEI-------------------------------------------
------------------------------------------------------------------------
----------------------VNHLSLKLLNHSVDF---SACGFFTLDMETLYGVSGGITSYLIILIQFNL
AAQQAKEAIQTFNSLNDTAGLVGAATDMDNISSTLRDFVTTTMTPAV
>DmelGR43a/1-427
------------------------------------------------------------------------
--------------------------MEISQPSI----GIFYISKVLALAP--YATVRNSKGR---VEIGRS
WLFTVYSATLTVVMVFLTYRGLLFDANSEIPVRMKSATSK----VVTALDVSVVVMAIVSGVYCGLFSLNDT
LE--------LNDRLNKIDNTLNAYNNFRRDRWRALG-MAAVSLLAISIL----------------------
------VGLDVGTWMRIAQDMNIAQSDTELNVHWYIPFYSLYFI---------------LTGLQVNIANTAY
GL---------------------------------------------GRRFGRLNRMLSSSFLAENNATSAI
KPQKVSTVKNVSVNRPAMPSALHASLTKLNGETLPSE-----------------------------------
---------------AAAKNKGLLLKSLADSHESLGKCV---HLLSNSFGIAVLFILVSCLLHLVATAYFLF
LELLSKRDNG-----------YLWVQMLWICFHFLRLLMVVEPC----------------------------
HLAARESRKTIQIVCEIERKVHEPILAEA-------------------------------------------
------------------------------------------------------------------------
----------------------VKKFWQQLLVVDADF---SACGLCRVNRTILTSFASAIATYLVILIQFQR
TNG--------------------------------------------
