# Supplementary material for: Chemoreceptor proteins in the Caribbean spiny lobster, Panulirus argus: Expression of Ionotropic Receptors, Gustatory Receptors, and TRP channels in two chemosensory organs and brain
Source: PLoS One. 2018 Sep 21;13(9):e0203935. doi: 10.1371/journal.pone.0203935 (PMC6150509; doi:10.1371/journal.pone.0203935)
Supplement: S13 Text — (FASTA) [file pone.0203935.s016.fasta]

>AmTRPM/1-1677
MAIGSIICGASTPKMKRKKAKATERSWIEATFQKRECSKFIPSADDEHKFMQVKGDKNAEYDVITTSRCCCG
YSYTHHCRAGIDVQSYTLSNTKEKDREQWSPAKNTRPFPTDAYGTIEFQGGPHPTKAQYVRLAYDTRPEPIV
HLLCREWNLGLPKLLITVHGGRSNFELQPTLKKVLRKGLLKAAKTTGAWIFTGGTNTGVTRQVGDALLLERS
QRQGRVVSIGIAPWGILDKSHELVGRGGEVSYDCLSSPWSKYAVLNNRHAYFLLVDNGTGGRYGAEIVLRRR
LEKYISNLKLQPYTHSSIPVVALVIEGGTNTIRSVLEYVTDVPPVPVVVCDGSGRAADLIAFMHKYASEGDG
ENGDIEGPLESMREHLLDTIKRTFKVSAEQASQLYSELLQCTRKKHLITVFRISQERPQELDQTILTALFKS
KQLSPAEQLSLSLIWNRVDIARCEIFVYGQNWPPGALEQAMMQALQHDRIDFVKLLLENGVSMRKFLSIPRL
EELYNTKEGPSNTLGYILRDVRPNIPRGYMYTLHDIGLVINKLMGGAYRSQYTRRRFRMIYTKVMKRSGAHP
QHLHRNSCILGNTTRYYSGSGSKQDSLTMSLLAETLPANRDTPLFDYPFNELLIWAVLTKRQQMALLMWQHG
EEALAKALVALKLYKAMAHEAAEDDLETEVYDELRSYGKEFENIGTNICDFCYRQDDDQTKQLLTSELQNWS
GQTCLSLAVTANHRPLLAHPCSQIILADLWMGGLRTRKNTNLKVVLGLICPFYIICLEFKSREELQLMPQTQ
EEHLIALEDEKEDSDSEHGIPTGPDVEALISNEHTTTIVKETIVQENGKVLTDNDDGIHRAYGIHSDYYDIK
NSRPLRLRKKLYEFYTAPITKFWANAIAYMIFLVLFSYSILIHMDDHPSLAEIYAIAYICTLGCEKVREIAT
SEPATLSHKFSVWAWNMWNPCDAAAIIFFQIGLALRLRHSTLDVGRVIYCVDCIYWYLRILNILGVNKYFGP
LVTMMGKMVKNMTYFVVLLIVVLLSFGVTRQAILNPNAEPKFRIIRDIFMEPYFMLYGEVYADNIDPDCGDE
PGMIPCLPGRWITPAVMSIYLLIANILLINLLIAVFNNIFNEVNAVAHQVWMFQRFTVVMEYEQKPVLPPPL
IVVCHIYLVVKYLLRYITQGKASSGETYDNGLKLFLEADDMERLYDFEEDCVEGYFREQELKLQMSTEERVK
ITTERVENMHSKIEDIDKKENTQNASLQAVEFRIRKLEELNEQTLAHLGVIHRFMATHMPNIEGLSNFDIEG
RQRRVSERSEVLSETDSHTQLPTITAKRKRLVRSMTDATFLNLGPSLDDDIMKHSETIMSRENLSRNESSIS
GDGHIIQDDIKTTTSQETEFSKIDGERETIKKDSQSDSRETSREPSEEPSSKEPSTDPSRQTSRDLSRETSK
DATSKEPSREASSEAPASEPIRQDSIERPIRQNSRTRSESDDIMILPSNIPRGVTWAEPRVAVIPSVSSTNT
QRSILLAMRAEYTSITDELESYCGLLSPPRTPPISPPPSRVRNLSEMSNPEMAWQIENEHLRDAEECDYQQM
EDLIQRRYIADDEPLHVSDEASGGSFFISNEHRHQLRRTSAIDEESRRPPPTISVTREIEQTLSRPPIRDSE
NSDPNDKNLSTVPAPASETMC
>AmTRPML/1-631
MSEPRKRMVKDESRGNILRNHSWSNGPDSEDEQAGENELLNECSVSPSHHRSTITDQPICNMSLFTEEKMRR
KLKFFFMNPIEKWQAKRRFPYKFIVQVIKILLVTIQLCLFAHNNYIHVNYTWDNRIAFSHLFLRGWDSSLEV
PVYPPVTGPLAIYKRDDFYNTIDYALDGYYNVSNAVGSYSYIAENNSVGPVILCLYQYKEGIIFGFNESYVF
DKEIIETCINITDKTYTESSKSKLLLFKQNIKVNFSALVRAHLMFALKTVNLKAAGPMTPPDCYQFNIKINF
DNRDFDGQMLLSLDAEPKRLQCKGDTRYVTDNRIESALRTLLNLFVILICTVSLILCSRAIYRAQLLKFETM
NFFKKAYGKILSLEGRLEFLNLWYVMIIVNDLLIIMGSAIKEQIERKQFGSDHWNICSIFLGTGNLLVWFGV
LRYLGFFKTYNVVILTLKKAAPKVARFLICAILIYAGFTFCGWLILGPYHMKFRSLATTSECLFALINGDDM
FATFSATSFSKSPMLWWYSRMYLYTFISLYIYVVLSLFISVIMDAYDTIKIYYRDGFPKNDLQTFIAACTDE
ASSGLYKDDSEDSDLSEFIDRFCCCRKRPFYGSFSESSTKFSTKSEQTCGGAICI
>AmWtrw/1-1258
MAVIFTRFVNIQNAINNNNFGSLKNTWNIVQYSGVIFKSYCVNNLKNNISFDNSKKGKKISKVMKIYLERSR
EYQNFIRKETLEYNIGKRNLAKMMGEDPDNFTKENIKNAISYLFPSGIYDKEARPMMADPEELYAREKEAEF
NEDGRPHHFLYYTIKPNYYEILHKMVESITYLNKIEDKFLLINHKIDEDKKIDLNGSDWLEKSKLENILLEK
LSDSEYEYFIKSMQRLADHPVSKHVEPFIMEYRKSLTKTNENIELPKPQYDNDNRPFVLIEKCQRKSSIGQV
KVIGNGSGNITINGQDITYFSDMYCREQVRNVDMENVTVSIPSTPKRTTMTSLLLTRWLTSKSSTRTNPETS
WSSDDRSLEYGTPPPIEEPHCYSMCASESSCTEEINCTLQVNKDIIKNLLVEHMRHIGGRLQLLDDLEENKM
DLKNTENFAKLYKQHEINALLLHSSFLGHVDAIKSLHKCGADLNHSEQGQGLTPLHLCAFSNCLEGVQYLLD
NGANIHLERTHTPFHYAAFGNACKVAQYFLQLGISQESCYGEETVLHSAARSDAYNVLKLLAPNNPTLDNLD
CNGYAAIHHVADRGDPSCLTVLLDAGCKLDLTTKKNDTALHLAAAASCVENVDLLVERGANVHLRNHRDQTA
LHIAARSHSLECVEILLKKGGCDPNIEDSDGRTPLHLALGRSLLAYDVTEFLITWKANVNKTDKYGYTPLHI
AALNELSQCVDILIQHGADLSARTKGGTSALSIILRKTPTSLNVFKQRLDASITLHQHGSATGEAELRLDFH
PLLMNQQQGEIRYLGTFVKEGYKEILEHPLCQAFLHLKWQKIRKYYVGRLIFYLFYVLILTGWVMTALAHNC
YNESHGQLDNGQPPLCANTTGINGFLYRHPALLEVEWYALMVLTILEVFRKLTSIPTYPCVRQFFTQAENMV
EWCVILSVFATSFIYTGRTYPWQSHVGAFAVLCGWSNLMLMIGQLPIFGAYVAMFTSVQAQVFKLLLAYACL
LVGFTASFCVIFPRSKSFSSPHIGLIKVLVMMTGELNFEDLFFPHEEDGKTIDSGSTSWILLQVSAQLSFVL
FLLFVTIVLMNLLVGIAVHDIKGLQKTAGLAKLVRQTKLICDVETALFLGLMPKRLMKFLRWTALLLPSPLR
AVLTVRPLNPRESRLPRDLLATAHKVAKERKNCISGTLYNRKRNAVYACLKSEPYLTFRRNFPEEEISTIDD
YAIKGELAELKKICERNHQLLQDIVLMLVNDKRE
>AmelGB11954/1-1267
MSCSRVPENYVANLDAVRVCAKPIRGKDWMKRERMSVSESAHKDEEHGAGGARSPGESGLGEEIGAPDEDCA
HLALRMDTNTSRGWNSGGRAFLRGIGQRVSFDPEAPPPPSQPARKIDEKVKRHSIHGMIEEENVVRPHQEMA
SLSYQEKKYLLAVERGDVASVRRMLQSAQETEMNINCVDPLGRSALLMAIDNENLEMVELLIEHKVDTKDAL
LHAISEEFVEAVEVLLEHEESLHRNGEPHEQSECRNESWEALPSDTATFTPDITPLILAAHRDNYEIIKILL
DRGSTLPMPHDVRCGCDECVTSRREDSLRHSRSRINAYRALASPSLIALSSKDPILTAFELSWELRRLSFLE
HEFKCEYQELRRQCQDFATALLDHTRSSYELEVLLNHDPTGPAFEHGERMHLNRLKLAIKLRQKKFVAHPNV
QQLLASIWYEGLPGFRRKNMVLQALEIVKIGVLFPFFSVAYIIAPHCVVGQTMRKPFIKFICHSASYFTFLF
MLILASQRIESVIGNWMGRDVVEQDTVPTKRGAAPTIIEWFILAWVSGLIWSEVKQLWDVGLEEYVNDMWNV
IDFVTNSLYVATAALRVVAYYRVKWEIEKSGSEVELQREQWDTWDPMLISEGLFSAANIFSSLKLVYIFSVN
PHLGPLQVSLSRMVMDIMKFFFLYVLVLFAFSCGLNQLLWYYADMEKKRCPTAMSYAPNASVTTDSNACIVW
RRFANLFETTQTLFWAVFGLVDLESFELDGIKAFTRFWGMLMFGTYSVINIVVLLNLLIAMMNHSYQLISER
ADIEWKFARSKLWISYFEEGGTVPPPFNIIPTPKSVWYMGQWLYRKLCGHSRAAKKEHMRTIRRKVKQASER
DFRYQSIMRNLVRRYVTVEQRKAESEGVTEDDVNEIKQDISALRCELIEILKNSGMNTSTASGTGTGAGGKK
NRQKERRLMKGFNIAPQPSGSGSLPPVDEFAASLQQAQQENSHELFGSTLSGIFGPGTTPKKSPHHTSTNSV
PGLGTSRQSRRIRGSSKKKRWENLIEAAKVRGKVSRLIGRSRSEDSVYSPASEDGGSRSEGSTDSKSSLEQG
ANDGQPTHHPHHAHHSHHHEGGHHVFPHGLGALVALRKKRKTFSDSRSSTSGMRSGSGTNPIYPLATALVSK
VSRKQQLQRASSVPTRGPELGQQPIPPRRHEGTQSQQPSIDTPEGASANEQPDRFVCVVCEVVPAAPLTPST
TEESVAASTSLPATMKRNGSATQLQRLPGIEPISGHDVSGGWL
>AmelGB15944/1-1018
MGCEKTEKEVEAPPTEENAYLIHFPKSLNIEEKKYLLAVERGDLVNVKRFIQYANKSHGKSMDINCVDSLGR
GALCLSIDSENLEMVKLLVVMGIETKDALLRAIDQEFVEAVEFLLEHEELLTANSMENNSEKEVIHSWQKID
PASARYPPEITPLILAAQRNNYEILKLLLDRGATLPMPHDIRCGCADCLRSTIGDPLRISSTRVSEYKALAS
PSLIALSSPDPLLTAFNELGTSRIDDCRTGKFAVDLLQQVRTTTELHTILNYDPEDDANLPPKQLARLELAI
QYKQKTFVAHSHVQQLLAAIWYDGLPGFRRMSTGKRCGILAKTALMFPFYCMMYLIAPESKIGQLMRKPFVK
FLVHASSYLFFLFILMLVSQRAEIEIVRLFGSDETIKNMDIELTKQRGAAPSLLEFIVILYVIGFIWQEMRE
AYIDGLKGYLRDMWNFIDFTRNFLYIATAILRLVAYLQQKAEIRDNPSAALIPRENWSDFDPQLIAEGLFAA
ANINSALKLIHLFSINPHLGPLQISLGRMVIDIVKFFFIYTLVLFAFACGLNQLLWYFAELERQKCYVDFAD
PSWDPASDNCLRWRRFSNLFESCQSLFWASFGGIGIESFELTGIKSYTRFWGLLMFGSYSVINVIVLLNLLI
AMMSNSYAVIEERADKEWKFARTKLWMSYFEDSGTLPPPFNIIPPPKLFLRLCGLRKITGKMSDCKRARDSK
YGAVMKALIWRYIVNTHSEHEMNPVTEDDVHELKSDLSSWRCELLEILRRNGMDIASADTKERTILGKKMKV
WERRLMKDFQVTVPLSIDEDQMESFQQTNEEEDNIAKWKRIAKLAVLQSANHRWNQVLDSAVKSSQIGKSTS
KSSIQNQISLKKAMEEAQKLNNKSTLPPVSLASKPVMSMDYIDEKSAKIVPPQQLKRKSLNSSTTYQQQPEM
LSSHSTNTFKYTASSPIKKSGSGTESLSAHMDEIPKTLKSRLKPTLSPKKNLNMPEDKEKLVNVMPRSPRGP
SKSPRKGGWL
>AmelGB16264/1-873
MNPSESQQNLLADDARAPSVQSLNAPTDYALGPVEKHFLLSAERGDCATVKRLLLENKDHPEILNINCVDPL
DRSALIAAIENENIELIKLLLELGIQVKSWEAVDKSSSNFTPDITPLILAAHKNNYEILKILLDRGATLPTP
HDARCGCDECVTSSEQDSLRHSQARINAYRALTSPSLIALSSRDPLLTAFELSWELRRLSRMEQEFRFEYEE
MRELTQNFATSLLDHARTSLELEIMLNYNPYGDNWEPGERQTLDRLKLAIKYKQKQFVAHPNVQQLLAAIWY
DGLPGFRRKNMVGQFIDVGKLAAMFPVYSSIYMLSPTSPMGLFMKKPFVKFICHSSSYAFFLSLILGEIRSL
WSDGLMEYISDLWNIVDFVQNMFYVIWIMLRITAWIIVQKEYRSGLDPWYPRDQWHAFDPMLLSEGAFAAGM
IFSFLKLVHIFSVNPHLGPLQISLGRMIIDIIKFFFIYTLVLFAFGCGMNQLMWYYADLEKQKCYNIKDFPD
LPDFDNQEKACSIWRRFANLFETSQSLFWASFGMVDLMSFDLTGIKSFTRFWALLMFGSYSVINVIVLLNML
IAMMSNSYQIISERSDTEWKFARSHLWMSYFEDGDTVPPPFNMIPTSKTFNKVLSCGKAGRQTRSLIKKSRE
KAMARHDTVMRLLIRRYVTAEQRKRDQFGITEDDVMEIRQDISTLRYELIDILRQNGMRTPMLEKQDAAISG
KKGRVMERRLQKDFQIGIVEGIVNAVIQSEKEPKDVFSQIAKAIGRKSSGSKKKDWNAVVRQNTIAKDPIGS
SNEAFEKQTRRSIRRLGHQPNSDLTSLDPNRLVDYNPNLMEVSPTTRIAYAKFMMRRPKPAAGEEEGKYIFV
TFDIFAIHI
>AmelHsTRPA/1-994
MDDKQIHENSTDIPKASLQLPTITVGNERPRRYSLTSLKDRRLPFENENDCGRAVEGEVEAHENVDKTWQMK
MKPLANHEKRTRHYSLTRSKNRRSCLYTDEDRNFLTKSVVNETVNDKTTQTLRVPLSREGRTIHCSLSNLND
PSNDLLSTRLTSTFRSVRYRQSSNSEKIAIDDIPPADSSNDHVEIDAGTPPPVDESLFYDNLDVFRQAQINS
NDLRSIMWSIVTTAEMKILLQLEKCNALPEIPAGERIRNIAYMWCCYRNLAHLLPKLEQSGVKLDYVEPSTG
MNAILAASLSGSVACIEHLIKRGVDINYRNPINHYTPLHFAILGNSPDTARILLDNGAKPSTYLYQEVAEPV
LHCAIRAGAVEIVKLLLERGASVVEKNHMGETPLHVACFVQSIKCVELLLDSPGTNVNAVDRAHRTPLHFAV
MTTYSSAKLVELLLKHGALVNAADKTGFTPLHVAALNEQSHCVDVLIWAGADVSATTSAGLSALNIILRKIP
DSLQVFRQRLDASITLRRPVPHNREFEMRLHFDLLFPSGNQCETSFINTFVQERRKDLLSHPLVMAFLHLKW
EKIRKFYLLRILVYAMTVICMTTYVLTALAYKCYNHDEANSSKICSSKRISGFLFRRPVIEIQWYLLLIFTC
ISIPRKIFGFMVYTSAKQYFSNIDNVLDGVVIISVFVTSFVYTGRTYDWQNYVGAFAILCAWTNLMLMVGQL
PAFGTYVAMFTHIQFEFAKLLLAYSGLLIGFTISFCVIFVGEPSFGNPFTGLIKVLAMMAGELDFEGLITQI
DQGLESDGPFVIYHPLSVCSQILFTLFIVFVTVILMNLLVGIAVHDIQGLRNHAGLTKLVRQTKLILFTEMV
LHNSSIPYAFRKWMSDHKINVENRRRVLVVKPLNPLEKRLPKDILKAAYEIAQKNIPFMNDENINLSDHVIK
MRQHSEEYFDSNLQLVIENLANKLQSYEDMIKSLKEQLLDTNKMLESVVKNLAKEKNN
>AmelIav/1-1167
MGGVCSFRGRGSQVNAGSILDRVISQASDEDQCLLYRLANYKKGGELIESYNQGGQFEVEKLIREQFGVLMY
ADGKGQVINRAEYLRWKFRDLEQVVLPIEASLSQFDPLAQWNDHEACWQMQYRGSLGETLLHVLIICDTRIH
TRVARILLKCFPRLAIDVVEGEEYLGASALHLAIAYNNNELVQDLVEAGAIISQRAIGSFFLPRDQQRTNPA
KNTDYEGLAYLGEYPLAWAACCANESVYNLLLDSGADPDEQDSFGNMILHMVVVCDKLDMFGYALRHPKLPA
RNGIVNAAGLTPLTLACQLGRAEVFREMLELSAREFWRYSNITCSAYPLNALDTLLPDGRTNWNSALFIILN
GTKEEHLDMLDGGIIQRLLEEKWKTFARFLKRLIILAFHLTSLSLAVYLRPSNTDAQLLKWPEEITEVARTI
AECITVLGVLSYILVQLGGEIINIGLLSFMKQLSHEPAKLIFLISNLLILACIPCRLAGNRHAEDAILIVAV
PGSWFLLMFFAGYVYVIVSWKVENTLGKLYKLLCLTDELVDALLMDHLFSKTCCISTQAVRLTGPFVTMVYS
MITGDMLTFGIIYMVVLFGFCQSFYFLYKGFPGVKSSLYSSYHSTWMALFQITLGDYNYTDLSYTTYPNLSK
MVFAIFMVLVPILLLNMLIAMMGNTYAHVIEQSEKEWVKQWAKIVVSLERAVSQKDAQNYLQEYSIKLGPGD
DPNNPAAEQRGVLIIKSKSKTKAKQRKGAVANWKRVGKVTINELKKRGLTGEELRRIMWGRASFSTPVRVSP
KGVEPQVSVVTAGFGDALTTALDVMTFAHDLDLSTATEGIPTNIDAKQSKPKSATKETKSTVNNQQNVTTNI
EPLKSTTENVDDQANNPREKKVTSQAATVHEMNLKNANHSSVTEDFQDPLLELVIASENTNDPETLLEIAKR
AAAGFETETSSKINLQILEQFTMTKIPMDEKVNVTRKQYFVESSDNDFGGDNLLGTEARLRRIRSANNRFIT
TRRRSRNVDDDLSSTSSTSMDRNPRYQSLLNGHENSIDRPIESRECSIEAINSQIKQNGPCETMKAKVQKKR
PKTARNRCINLQHADLDDKDIETILHWHNTYRNTVASGKEIRGNPGPQRPAKFMMEVMWDDELALIARRWVV
QCNLLEKDQCRDVGK
>AmelNan/1-792
MGNTESNVASGVKKQTDASSILLYKLVDLKGGGLLVDMMKRATQTKQYAELDHALRTKVEPYLYNKGKGKWI
PIEKLVLLRNKDRPKHKMLPPLRAMENPADYDIDKDMGEDEVDETKIDKSKYRLVCWSLSERGAVGETILHL
CMLHATAIHIDLAKRLLRFYPKLINDVYISDEYYGESALHIAIVNEDPSMVKFLLDSGADVHERCIGNFMCP
EDQKASRADSLDHEWVCVTPETNYNGYVYWGEYPLNFAACLGQEECYRLILARGADPDKQDTNGNTVLHMLV
IYEKLATFDMAYEVGASLAIRNAQHLTPLTLSAKLAKIEMFFHILNIEREIYWQIGSITCAAYPLSQVDTID
VDTGSISHNSALNLVVFGEKDEHLELMDGILVDLLNAKWNTFVKFRFYRQFFLFCFYFVLSLISFTLRPGPA
TTSNDAKPIDETVLRINSTILFNGDGISFTSKYNWWNNLTEECRLMHLDTLSTKIRLTAEVLMEIAATLYIF
AALREARFLGLNMFIENLMTAPSRVMFLFSCCILLTFPFLRLICADEIEDMLAVVVMLTTAPYFLFFCRGFK
TVGPFVVMIYRMIMGDLLRFVSIYLVFVMGFSQAYYIIFLSFDNPNTPEGVDDSMSNPMPSPIESIMAMFLM
SMTNFGDYYGAFERTQHEMEAKFLFVVYMAIVAILLVNMLIAMMGNTYQKIAETRNEWQRQWARIVLVVERG
VSPDERLKKLMDYSQPMSDGRRALVLRLNQSEEDKEEMKEILEMKRTHDKLYKRRQSKTMKKILTSEDNVIL
>AmelNompC/1-1748
MSSSGSKRASGGAKDERKNASSKEESPVTGRDRDEGSGGTSADGTPQPGSKPGSAGASSREAVQKLLALAAR
GEWAPVDQLLKSLEKAAQSAGEDGGPLLPLASVMDPATGMTPLMYAVKDNRTGLLDRMIELGADVGARNNDN
YNALHVAAMYSREDVVKLLLSKRSVDPYATGGPRQQTAIHLVASRQTGTATSILRALLAAAGRDIRLKVDGK
GKIPLLLAVEAGNQSMCRELLAQQAPDQLRATTATGDSALHLAARRRDIDMVRILVDYGATVDMQNGDGQTA
LHIASAEGDETLVKYFYGVRASASITDHQDRTPMHLAAENGHASIIELLADKFKASIFERTKDGSTLMHIAS
LNGHSECATMLFKKGVYLHMPNKRGARSIHTAAKYGHVGIISTLLQRGEKVDATTNDNYTALHIAVENAKPA
VVETLLGYGAEVHVRGGKLRETPLHIAARVADGDRCALMLLKSGAGPNLTTDDGQTPVHVAASHGNLATLLL
LLEDGGDPMCKSKNGETPLHLACRGCKADVVRHLIKFVKERRGAETATSYVNSLTNEGASGLHYAAQIEPSE
VGTAGDDRAVIRALLEGGADVSLQTKQAQESAFHHCALAGNNEILSEMISGMSATEVQKALNRQSAVGWTPL
LIAAHRGHMELVTTLLANHARVDVFDLEGRSALHLAAEHGYLQVCDALLANKAFINSKSRVGRTALHLAAMN
GYSHLVKFLVQDHGAAIDVLTLRKQTPLHLAAGAGQLEVCKLLLELGASIDATDDQGQKPIHAAAMNNYAEV
AQLFLQRHPSLVMACTKDGNTCAHIAAMQGSVRVIEELMKFDRQGVISARNKLTEATPLQLAAEGGHAEVVR
ALVRAGASCADENRAGFTAVHLAAQHGHGQVLEVMRSSQSLRISSKKLGVTALHVAAYFGQADTVRELLTHV
PGTVKSDPPTGGSLVGELGSESGMTPLHLAAYSGNENVVRLLLNSAGVQVEAATTENGFNPLHLACFGGHIT
VVGLLLSRSAELLHSSDRYGKTGLHIAATHGHYQMVEVLLGQGAEINATDKNGWTPLHCAARAGYLDVVKLL
VESGASPKSETNLGSAPIWFAASEGHNDVLKYLMEKEHDTYALMEDKRFVYNMMVCSKNNNNKPIEEFVLVS
PAPVDTAAKLSNIYMKLSEKEKERAKDLIAAGKQCEAMATELLALAAGADSAGRILTSMDRRNVEFLDVLIE
NEQKEVIAHTVVQRYLQELWQGSLNWNAFRTILLFVAFLVCPPVWVVFALPLGHKYNNVPIIKFMSYLTSHI
YLMVFLLLVGIIPIYPVVRASLLPYWYEWCLLVMLSGLLLFELTNPSDKSGLGWIKLAVLLFGICGVAFHLM
GFVIVHRPYWPTLLYLRNQLFALSFLLACVQILDFLSFHHLFGPWAIIIGNLMKDLARFLAVLAIFVFGFSM
HFVALNQAFETQPDGGRRMDDKKKKGVFNDDLLTNVTEWMMETPSTAPPRRYGRYKKKECCDDNSRDIKMNP
VLAFEYLFFAVFGQTTHGELKVETNQPQWTSVLFKLAFGVYMLVSVVVLINLLIAMMSDTYQRIQAQSDIEW
KYGLSKLIRNMHRTTTAPSPLNLLTTWIVYFIKVCKQHAAKRKRPSLVHMMGLQRAARLSPRSKMGAKWLAK
VKKGQVRPKDSVTLSVVHLSPLGSQLSFNSATRIENVVDWDSIRKKYLALAGNEPEKEADKDAKNEDEENED
ENIHMVANSSTIPTTATPPV
>AmelPain/1-892
MDLEDETLQMHLLHDYTTNSIKSQTIYKLLLDYLRTKNFRHFKCLVEQNLKKQPPIININYAYPNQSNETFL
DIACKNGLSEFVKFLLEKGAKVNRINEVHNRGPIHFATENGHADVLSILLDEPTINPNLEVVQQTALHIAVK
KNDLKCASLLLEKGASPNIPNNKGLTALHIAAMKDYRNMVNLILEKTKHALNLDTYKDYNDQTARQILEKKI
PNISLPPIEKQNVNIHDLKYYLNANDEMNFLRCLKIVQNDMLNNDIETLIEMAVQKNFKEAIILLLERTKEI
KCNLEKAANLAIQRGSPHILRQILETDIEVKSDLLLNACIELNIPHKGGSQDMSDRLECFNLILEREDVDVR
CIDGKGNTPLHYAAKADCREAVTLLLEKGSYIGHMNNFGIPPVADISISTLSQYFDDCIVARKERTNEYTIE
FDYKCLMPHDNSYIINQQKNFKNQEKREMDIFQYIASNNSLKHLLKHPLLSSFLYLKWHRIRYILYLNFAFY
ILFYLLLNIYILQITYVKNTQISTNSSEQMNGEIKNSISIYILQIFTGIMTALFAFREILQLLSSPCHYMLC
LENWIEMTLIILGFSILNGATTQVAAVTILLSAWELVILIGKHPRMSTGIEMFKTVSFNFMRFLFLYAFLIL
AFALAFFILFKDGGNENFPDPGHSLFKTIIMLTGEFDANDIPFVSHPILSHFVFILFVFLIAIVLFNLLNGL
AVSDTVNILEKAELVGLISRIRILAYIENVIIQAPFTHGSYCLICSNLLSGWRCNPLAFLIQKILLFPNYLN
SGKLNVISYDSLETYESKLYDKVELNKNSQNKIIPISKMDPDIIKQAKNILMKKGQESDNEKIFSKLEKLEK
RFMTMEVILNSIKKKIENNNCNILEHEN
>AmelPyr/1-676
MCGKSPLYYAVLSNAVDCVKALLEAGASPNNPQVYTETPLHVAAGLGSIACTKLLLNYGADVRVQFGSMRST
PLHLAAEEGSVECTKLLLDAGATCEAKNARGQAPMHLAVLSQSMETLEVLINIGANVNIEDNDNRTPLHAAV
AKTTRGIDLVKILLQAGALINKADKFGYTPLHIAALNESSSIVIMLLSKGADVTARTKGGISALSFIVRRTP
DVLPRFISRLDQAISLHDHELGDIDCELKLDFRPLVSGGRGETDLMLCLVEVGQRHVLKHPLCESFLYLKWL
RIRKFFLLNLIFHSIFVVFLTAYITITYLSNIENTEKFRKLFFWLVLIFIVTLASKEFFQMVHGMYSYIKRW
ENWLQWSVVLLSSIVLIIPIHKWQYHIAALDILLIWIELMTVIGRFPIFGLYIQMFTQVSINFFKFLGAYIC
LIVGFSLGFSVLHKNYDSFNNPLIALLKTIVMMSGELEFEDIFFSSKSPILYSGTAHLMFLSFVILVTVILA
NLMMGLAVSDIQELRRCAGLDRLVRRAELVAHLEHMLFSKLLDYAPNTIMKACRQGALLLHPPHYCTIHIRP
NDPREKRLPQELMKAIYRLVIEKKNRNMKKKMPIYNTYNIEMDIPKLNRLYSTTSSDNNHQQLNEIIDELQR
CFYNISTHLDELINKVESIVRDCNNSNT
>AmelTRPA5/1-781
MSAGEDDRSRLIASIENGDVETAIRIFTERFDKKLLKPVGVLYVTAVQLAAWQGEIELLDLFYRSGADINAT
DKIGRCALFHAAHRGNYEVVNWLLEHGAYTENRVGIEACYKKIPGSSSLNIGRNLPTPECWGRTAMHQAVKN
NHPEVVRMLVNAGADANVRDDRGITPLLLAGSKVEREDSNEISKYNCIIEILVSAKVCINVVHPDTGTTALH
SAVLLGSLLATRRLLNGGACPLYQCKSTGSTPLHLAANAGNPEILSILLESISSHQIDIRDNIDRTPLHRAS
YQGNSKCVEILIDHGGNLAAKTGTGVTVIDAIFAHIPTPVLLLNDILDSCVKMNCNGNSQIIVDFNVLAPKG
ELQMGVVTSLIAAASSVEQLTILQHPLVETFLWLKWSKLRIFFFTLVFIHALLVLSLSGYSITIQYHQTDCT
PLRRILASCSTIILLHYTIQVLMVPKYYLRQLETWLSFACSVISFTISMNEDRGTEITTSPGGEGLNARHPP
QWVLHTISLAILVAWMQMMLLIGRLPMCGNYALMFSTVLKNILKVLLAFVCLIVGFAFSFAVLFHGNDQFRN
SWRAVVKTVVMMMGEYEYGDLFSDEKNGSSFLTATSRVVFLAFVMLASIVLMNLMIGLAVNDIQGLEKEGHI
RQLLKQAEFVGHLERLTSHRIFRGNWLHPRLARLLDSRRGIPTKITFGYHKCYLHESFPGIPSRLREALFLL
ATENSRRFESGRENNNDKVELRTLLEQVLLQLRMSHTYGIGYKFPKHIGMKSQIDRRKSAI
>BGIBMGA001085-PA/1-1024
MSGGSGGGGSSADGRRPSTCRVDMGALLASEPRPLDSKVKRHSIHGMTEEENVVRPHQEMAVLSLEEKKYLL
GVERGDVAGTRRVLQRARDTGHINVDCVDPLGRSALLMAIDNENLEMVELLLEFGVETRDALLHAISEEFVE
AVEALLDHEERTRKPGEPNSWEALPPETATFTSDITPLILAAHRDSYEIIKLLLDRGAQLPEPHDVRCGCDD
CVRSRREDSLRHSRSRINAYRALASPSLIALSSKDPILTAFELSWELRRLSALEHEFKTEYQELRVQCQEFA
TALLDHTRTSNELQILLNHEKGASPQAPLTEPGAPERMRLSRLKLAIKLRQKKFVAHPNVQQLLASIWYESV
PGFRRKNMLLQAAEMVRIGAMFPLYSLAYIAAPHSAVGRTLRKPFIKFLCHSASYFMFLFLLILASQRIETA
PGGLLWDVSHDEPLSRRGSMPSIVEWLILAWVSGLIWSEVKQLWDMGLREYVHDMWNVIDFVTNSLYVATVA
LRIVSHYQVRREMAMGLQWNQPREKWDAWDPMLLSEGLFSAANIFSSLKLVYIFSVNPHLGPLQVSLSRMVL
DILKFFVLDILVIFAFSCGLNQLLWYYADMEKKRCTVGTALTPNGTLPDPDACVVWRRLFETMQTLFWAAFG
LVDLDSFELDGIKIFTRFWGMLMFGTYAVINVIVLLNLLIAMMNHSYQLISERADVEWKFARSKLWISYFEE
GGTAPPPFNVLPSPKSLLYAWRWLQRRLCGHARAKREHMRTIRAIMRNLVRRYVTVQQRRAESGGVTEDDVN
EIKQDVSAFRCELVEILRNSGMNTSTANAGAPEVMMLRAGGGGGKKNRQKERRLMKGFNIAPGGSLAPVDEF
MSPVSWLQHDHGVPHYSLSTLLGPRLRASQSSLSDGPGAGMSASRRKPQHKRRWGTIIDAARAARVSRLIGR
SRSEDSVCDHARQSPSGSEPSESGSDSQRSPERTGSRSGPLHPLTALAALKRKRKKFSDSRRPEATVRPVPA
PESLQRASSVVLPVKF
>BGIBMGA009272-PA/1-1174
MQKTFSRRLIEQNLGKPEVLDINCVDPLNRSALIAAIENENIELIKLLLGSGIKVKDALLHAIKEEYVEAVE
LLLQWEEEHYEPGEPYSWESVDSDGATFTPDITPLILAAHRNHYEILKILLDRGATLPVPHDVKCGCDECVK
SSQEDSLRHSQARINAYRALSSPSLIALSSADPLLTAFQLSWELGRLSRMETEFRVEYKALRQQCQEFATSL
LDHTRTSKELEIMLNYNPWDLDCWEPGERQTLGRLKLAIKYKQKMFVAHPNVQQLLGAIWYEGLPGFKRKNI
FGQCVQVAKLGVMFPVYCTIYMLAPNSEYGRFMKKPFVKFICHSSSYMLFLTLLSLASQRAEYVVLEWSNVS
WLQELVGYWKDHERGSLPGVIEFAVIIYIASLIWAEIRALWTGGLTEYISDLWNIVDFITNMFYIAWISLRI
SSWYIVQRDHHSGLDPWYPRERWDSYDPMLLSEGAFAAGMIFSFLKLVHIFSINPYLGPLQVSLGRMILDIL
KFFFVYMLVLFAFGCGLNQLMWYYAELEKDKCYHLPNGLPDFDGQERACSIWRRYANLCETSQSLFWASFGL
VDLTTFELTGIKSFTRFWALLTFGSYSVINIIVLLNMLIAMMSNSYQIISERADTEWKFARSNLWMSYFEDG
DTVPPPFNIIPTPKHFFCWIKSYFNKRERRSILNKSREKARQEHEAVMRILVRRYVTAEQRARDEVGVTEDD
VMEIRQDISTLRYELIDILHNNGMKTPRVSLQDTAVSGKKGKVMERRILKDFQIGIVEGIIKDVISKENKPK
DVFSQIAKAIVRRSSTDSKKRDWNALVRTNTVRRDPIGTAAEAEIRRSRQSLRAHILENVQSRTIDPQKLLQ
YNPKLSELTPTTRVAYAKFMRSKLRSDFSAKERNKRKSDESSLDGEDFNDEVLEAPQRHDQKRPVRSFRSRT
PIPEMSDDEGLRENEITIEVDVEDQDTDSIKTKPLKIYSGDHTEPNTPSMDGNYHHFPSPESQDHVIQIEPD
TPTKNLLLMKEEERNLQDPTAKSPSLKQNEQILSASALESQYTQASSSRTSITKGGTEKLPYKSCLKYTNDT
PKNVESAIPSTSRLSRKDSKLVSASLQSQMAPSRFSQSNVTKSPDKSLASSKTSSPKSLSPRSPRVVPSSPT
PSIMSAGKGKSKATGRIVSGWL
>BGIBMGA009273-PA/1-603
MAEKKDLEAGDPELECVRKPMPLPVLPKPLTLEEKKYLLAVERGDMANVRRLLQKGHRKKHIDINCVDSLGR
GALTLSIDGENLEMVELLVIMGVETRDALLQAINAEFVEAVELLLEHEELIHKDGEPYSWQKVDPNTAMFTP
DITPLMLAAHKNNYEIIKILLDRGATLPNPHDVRCGCEDCIRQSTEDSLRHSLARLNEYRALASPSLIALSS
TDPILTAFELSWELRNLAFAEQESKAEYLELRRQAQLFAVDLLDQSRSSQELAIILNHDPDEPAFVDGEHMK
LARLELAIDFKQKKFVAHPNIQQLLASIWYEGVPGFRRKTTMEKIMIICRVALLFPFYCTLYMIAPNCATGK
LMRKPFMKFLIHASSYLFFLLILILVSQRAEVQAIQLFGPEWMVKELEKELLKQRGNGPTYLELVVVVYVLG
FIWEETQEIYIEGIRSYLRNMWNFIDFTRNSLYVAVALLRFAAYLQQAAEIRRDQQTKFIPRESWDAFDPQL
IAEGLFAAANIFSALKLVHLFSINPHLGPLQISLGRMVIDIVKFFFIYSLVLFAFACGLNQLLWYFADLEKK
KCYVLPGGLPDWDNAGDSCMKWRSFGK
>BmIav/1-999
MGNAIGKFLTAGNVQGAGSVLDRVISQPSSEDHTVLYKLADYKKGGLLLETYAKGGMTAAEKLMRDEFAAYM
YGGGRGRVINRAEYLRWKFRDQEQVVLPIEASLSPYDPLAKWEDHTACWQMCYRGALGESLLHVLIICDTKI
HTRLARTLVKCFPKLSLDVVEGEEYLGASSLHLAIAYSNNELVQDLVEAGADVNQRAIGSFFLPRDQQRVPP
ARQTNYEGLAYLGEYPLAWTACCANEAVYNLLLDSGADPDAQDSFGNMILHMVVVCDKLDMFGYALRHPKVP
ASNGRMNKAGFTPLTLACQLGRASVFREMLELSAREFWRYSNITCSAYPLNALDTLLPDGRTNWNSALFIIL
NGTKQEHLNMLDGGIIQRLLEEKWKTFARTKFLKRLLILMLHLLLLSVSVYLRHSSAEADAHPNWGLEINDA
RSGLRLASELGTILSTLCYIILQQGDELKNQGLVAYFKQLIHEPAKFIFLASNILVLACIPARLLKETNVEE
AILLFLLPGSWFLLMFFAGAVKLTGPFVTMIYSMITGDMFTFGIIYCIVLFGFSQSFYFLYRGFPNVQSTLY
SSYPSTWMALFQITLGDYSYSDLSQTTYPNLSKTVFTVFMIFVPILLLNMLIAMMGNTYAHVIEQSEKEWVK
QWAKIVVSLERSVAQDDAHKYLQEYSIGLGPSDDPRYEQRAVMVIKSKAKTRAKQKKDALTNWKHVGKVTIA
ELRRRGISGEELRRLMWGRISISTPTKAPLPRRVPAPPPDCVVSSDVGLASDVGNGVAPALSSALNVMAFTH
ELDIGTTGSDQKQTTPDLLVNGKTSNAPILTTGTQMPKVSSKTLGTPVARIEASSLKTPLDVKLNPTTLTQS
TVQGNIGNVNIPISGVKITTNVGQNSAVVPEIQQSNENQKPEQVHQDYLRELIVLAEKPATTNLELKQLAEK
AADLRDVPEIDININMAAKSARKMVAGAVSGLFGVAADTPAPDAGWRRDRHDNSDSDPISGTI
>BmNan/1-813
MIGGGLLVDMMKRALQNKQYAEIDHAIKTKVEPFLYNRGRGRYIPISHLVLLRNKERPRHKLLPPLRGMENP
DEEFDVDKDWPVVTQEEYDANPSGYRELCWDVKERGAVGETILHLCLLNATSLLAHLAKRLLRFYPKMINDI
YISDEYYGETVLHITIVNEDPTMAKFLLDAGADYHERCYGNFMCPEDQKASRTDSFDHEWVNVQPDTNYNGY
VYWGEYPLSFAACLGQEECYRLILARGADPDKQDTNGNTVLHMLVIYEKMSTFDMAYEVGASLNIRNVQNLT
PLTLAAKLARTEMFFHILNIEREIYWQIGATTCAAYPLGQVDTIDTETGLISKDSALNLVVFGEKDEHLGLL
EGMLIDLLKTKWNTFVKFRFYRQFILFSCYFLVSLICFTLRPGPPDRALNTTVLNSTIGPNVTDAELVSDVE
NCTMTPNADFDTNAVEVLNGTKFGGSHCARFKSHPKEKSTEAPRENDVEGWWEDLTEECRLMNLDTWQAKLR
ISAELLLWMGALAYFGAALREAKFLGIKMFIENLSTVPSRVMFLFSCLLMLILPTLRLWCADEAEDHLAVMI
MLTTAPYFLFFCRGFKTVGPFVVMIYRMVMGDLLRFVCIYLVFVMGFSQAYYVIFLSFDNPNTPEGVDDSVS
NPMPSPMESIMAMFLMSLTSFSDYYTAFDRTDHEIEAKLLFVIYMIIVAILLVNMLIAMMGNTYQKIAETRN
EWQRQWARIVLVVERGVPPAQRLKQLMTYSQPMANGKRALVLRINQKDEDKEEMKEILEMKRTHERIVAKRK
QREALKPGEIPPPARDYPIRK
>BmNompC/1-2086
MSDSGRDVPRSANINFSSGVRSPPANQQKDLQRLELSFIELNKERAKQKEWKKLIRDLVFQRGKVPLLLAVE
AGNQSMVRELLSAQTAEQLKATTPAGDTALHLAARRRDVDMARILVDYGAVVDATNGAGQTPLHIAAAEGDE
PLVKYFYGVRANAAIADNEDRTPMHLAAENGHAAIIELLADKFKASIFERTKDGSTLMHIASLNGHADCAMM
LFKKGVYLHMPNKYFEKQTFDEVLFVKIENGLIKGLKSDDGSYSMFLGIPYALVNESNPFGDSLPTLPFNEI
YEAFDDSTACPQKEEFNNTIVGEMQCLRLNIYVPKSLNNNLPVLIYFYGGTFEIGFAGRYLYGPKYLVRHEI
ILVTVNYRLGPYGFLCTDSSNAIGFKTAQLDLAIDFLSKENYKDVINAAVELDVKFYCCNENYFSGAQNFLT
DYPINLNTPIVEGMSILIGNTNNERAHNYYGKKNLNFDIFQDHLQIAFNFDDEHLLNTKEIVKKQYIGNEKN
IDMVENNIVQFSSDFYYYHPTKRNVLKYIDNGAKKVYNYLFSYDGNRNFLKKTFNLNGSGAFHADEIGYLFD
ISFMDKTLTIEDMLIVDRITTLWANFVKSGNPTPVPTELLPIIWKPISKDSFYTLNIDTAMELKSGFFEDRM
IFWDTFFEKYKHFDGARSIHTAARYGHVGIINTLLQKGESVDVTTNDNYTALHIAVESCKPAVVETLLGYGA
DVHIRGGKQRETPLHIAARIPDGDKCALMLLKSGAGPNKATEDGMTPVHVAAKFGNLATLVLLLEDGGDPLR
KTKVCIYDVVTGETPLQMACRSCMPDIVRHLIEFVKDHKGESVSTAFIDAVDEDGASALHYACKVTKEEVKI
PTADRQVVKCLIENGADVSLQTRHNHETAFHYCAIAGNNDVMTEMIAHISTADVSRALNRQNSIGWTPLLIA
CHRGHMQLVNTLLTNHARVDVFDVEGRSALHLAAEHGYLQVCDALLTNKAFINSKARNGRTALHLAAMNGYA
HLVKFLIRDHNAMIDVLTLKKQTPLHLAAASGQIEVCKLLLELGANIDATDELGQKPIHAAAQNNYSEVVQL
FLQQHPNLVMATTKDGNTCAHIAAIQGSVKVIEELMKFDRTGVISARNKLNDSTPLQLAAEGGHADVVRVLV
RAGASCTDENRAGLTAVHLAAEHGHTNVLDVMRSTNTLRISSKKLGLTPLHIAAYYGQAETVRELLSHVPGT
VKSEAPTGVSLVPVLGAESGLTPLHLAAYNGNENVVRLLLNSAGVQADAASNENGYNPLHLACFGGHMSIVG
LLLSRSAELLHSTDRHGKTGLHIASTHGHYQMVEVLLGQGAEINATDKNGWTPLHCAAKAGHLNVVKLLCES
GASPKSETNLNCAPIWFAASENHNDVLEYLLHKEHDTQSLMDDKRFVYNLMVCSKNHNNIPIEEFVLVSPAP
VDTAAKLSNIYINLSTKEKERAKDLIAAGKQCEAMATELLALAAGADSAGHILTATDNRNIEFLDVLIENEQ
KEVIAHTVVQRYLQELWRGSLKWTGIKIMFLFFAFIVCPPVWMVFSLPLGHRYHKIPIIKFMSYLTAHIYLM
VLLALVAITPIYNSIFRDSLIPRWYEWMLLISLSGLLLLELTNPSDKSGLGWIKIAVLLLGMIGVATHVVGW
IFIQPKYWPTLMYCRNQCFALSFLLACVQILDFLSFHHLFGPWAIIIGDLMKDLGRFLAVLAIFVFGFSMHI
VALNQPFRNINKSEDNKYASQARRKLFSDENQRNKRQAFVPQWIKPLSGESYRRKQGPAGPTLTPIEAFEKL
FFALFGQITLSDLNYISNLRPSWTSNLFKFVFGAYLLMSVVVLITLLIAMMSDTYQRIQLLFFAVFGQTTTE
QTKVHSKDSNIQPAWTNYLFKIVFGIYMLVSVVVLINLLIAMMSDTYQRIQAQSDIEWKYGLSKLIRNMHRT
NTAPSPLNLVTTWLMWLIARCRERLTKKKRPSLVHMIGLQRQDQLSARSKAGAKWLSKVKRGQVVPKDSTRL
SVVHLSPLGSQLSFNNATRIENVVDWEIIAKKYRALMRDEPEESTAKESETDSSDEVSEIIPNNIAAAPP
>BmPain/1-943
MSRDNYEMKPKQLSRNSSLFGTDPQELLNKALQNNDYAKFKKLVTEANVDLEHVYEYPDYKTCLEVAVSDRN
KLEFVKLLLQYQVEVNKVNVTHSAAPIHFAVENGNIDALAALLEDDRIDVNVKSRGNTAILMAVKQIEELDD
AREHELTIYEDMIELLLKAGCNANSPDLKGVTPIYSAAKQGLERVITLIIDYAKHAIDIDTYKDRRGKTARD
YLKEAFPYLEAKFDSTTQDPEIVDSDKLFSYLSRHEEDNFIRDFLKLANKNEHRKILPVNNGMNTMLQLATE
KGFEKAVSTLLRYGADPNATCSSNTSRPIALACQNGYYKIVKMFMDNESTLFDPVNSESLVQITIKGRRSSI
NIPNVNFDECLRLLLNHPKMDINVNHMDMKNNTALHYAARNGDNKTVLELLRNGACIGLRNSFDEPPLADIN
AKTLEAFLDECVTTNNERPSNDDYEIHMKYSFLVYPNNSLENELCKVPLIDNTNNNVKEYDTILAPETDALL
YMTRNEELRPLLKHPVITSFLYLKWQRISCLFFANITFYSFLWLCLILYIILGYGAEKKQRDSFEALNVITH
VGVIIGVVLLLIRELFQLLLSPTRYLQSIENWMEIGLIFVTIWIVFSKSATESTKQQLSAVAILLSSAELVL
LIGQFPTLSTNIVMLKTVSWNFFKFLLWYCILIIAFALSFYTLFRQENEEDQRAPDPNTVGKEEEEEDFFED
PGRSLFKTIVMLTGEFDASSIKFSTYPLTSHIIFIVFVFMIPIVLFNLLNGLAVSDTQEIRADAELVGHISR
IKLISYIESVLIGSAKTHSRPSKCWSLLPFNIQNLNLIKPKTFFTKSFAKRICLFPHFLPKYKILVKPNQNN
IIEIPHADDKDLERSGGCCFERCQNYRLDRKIVKNAKLVISNKTKITEFDDKLSMYENKIESLEATLKKVLL
AIESQRN
>BmPyr/1-746
MSQLQEDAEDDVEGGYISSDESAHGADLAERLRVKPSKDIWELDEIQYTLRLLPYSEEISVLIGNGNYDETI
QFASEAEGGFGLRTAILWACWLGKSILLFKLLKMGVDPDELDDAGRTCLHLSCLVGSEECVKLLLDHGAHPN
TWDSSTETKATPLHCAASAKSLACVKVLIAHGADVNAGLSDRSPLHYAVLSDAPEVVKELLEAGACPDTPQV
FTETPLHVAASLGSASCTKLLLNAGADVRAAMGPGKATALHLAAEDGHAECARLLLDHGAHIDWPNFRGQTP
LHLATLAQSLEVVEMLVDRCADVRAKDADGRTPLHGAIVRGARACDIARLLLSAGADPNAADNFGYTPLHIA
ALNEFSACVLLLLDYGGDVTLRTNGGVSALSFIVRRVPDVIPRYLCKFDDAVHVSEHELGDVDCELTIDFRP
LVPCLTRGEAELLLAFVEIPYWDVDNGVLRTNTTNWQHDVAAITIFFCWLELMMIIGRFPTFGLYVQMFTTV
TVNFATFLLAYSCLLIAFGLAFSVLFSNYPAFHLPAGLVKTVMMMSGELEYEDIFYNNCTNSEIYYPLTAHI
MFLIFVLLVTVILTNLLVGLAVSDIQALQEGAGLDRLIPKEFISAIYKMVASRKNTKRSVRKNNNYEFRIRR
CPEEETISKPEIVKRKSNLYDRFSFDSQQVERRKRPTSGSNTDSRNRPPSLTINAIQEICMVDIKTQLLELT
KKVNKLLEGTEARLNQIESKVNGPLP
>BmTRPA1/1-1171
STYIHLSTSTKVNLSFFVQAAESGNVDDFMRLYLSEPSRLAVRDGRGRTAAHQASARNNTNILHFINNYAGD
LNAKDNAGNTPLHVAVENEALDAIEYLLQQHVETSVLNEKCQAPIHMATELNKVSVLQVFAKYKSLFNVNQG
GEHGRTALHFAAIHDHDLCAKILITDLDAEWKKPCNNGYYPIHEAAKNASSRTIEVFLQWGEQRGCTREQMI
SLYDNEGNVPLHSAVHGGDIKAVELCLRSGAKISTQQHDLSTPVHLACAQGALDIVKLMFTMQPKEKHACLT
SCDVQKMTPIHCAAMFDHPEIVNYLINEGSDINPLDKERRSPLLLAASRAGWRTVHTLIRLGADIQLKDINS
RNVLHLVVMNGGRLEDFAASCKDHCEKSLLQLLNEKDNTGCSPLHYASREGHIRSLENLIRLGACINLKNNN
NESPLHFAARYGRFHTACQLLDSDKGTFIINESDGEGLTPLHIASREGHTRVVHLLLNRGALLHRDHNGRNP
LHLAAMSGYTKTIELLHSVHSHLLDQIDKDGNTSLHLATMENKPSSIALLLSMGCRLSYNNMDMSAIDYAIY
YKFPEAALAMVTHEQRAKEVMALRSDRHPCVTLALIAYMPRVFEAVQDKCITKANCKKDSKSFYIKYSFEAL
CPQLMDEDGTRKSQQAQQIPLPALNIKYSFKYYQKSKHEIEALRLAHNDPKYRPEPLSVINAMVAHGRVELL
AHPLSQKYLQMKWNSYGKYFHLVNVLFYCIFLIFVTVYSYLLMEHVNPINKRERSRVGDVYYNYTATNRTQT
NWDIDADFEAILIMYTSSVVIMVYISVCMMREAYNLKQQKWHYIVDPSNLVSWTLYISATITVFPTLYGHYS
NYQFSAASITVFLSWFELLLLLQRFDQVGIYVVMFLEILQTLIKVLMVFSILIIAFGLAFYILLSKVGSVEM
GNHLSFSNIPIALMRTFAMMLGELDFVGTYVQPYYKDDSDIILPFPIPTFIILALFMILMPILLMNLLIGLA
VGDIESVRRNAQLKRLAMQVVLHTELERKLPAFLLEKVDKLELIEYPNNKKCKLGFLDLILHKWFCNPFTED
TGLDLVLENNDDYVTEQMEKQKRKFREMQNVLDQQYLLLRLIVQKMEIKTEADDVDEGVSPNDTKVVPRWSS
HRNRKKLHSARAASFNKST
>BmTRPM/1-1384
MALLLPITVFRIQERAEGGEVQELDQVILTALFRAQHLTPSEQLSLALTWNRVDIARSEIFVYGQEWPPGAL
DEAMMQALEHDRIDFVKLLLENGVSMRKFLTIPRLEELYNTKSGPSNTLRYILRDVRPHLPKGYVYTLHDIG
LVINKLIGGAYRCYYTRRKFRPIYAKVMNKSVNVHRNSASFTRHNAGGLSLITGFMPVTSEMALFDYPFNEL
LMWAVLTKRHQMALLMWTHGEESLAKSLIACKLYKAMAHEAAEDDMETEVYEELRHYGKEFENKALELLDYC
YRQDDDQAQQLLTCELQNWSGQTCLSLAVTANHRALLAHPCSQIILADLWMGGLRTRKNTNLKVILSLLCPL
YILRLEFKSKEELQLMPQTEEEHLENESIEDDRSTKDPTDAEALIGSGECETRVDQNGKVGKVGWEPSYREL
PEYHPSEIKRMRPLRLRKKIYEFFTAPITKFWADSIAYILFLLMFTYTVLVKMNPTPSWPEIYSICYILTFL
CEKIREIVTSEPVAIRHKFSVWAWNMWNTYDAGFIIFFLVGLTLRLREISRDVGRVIYCVDIIYWYLRILNI
LGVNKYLGPLVTMMGKMVKNMIYFVVLLLVVLMSFGVARQAILHPDKDASWHLIREVFFQPYFMLYGEVFAE
QMAPPCGLPGLEECRVGHWVPPLVMSVYLLIANILLVNLLIAVFNNIFIEVNGVSHQVFYQPYFMLYGEVFA
GDIDPPCGKEIGDRKCVTGRWITPIAMTVYLLIANILLINLLIAVFNNIFNEVNEVSHQVWMFQRFTVVMEY
EQKPVLPPPLIIFCHIYAVGKWVTRNVSHKRFQYDNGLKLFLEKEDMERLYDFEEECVEGYFREQEIKLSNS
IEERVRNTTDRVEHITTKMEDLNQKANCQIQSMQSVEFRLRKLEDIAEQTMSHLAVIHRFMATHPSLVNRGS
TDTLGPPPPSFQAGGNRLRTASDRSEVLSDSDTGARFAVRPVQEEDEQPSCHSDVSHSDTLKLRDRCLNNRS
FKSRLWKRERERERERERERERERESERERARERERERERERESERERARERERERESRERERERRSEGGND
CGMGPYSSQHLAPRRQHSQTHSEPDNSAVDAGSVHNSVTGPQSGWEGAGATGAAGGTGRARVGGAPRSLLLA
MHEYTSITDELETVYGLFSPPHTPRTPITSRLLSPARAASPSVRRRHASEMSNPEFALFMEKEHLRGAEEDD
YIIMENLIQRRLEMGSVLDRYEEEEGGEGAGAGGAISISVCVNTSEEQPQSSSLLTVTDRRLPHQRHSLRRS
SAVDSRELPSPLQPLLGDDACCEVLLPVPRQPSGDTNASSDLSLSHMVSENLPPRPSIVLDSSQLPRQRSAE
QQQTQPPGPSRPETMC
>BmTRPML/1-596
MHAPDDTTCSEGEDDHKKEIRPNANNEQDFPHQSTSFSPPTQMEEKMRRKLQFFFMNPIEKWKAKRKFPYKF
VVQVIKIVLVTFQLCLFAHNRYNHVNYTWDNRITFSHLFLLGWDSTREINAYPPGAGPLALYKIDEFYNTLD
YAVAGYTNLSNAIGPYSYNDENNFMPDPVFCQYNYKQGIIYGFNESYQFNSEVFETCINFTIKDNEDFKSEA
YIRDAGLNISFSSLVRAKLMFSIKTINFRAAGPITPPDCYRFDVEIIFDNEDHDGQMSLFLEAEPHKLECKG
DTAYVTDNKIDQILRSTLNILVILICAASFVLCSRALYRAQLLKELTVQFFRRQYDRDLSLDGRLEFLNIWY
IMIIINDLLIIMGSAIKEQIERNQFTNDQWNVCSLFLGTGNLLVWFGVLRYLGFFKTYNVVILTLKKAAPKI
FRFSICALLLYAGFMFCGWLILGPYHMKFRSLATTSECLFSLINGDDMFATFSIMSKKSPMLWWFSRVYLYS
FISLYIYVVLSLFISVIMDAYDTIKQYYKDGFPKSDLQQFIGETRIEEVSSGLYRVHSSSSLNAIMNSLFCC
NIYRSAYSKIGGRSSTVNLM
>BmWtrw/1-1012
MLHESESAAELNCILSACISVKFNVHCQVYERPNNDDDKVRTIHLVIDGRSTIAAESGEQCVATSRMPNTRR
LLPARWLRARAPDEPRPADRRGRDLPDHESLERAYPSMGHLEYVLAGSSPPAESAPNMYDSFEEPPLDLTAH
ICADSLRQSAHEQMRAVGGRLRLLDELESGVIPADATTDAFATATDAEKNVCLFWTAFLKLANLLPPLIEVG
AEPLYYDSLGLSPLHVAAFSGSVECASYLLSCGADPNYMPRCFAPLHCAAFGNSVQVANLLIARGASVHAAV
KYINCEGGLLHCAVRANSAECLKLFISHGVDVNLIEPGGTNAIHLAADLGVKQCLIILLDTPGADPNVRTRV
GDRESTALHLAADGGFVECVDLLLSKGADASLKNHRGFTALHLAARSASLECVESLLRKGNADPNAMDFDKR
TPLHAAIGKSDSACDIIETLISWGANVNQKDEYGFTPLHLAALDGLSACVETLIYHGADVTTRSKKGNSALN
VIARKTPASLAMVTRKLDCAITLHHSQSSNREVELELDFRSILQHCYPREISYLNTFVDEGQKEVLLHPLCS
AFLYIKWEKIRKYYVARLFLSFIFVLCLTLYVLTALAHNCYNGSKDMEETIQEQELCQKQSILGDLLRKNPF
VIEMQWWVLAGITIFEIFRKVYGIAGYSTVKQYLMQSENIIEWFVIISVFLISYIYTNITYTWQNHVGAFAV
LAGWTNLMMMIGQLPVFGTYVAMYQKVQKEFAKLLMAYSCILIGFTISFCVIFPDSSSFANPFMGFITVLTM
MIGELNLDLLLNEPDGNDPPVLLEFSAQITYVLFLMFVTVVLMNLLVGIAVHDIQGLRKTAGLSKLVRQTKL
ISYMELALFNGYLPKCLLKILHSSALVSPQAYRVVLSVKPLNPSEKRLPRDIMMAAYDIAKMRKQYGHTISS
SGSTTGAYSCFKKYESNNDSGYREYGYSGLGSIHARLDETSEHVRQLTQEVKELKKLINAQQLVIQQALVGA
MDRP
>BmWtrw2/1-973
MDNFGYREMGWPSPLQTPTRSRLSSSIRSRGREPEEFPLNPQYKHVKNIDLLESAREPGKAKEYLFVGPSPP
ADDAPNMYHSFDVLAPDPDARLTDDAARRGLYERALTLGAGRFFDDLECGLITAENIEEHISSAPEAVVNLT
LLWASYLARDELLPGVLDAGADIHYSDSSGLTALHLSAFSGAGRAAVFLISRGADVDFVPKYFTPLHCAAFG
NSLEVAEILIANGASLHGVVQRAGCEDNLVHCAVRADAVECMEMFIERGVDPAYATSGGLNALHLAAELGSR
RCLSYLLRETKISVNGMSKQRDKECTALHLAASRGYVECVELLLSEGAKANTKNYRGFTALHLAARLSSIDC
VEVLLRDGNADPNAEDYDKRSPLHAAITRSERACDIIELLVNWGAQVNKKDEYGYSAIHLAAMDGLTQCVET
LIFLGADVTSKSKKGHTALSVIARKTPKSLAILKHNLDCGISLSRSIEGNEEVQIEFDFGKLLKFSYPREIT
YLNSLVDEGQKDILQHPLCSAFLFMKWRKIRKFYLARLIFCFLFVSFLSIYVLTAVVKACQGKHSKKYGVPN
ELCQPQSILGVILNDNPIEFERWVLMAITVFEIVRKLTGITGYSSFYQYFTTFENLMEWFVLLSVFSLYNIR
NDYSWQNHVGGYAVLGAWTNLMLMMGQLPMFGDYVAMYQKVLMEFLKLLLAYICLLLGFTICFCVVFPNEEM
FSNPLMGFISTLSMMVGELNLNILINDPMQDDPPIFFELSAQIIFIFFLMFVTIILMNLLVGIAVHDIQGLR
KTAGLSKLVRQTKLILFVEMGMFSAWLPKCLHKYVYRTALVSPEAGKVILSVKPLNPREKRLPTDIMMAAYE
LAQLNKVKSGRSVKEVLYKNKISSKLKNEGHNNEQNVGFEIRGMQEKIDQATFNLKKIDQEMRHLNTLLMEQ
QNFFQSLFKSTELVPYKSQHASTPVYSDSPIIFGNNT
>Cele_CED-11/1-1418
MDETDPVPDMSLLPDTVPVVVSGDGSAAGIQLCPALILGSPQALPGAIKHIYSRLAAAASEVDQGVPDLIIS
LISHGNSLSTKYMSSVENGLKSFLIGCGTWLISSGEVNDPMSRVASGALKNVLPQLEHQAEVLHILVNSDDM
IASDTTNSKSVVDTSLNTLLLICRKEPNDSYETVASSIAKLRAATAVKLAHPPPALLIGVPSEPMSPSTYGN
SAAILLSPSNDKRPFPVAIFAGASKESLIELLFFVEHGIPVIILQDSCELCAILHSSHLLLETSNFDNDKFI
SWLRSQLYPLGLADCYTLITKLLVSSNSGDVQLIEFIDSSQLSELSSVVVDRCLECYATTGEERQVLLLAAK
LNSPSVLSSMDVAAQLDEELLTMILCECITKDDQLHFLSSVLQLSPPIRVTSNMLIRMMHHADEHFFTTIVL
CQCMGYSYIPSEIDPRFANDIQKLVKKLSFGVDNLFDPNVFCNDSSHRDKHESIRILAIWSLLLHRPGIVKC
LAAFADEPVAFSMVLSRIARSLGHESHDWHFYEKSLNTLSDSLSGSATTLFDTVFSTSPAKAYQLLCQPMEY
FYGFNMTQLAFHCNAREIIAHECCQRWVHRKLYGNLQAKNFPIFLPKWAKICISAVLIIPVKFWMLVRPRER
TKQDTVSPTVALLDVGKFPQKQRAISTYSVISSRSEALTALTAPLSTAFGFNSALNGAESATPQSMVFPLNI
EEIDKDPRPFGKKNRIRRAHAPTLSTFYSTPIVKYWLSLLFRIVFICCLAYSVVLPGCGSNLWDTGMWVWSF
FWWIENCFVLTARARKIPLSLMPWRVFDVFAFFVFLILLLVMKVFPVTPVLEVLGIDSIYSAKVVSAFFVLY
VSYSTLFTYIPLSDIFGPMIVRVKLMLLRDFTNFLFMIALVMLSSAVAIQAVVFPDRPVTMEVFRKTLSWIW
LSLFTTDLSNLSESETCRKSFLGAPKRYCSSVGQYANPSCPSQSLPAYLIVIEYFVILKLLLWPILFAFFSK
TAKNVDDEADKIWRFQLYSLAEDFRLRPPLPPPLTIFCLICSACCRFSNSFSGFFSDFDHPDFEARDKCRTT
WKFGSIYRNPSVPFKRNEFVNSFWRKLSMEQWKNTQQKAKISANKSELQELHNIHNHIRMMTLRDSYENSGT
RKASELQFFEKYPESNILKISVNMVSKPWTVLVPRYNPPFYCKPAEDFPSDVQKYVDIATEQNVGELKRIWR
SRQANDVTSSNDKCWKLSAAGFPLNPNGRTGMAGRGNHPRFGANRRCYYVVLSGGVEAKCQVLVDSQKNIPN
EWHLENSSKDEHLTSILKMIGISDSDAHMFSMRRLDSSIITADKRIPSNDTSPAHLASEVAENENDTDNAWT
EHDVWAISLRERRIITTIIGYSWLPTSAIRGTVLPWQADLVFRAKTIYGL
>Cele_CUP-5a/1-607
MSRRSTTDRSDFNDNASNASSNASRRPTINFQEIMEDLPHHERETGERLRRHLQFFFMNPMEKWKVRHQLPY
KLVLQVLKIVFVTMQLILFAEMRMSHVDFLEDTTTVMRHRFLKEWNDDRDALQYPPAEGRYSVYDDQGLSEH
LSFLINSYYSIRNDSFASFSYDVVSHPSGNLGAQISFESIPPIEVLIDRISNVTVNNNTYNFDIREVKDTKR
LNLTETEVFQIGQSDDAVRDILATRGITFLPEDALKISTVQFKFRLRTIHYSPTAGDQKPECYKISVSIKFD
NSRHTGQVHVTLSTVVSYVNVCNGRIIKGVGWSFDTLLIGGTDIFVLILCILSLILCCRALIKAHLLQIKTS
DYFENVLKNKITVTDQLDFLNLWYVMIVVNDALIIIGTVAKISIEFQDFDNSLFTLTSIFLGMGALLVYVGV
LRYFGFFSQYNILMLTLKRSAPNIMRFMTCAIVLYAGFLIAGWVIIGPYSMKFRTLAESSEALFSLLNGDDM
FATFYTINDSNTVIKVFGTVYIYLFVSLFIYVVLSLFIAIIMDAYEVVKDRYSDGLRAIEKRGCLRDFVESN
PPPSELGSPTTRSAYAPSNLLNLGRGWQRLE
>Cele_GON-2a/1-2032
MMSDDMLDENDENFACQDVDEIIIYVPEFAGYREVNIDTAVSVCPTPIQQARRESSCRNLEMRRRFEKLRRE
KKEEKKLLADDEKDFDEDDDVFEDGEGLQMRTFQPNASIRDENGSMPSLLPRTAPIKKTRKHRRRRSGSFTG
GVYPRKGHRNRSLLGHAIPPPNVHSADWRDMLAITDNKDDKLMKTLGVTRYLQSKGGDQVPPTSTTTGGAGG
DGNAVPTTSQAQAQTFNSGRQTTGMSSGDRLNEDVSATANSAQLVLPTPLFNQMRFTESNMSLNRHNWVRET
FTRRECSRFIASSRDLHKCGCGRTRDAHRNIPELTSEFLRQKRSVAALEQQRSISNVNDDINTQNMYTKRGA
NEKWSLRKHTVSLATNAFGQVEFQGGPHPYKAQYVRVNFDTEPAYIMSLFEHVWQISPPRLIITVHGGTSNF
DLQPKLARVFRKGLLKAASTTGAWIITSGCDTGVVKHVAAALEGAQSAQRNKIVCIGIAPWGLLKKREDFIG
QDKTVPYYPSSSKGRFTGLNNRHSYFLLVDNGTVGRYGAEVILRKRLEMYISQKQKIFGGTRSVPVVCVVLE
GGSCTIRSVLDYVTNVPRVPVVVCDGSGRAADLLAFAHQNVTEDGLLPDDIRRQVLLLVETTFGCSEAAAHR
LLHELTVCAQHKNLLTIFRLGEQGEHDVDHAILTALLKGQNLSAADQLALALAWNRVDIARSDVFAMGHEWP
QAALHNAMMEALIHDRVDFVRLLLEQGINMQKFLTISRLDELYNTDKGPPNTLFYIVRDVVRVRQGYRFKLP
DIGLVIEKLMGNSYQCSYTTSEFRDKYKQRMKRVKHAQKKAMGVFSSRPSRTGSGIASRQSTEGMGGVGGGS
SVAGVFGNSFGNQDPPLDPHVNRSALSGSRALSNHILWRSAFRGNFPANPMRPPNLGDSRDCGSEFDEELSL
TSASDGSQTEPDFRYPYSELMIWAVLTKRQDMAMCMWQHGEEAMAKALVACRLYKSLATEAAEDYLEVEICE
ELKKYAEEFRILSLELLDHCYHVDDAQTLQLLTYELSNWSNETCLALAVIVNNKHFLAHPCCQILLADLWHG
GLRMRTHSNIKVVLGLICPPFIQMLEFKTREELLNQPQTAAEHQNDMNYSSSSSSSSSSSSSSSSSDSSSFE
DDDDENNAHNHDQKRTRKTSQGSAQSLNITSLFHSRRRKAKKNEKCDRETDASACEAGNRQIQNGGLTAEYG
TFGESNGVSPPPPYMRANSRSRYNNRSDMSKTSSVIFGSDPNLSKLQKSNITSTDRPNPMEQFQGTRKIKMR
RRFYEFYSAPISTFWSWTISFILFITFFTYTLLVKTPPRPTVIEYILIAYVAAFGLEQVRKIIMSDAKPFYE
KIRTYVCSFWNCVTILAIIFYIVGFFMRCFGSVAYGRVILACDSVLWTMKLLDYMSVHPKLGPYVTMAGKMI
QNMSYIIVMLVVTLLSFGLARQSITYPDETWHWILVRNIFLKPYFMLYGEVYADEIDTCGDEAWDQHLENGG
PVILGNGTTGLSCVPGYWIPPLLMTFFLLIANILLMSMLIAIFNHIFDATDEMSQQIWLFQRYKQVMEYEST
PFLPPPLTPLYHGVLILQFVRTRLSCSKSQERNPMFDFSLKLFLDNDQIEKLHDFEEDCMEDLARQKLNEKN
TSNEQRILRADIRTDQILNRLIDLQAKESMGRDVINDVESRLASVEKAQNEILECVRALLNQNNAPTAIGRC
FSPSPDPLVETANGTPGPLLLKLPGTDPILEEKDHDSGENSNSLPPGRIRRNRTATICGGYVSEERNMMLLS
PKPSDVSGIPQQRLMSVTSMDPLPLPLAKLSTMSIRRRHEEYTSITDSIAIRHPERRIRNNRSNSSEHDESA
VDSEGGGNVTSSPRKRSTRDLRMTPSSQVEESTSRDQIFEIDHPEHEEDEAQADCELTDVITEEEDEEEDDE
EDDSHERHHIHPRRKSSRQNRQPSHTLETDLSEGEEVDPLDVLKMKELPIIHQILNEEEQAGAPHSTPVIAS
PSSSRADLTSQKCSDV
>Cele_GTL-1/1-1694
MDRKRGSIVPAIHKAVAESLRANSVTVEENESERETETQTKRRRKKQRSTSSDKAPLNSAPRHVQKFDWKDM
LHLADISGRKRGNSTTSHSGHATRAGSLKGKNWIECRLKMRQCSYFVPSQRFSERCGCGKERSKHTEEVLER
SQNKNHPLNHLTLPGIHEVDTTDADADDNEVNLTPGRWSIQSHTEIVPTDAYGNIVFEGTAHHAQYARISFD
SDPRDIVHLMMKVWKLKPPKLIITINGGLTKFDLQPKLARTFRKGIMKIAKSTDAWIITSGLDEGVVKHLDS
ALHDHGNHTSKNHVVAIGIASWGMLKQRSRFVGKDSTVTYATNVFNNTRLKELNDNHSYFLFSDNGTVNRYG
AEIIMRKRLEAYLAQGDKKRSAIPLVCVVLEGGAFTIKMVHDYVTTIPRIPVIVCDGSGRAADILAFAHQAV
SQNGFLSDNIRNQLVNIVRRIFGYDPKTAQKLIKQIVECSTNKSLMTIFRLGESSREDLDHVIMSCLLKGQN
LSPPEQLQLALAWNRADIARTEIFANGTEWTTQDLHNAMIEALSNDRIDFVHLLLENGVSMQKFLTYGRLEH
LYNTDKGPQNTLRTNLLVDSKHHIKLVEVGRLVENLMGNLYKSNYTKEEFKNQYFLFNNRKQFGKRVHSNSN
GGRNDVIGPSGDAGRERMSSMQISLINNARNSIISLFNGGGRKRESDDEDDFSNLEEEANMDFTFRYPYSDL
MIWAVLTKRQKMAKLMWTHGEEGMAKALVASRLYVSLAKTASLATGEIGMSQDFTEFSDEFSELAVEVLEYC
TKHGRDQTLRLLTCELANWGDETCLSLAANNGHRKFLAHPCCQMLLSDLWQGGLLMKNNQNSKVLTCLAAPP
LIFLLGFKTKEQLMLQPKTAAEHDEEMSDSEMNSAEDTDTSSDSSSDSDDSDEEDAKLRAQSLSADQPLSIH
RLVRDKLNFSEKKKPDMGISRIVVAPPIVTGRNRARTMSIKKSKKNVIKPPACLKIETSDDDEQEQKKATEM
YINRTGKRGSVAVAMNHDDMYIDPSEELDTQTRQKSSREFSSSRNVTVQVYTQRPLSWKKKIMEFYKAPITT
YWLWFFAFIWFLILLTYNLLVKTQRIASWSEWYVFAYIFVWTLEIGRKVVSTIMMDTSKPVLKQLRVFFFQY
RNGLLAFGLLTYLIAYFIRLSPTTKTLGRILIICNSVIWSLKLVDYLSVQQGLGPYINIVAEMIPTMIPLCV
LVFITLYAFGLLRQSITYPYEDWHWILVRNIFLQPYFMLYGEVYAAEIDTCGDEIWQTHEDENIPISMLNVT
HETCVPGYWIAPVGLTVFMLATNVLLMNVMVAGCTYIFEKHIQSTREIFLFERYGQVMEYESTPWLPPPFTI
IYHVIWLFKLIKSSSRMFERKNLFDQSLKLFLSPDEMEKVHTFEEESVEDMKRETEKKNLSSNDERIHRTAE
RTDAILNRVSHLTQLEFTLKEEIRELEHKMKNMDSRHKEQMNLMLDMNKKLGKFISGKYKRGSFGGSGSDGG
GGSSDNSKLEPNNSVPMITVDGPSPIGSRRTSGQYLKRDSLQAKKKITENRRSSLEQPKIPSIQFNLMEDQD
ESAAESATEEVSISIPVPQMRVRQVTESDKSDLSEDDLITREDAPPTSINLPRGPRRHALYSTIADAIETED
DFYADSPVPMPMTPVQPADGSFFGENDSRYQRDDSDYE
>Cele_GTL-2/1-1406
MINETKTNGISEETISDNEEEEEEEERHRTSSFLRLLNAPRNSMCNANTVHSISSFRSDHLSRKSTHKFLDN
PNLFAIELTEKLSPPWIENTFEKRECIRFAALPKDPERCGCGRPLSAHTPASTFFSTLPVHLLEKEQQTWTI
ANNTQTSTTDAFGTIVFQGGAHAHKAQYVRLSYDSEPLDVMYLMEKVWGLEAPRLVITVHGGMSNFELEERL
GRLFRKGMLKAAQTTGAWIITSGLDSGVVRHVAKALDEAGISARMRSQIVTIGIAPWGVIKRKERLIRQNEH
VYYDVHSLSVNANVGILNDRHSYFLLADNGTVGRFGADLHLRQNLENHIATFGCNGRKVPVVCTLLEGGISS
INAIHDYVTMKPDIPAIVCDGSGRAADIISFAARYINSDGTFAAEVGEKLRNLIKMVFPETDQEEMFRKITE
CVIRDDLLRIFRYGQEEEEDVDFVILSTVLQKQNLPPDEQLALTLSWNRVDLAKSCLFSNGRKWSSDVLEKA
MNDALYWDRVDFVECLLENGVSMKNFLSINRLENLYNMDDINSAHSVRNWMENFDSMDPHTYLTIPMIGQVV
EKLMGNAFQLYYTSRSFKGKYDRYKRINQSSYFHRKRKIVQKELFKKKSDDQINDNEEEDFSFAYPFNDLLI
WAVLTSRHGMAECMWVHGEDAMAKCLLAIRLYKATAKIAEDEYLDVEEAKRLFDNAVKCREDAIELLDQCYR
ADHDRTLRLLRMELPHWGNNNCLSLAVLANTKTFLAHPCCQILLAELWHGSLKVRSGSNVRVLTALICPPAI
LFMAYKPKHSKTARLLSEETPEQLPYPRESITSTTSNRYRYSKGPEEQKETLLEKGSYTKKVTIISSRKNSG
VASVYGSASSMMFKREPQLNKFERFRAFYSSPITKFWSWCIAFLIFLTTQTCILLLETSLKPSKYEWITFIY
TVTLSVEHIRKLMTSEGSRINEKVKVFYAKWYNIWTSAALLFFLVGYGFRLVPMYRHSWGRVLLSFSNVLFY
MKIFEYLSVHPLLGPYIQMAAKMVWSMCYICVLLLVPLMAFGVNRQALTEPNVKDWHWLLVRNIFYKPYFML
YGEVYAGEIDTCGDEGIRCFPGYFIPPLLMVIFLLVANILLLNLLIAIFNNIYNDSIEKSKEIWLFQRYQQL
MEYHDSPFLPPPFSIFAHVYHFIDYLYNLRRPDTKRFRSEHSIKLSVTEDEMKRIQDFEEDCIDTLTRIRKL
KLNTKEPLSVTDLTELTCQRVHDLMQENFLLKSRVYDIETKIDHISNSSDEVVQILKNKKLSQNFAASSLSL
PDTSIEVPKITKTLIDCHLSPVSIEDRLATRSPLLANLQRDHTLRKYDDANFQPGKLQRRARLHSSSCSISQ
DMKEMKTSMSSRNLKREDSGEITTSSHGGYDSDVSGPD
>Cele_OCR-1a/1-850
MGTKNSKIADGAAQVEQTMARTMSENKVIYKMVDMHGGGILIKLARKCKELNSFVLLDAYLDQEVRKYMYNG
GKGKLMPVAELVKARNKERNAKLGAFSRKKGKGKSGPNILDEFDQGQAEMAGDLKKALKLLDGGGKGGKSES
KYREMVWSVDERGSMGENLLAICLLQGSALHNLIARRLINFFPKLINDICVSEEYYGLSPLHLAIVNQDAQF
TSLLLRLGADLNQRCYGAFFCADDQKASRTDSLEHEFVELTKNTNYTGSMYFGEYPLSFAICMGQHDLFRML
LAKKANLSAQDTNGNTALHLCVIHDKMDMLDAVLEAGGNIRLANKQNLTALTLAARLAKKTMFNKILQLECE
KVWTYGSSQCVAYPLTKIDTIDETTGEMNDTSALSLVVYGESIQHLELMDGLIEQILDEKWKAYGRALWLRS
LLGFIFFYCCFVCAYMLRPSSATTEHLTRGRINDDGETESTNSTNYLQWHAIDTQCHLMYYSAWPWYHGWFR
LGCEIMTIIVMLFQILLDFGDIRRIGFQKWFNFLKAFPAKLMFKGAFLFIIISIPCRLACSFHEFFLTIDNT
MAIISILLVTQHFLYYMRAIPFVGPFVLMVYTIIATDLVRFAMIYSIFLVGFSQSFYLIFTSCERDSTAIKK
IDPMGSEFNNIMENPVDALLRTFIMTIGEFSVLYREMSACDNFWMKWIGKLIFVIFETFVSILQFNLLIAMM
TRTYETIFLTRKEWKRQWAQVILMLEMGLSPASRKMHLLRYTRPTGINKRVRSYVVVSKGEGERTEKNELAA
REAKEEQKREERRQLLKKKQREHEVKAKALAMMSAKLHIEVKKRRILRQQTVDANSKM
>Cele_OCR-2a/1-900
MGSSSSTQSSMNNFVGMGRLREDMKIYQLVDMHGGGELLPWLRYAIISSDTSFIDAYLETKVKDFLYNGGKG
KLVTVTELVKLRNKERNERLGAFSRKKGKGKSGPNVLDDFNQEGENVGDLKKALKLLDGGGKGGRNESKYRE
ISWKLEERGSMGETIIGCCLLHASDIHNALVLKILDYYPKLLNDIHISEDFYGLSPLHQAIINTDCKLVYKF
LKLGADVNSRCYGAFFCADDQKASRTDSLEHEYVELSLKTNYTGNMYLGEYPLSFAACLNQPESFRLLLAFK
ANPNAQDTNGNSVLHMCVIHENMAMFKLALECGASLRTVNKQSLSPLTLAAKLAKKEMFDEILELEGDSVWA
YGDASSTAYPLAKIDTINETTGELNEASALSLVVYGQTVEHLELLDGLLDTLLEAKWEAFAKRNMIVSFTAF
TLYYICFVTAFTLRPIGFSTEMLTEGWINRYSEPFPGRYGKNSTLQQVKPVINATSRGLVEWSEPLSQCHLR
NYWDPDIPFANSYIRLVFELFVVIGICVQVFLDFRDIKRIGRKKWWNVLTAFPAKITFKLTYFLVLAMIPTR
LACDLSPVLLVVDNVLITVTMIFTTVHYLYYCRVIRFVGPFVLMVYTIIATDIFRFMLIYGIFLMGFSQSFS
LIFLSCEREANVIKKLITDQSEASEGSDNKFNLTRQISAYDTAIVKNAEVFENVMQSPIEAFVRTFILTIGE
FTVLYRNLALCPANTMVWIGKVVFILFELFVSIMQFNMLIAMMTRTYETIFQTQLEYKRQRAQVILMLELSL
SPKERHQYLLKYSRPTGTNKKTRSLVVSKKSAFSRDSKKGQKVLEEKMKKMIEEKKAVLKRKMKDMEIKEGI
RPVTGYSRTPRPHTQYMNRGAGGGANGVQNGNGAAH
>Cele_OCR-3/1-818
MSFNSSDVPSTLYSLVDEQGGGILSPWIKYARSSGDYSILEEYLDTAVKSYLYNGGKGKLVPISQLVTIRNK
QRNALLGALRRKKGRGKSGPNILEHIDQDALSSGDFLKALKVLDGGMIKGRRSFKYRELVWDMDQRGRLGEN
LLHVCMLLNTADMNELVKQMTYRFPKIVNDIFLSEEYYGLSPLHQAIVNEDLEMVYFLCRKGADVHQRCYGS
FFCADDQKASRTDSLEHEWVDLVQSTKYTGQMYWGEYPLSFAACTNQVDCFRLLRAMKADPNMPDTNGNTVL
HLTVIHDLPEMFMLAVELGANLHVRNNLKLTPLALAARLAKKHIYDLILECDMDISWRYGPVVCKAYPLNDV
DTINESDGSLNPNSVIANVVYGDKVDHLEFFDGLIEEVLESKWETFGKKQLFMSLAGYIYFLAVFYLAFMTR
DAHILPSDEDENEKFGMIELDFSNFTNILSEGLSLREHLAIARMAEREALPAHCHLWDYSGPSQQIRMISEI
LCLLAVVIRTFKDCIDAHRTGVSRWWNSIKAFPEKVLHKFCQILVLCTVPLRVGCYLDDSFLVIENLLVVCI
VIMSTLHFLFYCRSLKFVGPFVLMVYKIIVRDMLRFLLIYSFFLMGFAQAFFVIFKSCERAEIAYQKAHNYT
EDDEYIEKFENIMEDGWEAVMRMFIMSVGEFGALYKNLNECKSSIAPQSKVFFILFELIVTVMLLNLLIAMM
TRTYEKIAETEKEWKRQWAQVILMLEQSSSASERLLSLYRYTRPIRSDKRRRAFVVKVKSNDRQQPQLKLIP
PRGKPSIRLSNNSSIHVLHVLSKHAS
>Cele_OCR-4/1-756
MGNASSAVTAGIKNQVNASNNAINKLADMSGRGFLADLAMDAVRTGNHEELDKQILEKVQPMLYNNGQGEMI
PLSDLIAQRHKERTGNTFAVPVPSTECRFICWKLNSRGAVGETLLHTCFLAGLPNHMKLLAERLIAIFPKII
NDFYLSDEYYGETVLHMGIVSENAEFVRYLLKSGADVHARCSGNFFTCDDQKGSRTDHPEVEHAIISKHTKY
PGHIYWGEYPLSFAACLSQPECIRMLVAHGADVNAADTNGNTILHICTIHENYEMFKMALSLGADLHIQNRQ
NLTPLTLAAFLAKKEMMQRIVEEERTVNWTYGRTQSAAYPLEHVDSIEPTSGSINQKSVLTIAVYGEKVEHL
SLLPHLLEQLVHHKWIAYGRKTLFAQLSMFCIYFICVTSCFLLRPSPFERQQHIANDLICFYDFKTRRFNES
AVSTIIYHLLHLICVTGATLYLVQALLHIKNVGYHLYVLGLSGFPAKAIFLFSCILMVITFFLRIFCLDEAE
DIVWIVIVLLTSLKFLFFCRGFKSVGPFVLMLYKIIIRDLMRFFLIYLVIVVGFSQAFYVIFLGYKRSDSGN
REPSIMSNVAESYVRMFIMSLTEFTVFFEQLEECEHTVIGKITFVVYMLLVTLLLINMLIAMMTNTYTEVSG
NSLEWLRQWSAIILMMEQSFDPATRLRYQRRYGIRFDGGEKLVLLLKDKMTEEEFECQRKKMHEERRKFREE
LRTNQRRRPVFICKQGANYFKSKHRHTNNKLIIPTG
>Cele_OSM-9/1-937
MGGGSSRNKTEPRGEGVKLAFDPDEKWSNLYREREKNHLYKWVAVRKGGELINIYERDGEEGVLKFAEEKLL
TILYDEGQNPKLVTYSDYIKWKKGVNVQLGLSEESVDMQQSRFKEHYALWKLNKRGVEGENLIHLLLNREQQ
VCYEIARILLKRFPGMANDIYLGDEQFGQSALHLAIVHDDYETVSLLLNSKADVNARACGNFFLPEDFKLTN
KITDYQGYAYYGEYPLAFAACFGNKDIYDLLIQFGANPNLQDSFGNTILHMCVINYSSSMYSYAVRHWAKPA
DPHVVNHAGFTPLTLATKLGRKQIFEEMLEIMKVEFWRFSDMTCSAYPLNTLDTIQPDGSTNYDSALMTVIN
GSTPEHLDMIGSEVIQRLLADKWKAFAQRKLIERLVLLIVQLITLSIVVYIRPTELPRLYMEDPQWDDYIRT
ACELLTILNCIFFVGYQQLGEIRTQGMRGYLRNLKTAPAKAVFCIANLFLLLCIPFRLMKKHEIEEALFVFA
LPGSWIFLLFFARSAKLTGPFVQMIYSMIAGDMIRFAIISAIFLVSFSQVFYFVGKDMDAKQKLEDTNPHAC
RISGYTIYTYNTFPETFITLFRASMGGYDYEEFSCANYQALTKTLFVLYMFVMPIMMINILIAMMGNTYTTV
IAQAEKAWRQQYAQIVMVLERSVGKERLAASQLEYSIRLDQEGSSGMEVRGLMVIKQTKKTRARQRKQAIYN
WKTIGRKVIHTIDKVGTEQAVLLLHGHDRLDRVYEDHVQPEKVPSRSRTPTRIGTTLNSSKRLKTTTMVVGA
AVTNTHEVRTDEAVNSMLLSAPPSLSGEGATMDWQPSITPVEERSESKSQEDRSEASTPNLGIHRTTPKADS
PIRVVEYSRTIRVRAADTIPSIELPNIPTKQTSSTPPHRAVSPRLRADMFRRHQQPASFDQSPPLPPTNDKS
E
>Cele_PKD-2/1-716
MNYGAADERWANPPQPVAAAEHGPSFDHSMVSEEYEHDKKKNPAQKEGISFSQALLASGHEKSDGKIKLTAR
SFMEVGGYAVFLIVLVYVAFAQNSIQSYYYSKVMSDLFVASTGASGAPAFGSCTSMDNIWDWLSQVLIPGIY
WTETSNSTDNENMIYYENRLLGEPRIRMLKVTNDSCTVMKSFQREIKECFANYEEKLEDKTMVGDGSVDAFI
YATAKELENLKTVGTIASYGGGGFVQRLPVAGSTEAQSAIATLKANRWIDRGSRAIIVDFALYNANINLFCV
VKLLFELPASGGVITTPKLMTYDLLTYQTSGGTRMMIFEGIFCGFILYFIFEELFAIGRHRLHYLTQFWNLV
DVVLLGFSVATIILSVNRTKTGVNRVNSVIENGLTNAPFDDVTSSENSYLNIKACVVFVAWVKVFKFISVNK
TMSQLSSTLTRSAKDIGGFAVMFAVFFFAFAQFGYLCFGTQIADYSNLYNSAFALLRLILGDFNFSALESCN
RFFGPAFFIAYVFFVSFILLNMFLAIINDSYVEVKAELARKKDGEGILDWFMNKVRGLTKRGKRPDAPGEDA
TYEDYKLMLYRAGYAEKDINEAFTRFNVTSMTEHVPEKVAEDIADEVARMTEQKRNYMENHRDYANLNRRVD
QMQESVFSIVDRIEGVNATLQTIEKQRVQQQDGGNLMDLSALLTNQVRNRESAARRPTITSIADKKEE
>Cele_TRP-1a/1-1027
MTKEGMLSAAGRRFSRCAPSPRPRRNYALANIPPPAAVHIRTNDMISPEERRFLEAAELGNKPTLQECLDYD
GDRRLNVNCLDSMGRTALEIAVDNENMEVVELLLQQPDIRIGNALLCAIREGVYRLVEVLVNHPNITREMLG
DGWSQALDPSEAASAEYSSDISPVILAAQLNQFEILQMLIRKDASIEKPHRHSCICETCDRERLNDSLQYSL
KRINTFRALASPAWMSLTSPDPILSAFKLSWDLQRLAFEEHEFKETYLQLSEQCKQYSCDLLSQCRSSEEVI
AILNKDGNVNDDNIDVWASKLSLSRLKLAIKYEQKAFVSHPHCQQLLTSIWYEGIPYRQRSGTWANFFLYAF
LLFLWPIFCLMYILMPKSRLGRLVRSPFMKFFYYSVSFATFLGLLTWATFEDYRYEKGERGGMTRASDRGPP
ATWVESLVFTWVIGMLWSEIKQLWEEGFKRYMRQWWNWLDFLMICLYLCTISIRLSAYYIFTYREDPYRYTV
RTYWTSEEPMLVAEALFAVGNVFSFARIIYLFQTNPYLGPLQISLGCMLVDVAKFCFIFVLIISSFSIGLAQ
LYWYYDPNTDVCLPGATCKHSSNVFSSIADSYLTLLWSLFSITKPEDTDVVENHKITQWVGQGMFIMYHCTS
IIVLLNMLIAMMSHSFQIINDHADLEWKFHRTKLWMAHFDEGSSLPPPFNIIVTPKSLIYVMNCLFNTVRWL
LGKYTYQKNRNRATIRRPGYSRKRNEMEKSGGHDDDSLKPLTYADIITRLVARFIHQTKKDMKMDGVNEDDL
HEIKQDISSLRYELRDDRRREIVRSSSHIDAVKRDIMRTMSTTSRRPYGGSMRLPKTRPSVAEESEEDDKSD
ETSSTDEEADETRSRKSSVLYIPPVNSTLPGIISEEAPVKKSTKRRASEADSKLPDRPLSDTYTSSFTPKLL
PVFAQPPHSALRKTDTSMSFPINGTALDTSIVKPPRGVLRASQENLPAVELIETLKKEMNEKLDRLISGISE
NVKSPSPASHSHVGFNVEK
>Cele_TRP-2a/1-816
MTSSEASEFRMIEDDDDVSNNVTWTESDNSRLREKQFLLSCERGDIGSVRKLLAGISTETFNINCLDPLGRN
ALLIAIENENIEMIELLLDHNIETGDAILYAIGEENVEAVEIIVEHLEKMDKFDSERQGVEITEHSAFTPDI
TPIVLAAHKDNYECIKLFLDKKGTVPHPHDVRCSCPECYVAREEDSLRLSRSRINAYRALTSPSLICLSARD
PILYAFELSWELKRLSFIENEFRTDYEELSQKCQKFCVHMLDQVRGSKELEVVLNHTTNAWHDVTSANYGNP
EKLARLKLAIQLSQKRFVAHPNCQQLLLDIWYEGVESVRCTNFIYKLIFYILGMLSFPLFSLVYLLAPHSSM
GQFAKKPFIKFLSHSGSYIFFLILLIMASQRMNVIDNILRTDDVDRKETRGPPPTIIECAIFLWVLGLIWVE
IKQLWECGLYNYCRNLWNILDFITNSLYLCTTALRVVAYVQVEQEALRANSVHIARHLPRRDWDAWDPTLLS
ECFFATANIFSSLKLVHIFTVSPHLGPLKISLGRMVIDIVKFFMVYALVLFAFACGLNQLLWYYASMRQNEC
NLYEQYKNEKSLSYKYEHLKESCDDKYKSCSSIYHTAETLFWALFGLVDLTHFRLKEDHFLSEWTGKTIFGS
YCCCSIIVLLNMLIAMMSNSYQYISDQADIEWKFARSRLFLEYFDDTATLPPPFNIVPSPKSIYYCLHYLTK
KLCNCTKLQQPSKQKSMRNQKILRSVNDRENNYRKTIIHAEQLQVELEQSESESFTSFKIQINRYYTSRCYP
VTCVEQKIAASKTSPYEFRHLQSQ
>Cele_TRP-3/1-854
MVGKEKKESTRLKLSAIKEYLGKYRGVDADNNEGYDGHQKWHENDQVVLQAMAYFYKAVKSKLYSEVRSFLG
ILLPHGPDDGRLSSLQSLLMDTSSEESLKEALLLSIAVGSRPLVEFVLVLFVDAPYLERSGSANSPHFPPHM
TPLMLACILNNFSIVQCLITRGHCIQIPHFITCECKTCKRETVTTHSSTRLVDVMRALSSEAYLWLATDDVF
AATCAVARDLQQLASDDQLEYVETYRDLEMNVQRFLCRISDQAWRVDEFNMMVANRNYCPERMTEISSPRLQ
MAMDSQMRQFTCSTNSQTTIKSVFRSDWYNYGIKPKRDAWRFLRACILMPFLVMLHAFMPTKGTTMCVPLAR
FIAHITMYLVFLIAAILRPTIGFYFAWTDSIEVTVQALEIFMYAYVMGLALEKGILFYRVGRDGFFAFWWRW
FDAALIFIFLFSLIFFTGKWGKREAFDPSSVDRMHWPSFEFSLLHEICLAIACVLSILKCFYYAQMMKSIGG
SVISVGKCVGKTYTYILIMVAIIVSFSVGLNIIVDPYLNRSTMKIGDQDYTKTTDSYETIGTSSKNLFWSIF
GYLGPSTFTTVVGNTGPNMDPVKHTLNSSTFEILAAVYHGILIITVLNLMTSILVKGADEVLDNEEMEFKFT
RAAIYSEFLSWEMAAPPPLNLILVVAHFVHRNLLKRYYASPAWGEKPANDDVEDQAADEQYMQLLMVVFARF
VASKECKYKSIWRSEFHREEKQPPRVTFLTTGAHSFLMDNTFEGFKMRSSRTMEAEGYKEYTTVQYYVPKSK
TPGPAAAADAGTKVAPKDDKPQNNPVLARTGIDSPVPSSKQVMSSELSASIPRARDVTFLGV
>Cele_TRP-4/1-1924
MDSPRGGILGRALREASQSTRQENDVDMDQVPVRQMNRDYGGSRRTQMNPHTSQPGPSHVSIVNVPERGGPT
SSTSTTHETEHTAHRTESGRFIRRRRQSREVTTTTTRPYDPAPPTQTRTSSGSTVNGWGENRPKSADEEIKR
RRRSGGGILSRGLREMNKMVEELEQASEEPSTRKGILGTALKDMEGTTYQKIYRKREETPKRSRSFDDQEMS
NRVGMIEHLLRDKDPLELQQLGLTDLLTTDTIPTDRPPLRRSSTHLQIGKNSRIIFVPKQPSRDSVTPPDRL
LGKPLFRESLTSHASSHEEMSSEDLAMADPQTKILYFAKRDEWANVESEIETIKRSDFSMADNHGFTAFLLA
VKAGKDQIVDKMIRKGARVDYSTKDGRNATHIAAMYSGVETLELILKRYSELLRKGAGPKKQLAIHVACERK
SKKAFPIVKRILEDTDQRMAEDGDGSLPIHLAFKFGNVNIVELLLSGPSDEQTRKADGNGDTLLHLAARSGN
IEAVRTAIAAGCDNANVQNRVGRTPLHEVAEVGDQNMLKIMFKLRADANIHDKEDKTPVHVAAERGDTSMVE
SLIDKFGGSIRARTRDGSTLLHIAACSGHTSTALAFLKRGVPLFMPNKKGALGLHSAAAAGFNDVVKMLIAR
GTNVDVRTRDNYTALHVAVQSGKASVVETLLGSGADIHVKGGELGQTALHIAASLNGAESRDCAMMLLKSGG
QPDVAQMDGETCLHIAARSGNKDIMRLLLDENADSKISSKIGETPLQVAAKSCNFEAASMILKHLSEVLTQE
QLKEHVNHRTNDGFTALHYAAEIEQRQLHFPGEDAKLVNLLIDYGGMVEMPSLNANETAMHMAARSGNQAVL
LAMVNKIGAGAVQIVQNKQSKNGWSPLLEACARGHSGVANILLKHHARIDVFDEMGRTALHLAAFNGHLSLV
HLLLQHKAFVNSKSKTGEAPLHLAAQHGHVKVVNVLVQDHGAALEAITLDNQTALHFAAKFGQLAVSQTLLA
LGANPNARDDKGQTPLHLAAENDFPDVVKLFLKMRNNNRSVLTAIDHNGFTCAHIAAMKGSLAVVRELMMID
KPMVIQAKTKTLEATTLHMAAAGGHANIVKILLENGANAEDENSHGMTALHLGAKNGFISILEAFDKILWKR
CSRKTGLNALHIAAFYGNSDFVNEMLKHVQATVRSEPPIYNHHVNKEFSTEYGFTPLHLAAQSGHDSLVRML
LNQGVQVDATSTTMNVIPLHLAAQQGHIAVVGMLLSRSTQQQHAKDWRGRTPLHLAAQNGHYEMVSLLIAQG
SNINVMDQNGWTGLHFATRAGHLSVVKLFIDSSADPLAETKEGKVPLCFAAAHNHIECLRFLLKQKHDTHQL
MEDRKFIFDLMVCGKTNDNEPLQEFILQSPAPIETAVKLSALYRDMSEKEKERAKDLLNVAVFSENMAVELL
GITATEYNAALLLKAKDNRGRPLLDVLIENEQKEVVSYASVQRYLTEVWTARVDWSFGKFVAFSLFVLICPP
AWFYFSLPLDSRIGRAPIIKFVCHIVSHVYFTILLTIVVLNITHKMYEVTSVVPNPVEWLLLLWLSGNLVSE
LSTVGGGSGLGIVKVLILVLSAMAIAVHVLAFLLPAVFLTHLDNDEKLHFARTMLYLKNQLFAFALLFAFVE
YLDFLTVHHLFGPWAIIIRDLMYDLARFLVILMLFVAGFTLHVTSIFQPAYQPVDEDSAELMRLASPSQTLE
MLFFSLFGLVEPDSMPPLHLVPDFAKIILKLLFGIYMMVTLIVLINLLIAMMSDTYQRIQAQSDKEWKFGRA
ILIRQMNKKSATPSPINMLTKLIIVLRVAWRNRLRCMTRKAQDDLRFEENIDAFSMGGGQQGRQSPTNEGRE
GQQELGNSADWNIETVIDWRKIVSMYYQANGKLTDGRTKEDVDLAMAVPTSF
>Cele_TRPA-1a/1-1211
MSKKSLGLDVRLELEGLISNDDTIRSEKDGRQASIFRVAELDARTEADNLRSIIHQSAREGNVNALQEALLK
APLAVNAQDGDFMTPLHYAARYGNYDAVKLLLSKNALPNTKNREGDTPLHIASKYIYGYSDICSIIDEDQAD
SARKYNTATKKIINALVSENAEIDPVNKYQLTPLHYAAMKSNFSALHALIKLKADVDAEDDNKMTPLLLACV
HGSQEIIQELIKANSNVTKRDQRLNTVFHIVALRGEPEYLEMMMDHDPVEAIKALNLFNNEKKTPLRMAVEG
NHPETLKKILQMEKKNSCKWMDREKELIHFAAEKGFLEVLKALVEAGGNKNELNEVKAVPLHVAAQMNQLEV
VSYLIEEEKDNIDVVDEQGLTPLMMAVTHDSKKCVEYLIAKKANLTITDKDERTPVFIGAKFNALSSVEYIL
DHLRKKNKETERSALKSPTRNTLRIVSEDVRRTMVNMVDRDQNTPMHIVASNGYLEMMQLLQKHGASITQVN
EDEETALHRAAIGGQTGAVRQLLEWDIRLLLMKDEMGNSALHLAARSGHDATTKVLLDNGADKEAKNSYQKT
PLQVAVDSGKLETCQRLVAKGAQIESSSDTKTVLHTAAFYGNESIVRYFIAEGVTIDRRDEEGKTAFDIACE
NDHKDVARAFLETDQWKNLMIPCDVIPLDKHRNPVNMKRRTPFRTLLTKFPELASFVMDNCIEKSKEETDST
QSVAYNFEFLDDTYMMRCVSDDGTGEQLIGCKSAYDEDFKLEKDAQSYASNYDRVYKYHPLKLMADAEKLHL
LNHPLSKALLKYKWNRLGRPMYYFALFMYLVFIVSLTQYVRHTKAPYNVWNEESYYDSEYFDENETCPQINT
TKPDVVWKIIIQTLAVCQILVECFQLFQRKFAYLVNWENWIDCFIYSTALITVYDFSECSATSGVRQNWQWI
LAALCIFFGWINLLFMIRKMPRFGIFVVMFVDIVKTFFRFFPVFVLFIIAFSSSFYVILQNRPEFSTIFMSP
LKTTVMMIGEFEFTGIFHGDETTHAEKMFGPAHTAVACALFFFFCIIMTILLMNLLVGLAVDDIKGVQEKAE
LKRLAMQVDLVLQIEASLHFFIQRTKKYATCRYATFPYGKLHKTGFAGWWSNFRRRFGLSVSTDPEIDEMYE
REAEFTSEMTQKLQNQAAKLKNIQENIDVMYEKQVRLEAIIAKLATGLNINIELEEKDN
>Cele_TRPA-2/1-481
MEAERVPLQELGHRNEKINDEISIDFCNERSRIRRNKAEDSTTFIFNYENGSGETLNWKELRKLKSGKKWGV
IRHPYILNYVNQKLIDCAFFYSLHILAFLVFFLLLAWHVFSRNLFKDFLITIFTGIFFMFLVLKGTIKARIT
KSVSTWFIVAFCFNIFTYMATLAYVWLPTVFGYDDYHLEVKKIVTWFLPIIAIISAWANLLYIMRKSPFGIY
IFMMTRILRSFAHIATIWIPTLIAFSFAFLLIMRDTGVKPWPLIDQQTENMTMVQTMLVILQAVTKTSTMMI
GEVDANDILDTNQWIPSILVLVFEIITVILLMNLMVSLAVGDVTYLNNTAQDKLLKIKVNFVIEALQISEQF
QNEMFRLHTKKTPNVLVINSDGTYISEFDVFPHSASVAISDEAFKISFMETGMRLRIKTSKGRVKTATVSKC
DIECIESTESGIPVIDSTPDSRIYEDTSSCWNGYAKWLIGLDWAGYLDI
>DmIav/1-1123
MKFLLKKCLRKKAPEMKPGAILDAVISQSSATACKCLLYKLADYKRGGDLIDAINSGGLIAVEQLIREQFGV
FMYNDGKGQVINRAEFLRWKYRDHTEVTIPIEASLSIHDPLGKWEDHKACWQMQYRGALGESLLHVLIICDS
KVHTKLARVLLRVFPNLALDVMEGEEYLGASALHLSIAYSNNELVADLIEAGADIHQRAIGSFFLPRDQQRA
NPAKSTDYEGLAYMGEYPLAWAACCANESVYNLLVDCGSDPDAQDSFGNMILHMVVVCDKLDMFGYALRHPK
TPAKNGIVNQTGLTPLTLACKLGRAEVFREMLELSAREFWRYSNITCSGYPLNALDTLLPDGRTNWNSALFI
ILNGTKPEHLDMLDGGIIQRLLEEKWKTFAQNQFLKRLLILSTHLLCLSVSVYLRPAHDGEAEDEDSEGSDA
SAAALLDIQSDEGDSGGGDYNAQTVARYCAEFATLVGVLSYVIFQQGDEIKNQGLSAFLKQLSHAPAKAIFL
FSNLLILACIPFRLIGDTDTEEAILIFAVPGSWFLLMFFAGAIRLTGPFVTMIYSMITGDMFTFGIIYCIVL
CGFSQAFYFLYKGHPQVQSTMFNTYTSTWMALFQTTLGDYNYPDLNQTTYPNLSKTVFVIFMIFVPILLLNM
LIAMMGNTYVTVIEQSEKEWMKQWAKIVVTLERAVPQADAKGYLEAYSIPLGPSDDSGFEVRGVMVIKSKSK
TRAKQRKGAVSNWKRVGRVTLTALKKRGMTGEEMRRLMWGRASISSPVKVTKQKLKDPYNLHTDSDFTNAMD
MLTFASNPASSNGVTLRSVTAPPPAPPAPDPFRELIMMSDQRPETHDPHYFAGLQQLANKAFDLVEQTMKTQ
PQAPVAKKVDPLPVASVAKASPAAPATQATATAAAASDLMAMPLPISNLSNLFQDPKDIVDPKKLEEFMAML
AEVETEESDSGGPILGKLSLAKRTHNALSKAEIRRDQQGFEGHSHGQFQPMSSVWAPPGLDVDTGFHFDEAV
AEEVLTIEQEAEVETEDGNGGQDSEDIPTAEEVHATMKQFHLRKCQPAQDEAARRAKSARVRRRNKVSPEQS
DDPDERSQRGRSAYTRRTQSPPDPLEPWSTRELQDINKILARK
>DmNan/1-833
MGNTESNVTSGVKKQAGVSTQALYKFVNLKGGGLLVDMMKRACQTKQFAEIDHAIKTKVEPFLYNKGAGRYF
PISKLVLLRNRDRPRTRQLPEIRALENPDDDFNIHDYCPEVSEAEYISNPTAYRFVCWDLNMRGAVGETILH
LCLLNASSLHADLAKRLLKFYPKLILDIYMSDEYYGESVLHIAIVNEDPAMVKYLLDANADVQERCCGAFMS
AEDTKFSRTDSPDHEYVALCPMTNYDGYVYWGEYPLSFAACLSQEECFRLVLARGADPDFQDTNGNTVLHML
VIYEKIEMFDVGYEVGTNIHIKNIQNLTPLTLAAKLGRVEMFFHVMSIEREIYWQLGSITCAAYPLLMIDTI
NEETGNINKDSVLNFVVFGDKLEHLELLDGVVIDLLKTKWDTFCKSRFYKQFYMFALYFLISLFSFILRPGP
DAKDEDEDGANSTTAKSDLYRQNGSDSYHLHSKRATMTTEYKTFWLNFTEYYDPSEVEVLPAWWESYAQCPL
MNLESDLAKLRIMAELLNFVGAILYLLVALREARFLGLKMFIENLMTAPSRVMFLFSCALMMTIPWLRVSCL
TEIDDHVTVVIMLTTAPYFLFFCRGFKTVGPFVVMIYRMVMGDLLRFVSIYLVFVMGFSQAFYIIFLTFDNP
SSPEDQDAESNPMPSPMESIVAMFLMSLTNFGDYYGAMVSTQHEYEAKILFFLFMVIVSVLLVNMLIAMMGN
TYQKIAEIRNEWQRQWARIVLVVERSVPPAERLKNFMQYSQSMSDGRRALVLRLNMTEEKEEMKEVQEMKRI
HQRFAKKRQMEREARALRRQQEYEKFFGTAPKSECSDNNNF
>DmNompC/1-1619
MSQPRGGRGGGRGGGVGRKTPSSLTGPPDESATPSERATPASKADSDPKDDSSSNGDKKDMDLFPAPKPPSA
GASIRDTANKVLGLAMKSEWTPIEAELKKLEKYVANVGEDGNHIPLAGVHDMNTGMTPLMYATKDNKTAIMD
RMIELGADVGARNNDNYNVLHIAAMYSREDVVKLLLTKRGVDPFSTGGSRSQTAVHLVSSRQTGTATNILRA
LLAAAGKDIRLKADGRGKIPLLLAVESGNQSMCRELLAAQTAEQLKATTANGDTALHLAARRRDVDMVRILV
DYGTNVDTQNGEGQTPLHIAAAEGDEALLKYFYGVRASASIADNQDRTPMHLAAENGHAHVIEILADKFKAS
IFERTKDGSTLMHIASLNGHAECATMLFKKGVYLHMPNKDGARSIHTAAAYGHTGIINTLLQKGEKVDVTTN
DNYTALHIAVESAKPAVVETLLGFGADVHVRGGKLRETPLHIAARVKDGDRCALMLLKSGASPNLTTDDCLT
PVHVAARHGNLATLMQLLEDEGDPLYKSNTGETPLHMACRACHPDIVRHLIETVKEKHGPDKATTYINSVNE
DGATALHYTCQITKEEVKIPESDKQIVRMLLENGADVTLQTKTALETAFHYCAVAGNNDVLMEMISHMNPTD
IQKAMNRQSSVGWTPLLIACHRGHMELVNNLLANHARVDVFDTEGRSALHLAAERGYLHVCDALLTNKAFIN
SKSRVGRTALHLAAMNGFTHLVKFLIKDHNAVIDILTLRKQTPLHLAAASGQMEVCQLLLELGANIDATDDL
GQKPIHVAAQNNYSEVAKLFLQQHPSLVNATSKDGNTCAHIAAMQGSVKVIEELMKFDRSGVISARNKLTDA
TPLQLAAEGGHADVVKALVRAGASCTEENKAGFTAVHLAAQNGHGQVLDVLKSTNSLRINSKKLGLTPLHVA
AYYGQADTVRELLTSVPATVKSETPTGQSLFGDLGTESGMTPLHLAAFSGNENVVRLLLNSAGVQVDAATIE
NGYNPLHLACFGGHMSVVGLLLSRSAELLQSQDRNGRTGLHIAAMHGHIQMVEILLGQGAEINATDRNGWTP
LHCAAKAGHLEVVKLLCEAGASPKSETNYGCAAIWFAASEGHNEVLRYLMNKEHDTYGLMEDKRFVYNLMVV
SKNHNNKPIQEFVLVSPAPVDTAAKLSNIYIVLSTKEKERAKDLVAAGKQCEAMATELLALAAGSDSAGKIL
QATDKRNVEFLDVLIENEQKEVIAHTVVQRYLQELWHGSLTWASWKILLLLVAFIVCPPVWIGFTFPMGHKF
NKVPIIKFMSYLTSHIYLMIHLSIVGITPIYPVLRLSLVPYWYEVGLLIWLSGLLLFELTNPSDKSGLGSIK
VLVLLLGMAGVGVHVSAFLFVSKEYWPTLVYCRNQCFALAFLLACVQILDFLSFHHLFGPWAIIIGDLLKDL
ARFLAVLAIFVFGFSMHIVALNQSFANFSPEDLRSFEKKNRNRGYFSDVRMHPINSFELLFFAVFGQTTTEQ
TQVDKIKNVATPTQPYWVEYLFKIVFGIYMLVSVVVLINLLIAMMSDTYQRIQVVLLNALLSNSTLFINSYF
NHKYINFILHCVLIILYFSIRSKFTYEDDLYFLDI
>DmPain/1-913
MDFNNCGFIDPQAQLAGALAKQDIRQFVAALDSGALADLQDDRHTSIYEKALSTPGCRDFIEACIDHGSQVN
YINKKLDKAAISYAADSRDPGNLAALLKYRPGNKVQVDRKYGQLTPLNSLAKNLTDENAPDVYSCMQLLLDY
GASPNIVDQGEFTPLHHVLRKSKVKAGKKELIQLFLDHPELDIDSYRNGEVRRLLQAQFPELKLPEERHTGP
EIDIQTLQRTLRDGDETLFEQQFAEYLQNLKGGADNQLNAHQEEYFGLLQESIKRGRQRAFDVILSTGMDIN
SRPGRANEANLVETAVIYGNWQALERLLKEPNLRLTPDSKLLNAVIGRLDEPPYDGSSHQRCFELLINSDRV
DINEADSGRLVPLFFAVKYRNTSAMQKLLKNGAYIGSKSAFGTLPIKDMPPEVLEEHFDSCITTNGERPGDQ
NFEIIIDYKNLMRQERDSGLNQLQDEMAPIAFIAESKEMRHLLQHPLISSFLFLKWHRLSVIFYLNFLIYSL
FTASIITYTLLKFHESDQRALTAFFGLLSWLGISYLILRECIQWIMSPVRYFWSITNIMEVALITLSIFTCM
ESSFDKETQRVLAVFTILLVSMEFCLLVGSLPVLSISTHMLMLREVSNSFLKSFTLYSIFVLTFSLCFYILF
GKSVEEDQSKSATPCPPLGKKEGKDEEQGFNTFTKPIEAVIKTIVMLTGEFDAGSIQFTSIYTYLIFLLFVI
FMTIVLFNLLNGLAVSDTQVIKAQAELNGAICRTNVLSRYEQVLTGHGRAGFLLGNHLFRSICQRLMNIYPN
YLSLRQISVLPNDGNKVLIPMSDPFEMRTLKKASFQQLPLSAAVPQKKLLDPPLRLLPCCCSLLTGKCSQMS
GRVVKRALEVIDQKNAAEQRRKQEQINDSRLKLIEYKLEQLIQLVQDRK
>DmPkd2/1-924
MAQQGQSGRSPSGPPGPPPPRPPKTPPGASPRGTPTADSTPGDVTPARGPPPPPATKRVSIGVGSTRSAPPP
ATDPTGPPPTAGKPVRDTGPSTSPRPSLRDPGQSTSDKPSTSDKPSTSDKPSTSARTTVREPGPSSSPSRPV
STRESGRITFQEAAPSTSAKVVKLAASEPRPAKPPEKEGFSLFKRKKKSVGSSTPPSPSRGHRAPSIIAASA
LQNRAKTNRILYTTDEEVREALVEFSVFIIFLILTSLVVLSVRHTYMFYFNDTMKKLFTNREMVVAPSVTVG
FEKLITVPDWWDYLKYNFLVTLHGDLTFMDDAQANLTSMPPEGSEQGSEQGSEQGSEQSPEEVVGEAPEEAP
EMDRLQEDFKYNGNPYIDLRGHRRAKRQSGVDGNSEDGSEDVSGNYLKDDSDSIQANMSFHHLEGRVFLYEN
LLLGPPRLRQIRVRKESCYVNDAFIRYFNTCYAAYSSGAEDRKPMHKGSPFRTMHDLDSTPIWTVLAFYRTG
GYTVNLDYDKDRNVKIINDLKDIHWLDRGSRLCLVEFNLFNENTDIFQSIKLIAEIPPTGGVIPQAHLQTVK
MYSFFTDRSMLMTVIYIFWYIMVIYHTIYEITEIRKSGIKIYFCSMLNILDCAILLGCYLALVYNIWHSFKV
MSLTARAHSDVTYQSLDVLCFWNIIYVDMMAILAFLVWIKIFKFISFNKTLVQFTTTLKRCSKDLAGFSLMF
GIVFLAYAQLGLLLFGTKHPDFRNFITSILTMIRMILGDFQYNLIEQANRVLGPIYFLTYILLVFFILLNMF
LAIIMETYNTVKGEITQGRSHLGSYIYRKLSGMLYWITHCGRKRRHHPQASETEDKDAEHDVGAAHDETHEI
RKNMTPAEQQYFKDIPQGENQDMVRLNNRVGLLEEILEKLINNMDDILKRVEKDYHNKKK
>DmPyr/1-956
MENVRFSIIENDLKWNSESDPTADVDLLLDKRSISSEANSAGVFSDEAHEIFARQQQNQILWDLDEVKETLT
ESPGGKHVVDMVQSGCFLELMTDSADCNLALICCSVFGSVENTLFLLKHYNADPNVADSRGRTPLHFACCRA
NAPIAKVLLDFGADPNRWDARKEVTSLHCAASSKSVECILLLLRRKASINIGIEKRSALHYAIDVNAVDCVE
ILLKYGADPNTPQVYTETPLHTASAAGFAKCVQLLLSHNADVRSQFGEGKVTALHLAAENDYVECARLLLEH
RAEVDCRNASHQTPLHLACLSQSIGTVDLLISYGANVNAVYRDGRTALHAAIVKQSRSLDCCNALLKAGADV
NKADNYGYTPLHIAALNEFSSCVYTFIEHGADITARTDGRVSALSFIVRRTPEIIPKLMQKLDSSIKANDQE
IGDVDCQIKLDFRLLVPSSSMDRGETELLLSLIEVGQKRILMHPLCETFLFLKWRRIRKFFLMSLAYHTLFV
ILFTFYVIWVYVRCCKKEELCVAPGYVSTIGYLVIILNLILLGKEVFQMAHGLRGYAKYWENWLQWTIGTGV
LLCVTPETVRTDDLTAVPVWQHHVAAIVILLVWLELMMLVGRFPIFGVYVQMFTKVAVNFAKFLLAYICLLV
AFGLSFAVLFNDYPAFENITWSFLKSITMMSGELEFEDIFYGDYAVKFPVTAHIIFLSFVLLVTVILTNLMV
GLAVSDIQGLQVSATLDRLVRQAELVSRLESLFFSRLLRSAPTNLIQLCKRSALLRTSRDKLQFTIRPNDPR
DNQLPEDIKLNVYKLVAERRDRNQSLRRRQFENNYNIFSRSLQRQQQPLHTDFLKPEPATGTTKKTPQNLFH
MHELLRPRSATNVPQQFRQEAEGTVQMKNQANVLSAVLAEVQAIKTQLVDLVAKFERFSENATRKLNYSTDE
LCRLRQQGQSVASSHIRRHR
>DmTRP/1-1275
MGSNTESDAEKALGSRLDYDLMMAEEYILSDVEKNFILSCERGDLPGVKKILEEYQGTDKFNINCTDPMNRS
ALISAIENENFDLMVILLEHNIEVGDALLHAISEEYVEAVEELLQWEETNHKEGQPYSWEAVDRSKSTFTVD
ITPLILAAHRNNYEILKILLDRGATLPMPHDVKCGCDECVTSQTTDSLRHSQSRINAYRALSASSLIALSSR
DPVLTVFQLSWELKRLQAMESEFRAEYTEMRQMVQDFGTSLLDHARTSMELEVMLNFNHEPSHDIWCLGQRQ
TLERLKLAIRYKQKTFVAHPNVQQLLAAIWYDGLPGFRRKQASQQLMDVVKLGCSFPIYSLKYILAPDSEGA
KFMRKPFVKFITHSCSYMFFLMLLGAASLRVVQITFELLAFPWMLTMLEDWRKHERGSLPGPIELAIITYIM
ALIFEELKSLYSDGLFEYIMDLWNIVDYISNMFYVTWILCRATAWVIVHRDLWFRGIDPYFPREHWHPFDPM
LLSEGAFAAGMVFSYLKLVHIFSINPHLGPLQVSLGRMIIDIIKFFFIYTLVLFAFGCGLNQLLWYYAELEK
NKCYHLHPDVADFDDQEKACTIWRRFSNLFETSQSLFWASFGLVDLVSFDLAGIKSFTRFWALLMFGSYSVI
NIIVLLNMLIAMMSNSYQIISERADTEWKFARSQLWMSYFEDGGTIPPPFNLCPNMKMLRKTLGRKRPSRTK
SFMRKSMERAQTLHDKVMKLLVRRYITAEQRRRDDYGITEDDIIEVRQDISSLRFELLEIFTNNSWDVPDIE
KKSQGVARTTKGKVMERRILKDFQIGFVENLKQEMSESESGRDIFSSLAKVIGRKKTQKGDKDWNAIARKNT
FASDPIGSKRSSMQRHSQRSLRRKIIEQANEGLQMNQTQLIEFNPNLGDVTRATRVAYVKFMRKKMAADEVS
LADDEGAPNGEGEKKPLDASGSKKSITSGGTGGGASMLAAAALRASVKNVDEKSGADGKPGTMGKPTDDKKP
GDDKDKQQPPKDSKPSAGGPKPGDQKPTPGAGAPKPQAAGTISKPGESQKKDAPAPPTKPGDTKPAAPKPGE
SAKPEAAAKKEESSKTEASKPAATNGAAKSAAPSAPSDAKPDSKLKPGAAGAPEATKATNGASKPDEKKSGP
EEPKKAAGDSKPGDDAKDKDKKPGDDKDKKPGDDKDKKPADNNDKKPADDKDKKPGDDKDKKPGDDKDKKPS
DDKDKKPADDKDKKPAAAPLKPAIKVGQSSAAAGGERGKSTVTGRMISGWL
>DmTRPA1/1-1274
MTSGDKETPKREDFASALRFLMGGCAREPEMTAMAPLNLPKKWARILRMSSTPKIPIVDYLEAAESGNLDDF
KRLFMADNSRIALKDAKGRTAAHQAAARNRVNILRYIRDQNGDFNAKDNAGNTPLHIAVESDAYDALDYLLS
IPVDTGVLNEKKQAPVHLATELNKVKSLRVMGQYRNVIDIQQGGEHGRTALHLAAIYDHEECARILITEFDA
CPRKPCNNGYYPIHEAAKNASSKTMEVFFQASYPFHFPIRTCPSCMLQLRWGEQRGCTREEMISFYDSEGNV
PLHSAVHGGDIKAVELCLKSGAKISTQQHDLSTPVHLACAQGAIDIVKLMFEMQPMEKRLCLSCTDVQKMTP
LHCASMFDHPDIVSYLVAEGADINALDKEHRSPLLLAASRSGWKTVHLLIRLGACISVKDAAARNVLHFVIM
NGGRLTDFAEQVANCQTQAQLKLLLNEKDSMGCSPLHYASRDGHIRSLENLIRLGACINLKNNNNESPLHFA
ARYGRYNTVRQLLDSEKGSFIINESDGAGMTPLHISSQQGHTRVVQLLLNRGALLHRDHTGRNPLQLAAMSG
YTETIELLHSVHSHLLDQVDKDGNTALHLATMENKPHAISVLMSMGCKLVYNVLDMSAIDYAIYYKYPEAAL
AMVTHEERANEVMALRSDKHPCVTLALIASMPKVFEAVQDKCITKANCKKDSKSFYIKYSFAFLQCPFMFAK
IDEKTGESITTASPIPLPALNIKYSFWPYQKTPEQIEAKRKEFNDPKWRPAPLAVVNTMVTHGRVELLAHPL
SQKYLQMKWNSYGKYFHLANLLIYSIFLVFVTIYSSLMMNNIELKAGDNKTMSQYCNMGWEQLTMNLSQNPS
VASQIRLDSCEERINRTTAILFCAVVIVVYILLNSMRELIQIYQQKLHYILETVNLISWVLYISALVMVTPA
FQPDGGINTIHYSAASIAVFLSWFRLLLFLQRFDQVGIYVVMFLEILQTLIKVLMVFSILIIAFGLAFYILL
SKIIDPQPNHLSFSNIPMSLLRTFSMMLGELDFVGTYVNTYYRDQLKVPMTSFLILSVFMILMPILLMNLLI
GLAVGDIESVRRNAQLKRLAMQVVLHTELERKLPHVWLQRVDKMELIEYPNETKCKLGFCDFILRKWFSNPF
TEDCKLSGKRSGTRSIQYTFNFYAASMDVISFDNNDDYINAELERQRRKLRDISRMLEQQHHLVRLIVQKME
IKTEADDVDEGISPNELRSVVGLRSAGGNRWNSPRVRNKLRAALSFNKSM
>DmTRPL/1-1124
MGRKKKLPTGVSSGVSHASSAPKSVGGCCVPLGLPQPLLLEEKKFLLAVERGDMPNVRRILQKALRHQHINI
NCMDPLGRRALTLAIDNENLEMVELLVVMGVETKDALLHAINAEFVEAVELLLEHEELIYKEGEPYSWQKVD
INTAMFAPDITPLMLAAHKNNFEILRILLDRGAAVPVPHDIRCGCEECVRLTAEDSLRHSLSRVNIYRALCS
PSLICLTSNDPIITAFQLSWELRNLALTEQECKSEYMDLRRQCQKFAVDLLDQTRTSNELAIILNYDPQMSS
YEPGDRMSLTRLVQAISYKQKKFVAHSNIQQLLSSIWYDGLPGFRRKSIVDKVICIAQVAVLFPLYCLIYMC
APNCRTGQLMRKPFMKFLIHASSYLFFLFILILVSQRADDDFVRIFGTTRMKKELAEQELRQRGQTPSKLEL
IVVMYVIGFVWEEVQEIFAVGMKSYLRNMWNFIDFLRNSLYVSVMCLRAFAYIQQATEIARDPQMAYIPREK
WHDFDPQLIAEGLFAAANVFSALKLVHLFSINPHLGPLQISLGRMVIDIVKFFFIYTLVLFAFACGLNQLLW
YFAALEKSKCYVLPGGEADWGSHGDSCMKWRRFGNLFESSQSLFWASFGMVGLDDFELSGIKSYTRFWGLLM
FGSYSVINVIVLLNLLIAMMSNSYAMIDEHSDTEWKFARTKLWMSYFEDSATLPPPFNVLPSVKWVIRIFRK
SSKTIDRQRSKKRKEQEQFSEYDNIMRSLVWRYVAAMHRKFENNPVSEDDINEVKSEINTMRYEMLEIFENS
GMDVSSANKKERQPRPRRIKVWERRLMKGFQVAPVQNGCELDAFGNVNGQGEMQEIKVESIPSKPAKETAKE
RFQRVARTVLLQSTTHKWNVVLRAAKDSQIGRCTKNERKSLQNLGRAIEEAKRLIMLNPGCPSGRESPIRIE
FEDEKTSTLLELLNQISAEISDSEKPKIRPIWRPPLKTVPARAMAANNTRSLTAPELKISRKSSPAPTPTPT
PGVSHTALSQFRNRELPLCPSKLIANSAPSAPTAPPKKSAPTAPTPTYKPTTHAPFSVEGGNRENTRASDGV
RSDNSNFDIHVVDLDEKGGHLGRDNVSDISSIASTSPQRPKHRN
>DmTRPM/1-1131
MYFETNWVFHQPRSWIETNFQKRECIKFIPCPKDDTKCCCGQAQITHQTIPGIESGSPGDLWLPTKHTRPQP
TDAYGTIEFQGGAHPTKAQYVRLSFDTRPELLVQLFTKEWNLELPKLLITVQGGKANFDLQAKLKKEIRKGL
LKAAKTTGAWIFTGGTNTGVTKQVGDALLLEGQQRTGRVVSIGIAPWGIVERNHELLGHNREVPCHSISSPR
SKLAVLNNRHAYFLLVDNGTQAKYGAELILRRKLEKFISNLKLHPFTHSSTPVVCLVIEGGTNTIRAVLEYV
TDSPPVPVVVCDGSGRAADLLAFVHKYASDGEEQPVLESMRDYLIGTIQKTFEVGLDQSEKLYQELLQCTRN
KNLITVFRIQEKPEGEAQELDQTILTALFKSQHLSPPEQLSLALTWNRVDIARSEIFVYGQEWPNGALDEAM
MQALEHDRIDFVKLLLENGVSMKKFLTIPRLEELYNTKHGPANTLGYILRDVRPHIPKGYIYTLHDIGLVIN
KLMGGAYRSYYTRRKFRPIYAKVMNSYANACRKSSTYQYQRYAGANSLSLVTGLLPFTSEMALFEFPFNELL
IWAVLTKRQQMALLMWTHGEEALAKSLVSCKLYKAMAHEAAEDDLDTEIYEELRSYAKEFESKGNKLLDFSY
RQDAEKAQRLLTCELHSWSNQSCLSLAVAANHRALLAHPCSQVILADLWMGGLRTRKNTNFKVILGLAMPFY
IRQLDFKSKEELQQMPQTEEEHLENQNLDNDDSDRSQPDAEALLADTYSVRDTKVHENGKVSLTDSDTAQFR
EFFNLSEYNEVKQHQPLRLKKKFYEFYTAPITKFWADSIAYMFFLIMFSFTVLVKMEQMPRWQEWYSIAYIT
TLGFEKVREIISSEPVAITHKFSVWAWNMWNPCDGAAIILFVIGLAFRFRENTMDIGRVIYCVDSIYWYLRI
LNILGVNKYLGPLVTMMGKMVKNMIYFVVLLAVVLMSFGVSRQAILYPNKQPTWSLIKEVTFQPYFMLYGEV
FAGDIDPPCGEDPSQPGCVTGHWVTPITMSMYLLIANILLINLLIAVFNNIFNEVNSVSHQVWMFQRFTVVM
EYQQKPVLPPPFIALCHFYSLLKYCVRKAKGEPGMSKFSFVPCESIVSDAL
>DmTRPML/1-652
MQSYGPGAQTAPAVKRRTDSYEAAQQQQQSPESDEEYVNTRILRRQVQLQSTPVAPVVPMPISAGSGTAPPS
VDGREEQPEFPGSSAASYQEERMRRKLQFFFMNPIEKWQAKRKFPYKFVVQIVKIFLVTMQLCLFAHSRYNH
INYTGDNRFAFSHLFLRGWDSSREVESYPPAVGPFALYLKSEFFDTVQYAVNGYANVSRSIGPYDYPTPNNT
MPPLKLCLQNYREGTIFGFNESYIFDPHIDEVCERLPPNVTTIGVENYLRQRDVEVNFASLVSAQLTFKIKT
VNFKANGGPLSAPDCFRFDISITFNNRDHDGQMLLSLDAEATRLKCHGATDFISDANFDSMLRSVLNIFVLL
TCALSFALCTRALWRAYLLRCTTVNFFRSQFGKELSFDGRLEFVNFWYIMIIFNDVLLIIGSALKEQIEGRY
LVVDQWDTCSLFLGIGNLLVWFGVLRYLGFFKTYNVVILTLKKAAPKILRFLIAALLIYAGFVFCGWLILGP
YHMKFRSLATTSECLFALINGDDMFATFATLSSKATWLWWFCQIYLYSFISLYIYVVLSLFIAVIMDAYDTI
KAYYKDGFPTTDLKAFVGTRTAEDISSGVFMTDLDDFDQTSFLDVVKSICCCGRCGRHQEPAQPNSGYTSLS
SIMK
>DmTRPgamma/1-1128
MMEEENTIRPHQEIRQLTLEEKKFLLAVERGDMAGTRRMLQKAQDTEYINVNCVDPLGRTALLMAIDNENLE
MVELLINYNVDTKDALLHSISEEFVEAVEVLLDHENVTFHSEGNHSWESASEDTSTFTPDITPLILAAHRDN
YEIIKILLDRGAVLPMPHDVRCGCDECVQSRQEDSLRHSRSRINAYRALAGPSLIALSSKDPILTAFELSWE
LRRLSLLEHEFKNEYQELRKQCQDFATALLDHTRTSHELEILLNHDPTGPVYEHGERMHLNRLKLAIKLRQK
KFVAHSNVQQLLASIWYEGLPGFRRKNMALQAVDIIRIGIMFPIFSLAYILAPYSSIGQTMRKPFIKFICHS
ASYFTFLFLLMLASQRIETFIGGWFFADSSGMLNTMEELPTKRGAKPTFIEWLILAWVSGLIWSEVKQLWDV
GLQEYLNDMWNVIDFVTNSLYVATVALRVVSFFQVQKEMIYNSHATDLPRERWDAWDPMLISEGLFSAANIF
SSLKLVYIFSVNPHLGPLQVSLSRMVMDIMKFFFLYVLVLFAFGSGLNQLLWYYADLEKKRCPEVSPMSALL
NMNGTNDPNACIVWRRFSNLFETTQTLFWAVFGLIDLDSFELDGIKIFTRFWGMLMFGTYSVINIVVLLNLL
IAMMNHSYQLISERADVEWKFARSKLWISYFEEGGTCPPPFNIIPTPKSIWYAIKWMRRVFCSGSSAARREH
LKTIRRKAQQASDRDFKYQQIMRNLVRRYVTVEQRKAESQGVTEDDVNEIKQDISAFRCELVEILKNSGMDT
NVTAGQGGGGGGKKNRQKERRLMKGFNIAPPGSTGSLAPVAEFSTSLDNYDNQHEILSSTLSTLFTPNFMHK
RQQSQAGSGGGGSESPTTPTAPQGTQGAAMTASSQVTKYNKSALKPYNKRIAGHKKRWGTLIEAAKVGNVSK
MLGRSKSEDSVCNSSHTSTPVHGQMRVTYAQNSPQQEYGYHGETSSTTISTPTPTISVVSNSPAAHAGVGSH
FFHTTSGLTAIAALKRKRKKFSSSKNICPVTESVAAANAAEILNNKTLKRVSSYPAAEAGVQHNPAQLVKPR
RHEQTQSQHDSVETNSTFTLSIDPSNTSVNSREPLISTSCVSTTGAIG
>DmWtrw/1-986
MENLGYKEGSTKPRRMTRSISVVTKTEVEQPLTENNANNRFKSIPPNLMVRWRNNTDAMIEAQYPTAGEFEY
MECGPSPPAESAPSMYDSFEEPTSELSVQICNDTLRISLIDQMKSAAGRVKLFEDIEQSNVVAEGIRTHFES
ASKLEKNLCYLWAAYLKRWDLIESLLEAGADLHFCDQNGISALHLSAFSGCLATLGLLVAKGLNVNLQSKCY
TPLHCAAFGNAAEAAKLLINNGADISKDTSKPNCEESLLHCAVRSNALECLQIFIAEGADVNSLKPNGTNAI
HLAADLGNIQCLEALLNAPNADANVRICIREKESTALHLAADEGNVECVDLLLAKGADAKLKNHRGFTPLHL
AARTSSLDCVESLLRNGNADANAEDFDHRTPLHAAVGKSENAYDIMETLIQWGANVNHKDIYGFTALHLAAL
DGLVQCVEMLIFHGADVTTKSKKGTSALNVITRKTPASVAMIRQKLDAAITLHHSQDPVNREVELELDFRQL
LQHCHPREISYLNTFVDEGQKEILEHPLCSSFLYIKWGKIRKYYIGRLIFCFSFVLFLTLYVLTALAHNCYN
GSKNDNTTIPAQELCQKQSILGDMLRNNPFVMEMQWWVLVAITIVEIFRKLYGITGYSSFRHYVTQVENIME
WFVITSVFVISYIYTNKTYTFQNHIGAFAVLLGWTNLMLMIGQLPVFDVYVAMYTRVQGEFAKLFMAYSCML
IGFTISFCVIFPSSSSFANPFMGFITVLVMMIGEQDLSLLINDPEGKDPPFLLEVSAQITFVLFLLFVTIIL
MNLLVGIAVHDIQGLKKTAGLSKLVRQTKLISYIESALFNGYLPTWLRNLLHYTALVSPQAYRVVLCVKPLN
PSEKRLPREILMKAYEVGKMRKHFGHTISSKNSAENYLSYKNKYNNNNGATTGYVLPDSDPDAGQFTTLTTK
IDDNADRIEFLTQEIQELKQALISQQQQASKVIDKLLIVISNQQKQNLRK
>Dpul_Iav/1-757
MGNCKGKANDPFNKQNSSAFDRVTSRTSTDDDCLLYQLADYQKGGDLIRYFTKEGPRATEELLKEQIPLLLY
RKGEGQIVRRSDYLKWKYRNKRHVGVPVNEDVPGWKDHLACWNFDYRGSLGESLLHVLIVCNTSIHCKLAKL
LIVLFPNLALDVVEGNEFRGASALHLAIAYDSLEVIKLLVEAGAVVQQRAVGTFFLPRDQQRARPSRTTDYE
GLAYFGEYPISWAACCNNEAAYNLLIDRGADPNSQDSFGNMVLHMVVVCNKLEMYGYALRHPHIQAKMGIVN
NAGLTPLTLSCHLGRATIFREMLELTAKEFWRYSNITCSAYPLNALDTILPDGRCNMTSALMIILNGTKEEH
LDMLDGGIIQRLLEEKWKTFAQRQFLKRLGILFFHLLVLSIAVYTRPRRDRPLIPDDYDALNAMDITRFCFE
IITCLSCVGYVVIQQISELKNVGLRGFLYQLSNNPAKAIFLASNFLTLACIPCRFYGNRDVEEAILIFALPS
AWFFLMFFAGAIRLTGPFVTMIYSMITGDMLTFAIIYSIMLLAFSQAFFFLHRGHPDKTLFSNFLSTWMGLF
HWTLGDYNYNSLQDTVYPAVTTTVFVIFMIMVPILLLNMLIAMMGNTYALVIQQSEKEWVKQWAKIVIALER
AVNQMNCKEYLVTYSIKVSGGSDGSDGSPPQEEVRGVMVIKSKNKTRARQRKGALNNWKRVGKRTIKELKRR
GITGDQLRRQIWEPKTPSTTSINARYNLNFIIDCMSK
>Dpul_Nan/1-718
MGNASSNVTSGIKKQAEGAASSTCYKLVDLKGGGLLIELMKKASKTKDFTEVDKTIVEMVEPCLYNKGLGKM
VHIAHLVLLRNRGRAKTKLLPCLKEVEDPYKFDIEKYRGGVGETVMHLCMLSATSIHADLAKRLLKFYPKLI
VDIYLDEEYYGENVLHIAIVNEDPAMVKYLLDNGVNYQDRCCGNFMSPEDQKASRYDSLTSEVVLNDAVTNY
DGYVYWGEYPLAFAACLGQEECYRLVLAKGADPNGQDTNGNTVLHMLVIYDKTAMFDMAHELGSLLNIRNRL
GLTPLTLAAKLARRDMFFHILKIQKEVYWQLGNVTCSAYALPQLDTIDGATGGIDKDSVLNLVVFGDSEAHL
ELMDDVVIDLLHAKWNTFIKFRFYRCFLLFALYFVISLICFTVRPSPPVRLREEMTTTQSYTTTDMTWPSSP
FSMGGEIGVLIGVALYLGAAAREARFLGRKMFFENLATAPSRVLFLISCMFVIAMVFLRWFCLRAEEDIVAV
LVMLSTAPYFLFFCRGFKKVGPFVVMIYRMIMGDLLRFVTIYVVFVMGFSQAYYIVFLTHPNNREHAENPMP
TPVDSVMMMFLMSLYNFGSTYEAFARTEHETVAKILFVVYMAIVGILLINMLIAMMGNTYTKIAETRNEWQR
QWARIVLVVERGVDPKSRLENMVLYSQPMVDGRRAFMLRQQQSVNTSRPEVTRISVTEITPIYILYLFPP
>Dpul_NompC/1-1655
MPKSRDQTPESGDSIQSTGDSSSLGNKVAGKRMIDSAKKKILWLASKNEWGGLEQAMKTLEQTVAANKNSPE
LLSPLADIQDEFTGYTPLMYAVKDNRISLMERMMELGCDLTTVNKDNYNTFHLAVLYSREDVIKNLLARKAD
ITILAGPRLQNVLHLVASRTGGSGASVAKLLLASGAKDFRLARDQEGYLPLHVAVEIGNMHVTKELLNMNGD
VQVKATFGPKMEIAFHAATRRRDIELLRILNDQGSPVDATNAEGQTALHIAAADGDENIVKYLHMLHANPNI
SDNEDRTPVLLAAERGRTVVVEILTEKFRASCLERTKDGSTLLHVASLHGHPETALMLLKKGVPLHMPNKSG
ARSIHIAARKGHVGVIQTLLLKGEQVDATTNDNYTALHVAVQAGKANVVETLLGYGAQVHIRAGPLQETPLH
IAARVTEGGEKCVQMLLKSGCDANINRADGVRPLHVAASEGHFGVVRLLLADGADPLLVNINGETPLQVACG
TSHPGTLSVVQLLLEHVQAGSGSAATYVNTRNSIGETSLHAASNQPRITTTAKGKYPDRDIAQSLLQAGGDV
SLDTYQTKENPLHYCASQGNVPVLVALLASIRPTELQRVVNKQNLLGRSPLQVAAKNGHLQCVLLLLQNQAR
VDVFDNDGMSALHLASESGHGAICDALLAHNAFVNSKSRVGLTPIHLAALKGYTELVRSLVTVHGATIDALT
LRKETALQLAAGAGQLDVCSLLVELGAETSAADELGRKAIHLAAQQNHSEVVRLFLKHQPALVLAANKDGNT
CAHIAAMQGSVDVLQQLMKFDLSIVTASRNRTSESTPLHLAAEGGHADVVKMLLEAGALPQDENKAGFTAIQ
LAAKNGHNVVIDVLRDASPDTLSYASRRTGLNSLHVAACYGQSEIVREMLAHVPAGVRSEAPTSLSGTGVLR
ELDGEAGLTPLHLAAYSGDENVVRLLLNSAGVTVDQPSAQNGFTALHLACRGGHGPVAGLLLSRSTGLLTTP
DGHGRSPLHVAAAHGHGRLVELLLGQGADINAADKAGWTALHLAARAGHLAMVQLLLDSGATPRSFNDNGRI
PLWYAASEGHTSVLTLLLKREHDAYGLMEDRKFVYNLMVCGKNHNNLPLCEFILESPAPVDVAAKLSHILAT
LSVKEKERSKDLLEAAKHCESMATELLALASSLEGAARLLTAQDRRQMPLLDILVEQEQKEVISHPAVQRYL
QEVWLGGLQWAPWKLLLLFLCCVVLPPVWLCLCLPLGHRYDKIPVIRFMAYLTSHIYLMTLLILTSTLPICP
VLRTSLLPCWYEWLLLIWLSGVLLAELATPRDRGGLGWLRIAILFISAIAILIHAVAFLLKPEHWTVALFFR
NQLLAVVVLLCCMLLLDFLSFHYLFGPWAIIIGNLMVDACRFLIILAIFMFGFTMHVAALNQPFWARDITPI
TAKTITGGLNSGVVVTPLDTFQLLFFALFGLTQPADLRMETAQPEWTLFFYKIVFGFYMLVTTVVLINMLIA
MMSDTYQRIQAQSDVEWKFGLAKLVRAMHRTAATPSPLNLFTSWISYLWQLSRKQVVHENADDHARLVRQCA
PSASENNKGWMRKFQHKTKVGHRESNALGVVRPAPLSSQMSIIGDRNSLEHVTDWRVVVKQYISNNLSQCN
>Dpul_Pyx1/1-603
MKETPLHGAVVKCRQSTDVVKLLISKGANVNAKDQFGQTPLHIAAFNENSKLAILLIHSGADLSIKNRAKIS
ALASVVRRVPDALTAISRKLDSAVDVVDNEPADPDCQLKLDLRVLVPGGNQQNVGEMGFLTSLVAAEQRHIL
QHPVIGAFLHLKWMKIRTTFVVSLIFQLLYVLALTSNIYSIYVVKMNKRVNNTQKSEPSNATMTQFADWPME
LDTTLWYLTVLLGAATGVKEFFQLYCNVHEYARDIENYFQLISILGMILILSPHPMHTDEPDKGDWQHHVAA
IVIIVAWINLMLHVGRFPVFGLYVQMFTTVAWNIGKLLVAYMSLILGFSLGFAVLFPLENRYNDMPYALLTT
IVMMTGEMEYAAMYTEGKIKYPGTTHFVFLVFLLFVVIVLMNLLVGLAVSDIQGLQKSAGLDRLVRLTKQIA
RMESFVFFPWPIHFSSLWSKVPRREFIRRNVLVVSPKTRKNYNFRPNDPRDRSFPPEIKESLLKIIAVRIAN
KKKGAQQKTSHVPIIRTATIPLDSNNGELFTEVMNRVDELFHNYMTQIVTINSTIEDQLAQLTAKYNYPSTR
SRQTRHSCDCSMINEESFRVPGISSQA
>Dpul_Pyx2/1-838
MSSRRSVSRENVRQRSFPSLSSISETESPSFDFTESFEVLDEGETISPTVWCVWPQQMLMVAIDEKLFTKSP
LNVRLCKPRLNVSLGESDWKEIPPDCYDIGVLFAALNGAVLCLNLLIRYKATVDVLDRNKEATPLFCAAASG
RIELVEALLSCATRLVEAGANVNNLQVLCESPIHVSAFQGDVDCLKLLLENKADAKASTTEIDKPEAVGRTP
LHLAALSQSVESVKVLLDYGARHDICDGMKETPLHSAVVKCRRSIDVVRLLISRGANVNVKNQFSQTPLHLA
AINEHSKLASFLILSGADLSAKNRAKNTALALVARRVPDALSTISRKLDSAIEIAGGLDPTDADCELRLDLQ
VLVPSGNQQKEGEMAMLTSMIAADQHHLLLHPVIGAFLHLKWTKIRTTFLASLMFQFCYVLFLTLNIYTTYV
SSKNEKAENGTTNLTNHNNSTGTIVHNSALIDSQTQKSYSLDYFWLPTIFFGSMTGCKELFQLYCNPHEYVT
DVENYAHLFSVVGMVLVIPRNKDGYVSDWQTHVAAVVIIVAWINLMLHIGRFPAFGLYIQMFTTVAWNMSKL
LVTYFCLIVGFSLGFAVLFPKSKFFGEIPIALLTAIVMMTGEMDFNALFYDENGTEKIRFPGTTHLVFLFFV
LLIVIVLMNLLVGLAVSDIQGLLNSAGLNRLIRTTKQIARMEIFIFFPWPIRLPQLWSKIPKRECLQRKVLV
VSPKAKRTYNFKPNDPRDGRFPQNTKEGLLAIAVERMASKKKGPYQYNALSVQTNGEFITDVFHRVDELFTN
YMSEIVTMNEKINEKLALLEDANRFRLPLIPARKIVEEFSHCDTAV
>Dpul_Pyx3/1-940
MGKCESANGDHQTCAAEEMRDNKEFRTKSGRFKARKYANRRAFQDRRKPWTTTNGAANSDAVGDTFRFDIPA
DDPTFSISSESNTSRAELKNCTISGEEPASWFYGCSIWTENQLKNSIDELLGSHEMDSIHPKTILGASESSR
NWSKLPLCFYNVAVLYASMTGNIVMLQFFLQRGASPKAIDSEERTALHYAASSSAVTAADCITLLWEYGAEI
HAWDKLGLATPLICAAASGNAEAVKVLLCAGAEVNAGLADPKYPDSSTPLIWAVRARSVTCATYLIEGGAAV
NSPQAYSEAPIHVAAAQGDTDLLEMLLQNKADIRVLFGRERMSALHLAAEEGNAGCIRLLLQAKADCNAVNF
RGQTPLHLATLSQSVESVAVLLEAGARHNICDNDQKSPLHSAIIKTSRSTEIVRLLIASGADINGRDNFGCT
PLHLAAVNENSKAATVLVQSGADLSAKTKGGVSALDFLVRRTPDVLTTIPRRLDSAVVVADHDPVDPDCELH
LDFNVIVPSGDQQRVGESGFLITLVAAGQRHILQHPIIRAFLHLKWIKIRSLFIVSLLFHAAFVLSLSANIL
SIYVIQRNRNCSVIHNDSSTTTNEDLNWDTTNCLYTQWPSWLEDVVRYLNLGFGVLSLIKEFFQLLQTPSEY
VRSSENYIQCFLIIGVVGINLPKNFNHNDWQQHLAAIIIVVAWMELMMHVGRFPVFGLYVQMFTTVAANIAK
FLAAYMSLIIGFSLGLSVLYPDTESLASLPFSLVTTVVMMTGELEYSKYFYEDHRPEYPITTLIVFLAFLLF
IVVVLMNLLVGLAVSDIQGLRKSAGLDRLVRQTRLIARMESIVFSPWLNQLPCWFDARTRKFLQRKILVVPP
SHHRVYTVRPNDPRDNRFPPDIKENILKILVSKPNKKSYHELYRTNIEHQSSLTEELFDEFDGESFLKTRES
MDCY
>Dpul_TRP/1-1111
MGPPVESILKNEEKRYLLLVERGDFNGVRSLIEDYKDRPNDLNLNCTDPLGRTSLVIAIENESYELLEVLLE
GGIKVSDGLLHAISEDYVEAVELLLEWEEKNHKDGTPYSWETLDSENATFTPDITPLILAAHRNNYEILKLL
LDRGAALPMPHDVRCGCDECIASSKADSLRHSRSRINAYRALASPSLISLSSKDPVLTAFELSNELHRMSII
ESEFTVDYKQLEEQCQKFSTSLLDHVRSSYELETLLNYSHDSEEVWEPGDRQTLDRLELAIKYTQKDFVAHA
NVQQLLGAIWYQGLPGFRRRSAIGQIVETLKIAAKFPIYSMLYMIAPTSEKGKFIKKPFVKFICHSASYLFF
LSLLGLASQRVEYLLIEWFGTEWMQEIMEDWKRRERGSIPGPIELFIMLYIFGHIWAEVHSLWSDGLMEYIT
DLWNLIDFTSNSFFLAWIFLRGVAWFIVQREQWEGLNPWYPREEWSTFDPMLLSEGMFGAAMIFSYLKTVHV
FSISPHLGPLQISLGRIIIDIIKFFFIYMLVLVAFGCGLNQLMWYYADLTRKKCFCLPNGGPDWENEEEACF
FWRRFSNLFETSQSLFWASFGLVDLQSFELQGIKGFTRFWGLLMFGSYSMINIIVLLNMLIAMMSNSYAAIA
ERSDTEWKFARSKLWLSYFDDGATVPPPFNIMPTPKSMLNVCKKKQTEASKEKNQHKAEIRHMEVMRLLVRR
YVTAEQKKSEEMGVTEDDVNEIKQDISSFRFELLDILRNNGMKCGDTEKAGNAAGKKGRLRERRLKKGFQIG
MVEDLISSVIANASADKGPVDVFGKIAKVMASRSSSKMKKRNEWNAMAASRASVRRNPIGSKAQSNQRWSQQ
SLRRSIIESERENLLSMDPERIAEYNPRLKEYTPATRVAYAKFKRNTLGVIDENNQTGSKEDRKMEKKLKKS
TVSLKKLASDPDMKNKLIAAGVDESSETKPNSHLETIVHLEENESVTPVPPTPTPTPKSPTPAPTPAPPTPA
PKSPTPAPTPVPTPAPTPVPASVPTPTPKAATPAPSPSPTPIPTVSGTVAAAPPSPAPTPTPTTLQPSASSR
PDERGRSPSPSPRPAASRPSSRPTTLKEGWF
>Dpul_TRPA5/1-983
MNNHIRMEYMHLLPWRRHVNKENGDEELGLDDDNLSESETHYHDINNPRGSVYSKYSLNEGDLKLLGFIREE
NGITEETDANGDKFCSSTNQRLMMAIEDRDTGAVEFCLKSGADPNHQYGTNKITALHLATVGAPEAVQPLLK
YGADVKAADSRGITPLHLAAGMGSEDLVQQLIEAGADANGQDHVRENGGGQETPLHRAAVGGHLEALRQLIH
GGAQVNIGEARGRTPLHYAAQRGATGCIQALLDYQADPNLTDKRGATALLLLGGGYLIKGHRRVSGYTESVE
TLIRGGAKVNVKDPDSGVTPLHQAVTLGRLESTKLLLAYGANLIAQDNEGGTPFHACAIKGQASTLKYLLSQ
PGAKDAINLPDSKDRMPLHKAAYRGSAECIQLLLKAGADLGAKTKTGLSAATLILQLPNGAKILSKRLDESI
ISNGIDPSEVACRIKFDYSVLLTKHKFQQMGVIEDIMDDRRQRRTADLLQHPVIESFLFLKWRKIRFLFFSN
IILYLILVAGVSAYVLSSVWNDPGPSSATTTTVPPLNLSETVAGSDVQVTNRFASEPESVMQLQLSLNIVIL
IIIFQEVIQFTSLHYQYFREPESWIKIGALVTSTIVIFSAPPWPDWVHHVSAVAVLLGWSEVTLLLGRLPTF
GVYALMFYAVAQHLVKFIFVFFFFLAGFSFSFHLIFKDRHEAFGSPWTSLLRTFAMMIGDTGYDEYLTEGNF
NLQGTAHVIYFFFLILVSLILMNLLIGLAVNDIQGLQNEGRVKRLRKQAEYIVYLEDIVSNRFLRWLLFCSG
IMQWLNSWINLEPVFTFSPAGRKMKTVVLPSSTVERAVVIVQEGRAPLESMTISDTYNLLHECVASIGTLRQ
RIESLEQGLVGSSTAVPLPDSGSSENVEHKGDSGVAQDQDSGENHEDSDSSVSELDYPKSHKGEADGSGDHL
DGPYGRLGRSLSRKTTKTTVLKRSIQSELMDIKRMLITLTSQNDISP
>Dpul_TRPL/1-1243
MHASSVPRAIEDACMPILPKSLTLEEKKFLLAVERGDLTTVKRIIHRVKRGLCGNSINLNCVDPLGRGALLM
AIDNENLQMVELLVVMGIATRDALLHAIDKEFVEAVELLLEHEELIHKEGDPYSWENVDRTTSSFTPDITPL
ILAAHRNNYEILKILLDRGATIPVPHDVQCGCGDCIRGVLEDSLRHSMSRINAYRALSSPSLIALSSNDPIL
SAFELSVELKRLAYLETEFRQEYMDLRRQCQQFACDLLSHTRSSSELAFLLNHDPHSHSSSLRDIDNVQEMK
LTRLELAIDQKQKMFVAHPNIQQLLAAIWYEGLPGFRRKSPLQKLAEITLVALLFPLYCGLYMIAPLSSYAQ
LMQKPFMKFLIHASSYLFFLFLLILVSQRFDVLVVELLGTETMRKNLEDQLRRQRGNCPTFLECFVAVYVIG
YVYEELHEMWKNGVGRYIRNLWNVIDVCRDLSYLLAMGLRTVAYIQQQNEIRDNPAAAYIPREEWDAFDPQL
IAEGVCAMANIFSALKLVHLFSINPYLGPLQISLGRMVIDIVKFFFIYSLVLFSFACGLNQLLWYFSDLEKQ
KCFVLPGGLPDWSKNADACAKWRRFANLFESSQSLFWASFGLVDLGNFELAGVKSYTRFWGMLIFGAYSVIN
VVVLLNLLIAMMSNSYSLITEHSDTEWKFARSKLWMSYFDSTGHTLPPPFNLIPTPKKIMRLFCRKTSKSSG
KLRRTSTKGRRERDYCYTAVMRSLVWRYVTAMHRQQEMSQVTEDDVNEVKGDISTLRFELLDVFKNNGMDIS
SANKNSKAALGRKMRIWERRLLRDFHVVSVAGLDEEDQDESNDWSGRGSSNHGEEGKDNAADKFRKLASVAV
AMNVAGISPAVACVKGRTIKPLSQIGKSMSNESFKSSQNLRKAMEEAQRLTVVSPTPEPSPQHGKYSDTEIT
VDSGSSVLELLRSMSNEEMREEDLEEEEEEVQNDRHYDKENDKKKEPFPFSMKNMQSNQLAAAAAATSSSTA
SKRDEVDVKKPSANVDSAAQEAKIQFRPTKKAPSPPLPDLKPTNVASTPTTEVTTSNSRNISALPTKMESKP
SHNNTGVALSEDKVSLKSEVQQQDSKRTNIGGSGLMLSGITNVASSRATVQEADYATTVSKKEIIATGDTPA
AGISKSSSSSESGVPSSSTAPNTQQSSDSPSTDAVAAADRKLPIPSQNPPVAPIVKKPPPKPEDGPANPTEK
PTNADGVKTVKRENSKGWF
>Dpul_TRPM1/1-1141
MYIEENQLAVTSASGVVFAIPPGHPGWIESTFCKRECSRYVCSSDKGPLCTCGRTWTYHKTHGIKNVGLSEE
VWSPVHHTISSPTDAYGTIDFLGGPHPNKAQFIRLGFDSRPDQIFQLLTREWGLELPKLVISVHGGKVNFKL
NPRLKLVFKEGLLRAAKTTGAWILTGGTSTGVTHHVGDALISERSPRLRSGRVVSIGVAPWGVVENRASLIG
RKKDVAYQSIDHPRSKFAALNNRHSYFLLADNGTVGRYGAEIALRRKLEKYISSQRLPARTNCSIPVVCLVV
EGGMDTIRTVLEYVTDSPPVPVVVVEGSGRAANLISFAHKYAKEMEESSTALDGIREQLLAEIQKTFNISQS
QTNKLLAELLQCVENVDLITIFKPSESSESKSLNQLDRAILCALFRARYLTAAEQLSLALAWNRVDIARSEI
FIYGQEWADGALEEAMMEALVKNCVDFVKLLLETGVQMARFLTIARLEELYNSKQGPANTLRYIVRDVRPHM
QRNYSFTLIDIGLVINKLMGGAYRCSYTRRKFRHSYTDMMKNSTKETPSRNILNHGLSESGHLSLVEDLQYH
VEPSHNMFTQPFNELLVWSVLTKRQDMAKLMWHHGEESLAKALVASKLYQAMAIEAADDDLEVEISDELRSY
AKEFDREALELLDYCYRQDDDLAMQLLTCELSNWSRQTCLRLAFACNHRELLAHPGSQLILGDLWLGGLRTR
RSTNLKIVLAIICPPLILQLEFKSKKELQLMPQTEEEHMIDLKDDLNDEGDPSEMNHHSSSCSSSPIVPTQT
DHIKANKAKRANTFKCVEPSNTLHRHHQLTFTRKLLEFYAAPITKFWTWTIAYFFFLAVYTYTLLVRTPPNP
EWNEYYVIVYIASFGSEKIREILASEPVNLKRKLLVWASSMWNCCDAFFIVEFFVGMILRNHENTLNHGRVL
YCLNIVYWYIRILTILRVSRFLGPFVTMIGWMLQRMVYYVTLMLVVLMSYGVFRQSVLFPHEEFSWFLVRDV
FFKPYFMIYGELFADDINPPCGNGTNPDGSFNPDMPPCETGRWLNPLLMTAYLLMINILMLNLLIAVFNSIF
LKTNVHSHKIWKFNRFAVVMEYDQKPALPPPFIVMNHFRLFTQWCRRRYAGSFSKLFCNLN
>Dpul_TRPM2/1-1137
MPPPLLRPGDPLWVEQSFSKRDCSRFVTSTKEVSLCACGQTWAYHKTHGVDSVGEPGEAWAPAFHTTSSPTD
AYGTIDFLGGPHPNKAQFIRLGFDSRSDLILQLLTREWGLELPKLIISVHGGKANFELHPRLKRILRKGLLR
AAKTTGAWILTGGTSTGVTRHVGDALISERSPRLRGGRVVSIGVAPWGVVENRASLIGRKKDVAYQSIDHPR
SKFAALNNRHAYFLLADNGTVGRYGAEIALRRKLEKYISSQRLPARTNCSIPVVCLVVEGGMHTIRTVLEYV
TDSPPVPVVVVEGSGRAADLIAFAHKYATETGESSTVLDGMREQLLAAIQRTFHVHQSQADKLLAELLQCVK
KKNLITIFRPSDNTATSDVIGDGHELDHSILSALFRARHLSAAEQLCLALAWNRVDIARSEIFVYGQEWADG
ALEEAMMEALVKNRVDFVKLLLETGVQMARFLTIARLEELYNSKQGPANTLRYIVRDVRPHMPRNYSFTLID
IGLVINKLMGGAYRSSYTRRKFRHNYTVLMKKPTPIVQSALARSLMDESQCHAEASFTLFSQQPFNELLIWS
VLTKRQDMAKLMWHHGEEALAKALIASKLYRAMASEAADDDLEVEIYDELRSYAAEFDREALELLDYCYRQD
DDLAMQLLTCELSNWSRQTCLRLAFACHHRELLAHPCSQLILGDLWLGGLRTRRSTNLKIVLAILCPPLILR
LEFKSKEELQLMPQTEEEHMIDLKDEGRDNNTSSDHSSSNSSSASSSPSSSPRSERKNNTSKEQIVYEVVDP
GVIYERRRMRQLRIKRKFYEFYAAPITKFWSWSMAYFFFLIVYTYTMLIRTPATPEWNEYYVILHMASFGGE
KVREIMSSEPVKLSHKISVWASGVWNCCDAFFVIEFFIAMVFRLQEETLEIGRVLYCLNIVFWYIRILRILQ
VSKFLGPFVTMIGRMLEKMIYYITLMLVVLMSYGVFRQSVLFPHEEFSWFSVRDIFFKPYFMIYGELFAGDI
DPPCGNGTKADGSFDPEMPPCETGRWLNPLLMTCYLLVANILLLNLLIAVFNSIFLRTNVFSHQIWKFNRFN
VVMEYEQKPALPPPLIIFSHLYLLVKWCRRCSKGTKSDKLLKRNYSNCNLKCFVSFH
>Dpul_TRPML/1-673
MATLVASASAVSSHASVQPEENNVYNDSLSFSNNQVIGKRRVSQDLKGISTTNSTTVVSSPSQSFPVLGNEV
GEWVSNQNQLVFEYNGEMFTATSTNSTAEYGVTMDSPLFAQRHSPAEERLKRRLRFFFLNPVQKWAATRRFP
FKLFTQIIKIIFVTVQLCLFASFRDSHVFYARNTEVVFSHLFLQEWDVTREAPPYPPAAGPLAVYSKKQFHE
YLDFAIENYINLETSSMGAYFHLKNSKGSWITYCQTDYIRSQFEPNSNEFKFDSNTKQECVEIPIDADVSDF
KSEDFLREKNITVSGLSLVEATLMFSIKAIHFKPNGPLNGPDCYSFDLGLLFNNQGEDGQLLVSLTTLAKHL
DCHGKVNPPVFDGPSKSFRSTVNILVILICGFSFFLCARAVIKAQLLKWETSDFFQRHFNRRMSKHDRLEFL
NLWYVLIIIDDVLLVGGSIIKELMENQHIDSDMWDVCSVLLGTGNLFVWFGVLRYLGFFRTYNMLIVTLKKA
FPSVLRFLLCAMLIYAGFTFCGWLIFGPYHFKFQTISSTSECLFSLVNGDDMFATFAGMSERSALVWWFSRL
YLYSFISLFIYVVLSLFIALIMDTYETIKMYYTDGFPKSDLRQFIANDDCVDTIPVYESQSCFPQLWSLLTR
RRPGYEVIDDGRKDEEAEERQPILA
>Dpul_TRPgamma/1-1185
MKTHDIDLQETMLAHTTPMECQKNSGKSETYSSSYEQCGLKIPACTDDAEDMLPHKEMGQLSFEEKKFLLAV
ERGDVATVRRMLQRARDTNYIDVNCVDPLGRSGLLMAIDNENLEMVELLIEYRVETKDALLHAISEEYVEAV
EVLLDHEESFHKEGEPHSWEALQPDTATFTPDITPLILAAHRDNYEIIKILLDRGAKLPAPHDVRCGCIDCV
TSRQEDSLRHSRSRINAYRALASPSLISLSSKDPILTAFELSWELRRLSFMEHEFKSEYQELRKQCQDFATA
LLDHTRSSYELEVMLNHDPKGPAFEHGDRMSLNRLKLAIKYRQKKFVAHPNVQQLLASIWYEGLPGFRRKNM
LLQSLEVIRIGVLFPLFSLLYILFPHSRAGKTLRKPFIKFICNSASYFTFLFLLILASQRIEMVFKNWLGQL
PDCLEKWISDDVTTKRGAPPTMIEWLILAWVCGLVWSEIKQLWDVGLQEYVGDMWNVIDFVTNALYVATVAL
RIVAFYQVQKEMSKNANSASLPREEWDTWDPMLISEGLFSAANIFSSLKLVYIFSVNPYLGPLQVSLSRMVL
DIMKFFFLYVLVLFAFSCGLNQLLWYYADLEKQACDAPRQGKSDPDACIVWRRFSNLFETSQTLFWAAFGLI
DLDNFELVGIKSFTRFWGLLMFGCYSVINIVVLLNLLIAMMNHSYQLISERADTEWKFARSKLWISYFEEGG
TVPPPFNIIPTPKSVWYVFKWMYRQCVGQTFSHKKEHMKTIRNIMRNLVRRYVTVEQRKSDNQGVTEDDVNE
IKQDISAFRCELIEVLKNSGMNTSTATGVGQGGKKNRQKERRLMKGFNLANVGGNAGTQPSGLTSSTPSLAG
STMNPAFGNTCPRTSMQTLNETNVLAVVATQSNNKGNPLMRSPITKLAQLARLAGAKKVDSKKRWGNLIEAA
KSAKGVGRMWTRSRSRSEDSVSSDGSGGTSSLAPVDTECFNRTDKYTKSRTGYPMVHVTENELPEVLEESGI
DYELSGRMCMDSINNTHSTISSIRQFRRACSEPADQVTLILEAESLTVENNDYEGNKPASCPPLVNTANAIQ
SSGGFDESSNAVGLRFRKGCDLTTSIAFPSSVRSRDWMAGQNLPDSQTLPFVDDAADTSTLSGSPMETASKC
INGVSFGRQECVVHEKVIRGVQPLENSSSGGWL
>Dpul_painless/1-956
MVFLVPYPLVTLTRIYSSSPVERLLSYTRSRFKSGKVPNGIRINKVHGFPHDITCLQLAVQKGLLAFVELLL
DAGAEVNDFNTKRKLSSIHLAMKNNRPESLELLLRFGANVNQREGEGRTPLHILIGQWNKSGFEEFRWSYFD
LLLSQPAIDINIQDNGEATPLELAVHKNLNQVVKKLFQAGAVVNQHVRRAMEEKMPDLLAEYPEDERAANNN
PDEINSDYLESEIWKALRNSNQERFQSLLDTVQAGGVGTSVNLSTSTSDHNPTLLQYACKWQMPWAVSSLLA
ARVDPNQTSNMTSTPALMEAVLRGNVEIVRMLVYHPHILLDAVDHVHTGQTALHKIAQKLHDANSADEKARY
VQCLHILVSSSSIQSQSRDPGSSTTFSSVNVNAQDAFGNTALHYAALSGVEEAVLQLLSSGANLGIKNHLGE
TAVKRIMPSTLETFLDSCIRSKDGEDVSSQNFSITFDYSLLAPPRPIPHPPQQLQPSETGITFSNHNDAVES
ISLHNSQDEEEKIFPECEALWHLSTSTKHQYLLKHPLVTSFLMLKWHNISKFYYMNLLVYALTMLVLSTYIL
LLHSGYEPESLRIPLAILWYVLGFFITILLVREFFQLGIAPLRYLFSPENYVELVMMGCTVAVLAHWDDPDP
WRHVSAIAILLAWTEGLLLLGRHPQLSIFVTMFTTVSLTFLRLLLWYSVLLIGFGLSFFIVFGGENKAEDGK
EAKESAFTNIPVSLLKVVAMMSGELEYGDLPFDASPFVSRFIFLAFLFLITIVLLNLLNGMAVSDTQSIQSK
AETIGYVSRVELISYLESMLLGDPFHFLVDWPPFAFIRRHCPSFSPLSSLMRGKSLRRFIRAESAVLFYRCL
PNKTFTVYPRRNNINQISPINNPNEQMRTFRLDEDIIQNACQRVQENKQQRSLHESNAQILSEVERLHSALL
LLQNQQSKLFQMLQNGSQQS
>MOUSE_TRPA1/1-1125
MKRGLRRILLPEERKEVQGVVYRGVGEDMDCSKESFKVDIEGDMCRLEDFIKNRRKLSKYEDENLCPLHHAA
AEGQVELMELIINGSSCEVLNIMDGYGNTPLHCAAEKNQVESVKFLLSQGANPNLRNRNMMSPLHIAVHGMY
NEVIKVLTEHKATNINLEGENGNTALMSTCAKDNSEALQILLEKGAKLCKSNKWGDYPVHQAAFSGAKKCME
LILAYGEKNGYSRETHINFVNHKKASPLHLAVQSGDLDMIKMCLDNGAHIDMMENAKCMALHFAATQGATDI
VKLMISSYTGSSDIVNAVDGNQETLLHRASLFDHHDLAEYLISVGADINSTDSEGRSPLILATASASWNIVN
LLLCKGAKVDIKDHLGRNFLHLTVQQPYGLRNLRPEFMQMQHIKELVMDEDNDGCTPLHYACRQGVPVSVNN
LLGFNVSIHSKSKDKKSPLHFAASYGRINTCQRLLQDISDTRLLNEGDLHGMTPLHLAAKNGHDKVVQLLLK
KGALFLSDHNGWTALHHASMGGYTQTMKVILDTNLKCTDRLDEEGNTALHFAAREGHAKAVAMLLSYNADIL
LNKKQASFLHIALHNKRKEVVLTTIRNKRWDECLQVFTHNSPSNRCPIMEMVEYLPECMKVLLDFCMIPSTE
DKSCQDYHIEYNFKYLQCPLSMTKKVAPTQDVVYEPLTILNVMVQHNRIELLNHPVCREYLLMKWCAYGFRA
HMMNLGSYCLGLIPMTLLVVKIQPGMAFNSTGIINGTSSTHEERIDTLNSFPIKICMILVFLSSIFGYCKEV
IQIFQQKRNYFLDYNNALEWVIYTTSIIFVLPLFLNIPAYMQWQCGAIAIFFYWMNFLLYLQRFENCGIFIV
MLEVIFKTLLRSTGVFIFLLLAFGLSFYVLLNFQDAFSTPLLSLIQTFSMMLGDINYRDAFLEPLFRNELAY
PVLTFGQLIAFTMFVPIVLMNLLIGLAVGDIAEVQKHASLKRIAMQVELHTNLEKKLPLWYLRKVDQRSTIV
YPNRPRHGRMLRFFHYFLNMQETRQEVPNIDTCLEMEILKQKYRLKDLTSLLEKQHELIKLIIQKMEIISET
EDEDNHCSFQDRFKKERLEQMHSKWNFVLNAVKTKTHCSISHPDF
>MmusTRPM1/1-1622
MGSMRKMSSSFKRGSIKSSTSGSQKGQKAWIEKTFCKRECIFVIPSTKDPNRCCCGQLTNQHIPPLPSGAPS
TTGEDTKQADTQSGKWSVSKHTQSYPTDSYGILEFQGGGYSNKAMYIRVSYDTKPDSLLHLMVKDWQLELPK
LLISVHGGLQSFEMQPKLKQVFGKGLIKAAMTTGAWIFTGGVSTGVVSHVGDALKDHSSKSRGRLCAIGIAP
WGMVENKEDLIGKDVTRVYQTMSNPLSKLSVLNNSHTHFILADNGTLGKYGAEVKLRRQLEKHISLQKINTR
LGQGVPVVGLVVEGGPNVVSIVLEYLKEDPPVPVVVCDGSGRASDILSFAHKYCDEGGVINESLRDQLLVTI
QKTFNYSKSQSYQLFAIIMECMKKKELVTVFRMGSEGQQDVEMAILTALLKGTNASAPDQLSLALAWNRVDI
ARSQIFVFGPHWPPLGSLAPPVDTKATEKEKKPPTATTKGRGKGKGKKKGKVKEEVEEETDPRKLELLNWVN
ALEQAMLDALVLDRVDFVKLLIENGVNMQHFLTIPRLEELYNTRLGPPNTLHLLVRDVKKSNLPPDYHISLI
DIGLVLEYLMGGAYRCNYTRKSFRTLYNNLFGPKRPKALKLLGMEDDEPPAKGKKKKKKKKEEEIDIDVDDP
AVSRFQYPFHELMVWAVLMKRQKMAVFLWQRGEECMAKALVACKLYKAMAHESSESELVDDISQDLDNNSKD
FGQLAVELLDQSYKHDEQVAMKLLTYELKNWSNSTCLKLAVAAKHRDFIAHTCSQMLLTDMWMGRLRMRKNP
GLKVIMGILIPPTILFLEFRTYDDFSYQTSKENEDGKEKEEENVDANADAGSRKGDEENEHKKQRSIPIGTK
ICEFYNAPIVKFWFYTISYLGYLLLFNYVILVRMDGWPSPQEWIVISYIVSLALEKIREILMSEPGKLSQKI
KVWLQEYWNITDLVAISMFMVGAILRLQSQPYMGYGRVIYCVDIILWYIRVLDIFGVNKYLGPYVMMIGKMM
IDMLYFVVIMLVVLMSFGVARQAILHPEEKPSWKLARNIFYMPYWMIYGEVFADQIDLYAMEINPPCGENLY
DEEGKRLPPCIPGAWLTPALMACYLLVANILLVNLLIAVFNNTFFEVKSISNQVWKFQRYQLIMTFHDRPVL
PPPMIILSHIYIIIMRLSGRCRKKREGDQEERDRGLKLFLSDEELKKLHEFEEQCVQEHFREKEDEQQSSSD
ERIRVTSERVENMSMRLEEINERENFMKTSLQTVDLRLSQLEELSGRMVSALENLAGIDRSDLIQARSRASS
ECEATYLLRQSSINSADGYSLYRYHFNGEELLFEEPALSTSPGTAFRKKTYSFRVKDEDAKSHLDQPSNLHH
TPGPSPPATPGRSRLALEGPLSTELRPGSDPGISAGEFDPRADFKSTEAAPSLNAAGVTGTQLTVESTDSHP
LRESKLVRYYPGDPNTYKTMKSRSFVYTEGRKLVRGLSNWSAEYSSIMDQAWNATEWRCQVQRITRSRSTDI
PYIVSEAASQDELEDEHRGSLLDPQISRSALTVSDRPEKENLLSVKPHQTLGFPCLRSRSLHGRPRSAEPAP
SKLDRAGHASSTSNLAVMSVVPEGQNTQQEKRSAETEC
>MmusTRPM2/1-1506
MESLDRRRTGSEQEEGFGVQSRRATDLGMVPNLRRSNSSLCKSRRFLCSFSSEKQENLSSWIPENIKKKECV
YFVESSKLSDAGKVVCACGYTHEQHLEVAIKPHTFQGKEWDPKKHVQEMPTDAFGDIVFTDLSQKVGKYVRV
SQDTPSSVIYQLMTQHWGLDVPNLLISVTGGAKNFNMKLRLKSIFRRGLVKVAQTTGAWIITGGSHTGVMKQ
VGEAVRDFSLSSSCKEGEVITIGVATWGTIHNREGLIHPMGGFPAEYMLDEEGQGNLTCLDSNHSHFILVDD
GTHGQYGVEIPLRTKLEKFISEQTKERGGVAIKIPIVCVVLEGGPGTLHTIYNAINNGTPCVIVEGSGRVAD
VIAQVATLPVSEITISLIQQKLSIFFQEMFETFTENQIVEWTKKIQDIVRRRQLLTIFREGKDGQQDVDVAI
LQALLKASRSQDHFGHENWDHQLKLAVAWNRVDIARSEIFTDEWQWKPADLHPMMTAALISNKPEFVRLFLE
NGVRLKEFVTWDTLLCLYENLEPSCLFHSKLQKVLAEEQRLAYASATPRLHMHHVAQVLRELLGDSTQLLYP
RPRYTDRPRLSMTVPHIKLNVQGVSLRSLYKRSTGHVTFTIDPVRDLLIWAVIQNHRELAGIIWAQSQDCTA
AALACSKILKELSKEEEDTDSSEEMLALADEFEHRAIGVFTECYRKDEERAQKLLVRVSEAWGKTTCLQLAL
EAKDMKFVSHGGIQAFLTKVWWGQLCVDNGLWRIILCMLAFPLLFTGFISFREKRLQALCRPARVRAFFNAP
VVIFHMNILSYFAFLCLFAYVLMVDFQPSPSWCEYLIYLWLFSLVCEETRQLFYDPDGCGLMKMASLYFSDF
WNKLDVGAILLFIVGLTCRLIPATLYPGRIILSLDFIMFCLRLMHIFTISKTLGPKIIIVKRMMKDVFFFLF
LLAVWVVSFGVAKQAILIHNESRVDWIFRGVVYHSYLTIFGQIPTYIDGVNFSMDQCSPNGTDPYKPKCPES
DWTGQAPAFPEWLTVTLLCLYLLFANILLLNLLIAMFNYTFQEVQEHTDQIWKFQRHDLIEEYHGRPPAPPP
LILLSHLQLLIKRIVLKIPAKRHKQLKNKLEKNEETALLSWELYLKENYLQNQQYQQKQRPEQKIQDISEKV
DTMVDLLDMDQVKRSGSTEQRLASLEEQVTQVTRALHWIVTTLKDSGFGSGAGALTLAPQRAFDEPDAELSI
RRKVEEPGDGYHVSARHLLYPNARIMRFPVPNEKVPWAAEFLIYDPPFYTAEKDVALTDPVGDTAEPLSKIS
YNVVDGPTDRRSFHGVYVVEYGFPLNPMGRTGLRGRGSLSWFGPNHTLQPVVTRWKRNQGGAICRKSVRKML
EVLVMKLPRSEHWALPGGSREPGEMLPRKLKRVLRQEFWVAFETLLMQGTEVYKGYVDDPRNTDNAWIETVA
VSIHFQDQNDMELKRLEENLHTHDPKELTRDLKLSTEWQVVDRRIPLYANHKTILQKVASLFGAHF
>MmusTRPM3/1-1721
MGKKWRDAGELERGCSDREDSAESRRRSRSASRGRFAESWKRLSSKQGSTKRSGLPAQQTPAQKSWIERAFY
KRECVHIIPSTKDPHRCCCGRLIGQHVGLTPSISVLQNEKNESRLSRNDIQSEKWSISKHTQLSPTDAFGTI
EFQGGGHSNKAMYVRVSFDTKPDLLLHLMTKEWQLELPKLLISVHGGLQNFELQPKLKQVFGKGLIKAAMTT
GAWIFTGGVNTGVIRHVGDALKDHASKSRGKICTIGIAPWGIVENQEDLIGRDVVRPYQTMSNPMSKLTVLN
SMHSHFILADNGTTGKYGAEVKLRRQLEKHISLQKINTRIGQGVPVVALIVEGGPNVISIVLEYLRDTPPVP
VVVCDGSGRASDILAFGHKYSEEGGLINESLRDQLLVTIQKTFTYTRTQAQHLFIILMECMKKKELITVFRM
GSEGHQDIDLAILTALLKGANASAPDQLSLALAWNRVDIARSQIFIYGQQWPVGSLEQAMLDALVLDRVDFV
KLLIENGVSMHRFLTISRLEELYNTRHGPSNTLYHLVRDVKKGNLPPDYRISLIDIGLVIEYLMGGAYRCNY
TRKRFRTLYHNLFGPKRPKALKLLGMEDDIPLRRGRKTTKKREEEVDIDLDDPEINHFPFPFHELMVWAVLM
KRQKMALFFWQHGEEAMAKALVACKLCKAMAHEASENDMVDDISQELNHNSRDFGQLAVELLDQSYKQDEQL
AMKLLTYELKNWSNATCLQLAVAAKHRDFIAHTCSQMLLTDMWMGRLRMRKNSGLKVILGILLPPSILSLEF
KNKDDMPYMTQAQEIHLQEKEPEEPEKPTKEKDEEDMELTAMLGRSNGESSRKKDEEEVQSRHRLIPVGRKI
YEFYNAPIVKFWFYTLAYIGYLMLFNYIVLVKMERWPSTQEWIVISYIFTLGIEKMREILMSEPGKLLQKVK
VWLQEYWNVTDLIAILLFSVGMILRLQDQPFRSDGRVIYCVNIIYWYIRLLDIFGVNKYLGPYVMMIGKMMI
DMMYFVIIMLVVLMSFGVARQAILFPNEEPSWKLAKNIFYMPYWMIYGEVFADQIDRKQVYDSHTPKSAPCG
QNETREDGKTIQLPPCKTGAWIVPAIMACYLLVANILLVNLLIAVFNNTFFEVKSISNQVWKFQRYQLIMTF
HERPVLPPPLIIFSHMTMIFQHVCCRWRKHESDQDERDYGLKLFITDDELKKVHDFEEQCIEEYFREKDDRF
NSSNDERIRVTSERVENMSMRLEEVNEREHSMKASLQTVDIRLAQLEDLIGRMATALERLTGLERAESNKIR
SRTSSDCTDAAYIVRQSSFNSQEGNTFKLQESIDPAGEETISPTSPTLMPRMRSHSFYSVNVKDKGGIEKLE
SIFKERSLSLHRATSSHSVAKEPKAPAAPANTLAIVPDSRRPSSCIDIYVSAMDELHCDIEPLDNSMNILGL
GEPSFSALAPSTTPSSSAYATLAPTDRPPSRSIDFEDLTSMDTRSFSSDYTHLPECQNPWDTDPPTYHTIER
SKSSRYLATTPFLLEEAPIVKSHSFMFSPSRSYYANFGVPVKTAEYTSITDCIDTRCVNAPQAIADRATFPG
GLGDKVEDLSCCHPEREAELSHPSSDSEENEARGQRAANPISSQEAENADRTLSNNITVPKIERANSYSAEE
PNVPYAHTRKSFSISDKLDRQRNTASLRNPFQRSKSSKPEGRGDSLSMRRLSRTSAFHSFESKHN
>MmusTRPM4/1-1213
MVGPEKEQSWIPKIFRKKVCTTFIVDLSDDAGGTLCQCGQPRDAHPSVAVEDAFGAAVVTEWNSDEHTTEKP
TDAYGDLDFTYSGRKHSNFLRLSDRTDPATVYSLVTRSWGFRAPNLVVSVLGGSGGPVLQTWLQDLLRRGLV
RAAQSTGAWIVTGGLHTGIGRHVGVAVRDHQTASTGSSKVVAMGVAPWGVVRNRDMLINPKGSFPARYRWRG
DPEDGVEFPLDYNYSAFFLVDDGTYGRLGGENRFRLRFESYVAQQKTGVGGTGIDIPVLLLLIDGDEKMLKR
IEDATQAQLPCLLVAGSGGAADCLVETLEDTLAPGSGGLRRGEARDRIRRYFPKGDPEVLQAQVERIMTRKE
LLTVYSSEDGSEEFETIVLRALVKACGSSEASAYLDELRLAVAWNRVDIAQSELFRGDIQWRSFHLEASLMD
ALLNDRPEFVRLLISHGLSLGHFLTPVRLAQLYSAVSPNSLIRNLLDQASHASSSKSPPVNGTVELRPPNVG
QVLRTLLGETCAPRYPARNTRDSYLGQDHRENDSLLMDWANKQPSTDASFEQAPWSDLLIWALLLNRAQMAI
YFWEKGSNSVASALGACLLLRVMARLESEAEEAARRKDLAATFESMSVDLFGECYHNSEERAARLLLRRCPL
WGEATCLQLAMQADARAFFAQDGVQSLLTQKWWGEMDSTTPIWALLLAFFCPPLIYTNLIVFRKSEEEPTQK
DLDFDMDSSINGAGPPGTVEPSAKVALERRQRRRPGRALCCGKFSKRWSDFWGAPVTAFLGNVVSYLLFLLL
FAHVLLVDFQPTKPSVSELLLYFWAFTLLCEELRQGLGGGWGSLASGGRGPDRAPLRHRLHLYLSDTWNQCD
LLALTCFLLGVGCRLTPGLFDLGRTVLCLDFMIFTLRLLHIFTVNKQLGPKIVIVSKMMKDVFFFLFFLCVW
LVAYGVATEGILRPQDRSLPSILRRVFYRPYLQIFGQIPQEEMDVALMIPGNCSMERGSWAHPEGPVAGSCV
SQYANWLVVLLLIVFLLVANILLLNLLIAMFSYTFSKVHGNSDLYWKAQRYSLIREFHSRPALAPPLIIISH
VRLLIKWLRRCRRCRRANLPASPVFEHFRVCLSKEAERKLLTWESVHKENFLLAQARDKRDSDSERLKRTSQ
KVDTALKQLGQIREYDRRLRGLEREVQHCSRVLTWMAEALSHSALLPPGAPPPPSPTGSKD
>MmusTRPM5/1-1158
MQTTQSSCPGSPPDTEDGWEPILCRGEINFGGSGKKRGKFVKVPSSVAPSVLFELLLTEWHLPAPNLVVSLV
GEERPLAMKSWLRDVLRKGLVKAAQSTGAWILTSALHVGLARHVGQAVRDHSLASTSTKIRVVAIGMASLDR
ILHRQLLDGVHQKEDTPIHYPADEGNIQGPLCPLDSNLSHFILVESGALGSGNDGLTELQLSLEKHISQQRT
GYGGTSCIQIPVLCLLVNGDPNTLERISRAVEQAAPWLILAGSGGIADVLAALVSQPHLLVPQVAEKQFREK
FPSECFSWEAIVHWTELLQNIAAHPHLLTVYDFEQEGSEDLDTVILKALVKACKSHSQEAQDYLDELKLAVA
WDRVDIAKSEIFNGDVEWKSCDLEEVMTDALVSNKPDFVRLFVDSGADMAEFLTYGRLQQLYHSVSPKSLLF
ELLQRKHEEGRLTLAGLGAQQARELPIGLPAFSLHEVSRVLKDFLHDACRGFYQDGRRMEERGPPKRPAGQK
WLPDLSRKSEDPWRDLFLWAVLQNRYEMATYFWAMGREGVAAALAACKIIKEMSHLEKEAEVARTMREAKYE
QLALDLFSECYGNSEDRAFALLVRRNHSWSRTTCLHLATEADAKAFFAHDGVQAFLTKIWWGDMATGTPILR
LLGAFTCPALIYTNLISFSEDAPQRMDLEDLQEPDSLDMEKSFLCSRGGQLEKLTEAPRAPGDLGPQAAFLL
TRWRKFWGAPVTVFLGNVVMYFAFLFLFTYVLLVDFRPPPQGPSGSEVTLYFWVFTLVLEEIRQGFFTDEDT
HLVKKFTLYVEDNWNKCDMVAIFLFIVGVTCRMVPSVFEAGRTVLAIDFMVFTLRLIHIFAIHKQLGPKIII
VERMMKDVFFFLFFLSVWLVAYGVTTQALLHPHDGRLEWIFRRVLYRPYLQIFGQIPLDEIDEARVNCSLHP
LLLESSASCPNLYANWLVILLLVTFLLVTNVLLMNLLIAMFSYTFQVVQGNADMFWKFQRYHLIVEYHGRPA
LAPPFILLSHLSLVLKQVFRKEAQHKRQHLERDLPDPLDQKIITWETVQKENFLSTMEKRRRDSEGEVLRKT
AHRVDLIAKYIGGLREQEKRIKCLESQANYCMLLLSSMTDTLAPGGTYSSSQNCGCRSQPASARDREYLESG
LPPSDT
>MmusTRPM6/1-2028
MQVKKSWIEGVFYKRECNKFIPSSKDPHRCTPGCQICHNLVRCYCGRLIEEHHGLDRAWNLSVTEGHGDEQW
SVEKHTVKSPTDTFGTINFQDGEHIHHSKYIRTSWDTKSDHLLHLMLKEWNMELPKLVISVHGGLQNFKISS
KLKETFSQGLVKAAETTGAWIITEGINSGVSKHVGDALKAHSSKSLRKIWTVGIPPWGVIENQRELVGKDVV
CMYQTLGNPLSKLTTLNCMHSHFILCDDGTVGMYGNEEKLRRNLEKHLSMQKIHTCSRQGVPVVGLVMEGGP
NVILWVWETVKNKEPVVVCEGTGRAADLLAFTYKHLEDGGILRPQVKEELFCLIQNMFNFSLRQSKHLFQIL
MECMVHKDSITIFDADSEEHQDLDLAILTALLKGTSLSISEQLNLAMAWDRMDIAKKHILTYGQHWKPGALE
QAMLDALVMDRVDFVKLLIENGVNLHRFLTIPRLEELYNTKQGPTNKFLRHLVQDVKQHTLLSSYRITLIDI
GLVIEYLIGGAYRSSYTRKSFRILYNNLYRKHKSVSSFAQGLSQHSLHQRHSLRNRKESSESTLHSQFFRTA
QPYKSKEKPEDSQKSKKKSKERQSLSEEPEAAGFIYPYNDLLVWAVLMKRQNMAMFFWQHGEEATVKAVIAS
ILYRAMAREAKESNMVDDTSEELKNYSEQFGQLALDVLEKAFKQNEPMAMKLLTYELKNWSNSTCLKLAVSG
GLRPFVSHSCTQMLLTDMWMGRLKMRKNSWLKIIISILLPPMILTLEFKSKAEMSHVPQSQDFQFTWNYSDQ
GLSNTKESACVKDYDLERGPDEKPDEPLHLDLRNVPQSLPWTRRVYEFYSAPFVKFWFYTMAYLAFLMLFTY
TVLVEMQPQPSVHEWLVIIYIFTNAIEKVREICISEPSKFKQKVKMWLSEYWNLMETVAIGLFAVGFGLRWG
HPPLQTAGRLIYCIDIIFWFSRLMDFFAVNQHAGPYVTMIAKMAANMFYIVIIMAIVLLSFGVARKAILSPK
EPPSWRLARDIVFEPYWMMYGEVYASDIDVCSNETSCPPGSFLTPFLQAVYLFVQYIIMVNLLIACFNNIYL
DIKSISNKLWKYNRYRYIMTYHQKPWLPPPFILLNHLCLLLRGLCCRPAPQDQEEGDGGLKLYLTKDDLKKL
HDFEEQCVEKYFHEKTEGLNCSFEEQIRMTSERVSEMFFQLKEMNEKVSFIKDSLLSLDSQVGHLQDLSAIT
VDTLKVLSAVDTLQEDEILLANRKHSTCRKRPHSWTNVICAKVLSDMESCGKKKLQYYSMPPSLLRSLARSQ
LPPSVQRGALVEVTHSKREASHVREEQEEREMEQRTTASGISHVRQAHSKYGQFLLVPSSGKQVPLSLETPP
HLFRSSEEAGIDGLVLEHIHQSDLTTHLPQQTPAASHQALVAEHKDQHEAVTQMSDKPAKAEQDLLAFSGTP
APMTVTSLPSRAISMQDEGGYVNWAFSENDETGVFSFKKKWKTCLASTCNSDSNPGGDYFLHTGGRSGLDNS
RRLAQSCECPAGPWTQARRSFWINPLCRDKALIKSHSFRFHKEEKLRKTWKNNSHSKSLETRSTWLKAKLLT
KTRSLSKKKRKTQGLQVPVITVNACYQSDQLNAEPGETNTTEEFSKKWLSVSNFSQIGLEPYIYQKMKMKEI
KRHTTQASDHLRQPQENRDKTPTWNSGSTSLSRSFLTRSPNEVHKISTSLKSPQEPHHHYSAIERNNLMRLS
QTIPFTPIQLFTGEEVTIYKLEESSPLTLDKSMSSWSQHGRAAMIQVLSQEEMDGGLRKAMRVISTWSEDDV
LKPGQVFIVKSFLPEVVQTWYKIFQESTVLHLCLREIQQQRAAQKLIYTFNQVKPQTIPYTPRFLEVSLVYC
HSANQWLTIEKYMTGEFRKYNNNNGDEIAPTNTLEELMLAFSHWTYEYTRGELLVLDLQGVGENLTDPSVIK
PEDKQSRGMVFGPANLGEDAIRSFIAKHRCNSCCGKLRLPDLKRNDYSLSRTHCNLGFGQTIEPTEELPERD
KNRSSLEDHTRL
>MmusTRPM7/1-1863
MSQKSWIESTLTKRECVYIIPSSKDPHRCLPGCQICQQLVRCFCGRLVKQHACFTASLAMKYSDVKLGEHFN
QAIEEWSVEKHTEQSPTDAYGVINFQGGSHSYRAKYVRLSYDTKPEIILQLLLKEWQMELPKLVISVHGGMQ
KFELHPRIKQLLGKGLIKAAVTTGAWILTGGVNTGVAKHVGDALKEHASRSSRKICTIGIAPWGVIENRNDL
VGRDVVAPYQTLLNPLSKLNVLNNLHSHFILVDDGTVGKYGAEVRLRRELEKTINQQRIHARIGQGVPVVAL
IFEGGPNVILTVLEYLQESPPVPVVVCEGTGRAADLLAYIHKQTEEGGNLPDAAEPDIISTIKKTFNFGQSE
AVHLFQTMMECMKKKELITVFHIGSEDHQDIDVAILTALLKGTNASAFDQLILTLAWDRVDIAKNHVFVYGQ
QWLVGSLEQAMLDALVMDRVSFVKLLIENGVSMHKFLTIPRLEELYNTKQGPTNPMLFHLIRDVKQGNLPPG
YKITLIDIGLVIEYLMGGTYRCTYTRKRFRLIYNSLGGNNRRSGRNTSSSTPQLRKSHETFGNRADKKEKMR
HNHFIKTAQPYRPKMDASMEEGKKKRTKDEIVDIDDPETKRFPYPLNELLIWACLMKRQVMARFLWQHGEES
MAKALVACKIYRSMAYEAKQSDLVDDTSEELKQYSNDFGQLAVELLEQSFRQDETMAMKLLTYELKNWSNST
CLKLAVSSRLRPFVAHTCTQMLLSDMWMGRLNMRKNSWYKVILSILVPPAILMLEYKTKAEMSHIPQSQDAH
QMTMEDSENNFHNITEEIPMEVFKEVKILDSSDGKNEMEIHIKSKKLPITRKFYAFYHAPIVKFWFNTLAYL
GFLMLYTFVVLVKMEQLPSVQEWIVIAYIFTYAIEKVREVFMSEAGKISQKIKVWFSDYFNVSDTIAIISFF
VGFGLRFGAKWNYINAYDNHVFVAGRLIYCLNIIFWYVRLLDFLAVNQQAGPYVMMIGKMVANMFYIVVIMA
LVLLSFGVPRKAILYPHEEPSWSLAKDIVFHPYWMIFGEVYAYEIDVCANDSTLPTICGPGTWLTPFLQAVY
LFVQYIIMVNLLIAFFNNVYLQVKAISNIVWKYQRYHFIMAYHEKPVLPPPLIILSHIVSLFCCVCKRRKKD
KTSDGPKLFLTEEDQKKLHDFEEQCVEMYFDEKDDKFNSGSEERIRVTFERVEQMSIQIKEVGDRVNYIKRS
LQSLDSQIGHLQDLSALTVDTLKTLTAQKASEASKVHNEITRELSISKHLAQNLIDDVPVRPLWKKPSAVNT
LSSSLPQGDRESNNPFLCNIFMKDEKDPQYNLFGQDLPVIPQRKEFNIPEAGSSCGALFPSAVSPPELRQRR
HGVEMLKIFNKNQKLGSSPNSSPHMSSPPTKFSVSTPSQPSCKSHLESTTKDQEPIFYKAAEGDNIEFGAFV
GHRDSMDLQRFKETSNKIRELLSNDTPENTLKHVGAAGYSECCKTSTSLHSVQAESCSRRASTEDSPEVDSK
AALLPDWLRDRPSNREMPSEGGTLNGLASPFKPVLDTNYYYSAVERNNLMRLSQSIPFVPVPPRGEPVTVYR
LEESSPSILNNSMSSWSQLGLCAKIEFLSKEEMGGGLRRAVKVLCTWSEHDILKSGHLYIIKSFLPEVINTW
SSIYKEDTVLHLCLREIQQQRAAQKLTFAFNQMKPKSIPYSPRFLEVFLLYCHSAGQWFAVEECMTGEFRKY
NNNNGDEIIPTNTLEEIMLAFSHWTYEYTRGELLVLDLQGVGENLTDPSVIKAEEKRSCDMVFGPANLGEDA
IKNFRAKHHCNSCCRKLKLPDLKRNDYTPDKIIFPQDESSDLNLQSGNSTKESEATNSVRLML
>MmusTRPM8/1-1104
MSFEGARLSMRSRRNGTMGSTRTLYSSVSRSTDVSYSDSDLVNFIQANFKKRECVFFTRDSKAMENICKCGY
AQSQHIEGTQINQNEKWNYKKHTKEFPTDAFGDIQFETLGKKGKYLRLSCDTDSETLYELLTQHWHLKTPNL
VISVTGGAKNFALKPRMRKIFSRLIYIAQSKGAWILTGGTHYGLMKYIGEVVRDNTISRNSEENIVAIGIAA
WGMVSNRDTLIRSCDDEGHFSAQYIMDDFTRDPLYILDNNHTHLLLVDNGCHGHPTVEAKLRNQLEKYISER
TSQDSNYGGKIPIVCFAQGGGRETLKAINTSVKSKIPCVVVEGSGQIADVIASLVEVEDVLTSSMVKEKLVR
FLPRTVSRLPEEEIESWIKWLKEILESSHLLTVIKMEEAGDEIVSNAISYALYKAFSTNEQDKDNWNGQLKL
LLEWNQLDLASDEIFTNDRRWESADLQEVMFTALIKDRPKFVRLFLENGLNLQKFLTNEVLTELFSTHFSTL
VYRNLQIAKNSYNDALLTFVWKLVANFRRSFWKEDRSSREDLDVELHDASLTTRHPLQALFIWAILQNKKEL
SKVIWEQTKGCTLAALGASKLLKTLAKVKNDINAAGESEELANEYETRAVELFTECYSNDEDLAEQLLVYSC
EAWGGSNCLELAVEATDQHFIAQPGVQNFLSKQWYGEISRDTKNWKIILCLFIIPLVGCGLVSFRKKPIDKH
KKLLWYYVAFFTSPFVVFSWNVVFYIAFLLLFAYVLLMDFHSVPHTPELILYALVFVLFCDEVRQWYMNGVN
YFTDLWNVMDTLGLFYFIAGIVFRLHSSNKSSLYSGRVIFCLDYIIFTLRLIHIFTVSRNLGPKIIMLQRML
IDVFFFLFLFAVWMVAFGVARQGILRQNEQRWRWIFRSVIYEPYLAMFGQVPSDVDSTTYDFSHCTFSGNES
KPLCVELDEHNLPRFPEWITIPLVCIYMLSTNILLVNLLVAMFGYTVGIVQENNDQVWKFQRYFLVQEYCNR
LNIPFPFVVFAYFYMVVKKCFKCCCKEKNMESNACCFRNEDNETLAWEGVMKENYLVKINTKANDNSEEMRH
RFRQLDSKLNDLKSLLKEIANNIK
>NvHsTRPA/1-902
MSRSWKLDEVVEEDPSDRVDMSDLNRAPRSPRSECRKPRHYSLGCIYERQRRTSRDLLPGRLASLYKSRQGM
RPSICPDKVVVTEPQDSAEHVEIDAGAPPPVDDSLFFDREFEALKHVKIDGTSLKTAMWAAVNVVEMKDLLE
MEKGNIEKGPDGKLLPNADQRFKNVMFLWACFRGLAHLLPKLEECGADRDYVEPCTGMNPILVASLTSSIAC
LEYLIEKGADVNYANTALFYTPLHFAAFGNSSEAAELLIKHGAKLNSSNCQDVEPVLHCAVRARAEKVVKLL
LEKAASVAQKNSTGETPLHVACFVQSIGCTELLLCSPGTDPNAVDQNHRTPLHYAVMNTCSAPELVELLLKH
GAAVNVKDKQELTPLHIASLNEQSQCVDALIWAGADVSATTKTGLTALNIILRKIPESLQVFRQRLDASIRL
KRPVPHNREFEMRLHFDLLFPSNNQCETSFINTFVQEHQKDLLSHPLVMAFLHLKWEKIRKFYLMRIFLYAL
TVIVMTTYVLTALAYRCYNLSESKSSKICNNNRASGFLFRRHVIEIEWYVSLILTCVTIPRKIFGFMVYKSA
RQYFMNIDNVLDAIVIVSVFVTSFIYTGRTYDWQNYVGAFAILCAWTNLMLMVGQLPAFGTYVAMFTHIQFE
FAKLLLAYSGLLIGFTISFCVIFVGEPSFGNPFTGLIKVLAMMAGELDFEGLINQDDILHDGSFVLYHPLSV
CSQILFTLFIVFVTVILMNLLVGIAVHDIQGLRNHAGLTKLVRQTKLILFTEMVLYNGRIPYTFKKWMSDHK
IDVDNRKRVLVVKPLNPLEKRLPKDIMKAAYEIAQRNAPLVDEDDVSLDEHVTWMKQQSEEGSDYLLHSTID
QLSTQMKSAEDDIKVIKEQLLDTNKMLKNLVARRVQPR
>NvIav/1-1435
MGGACSCQGRDSQVNAGSILDRVISQASDEDQCLLYRLANYKKGGELIEAYNQGGQAEVERLIREQFGILMY
ADGKGQTINRAEYLRWKFRDLDQVILPIEASLSRFDPLAQWSDHEACWQMQYRGSLGETLLHVLIICDTRTH
TRIARTLLKCFPRLAIDVVEGEEYLGASALHLAIAYANNELVQDLVEAGAIVSQRAIGSFFLPRDQQRPRPA
KSTDYEGLAYLGEYPLAWAACCANESVYNLLLDSGAHPDEQDTFGNSILHMVVVCDKLVRFGYALRHPKLPA
SNGIANAAGLTPLTLACQLGRAEVFREMLELSAREFWRYSNITCSAYPLNALDTLLPDGRTSXNSALFIILN
GTKEEHLDMLDGGIIQRLLEEKWKTFARLQFLKRLVILVFHLVSLSLAVYFRPADTDAELAQWPEEITDVVR
VIAECVTVLGVLGYILLQLGGEIVNIGFFSFFKQLSHEPAKFIFLISNLLILACIPCRLSGDRHTEDAILVV
AVPGSWFLLMFFAGAVRLTGPFVTMVYSMILGDMRTFGIIYMIVICGFTQAFYFLYKGYPGVKTTLFHSYPS
TWMALFQITLGDYSYSDLSMTTYPNLSKAVFTIFMVLVPILLLNMLIAMMGNTYAHVIEQSEKEWMKQWAKI
VVSLERAVSQDDAHNYLQEYSIKLGPGDDPNDPASEQRGVMVIKSKSKTRARQRKGAVANWKRVGKVTIAEL
KKRGMTGEELRRIMWGRASFSTPVRSSPILMEPVSSVPGGFGDALTSALDVMTFAADVPVPIEGSIPKPVAV
APGQQPTTTLALPNGAAKPQQPMMTTSTTTTTITTTVQKTLVTGTATTPAVGVTKTVAVPAATTVSTTTTRA
SASAVPPTVRPSELGPASAPCSADPLLELMLATEDPGSSEETLQRLAHSARIVGESATTSAKSDIDSSFLER
LALGGLGLAAMPEQPDKPVEPKKKQYLALKSSLKSDRASLQHPLSHDGQLGTEARLRRIRSASSRLAPTTTT
STSRRKSGQQKQQREARDDESTSSAASLDNISGYQPLLNEPDTTADQPATGTEDNKPANGRNLRKRPKTTSN
EGKVFCSRRTIVVLNKNKKNKKLETSEANMNARKKETLLALHDMTSLISDNWIQINIARFQNNYSHSKVTKN
LKKCHLHIESDVLLTSQQCCINISNSKAKMNQALLVVLSFFVVNEDQPVAGWTWGKSATSSSNNSINDDRAR
YCRICASHTMCLFPYDDPGPKCAAVENGDLEPEEIEWILQRHNSLRDGIARAWKSQYRPLPARDMMQVFWDE
ELAKIARRWALQCNIHEKDQCRDVEEFSVAQSVSALDLQDAGNRSEMERLKFHLRSWYSQLEPDFSNSAGVG
LATPSVTNVGCGRATYSVAIDDSDVAAAVEVLVCNYGPIDDPETEDDSGCETRSRRYSELCQLTRRE
>NvNan/1-832
MGNAESNVTSGVKKQTDAGAIALYKLVDLKGGGLLVDMMKRASQTKQYAEIDHAIRTKVEPFLYNGGKGKWI
PIAKLVLLRNKERGRHKMLPVLKAMEKPEDYDIDKDMANDPEPDENTIGMMIMKILSNKSKYKLVCWTLSDR
GAVGETILHLCMLNATQLHADLAKRLLRFYPNLINDIYIDDEYYGENVLHIAIVNEDPSMVKFLLDSGANVN
ERCCGNFMCPEDQKASRNDSVEHEWVCVCSETNYDGYVYWGEYPLSFAACLDQEECYRLILAKGADPDSQDT
NGNTVLHMLVIYEKLETFDMAYEVGSSLSIRNVLQLTPLTLAAKLARVEMFFHILNIEREIYWQIGSITCAA
YPLSQIDTIDVDTGKISNNSALNLVVFGDKEEHLKLLEGVLIDLLNAKWNTFVKSRFYQQFYLFFCYFILSL
ISCTLRPGPITKTDAPTTTPHPMNDTSLYADVNETSASDPFDLNASDIVILKKGKKELDDWWDDLTEDCRLM
QMNSTSAKIRLTAEIFMEFGAILYICAALREARFLGLNMFIENLMTAPSRVMFLFSCCILLSFPFLRMSCAD
EVEDILAVVVMLTTAPYFLFFCRGFKTVGPFVVMIYRMIMGDLLRFVSIYLVFVMGFSQAYYIIFLSFDNPI
TPEGVDDSKANPLPSAMESIMAMFLMSMTNFGDYYDAFENTEHEMLAKCLFVVYMAIVSVLLVNMLIAMMGN
TYQKIAETRNEWQRQWARIVLVVERGVAPAERLKKLNVYSQPMSDGRKALVLRLNQTDKDKEEMKDILEMKR
IHIKSIKRRKDKLQKAKEDAEKLQQQMADKDNKDKAVIIQ
>NvNompC/1-1711
MSSSKKGGGKEEGKKRGAGAAVSGDVGGPSSKEDSPAGAGGLAGKDGEPGSAGGSGSGAASNGAPSAEPSQP
GSKPGSAGATAREAAQRLLGVATRGEWTAADQLLKTLEKAVQSAGDEANLQPLAGLADPQTGMTPLMYAVKD
NRTAFLDRMIELGADVGARNLDNYNALHISAMFSREDVVKLLLSKRGVDPYAPGGPRQQTAVHLVASRQTGT
ATSILRVLLAAAGRDIRMKVDGKGKIPLLLAVEAGNQSMCRELLSQQAPDQLKATTPTGDTALHLAARRRDV
DMVRILVDYGASVDMQNGSGQTALHIASAEGDETLVKYFYGVRASAAITDHLDRTPMHLAAENGHASIIELL
ADKFKASIFERTKDGSTLMHIASLNGHSECATMLFKKGVYLHMPNKKGARSIHTAAKYGHVGIISTLLQRGE
KVDATTNDNYTALHIAVESAKPAVVETLLGYGAEVHVRGGKLRETPLHIAARVPDGDRCALMLLKSGAGPNL
ATDDGQTPVHVAASHGNLATLKLLLEDGGDPMFKSKNGETPLHLACRGCRADVVRHLIEFVKEKKGVDVATN
YVNSLTFEGASALHYAAQIEPTEVVVEGDDRAVVRALLEGGADVSLQTKQAQESAFHYCALAGNNEVLSEMI
GHMSATEVQKALNRQSAVGWTPLLIAAHRGHMDIVKNLLENHARVDVFDLEGRSALHLAAEHGYLEVCDALL
ANKAFINSKSRVGRTALHLAAMNGNTHLVRFLVQDHQAAIDVLTLRKQTPLHLAAGAGQLQVCKLLLDLGAS
IDATDDQGQKPIHAAAMNNYAEVAQLFLQKHPSLVMACTKDGNTCAHIAAMQGSVRVIEELMKFDRNGVITA
RNKLTEATPLQLAAEGGHAEVVRALVRAGASCAEENRAGFTAVHLAAQHGHGQVLDVMMRSSQSLRISSKKL
GVTALHVAAYFGQADTVRELLTHVPGTVKSEPPTGGSLVGELGNESGMTPLHLAAYSGNENVVRLLLNSAGV
QVEAATTENGFNPLHLGLSGGPISIGAAFREIEFVRAIERSKKGLYCAGIFHSSIQVKRMRLSPRIRKAHRH
MYTRAHCVLAFGNKSLESKRVCVRVCITQLDMIFDDEVVFRSTVFLSQFVYNMMVCSKSHNNKPIEEFVLVS
PAPVDTAAKLSNIYMKLSEKEKERAKDLIAAGKQCEAMATELLALAAGADSAGRILTSMDRRNVEFLDVLIE
NEQKEVIAHTVVQRYLQELWRGSLNWNGFRTILLFIVFVICPPVWMVFALPLGHKYNNVPIIKFMAYLTSHI
YLMVFLALVGILPIYPVNREPLTPYWYEWCLLVMLSGLLLFELTNPSDKSGLGWIKLAVLLFGICGVFVHLL
GQSGLVKKNDWGTLLYIRNQFFALSFLLACVQILDFLSFHHLFGPWAIIIGNLMKDLARFLAVLAIFVFGFS
MHFVALNQAFKEGKQKDTNKRPAFSDGKFEMVAQNLTEWEMIDIPPPQPTPRENYISEISSAKSNTSKLNMK
MNPVLAFEYLFFAVFGQTTHSELKVEQNQPEWTSSLFKLAFGVYMLVSVVVLINLLIAMMSDTYQRIQKRKQ
KKDRPSLVNMMGLRQGGRLSARSKAGTKWLSKVKKTSQVAHKDSVTLSVMHLSPLGSQLSFGNATRIESVVD
WDVVRRKYRELQGEVSDKSGMDSKDDSESDSQLMPVDDASPSLVGSQATLIASTS
>NvPain/1-707
MDSEDEALEMQLLQEQNADRYTPLMHLLKNNHLATFKSFVRQALNRQPPSIDVNHLLSYPEHRTFLDAAASL
NLPNFVAFLLEVGANPNLINSERNRAPIHFAAEAGHSEALEALLKDRRVNLNLEAGGLTALHYAVKADCGIC
TRLLLDAGASPNIPNDKGNSPLHYAARAENREAIELLLQKGCYVGHMNSFGSPPLAHMAPGILEPHLDECLT
SSNERTEEYEIIMNYQNLVPHNTQCGADVSYLERNRRRSSFKNRSSNPCSETEALLFIANNKSLRHLLKHPL
LASFLYLKYLRIRHVLYVNFFLYLVYFFMLISYIWVITSEAELEAEELRSKNLTSIKPKQDDDVDVAEEENG
MFANLENHPIHSALLFAALIYMIVRELLQFISSPLHYIGSPENWIEITLIGLTGGLLLGGGVKLGSLAALLS
TWELVILMSQHPRMSTDIEMFKTVTLNFARFLFLYVFLILAFAFAFFVLFRDPENENFVQPPLALFKTIIML
TGEFDSSDLPFSHFPVLSRLVFCGFIFLIVIILLNLLNGLAVNDTAEILSQAELVCLISRARLVAYAERIAV
GQPFVPKTRLCCFINYLPCQSLTTGPVRFMARRILLFPRYLPHFTLSVKPLKNYEITLHGRPFTGSRCSTLK
MDPVVAQRAKEILEAKGRVSSEDKILEEIETMRRRFDGIEAMVREIRETVRNNNLNAED
>NvPyr/1-939
MSSSRGKAGFLDKLAGRSKSGGRAGNDETKDQPPTIFIDCEDEEQIWMDNMDSDSISSEGSSGSAVCLRHRP
SSHQQLWDKEEVILSLTNLPAGEAALAVLPSLCGEPLDQVADEIGDKTVSQSADLSALIPRFANGCIRKASL
IAENESALSSTPADLIANWPNTCLLVACWIGHSELAKLLLDKGAQVSYRDADGRTALHLAASIGSVKITELL
LKHGADPCEWDFNRKCTALHCAAAAGDVDTVQCLIRAGADVNAGLSGKSPLHYAVQNNAESCVEALLQAGAS
PNNPQVYTETPLHVAAGLGSEECMKLLLSHGADVRVQFGAARSTPLHLAAEEGSPECTRLLLEAGALPDANN
SRGQTALHLAALAQSSETLDILIAGGADVNAEDDNGRSPLHAAVAKAVRGSELVRALIQAGAVVNRPDKFGY
TALHIAALNESSPIVILLLTKGADVTARTKGGVSALSFIIRRTPDVLPRFVGRLDQAISLHDHELGDVDCEL
RLDFRPLVPGGRGESDLMLCLVDVGQRHVLKHPLCESFLHLKWLKIRKFFLFSLIFHSIFVAIFTGYIACTF
LWQLPKLGGVLFWFVLLFTVLLASKEIFQVAHGIWVYAKGWENALQWSVILTSGMVLIKPVADWQHHVAAVG
ILLVWVELMMIVGRFPTFGLYVQMFTQVAINFFKFLGAYLCLIVGFSLGFSVMHKNYKSFQNPLVGLLKTII
MLSGELEFEDVFFDEAAPVLYAGTSHLMWLAFVILVTVILANLMMGLAVSDIQELRQCAGLDRLIRRAELVA
HLESLLFSKLLDYAPRRIVKACRSSALLLHLPHHCAIHIRPNDPREKRLPRELIKSIYRLVSERKTKSKSCG
NNASIRSLNGNGYSSHRLSRLYSNSSFSEFNRQQLSDLAMELKKCSLTIGARLNALTSKVEAIAKEIDVATQ
LQE
>NvTRPM/1-1679
MAIGSVICGANTPKTKRKKTKTTERSWIEATFQKRECTKFIPSAKDEHRCCCGHSYTHHCGTGADVQSFASS
AAAEAERDEWSPGKNTKHCPTDAYGTIEFQGLPHPTKAQYVRLAHDTKPEPIVQLLCREWNLGLPKLLITVH
GGRSNFELQPTLKKVLRKGLLKAAKTTGAWIFTGGTNTGVTRQVGDALLLERSQRQGRVVSIGIAPWGILEK
SHELIGRGREVPYDSLASPWSKFAVLNNRHAYFLLVDNGTGGRYGAEIVLRRKLEKYISNLKLQPYTHSSIP
VVALVIEGGTNTIRSVLEYVTDEPPVPVVVCDGSGRAADLIAFMHKYASENESEEEEGPLESMRDHLLDTIK
RTFKVSPEQANQLYSELLQCVRRKHLITVFRISQDQPQELDQTILTALFKSQQLSPAEQLSLALIWNRVDIA
RSEIFVYGQKWPPGALEQSMMQALQHDRIDFVKLLLENGVSMRKFLSIPRLEELYNTKEGPSNTLGYILRDV
RPHIPRGYMYTLHDIGLVINKLMGGAYRSQYTRKEFRFLYTRVMKRSGGYQQHHAHRNSCAIALNSRSFSGS
GGKSTMSLLAETIPATQETALFDYPYNELLIWSVLTKRQHMALLMWQHGEEALAKALVALKLYKAMAHEAAE
DDLETEVYDELKGYGKEFENIALELLDYCYRQDDDQTQQLLTSELKNWSGQTCLSLAVTANHRALLAHPCSQ
IILADLWMGGLRTRKSTNFKVILGLFCPVYITQLEFKSREELQLMPQTAEEHLIALEDENEDSESEHGTPTG
PDVEALIGNEHGLGSAAPKETIVHENGKVLTDNDEGNHRAYGILSEYYDNKNSRPLRLKKKLYEFYTAPITK
FWANAIAYVIFLLLFSYSILVRMGDVPSWAEIYAIAYICTMGCEKVREIATSEPVALSHKFSVWAWNMWNPC
DAAAIIFFIIGLVLRLRPSTFDVGRTIYCVDCMYWYLRMLNILGVNKYLGPLVTMMGKMVKNMIYFVVLLLV
VLMSFGVARQAILNPNAEPNWRIIRDVFMEPYFMLYGEVYADQIDPDCDNNPGMEPCLPGRWITPAAMSVYL
LVANILLINLLIAVFNNIFIEVNAVAHQVWMFQRFTVVMEYEQKPVLPPPLIVVSHLYLIIRYILRYVTQGR
LQSGETSDNGLKLFLEADDKERLYDFEEDCVEGYFREQELKLQMSTEERVKVTTERVENMHQKIEDIDKKES
NQSSSLQTVEFRIRKLEELNEQTLAHLGVIHRFMATYMPVGGGGAGGGGGPGNENSSSTEALRHLDVELIRP
RRVSERSEAGMSESDSHAQLPCIPLRRKKLIRAMTDAAYMNMAAGGLVGQQQHREQLQEQMEQDEATDLNRA
VEAMVGDNLSRNGSSVSGEIATLQDESKENTSHDESDLSKAVGELKDLKAEKSDDRDTSGDVTATTDSRQDS
VEKSSRQNSRTRSESLADDAAAAAAIAASVSGVVVPSASFQRGVTWAEPRVAVIQSSGSSNSRSLLLAMRAE
YTSITDELESYCGLLSPPRTPPVSPPPCRVRSVSERSNQNPVEIAWQIENEHLRDAEECDYQQMEDLIQRRY
HISDEEDSSHDDPAVVNTTSFFISSEHHPRLRRASAIDEDTTTRRRCHRSPPSINVTREIEQTLARPAATRD
SAESDPNDKGMSGVAAPASETMC
>NvTRPML/1-617
MARSISARPPSARIDLVEKFVWAPAPFQPPSTGFGSRLTTTPVPTTYMEERMRRRLRFFFMNPIEKWQAKSR
FPYKFVVQVIKIVLVTVQLCLFAHNNYTHVNYTWDNRITFSHLFLRGWDATQEVPAYPPATGPLALYKQDEF
YETIDYALKGYYNIGNAIGSYSYTAEDNSVGVVVLCLHHYEEGIIFAYNESYIFNSKIVEKCINITKQEEET
VTSKLLMQQNKIPVNFSALVKAELKFDVKTVNLKAAGPITPPDCYRFRIKILMDNKDFDGQMLLSLDAEPVR
LVCKDTQYITDNQIESALRTLLNLLVIFICSLSLGLCSRAIYRAQLLKFETMNFFKKVYGTSLSLEGRLEFL
NLWYVMIIINDLLIIMGSAIKQQIERKQYGNDHWNLCSIFLGTGNLLVWFGVLRYLGFFKTYNVVILTLKKA
APKVARFLICAILIYAGFTFCGWLVLGPYHMKFRSLATTSECLFALINGDDMFATFSITSFKSPMLWWYSRI
YLYTFISLYIYVVLSLFISVIMDAYDTIKVYYRDGFPKNDLQSFVSVCTDEASSGVYRDEADDEPILGGLFG
RICCCSQRKNKPHSDFSPLTNSNSTSSTIDSVQVCPSAICI
>NvWtrw/1-1033
MAEPSSEEPSPLDKVFPASPNSAVHNNNTTTVNHNNTRNRRVQLERSSSSIQFPASAMALAHKSKTSSNLLT
GRCLSSSNCSSTTRRVSLPSTEDPTWVGEDRCMEYGTPPPIEEPHCYSMCLSESSFSEESSCAVQINRDYLK
GLLVEHTRTLGCRLLVVEELEAGKLDLASADKYLEGCKKPQELNALLLYASFLGFGELIPIVHNHGADLNHS
EPELGMTALHLCAFSNCLSGVRYLLGHNVHVGSKKAHTPYHFAAFGNAIDVAKFFAQLGWSQESPLGEETVL
HAAARNNALDVLRLLAPKNPTLNRLDSAGYAAIHYAAERGDSGCLKVLLAAGCLVNVSTRKGETALHLSAEA
GCAESLELLLAKGANPAVRNRRGQTALHLAARTHSLECVEALLQHSRSEPNAEDHDGRTPLHVALGRSLLAY
DVTEMLISWKAQVNKPDKYGYTPLHVAALNELSQCVDILIQHGADLSAKTKGGTSALSIILRKTPSSLNCFK
QRLDASISMHQHGSAAGEVELRLDFHPLLQHQQQGEIGYLGTFVKEGYKEILEHPLCQSFLHLKWQKIRKYY
VGRLLFYLLYVLVLTAWVITALAHNCYNESHGQLDNSSRPLCANSTGLNGFLYRHPVVLEVEWYALVVLTVL
EGLRKLMGILTYSTVRQFFTQAENMVEWCVIVSVFATSFVYTGRTYTWQSHVGAFAVLCGWSNLMLMIGQLP
MFGAYVAMFTSVQAQVFKLLLAYACLLVGFTASFCVIFPRSKSFSSPHTGLIKVLVMMTGELDFEELFFPGE
EEGGRPVDVGGTSWILLQVSAQLSFVLFLLFVTIVLMNLLVGIAVHDIKGLQKTAGLAKLVRQTKLICDLET
ALFLGLLPQCLMKVLRWTALVLPSPLKAVLTVRPLNPREKRLPRDVLAGAYKVARERKGNLLNSTLSSKRSN
NSTIYGYQKFDLNASVRRRTNMNEEPATTLEEAARLKEEVAELRKICESNNLLIQELVKSFTFGSIASDYRK
RRKVIYMILVIMSRKNKRNLRETSV
>NvXP_001604491.1/1-1089
MVSSASEKEMEAAPEKKRGLSHYAFHLPRPLNIEEKKYLLSVERGDLPNVRRILQAARKPINKSIDVNCVDS
LGRGALTLAIEAENLEMLELLIVMGVETKDALLHAINQEFVEAVELLLEHEEPAGKAEIVHSWQKVDPSLAR
YAPDMTPLILAAQKNNYEILKLLLDRGATLPMPHDIKCSCDDCVRAATGDPLRLSSTRIAEYRALASPSLIA
LSSPDPLMTAFQLSWELRGLALAEPESCAEYLRLRKQVEKFAVDLLQQTRSSSELNTILNYDPDDHSAEPTK
QLARLEQAIRYRQKKFVAHPHVQQLLAAIWYEGVPGFRRMGAIQRAWIIVKTALLFPFYCTIYFFTPNTSTG
HTMRRPFMKFLVHASSYLFFLLVLILVSQRFEEELLSWFGTDYDRQQLEEGFSKQRGLGPSFLECIVVIYVL
GFILEETREVYVDGLRAYLRDLWNFIDFTRNALYVATVILRVAAYIQQSAEINQDSAAATIPRERWPDFDPQ
LIAEGLFAAANIFSALKLVHLFSINPHLGPLQISLGRMVIDIVKFFFIYTLVLFAFACGLNQLLWYFAELER
KKCYSDIDEPTWDSASDSCIRWRRFSSLFETCQSLFWASFGGVGIDSFELTGIKSYTRFWGLLMFGSYSVIN
VIVLLNLLIAMMSNSYAIIEEHADTEWKFARTKLWMSYFEEGNTLPPPFNILPHPKLLMRCCGVQRKSMSKR
SSIRRRAREQLSRYGSVMKALIWRYVVNAHSEHEMEPVTEDDIHELKSDFSSWRCELLEILKRNGMDTGGAD
TSNSTVLGKKMRVWERRLMKDFQVASLADDPIEEMQHLENPPENEEIAAKWRRIARLAVLKSAEHRWTQVID
NTVTKSQIGRSNNRVSLRNQANLKRVMEEARRLSLTSPPPPLTPIKLPDTINPTNILRVLKDDDDFNHFPMD
VSPAISMTMAMTQEPASLTDNVRTKNDSSALNYVNERYQGRSASPRPLAPIRTSPPRVVKRKPQAPPPGHAL
PRSPASNILSVDNLVVPGDGSSSNVVRPRPKSPRRVPEVAISPVTPEQKASNCGRGFVKIEPRSPRVAAANK
SPRRNGGWL
>NvXP_001604587.1/1-1313
MDFKEDELSEDEIHGPDTQSAGEDEDQFARGSGSPGGGSADEGSAEPSASATAAGVASNQSTVAVRMAENRR
PRGFLAGPARHPPPPLPLQHTHVNFDPEAPPTPTSNQPLHGGGPGLLHPQAYPQMSLLEKPEIDKKVKRHSI
HGMMEDENVIRPHQEMIRLSTDDRKFLLAVERGDVAGVRKILTENKEKININCVDPLGRSALLMAIDNENLE
MVELLINYKVDTKDALLHAISEEFVEAVERLLDHEEEFHRNGEPHSWEALPPDTATFTPDITPLILSAHRDN
FEITKILLDRGSTLPMPHDVRCGCDECVTSRLEDSLRHSRSRINAYRALASPSLIALSSKDPILTAFELSWE
LRRLSFLEHEFKCEYQELRRQCQDFATALLDHTRSSYELEVLLNHDPTGPAFEHGERMHLNRLKLAVKLRQK
KFVAHPNVQQLLASIWYEGLPGFRRKNMVLQALEIVRIGILFPFFSVAYIIAPHSVIGQTMRKPFIKFICHS
ASYFTFLFMLILASQRIESVIGVWTGRDISEHEIEPTKRGAAPTLVEWFILAWVSGLIWSEVKQLWDVGLEE
YVNDMWNVIDFVTNSLYVATVALRVVAYYRVQKENEGSDIIVDLQREQWDTWDPMLISEGLFSAANIFSSLK
LVYIFSVNPHLGPLQVSLSRMVMDIMKFFFLYVLVLFAFSCGLNQLLWYYADMEKKRCPTAMPHLPPNANIT
QDPNACIVWRRFANLFETTQTLFWAVFGLVDLESFELDGIKVFTRFWGMLMFGTYSVINIVVLLNLLIAMMN
HSYQLISERADIEWKFARSKLWISYFEEGGTVPPPFNIIPTPKSIWYITQWIYRKLCGHSRAAKKEHMRTIR
ASERDDRYRAIMKNLVRRYVTVEQRKTENEGVTEDDVNEIKQDISAFRCELINILQKSGMATEHTSGTGTGV
GGKKNRQKERRLMKGLGGLDGPLGPQPSGSGPLPPVAEATASLRDHQHQTSGHHPHDIFSSTLSGIFRPGTT
PKRNPHHTSTNSVPGLASCQRQSRDSRGSSRKRRWGTLIEAAKAGRVSRLIGRSRSQDSVYSPASEDGESRS
DGSSDSKSSLDVPSQDSHPHHPHHQSHHPHSSHHHQQHQHHHQHHYALGPALAALRRKRKKFSASRASTPAM
TMSSGNNSACTSSTLESVMQPIASALVSRVSKKQLQRASSVPTRSPELALHQVVAPPRRHETTQSQQPSLDD
TPSSNNGSKEQGGVTASAAAVAAMTSSAVDLTPSTTEESVLSASTAIVTAVKRNGSAGQQQQQQQQQQKLPP
GIEPISGHDGTASTGWL
>NvXP_001605329.1/1-1082
MNASESQQNLLTNEAKPASTSQQWLSPPADYVLGPVEKHFLLSAERGDCATVRRLLEENKDHPEILNIDCVD
PLNRSALIAAIENENIDLILLLLELGISVKDALLHAIKEEYVEAVEILLEHEEKIHQPGQPYSWEAVDRSAS
NFTPDITPLILAAHKNNYEILKILLDRGATLPTPHDVRCGCDECVSSSEQDSLRHSQSRINAYRALTSSSLI
ALSSRDPLLTAFELSWELRRLSRMEQEFRSEYNEMRENVQVFATSLLDHARTSHELEVMLNYNPSGENWEPG
ERQTLERLKLAIKYKQKQFVAHPNVQQLLAAIWYDGLPGFRRLSMMGQLLEVGKLGAQFPVYSTIYMLSPNS
PKALFMKKPFVKFICHSSSYAVFLMLLGAASQRIEYLAIELFGNAWMRQILAGWKRRERGSIPGFVESGVII
YVFSLVVGEIRSLWADGLLEYVSDLWNIVDFVQNVFYVIWITMRATSWLVVMREYWAGEDPWYPRDHWDDFE
PMLLSEGAFAAGMIFSFLKLVHIFSVNPHLGPLQISLGRMIIDIIKFFFIYTLVLFAFGCGMNQLLWYYADL
EKNKCYHLPNGLPDFDNNEKACATWRRFANLFETSQSLFWASFGMVDLMSFDLTGIKSFTRFWALLMFGSYS
VINIIVLLNMLIAMMSNSYQIISERADTEWKFARSHLWMSYFEDGDTVPPPFNMIPTAKTFDRIVKCGKSGR
PTRSVIKKSREKAKERHDTVMRLLIRRYVTAEQSKTDDFGITEDDVMEIRQDISTLRYELIDILRTNGMQTP
NVDKGDTSLSGKKGRVMERRLQKDFQIGIVEGIVNSVIQNEKESKDVFSQIAKAIGRKSSGGSKKKDWNAVV
RQNTVARDPIGSSNEAVDKQHRRSLRRHLQHGNSLLESLDPQRLLEYNPNLVEVSATTRVAYAKFMLRRPAA
VKEAAEGEEAPADGEGKTSKRSSQRVAIIDPAKPGEKPPDRPPPATRALGTLSKKSLIKAASSDKPEAGKSS
LEAKPSQEQRGGPSPIPEEPHEESKAPIGSRAASLKKQPSAAASEPKKPTADEGPTTKARGRSKATGQIVGG
WI
>PargIav/1-853
LACKLARSTIFKEMLELTCIEFWRYSNITCSAYPLNALDTIRPSGETNWNSALMIILNGTKSEHLDMLEGGI
IQRLLEEKWKTFARNQFLKRLAIMMLQLILLSVAVYLRPCYCGPKNMHTSDPDVQKKLYDEFFDTDVMSIAR
YCFEVGTLAGVISYVVFQQGEEIMNQGLSSFMRGLSGNSPKAIFLVSNLLITLCVPCRLVYFFSKERDPVMR
VIEDELLAYAVAGSWFMLMFFAGALKLTGPFVVMIYKMISGDMFTFSIIYCIMLLGFSEAFFFLYKSPIQDK
DSKYATYRTTWMALFHMTLGDYDYAGMNQNIYSAMSKFVFLVFTIMLPIMLLNMLIAMMGNTYSTVISMSEK
EWVKAWAKIVIALERAISQEKAKDYLYMYSLPLGGGGEGGEESLGVMVIKSKDKTKAKQRKGALSNWKRVGR
VTIDTLHRRGVSGEFLRREMWGLQTAASTPAKGPAKKKGYGGLLGIDTGPATGEIMTSALDQAMFASDGEIV
DPDLMDGFGAISGAIDQLAFTHDLDFSGDGVDDDPLKPQMKGPMQTAQVHKANHLAVAEKKKKKKQRETDGY
DNPAFLDDEELLLAAALGGAESDDSDTDMLESRRLAQPRIIIRAETEVPPSTATSATMPIAGGKALGPAASK
DTKTSAKTTVTDVSLITRPRLPSAKMRRIGSARRTPARFAMTFTEKYDPVSKVATSTARKMPDQPRAAEGTP
KVDESDLTEKNVEGGKEKVVNEEASTHAAEAAVTDADDGDKWAEKKPRRSKNKVAPSSSSEEIERVADPRTQ
DDLSVGLQSGSDTTREEVKAKDKERPKTSVASQKMKKRATDNVGNMNSILPWDNEDGDIK*
>PargPkd2/1-790
MSNPASELERPDTNGSNRQAWGQGCPGSPGGGTAVDTYEYENNETIRKKGCWYSFSTCVSRMWATRQMTKKE
DREIYVRTTLRELVVYIIFLIILCILTFGMTSPTMYYYTKVLSDLFLDAPYPDTKNTFRGSTQVMDFWRFTE
NVMLDGLYWEYWYDVAITSTEEDDRNILYENRMLGVPRMRQVRVRNDSCTVPDDFQRAIRQCYDVYSPAAED
KRNFGEQNTSAWRYHSEQEMKGSSHWGKIATYSGAGSYQYLGLNRSVSKDILADLRQNLWIQRGTRAVFIDF
TVYNANINLFCVIKLLFEFPATGGVIPSWSFRTVKLLRYVTPMDYFVLACEFIFVFFIIYYIIEEALEIKTL
KCAYFKSIWNILDLLVIGISLMCIGFSIFCTFSISSKLEELLADPNTFADFDFLGYWQTQFNSAVAVCVFFA
WFKLFKYISFNKTMTQLSSTLSRCAKDVAGFAIMFFIVFFAFAQLGYLLFGTQVRDFSSFINAVFTLLRTIL
GDFNFHEIEDANRILGPIFFLSYVFFVFFVLLNMFLAIINDTYSEVKAEIANQRNEFEIADYFKRGYNNMMG
KLGKRDKVVDIQNALKLSDTNGDGLLTFDEIRVNLKKCNFSDMEIEMFFAKYDTDGSRLLEADEVKRMLADL
EGQRMELDTSKTQGEKQIKREEQPGSGKASTEVETRPASASSGHGSFASVSFEEFSVLQRRVDRLEHSIGSI
VSKIDAVLVKLDTMEKTKHKRRETMGKILDTITENEGLDETAKRNYMEKLVRDELERWDGEGSPPMGRK*
>PargTRPApw/1-963
MAVTGRKILRSISIEESNPGTPLLRGLQPDVRFASLLEALKARDVQEFREQLLRGLPVNHREPALGNKTPLI
CASEYGFLEAVVDLLSTGANVSTADDAGATPLHMAAGGGHLPIVRILLAHGAHVDPLDTHASTPLHYAARAD
NKDPTSSSVVDVVEVLLSAGARCGLRDGEGRLPLHNAATAGSAKLIKVLTAGPYKATVNLKDNEGRTPLHCA
VLGARSLEVVEAVLQMGCNIDTRDAQGHTALHLAAKRQVNYIDEEFDGACLELLLSHGASVAAKNHEGYNAL
SLALLRTMWWGRPGARDQILHAVQLLLAKGSCIQDGFAMWRLVESFPSLVPVGLNRSVRANTSAHDSPHLRL
DFDYGPLSVNAKHLQEIHRQSPLVPVSELPPPLLVDSEVAMLQYILWAGRKRLLLHPLCHSFLHLKWFKVRK
YFLANVIFYFLFVLSLTAFLLSSHNCPEALITAHNSTNHSATSNRTDTVCHWAGKEATVVGLTWWCLVIFSA
CLNLREVIQLLQNPLIYIHNLGNILDATLIFCVPQLLVGGSASETATNGEMAICCLAVWQQRVGAIAIILAW
VRLMLFTGQFPSCGVYIVMFSTVARNVLKFLAMYVFVLVAFALGFHVLLRSLPIFSSPSTAFTTALVMMTGE
LDYESTFLTQPSESSVLCIFILVVFIVLVYIILSNLLVGLAVSDMYAIQHRSEVLRLTRHVELMVQVEALFR
SRLIPQKMQQCLLGSISIISSKQKPSVSIYPNLSLGFSDSLFLFLSRMIGTRLLLIKLFEVYVSGFIPPEHE
PSLPSQLIGEALDVARREHELDKRERLLHLRALQIGATAHQRQGHSGQGTQVPVNQTSLNRVSSIMRPTPIA
SRSSWRWTIMSDIDSEDDSVDVLHPTVHTQNSIRASHSVAAKRTIIPDPNARLEELRNMVLNLQASVEALTL
IVKQQDVHHLPTQVPSTTNSTHEINV*
>PargNan/1-904
ERPPSKEINPPKILPDEESVAGKYVPGKMEPDRTTDHTTYRYVCWDSKHVGAVGETVLHLCVLNATSVHNDL
AKRLIRHFPNVINDIYLSDEYYGENVLHIAIVNEDPAMVKFLLDNGANYHERCLGNFMCPEDQKASRSDSLD
FEWVALCQQTNYEGYVYWGEYPLSFAACLGQEECYRLILAKGANPDMQDTNGNTVTHMMVIYDKMDMFDMCF
EAGATISLRNRQGLIPMTLAAILAHRDIFFHILNIEREIYWQIGNITCAAYPLDYLDTISVQTGETQTKSAL
NLIAYGDKEAHLDLMEGPIVDLLKTKWETFVKNRFNNLFFVFLAYFLISMGAYVNRPMPCFSSYSAIMGKRP
LSIMQLPALNITCVNVTARLHPDVIIEDPTVPKDATSTVEILTVPTPNLTQGFDIEFDLTTLSSSSSSANVT
LEPEDDLDDDYLPLLLGSQEEVVTQLPDDPMTVQYMVEGEKVTVTLGSDLNDLLTSSVTSDPLAEDPTTRPP
LHFTCYNKTHYLHLVAQKLSFIITKIIKRSRNMRPPKAMPAISPYERNETKNITSEDPCRCALWRSQTPKKG
EMEIGGLRTTEIYFYMRVVCEGLTFLGSLAYLVGAANEARFQGLQMFVENLSTVPSRVLFLLACLLVMVMAV
LRALCMEKAEDLVAVMVMLSTGPYFLFFCRGFKTVGPFVTMIYTMLVGDLLRFVTIYFVFIMGFSQAYYVIF
SSFRNIEGKSQCTSNPMPTAAESVMLMFIMSLGNFGDIYSALECTDHEKTGKVLFMIFMAIVALLLINLLIA
MMGNTYTRIAEMKNEWMRQWARIVLVVERGLSPEERLKHLMTYSQPMSDGRRALVLRLHLNDEEREEMKDIM
DMKRVHQKYIKRRKNRKSLFDDSGNPTPRDPIKGSLKKV*
>PargNompC/1-581
MSKKHGHTPLEEFILLSPAPVDLATKLAHSLLILSDKEKESSRDLMEASLFSEALATELVAISAATSSPGIL
LRAVDNRNVVLLDSLIEHEQKEVIAHPAVQRYLNDVWMGSLAWPAWKMVVMFFAFLFLPPVWIFFSMPLGHM
YNEVPIVKFIAYLVSHLYLLVLMILTVVTPPSPIWENTSLMPNWYEWVLLLWLSGNLVMELTNPGDIAGLGW
IKVFVLVFSSLGVLVHLVGFFYLGRFELILEMLYIRNNFLAIALLLASVQLLDFLSFHHLFGPWAVIIGKLM
VDLGRFLVILAIFVFGFSMYVAAIYNPVRPIYASLNATTDSKYPPAEAPVQSPVQTGEMLFFSLFGLVEPDY
MPPFYSHPSWSQSLMKIVFGIYQMVTVVVLINLLIAMMSDTYQRIQAKSDTEWKFGLAKLIRNMSRTSGTPS
PLNLLVKFIVYIIAIFKFKCNLCSDKAMEYMRTEGRPEDPHQSDLKTEFGGGWIKKLRSRSKASIMPQSTEN
LVPLSNMEGPQGVRRIENVIKWSRVVNRYRMMHRKEVQPGEEAGQDQDLPADSVEDLQDEALLNGGVENSGQ
ASGT*
>PargTRPML/1-682
MNPANHGQCHIRRNSRDERVQDDQSVPEQQQLDVRQECKFRGGPQSGQATGEGEEKLTQFRTQPQDTPAGPR
TLTGQGRRTSRLKARGRSGSWSGVNESDDELEKMAQVFGQPPPEIKVSTALHNGSSHYGSMTSSISSVGDYG
RLDDSATTNTTNGLFNPEMTADRMRRRLKFFFMNPMEKWHARRRFPWKLLLQIFKIVVVTAQLCLFAQQRYN
HVNYLWDTKVSFSHLFIKEWDTSREIQAYPPSNGPLAVYKKSVFYEYLEYAVIAYVRIPEEAIGTYDYQYKN
GSIVPPVLCATHYISGHAFTTNNSYVIDDNVTRTCLSIPPSDVNVTGWSAKTYLEQHNFTFDFDLLLKVDFT
FVLRTIKLRVNLPFDTPECYHLTGSVIFDNGNHDGQILVDLDVGARVLECVGSVQLATETRTLKVWRTIINV
VSILICITSSCMCVRAIYRAQILKKATVLFFQRQYGRELSLDERMEFVNLWYVLICVNDILIIFGSLIKIGL
ESKLFYEEEERSYEGFLDTWNVCSLFLGLGNLLVWFGCLRYLGFFATYNVLILTIKKCIPNVLRFSTCILMV
FAGYCLCGWLVLGPYNLKFRSFSSSMECLYSLINGDDMFATFSSTSGKDPLVWWFSRIYLYSFISLFIYVIL
SLFIAIIMDAYETIKVSIFLFLFFMEISNERDV*
>PargPain2/1-395
HPLIQTLLYAKWRKALPLYLLNLGIYLFFVVILTAFVYCLKDLRILEARAEKLINSGSSNSTLDEEVESKQT
TVQCLMGFLLPVTIYMIVRELFQIFFSREMYLKSIENYLEWFLVIVVFVLLAARFDADITRHIAAWAMIVAW
YEFVLILGRAPHFALYITMLRHVSWNFLKLIFLFSALILAFTISFNIILQPSGNTEDTDFRDFWSTLPKAIV
MATGEFEYSDLNEHFSRKMQFLTSAVLVFLLFLFLIFLVLMNVMNGLAVTDTQEVVEDAVLYSLTSRLELVY
QIESMFLKCPGLQSYVDRLQLLSGTKNQPVLFALINNPVKKQRLLSGKSKEYSSKLDDDTAECLRAHRLQHI
EKEDRQNHGDSMDEVRALLQELKHITKHNSELKQ*
>PargTRPA1-like1/1-1176
VNQSSSSRTVIIIIIIITTSIRSNTNTISSTSQKSHMMNSLIRQKRVVYVNVNVDDIDGSSSRGKRPLCEAV
MCKDFQLCLKLLNDGENVNYTDDENGSTLLHILAKKYSRQETRAQKIPKLLLQYGANVNAMDKDGNTPLHIA
AREGKQDLCVILLEHQKTNGANPKVNIKNKKSMTPMHYAAQQGQVQVVELLIREGANPSIRDNQKYFPLHHA
ADKGFHECCKVLAPFYPNDTAQDQELIPPVMLAARKGHYLCYKEMTDAKMNLSYKDVVGNTALHIVAKLGFE
KFVGLLLDMGAPPNTQNNFGNTPLMEAIMKCRTNCVNMLMDKGANLGIKNNSQSGVLHVAASKKAEDCIDSL
LKNEYVKKQIDDKDKDGYTALCIAVKKQDEKCAVLLLNAGASPSVVCQQKLSLLHTAAENMKSFLLEKLLTF
PGLDLNLQSKDGVTPLHVAACKGSREACQMLLRKGARIDVQDENGRTALHLSAYQGHSSVVRLLIKSGAIKH
AKDDKKSTALHAAAAKGNLECCEILTDADKGLYKEQDKKKRYALDVAFQKGHDKVFHFLLHILPYRNINTMP
QDLSEHLHSHTHNALKNRNRTIVEAIVKSHWWEAGFGATKKHEGVYCTNFRELIRLYPVLAMRVMDKCTTLL
DTTSDSAVYDFRIFEDDYYIKGDKKATSPFDPKTWKVLSSAEELMSDVHVWKKEHPVNIMAHRRCLGLLQHP
LTEAWLSYKWKSYSRQIFLILLFLQLFSVGVLLAFMKSVQNWKQIQDAYNMTQKEFCNANLRPFKNSFQSVD
VNITEDATTTLSIQMAQKWNSAVSHSCHILLLISVIVQVIVELNSAIRMQWHYFNSTILLVRFPCLILSTVL
LIPSSYCGFRLGIKTVFIWQCGIVALLIHWFHVIHTINKVPQFSIFTTITKDFLRDFFKGLMFIGMVISLFA
LIFHLLLQDQTAFKTLPQSVVKTVVWLLGDLGYDDTFLRETLAYPVLVNILFLVFVCTVAIFIVTLIRAPSL
DQKEILLYRKAGQAELILNFDVCYPWCRRAYSVGKYCNKDKNPWILTKIENFLKPKGLWVVQNLSKEFDKAA
LMNIHEHKEDDKHWIVSKLEKILKIFSYTTNENVNSELPHPLQDQLEEQTKKLDQLLALYNQLNGNYHKQNE
QILELKQHLDSLKQKSRSSLVIT*
>PargTRPA1-like2/1-1105
ARKYTEELLQKVEDNDYDACQILLEKHANVNVKDEETHSTALHIAAKNDFHDILVLLLDKGADCNAQDRTEQ
SPLHLAASKGHFFICEKLLECNSLKINISNKIHDTPLHHAAKEGRLDICIMILKHPDINVNAKNKRGMSPLH
LAAQENHHKVVQHLMDNGADWKLQDKNFHLPLHYAAQKGFPETCEVLMSNCIDADKEKQLKVALKDGKTPLM
LAAKGGHHYCCEKLTNTNINAKDKEGNTALHYAAIGGYENTVAELLDMGAQPNAQNKRGNAPILEVSGKKRV
GCLRILVEKGAKLSVTDKQNKTVLHYAADKNAEECLKYLLSFPTIKALLNRKDDNDCAPLHAAIKREAVECA
HILLESGASPVDSCIGGMTPLHLAADKGYTGICEILLSRSEVQVSQENETKATPLHLAALRGSTDVCQMLLR
KGARLTAVDKNGRTALHIASAKGHYGVVRFLCKKGVPQRARDDTGSIALHHAAYAGSLECCKVLVVNAKATC
CELDQNGHLPLDRAFENKHDGVFKFLLTHLPYKETQEDRMLCLHRYMHTALCENRVTAAEAIIDSPWWQAGF
IGENGHHCQNFRWLIKHQPSLAMKVQDKCISCSDSDLVVTYDFRFFEDNYYIPTAIGKIAKSPFEEKDGKLS
QNAHQFIEDGLEWKNNHPLSLMVSHNRHQLIHHCLTNAWLLHKWNSYIYLTFLILLMLEVLFVTCLIIFMGN
VDNWSHIQARCNFTREQFCSVSEVYPKMQVPSLKHNVSGNEVAEKDTEGLGIFHDNATIIRFGECDEGVPVK
QGVWLALLITTFIELLLECNFIYTLRREYLSLDSVIRLLRAIFTIFILVPGGSCEFHHHIMKVWQWQFGIIA
MLVGWMHLINMLNQLPMLSVFMPITDSFLKSFFKVLFYIIMLVFVFAFIFHLLLRDQAAFLTVPQAMVKTIV
WMLGDLAYDDTFLNEEYSLLYPVMVNCLFVVFVTTIGGFIVNLVIAQPSEKLDDFREKAAIYRAVSRCKLFL
RLDICFPFFWKYKTKGTSVDEVTKGNGYSILPRKLLMLDNKLEEVEPLNPFQAQLEEQNMQIATLLTLHMEQ
REELRDLKHLLNVITKTLQKDEDS*
>PargTRPA5-1/1-642
ARLLLWSSHLLGLPPKVMFLLILIPDLIIMFANFKKYLRQWETLTKSIALGSSAIVVFFFITPFKDAGKVVD
AGAAATGNATNSDDILPASSAGGLGEDDDDMPFVRSAAAVSAFFCWVEFMMLLGRFPSLGTYVLMFTRVARS
IIKFIAAFFSLIIGFAVSFLVLFRNEGVFSNLPMSLVKTLMMMIGEIEYEDLMKMSKRPVMSCLFLVLFLFL
VCVLMANLLIGLAVNDIPDLQRQGKIKRLSKQASYLVSYERLMIIARNLRCFPRHLRILLTSRCKIPQVVSF
LPNKNSYSKMRNHRYLPSETLQEAILLGNCEDPKEDFGNIEEDDILTQFKSFKMKYVRDRRAINRRLAQLPD
SSTTDKLLKERFDQMQQMIQNQLVFIMQQQLPPAQQYVTPVGERSQQGGQQEQSRKPSLSLQQLTLHTQQQQ
LQAPQQSLQQQSMLQQSVQTQQWLQQSVQTQTVPQQFVQPQSMPQQSVETQTMLQQPVRPQMTPQQPVQTQT
VSQQSIQQQSMPQQYVQPQPMPQHSVQRHSISHQPVQLSSVPQQFVQPQSMPPPQSVQLQTMPQPSVQQYST
PQQSVQGQMVPQSVETVSASSTVFLTTDGAPTTCLITDGISTTGLTTDGASSGVHSTQDGVARMQ*
>PargTRPC/1-1319
MPAIRGVEADVEEIKLKDSFSSNNSRANSIARALKKKISLTRLTSRTSLVADKDKEERERERRPSKERYPTF
TIEDWEEGEHNGAFREDSVFKDDSRADDKSDYDGDTDLGEDGDGEGVSLVDNEDIRSVTSSKRTSQLSVDRS
MVKCGRAKFFKRLSVCDLKSTSDDEISWQELREEECDHHECGPDGLSPKPLTRHLSVLSQDGHMMDPKERVF
LEAAERGDKHTMMRCLSPPSAVNVNCTDILGRSAIQIAVDNENVEIVELLLLQENVKIGDALLYAITEGVYK
IVEMLINHPSITPEMLANDWVKVRAGGEESSDFDPNISPIILAAHCNQFEILQLFLSRGAYIDKPHPLSCSC
RQCTEDFHLDSLRYSLRRIHTYRALASPAWISLTSEDPILAAFRLSWELERLARVENEFKDTYLELSDQCKK
YTCELLHQCRSTREVIAVLNRRSEEDSDDDDDEDDPQQLKLSRLKLALKYDQKQFVAHPNCQQLLTSVWHEG
LPIWRRRNALVKILLCLSIIICMPIIAIIYLIFPRTRLGRVIRSPFMKFIYHSASFGLFLVLLVLASTRTEG
SERHRRNLRGPAPTFVEWLIFFWVTGMVWAECKQLWEEGLTAYIRQWWNWLDFIMLSLYLCTFSLRAVAFVQ
ITTNKYGPREVPRAQWPPNDPTLIAEGVFAVANVFSFARIIYLFQTNPHLGPLQISLGCMIIDIAKFLFIFF
LVLTSFACGLNQLYWYYDSPTASCDTSAGDIACNSGSDAFNTDGGEYRGGFKTLDVTFATLFWSLFGISSPK
STDLEEEHGFIETVGQGLFMAYHVMSIIVLINMLIAMMSNSFQQIEDHADQEWKFARSKLWMSYFDPGSTLP
APFNLIISPKAIFYFMRNFKNCMQYICFRRGHRHSDKRRSFTMEKGALQGGAPCGRMGQNNKYAEVMRRLVS
RYIHQTKKQHRQDGVNEDDLLEIKQDISSLRYELREDRKRETARAYGQMDSIKKDILRLLKQSGRMSSRTGS
GRESEGAVGGASVNPVVITTTTASCTACGNTAALGFNSPSHPSLGTPGIIQQHSVDLGMLGREPSSGAVDIT
VTPASSLPCNLTYSQASMGLPSPQSLLPSGNLTGCLLAPQEMDYLRKEIVSSLRCELRDMLRDALSRALTPT
TTMAPQYYSPTPTPNPTPQYVTTPTAQTTQMPAPQFPPPPPPPSSQQQQGGQCPPSLGPHHSLPSPTSQMPH
HPHIRVSGSLSDPVAPRSSAGQQSSPRSSPVPQPSPRSSPTPQPCQRSNSSYVLSQRSQGGSQSSSSSKTTT
NQVLLRPPNESDRVHTHMYTQL*
>PargTRPA5-2/1-785
MSCANGKVTYAAVPLPCEPRPQQDATPAAPPADMSGEEADAPVTVINTGGSLNNVCDAGILAWDPDTARLLK
VVDGESLEGLRALLEAGIHVNGHGGAFHETALHHAAQNRWAAGVRFLLSAGASVYAKNQFGQTPLHYAAASK
CTTIIKLLLESGRPGVLDHRDMRGHTPLHDASACGCVNAITILLKAGAMVRAKDSNGETPLHKAARAHSVPC
MVALLNAGADMASCDDNGESVLSYALHHLPGTMDAVFDHCLVTNSSKISTKTLEVTMNFLPLTVTYGKNQIQ
NLQSFVDLGHAKLLSHPLCEAFLLLKWMNVRRLFLIEVVLYLLFAVLTTVLTFNKFVWTTSNTTQTELVSDR
GEEWAKWGEDHVKTQWGLQPLGAEAEKCLKGIVITFLVAILVQQFLTLLQNRLAWFRSLSGVLHVMITVMVI
AVVLTPVPQEWQHHLASLLMLFMWTECMILIGRFPSCGIYVVMFTRVAKVFLRIFLIYFCLLLAFSSAFYVA
LHSREKVEEGGLDHLVFSNPMLTFVKTLTMMIGELDFGQDFVRGLSHLVVTGHAIFLFFVILVSIILSNLLV
ALAVNDVQGLRNSAHLERLIKQTELVFHMEKNFSIAAYIAGHVKVPKLYDLLMKIANVCDYDCYNTRVFLLP
NNPKKSNKLLMLQNKKFREITLPSHLLANVSQCLRTREAEAHDSKSSTRVKRESRIRRGEYHRNNEEDMKAN
LKELEANVIEVMSEKVEEMADSNAALNRRLSALEEKLERLTCLLTRRASDPAAAPAGNAGEEGT*
>PargTRPM/1-1272
MAGPRWVESVFNKRECIKFIPSSKDNARCCCGQLWQYHRDGSPATLRHGEDLHWSPSRHTQLLPTDAYGTLE
FQGGAHPTKAQYMRLAHDTRPEHILQLLTGEWGLDLPKLLITVQGGKTNFDLQPKLKKVIRKGLLKAAKTTG
AWVFTAGTNTGVTRHVGEALVSESSPRVRSGRVVSVGIAPWGVIERRQDLIGRNKDVPYHPINSPKSKFVAL
NSHHTFFLLVDNGTVGKYGPELILRRKLENYISQQRIEARGGLATPVVCVVIEGGPQTIRQVLEYVTDSPPV
PVIVCDGTGRAADILAFVHKCACTGLNITEANRDTIILTLERVFELRPMQAEKLFAEVLQCVRKRDLITVFR
LKEGSELDQSILSALLHAQRLNPPEQLSLALTWNRVDIARSHVFNEDVEWSQGSLEQAMMDALVNDRIEFVK
LLLEQGVTMNKFLSIQRLEELYNSKSGPSNTLRYIIRDVKKNVPRDYRYTLIDIGLVINKLMGGAYRAFYTR
KKFRTVYENTMMRSPRLQRNNSSIFQASKSLLQKSSNSSPKSCISQGDVHSKFEFDYPFSELLVWAVLTKRQ
GLAMLMWQHGEEAIAKALVAAKLYKALAHEAADDDLETEVYEELKGYAKEFEILALEVLDYCYQQDDDRAHQ
LLTYELKNWSKQTCLSLAVAVNHRALLSHTCCQILLADLWLGGLRTRKNTNIKVMLSLLFPPLILVLGFRSR
EELKTMPQTREEHQDDDPERSDSESDTESDEDNLDMRNEHDPEAQLVNSVSLPSHPVTPTLQSEAPLCNSNN
AASLSSTLLAPPSQPEVTNTVDGHIPPVRQNGVSTCHLSVLDSTIFNDINSKQLPARIKLYEFYNAPITKFW
AHSIAYVFFLCLYTYVVLVRLPKQPEWMEWYVVAYISTLILEKIREILSTEPVELKQKIAVWSDKLWNVCDM
VFAVLFMSALPLRFQEQTMQTGRVIYCVDIIYWYLRVLEILSANKYLGPLVMMMGKMIKNMAYFVVLLLVVL
MAFGVCRQSILFPNEDPHWRLARHIFYQPYFMLYGEVFAGDIDPHCGDEGEIPCHPGRWITPTVMSMYLLVA
NILLINLLIAVFNNIFTSVNSISHQVWMFQRFQVVMEFEGKPVFPPPLIILSHIHRIIKYCFRRWKGKPFLY
DNGLKLFLDGESLERLHDFEEECMDGYNREKEQREQMSTEERVRVMAERTEGLMQRIEDMHGKFIAAMTSVN
NLDFHVKRLEETVDQIKCSYAVVHRFMLSHVGQRRSSSPCSGSGTPRS
>PargTRPgamma/1-1128
VGGGGGGPTLLAVPQPPIRSNLLAVASDTANKDAKNKNIKSHSIHGMGEEDRHNRPHQEMGQLSTEEKKFLL
SVERGDVAGVRRMLVRAKETGAMNINCVDPLGRSALLMAIDNENLEMVELLIEYKVETKDALLHAISEEYVE
AVEVLLDHEETVHVPGEPHSWEAIPPETATFTPDITPLVLAAHRDNYEIIKILLDRGATLPGPHDLRCGCDE
CVTSRLEDSLRHSRSRINAYRALASPSLIALSSKDPILTAFELSWELRRLSFMEHEFRSEYQELRKQCQDFA
TALLDHTRSSYELEVLLNHDPTGPPHEHGERMHLSRLKLAIKLKQKKFVAHPNVQQLLASIWYEGLPGFRRK
NMALQALEIVKIGLLFPIFSIVYTLAPHTSFGQTMRKPFIKFICHSASYLTFLCLLILASQRIETVIVDWFG
ATPTLKKWVATDVTTRRGAPPSLVEWLILAWVFGLIWSEIKQLWDVGLREYVADMWNVIDFITNALYVATIA
LRIVAYYQVQREIRENLETDKLPRQNWDTWDPMLIAEGLFAAANIFSSLKLVYIFSVNPYLGPLQVSLSRMV
VDILKFIFLYLLTLFAFSCGMNQLLWFYADLEKQTCIEEGSKGDENDKNTTDMPGTEDIRPNVDSCIVWRRF
SNLFETTQTLFWAAFGLIDLTNFELTGIKPFTRFWGMLMFGTYSVINVIVLLNLLIAMMNHSYQLVSERADT
EWKFARSKLWISFFEEGGTCPPPFNIIPTPKSLYYLLHWFYKKFCGQTKAAKKEHMRTIRSIMRNLVRRYVT
VEQRKAENQGVTEDDVNEIKQDISAFRCELVEILKNSGMNTSTAAATGQGILPRGSSGGKKNRQKERRLMKG
FNLGVNSLSSQLNRGTSTILPAATEVVEVAVKRSPQNKLARLARLAEARLGRPTNKKRWGTLVEAAKNAKVK
KLLSRSRSDESLSSDPGNEITGDSEDARGGNETPTPLQSLPPGILRGGDGISETIRRERAESGVSGTMHLDA
AALVCQQEQVKRQPKNSVSFDQSALGGASSSSPSHSSTETEPPPPYPQWLRPVSSTSTVTEPNPTTTSPSSG
SGSLPPLAVSESSEPLVGSGPPANGSVQPPRLPGIQPVNRHMAAGWL*
>PargTRPA-like1/1-409
MASGYLGQLFRNSGKLVRGSYFTQVGRTAGVQIKYWNSTTAEISDSALTSVAESSIADQKASGNQSVKLSKA
MRAYQERAQAYDAFLLEQNQEYEIGRRHLANMMGEDAETFTEEDIDKAIEYLFPSGLFEPRARPHMKHPSKV
FQERKAAEFDDTGRPFHTMFYTGFPSYYQVLHDLVAKVRELDSFGDRMARYNIHQDKEKTLNVGGTEWISKE
QLESILLEKLRDEQYLFLIKSVSRLLDHPYSLRAKDFIMKFRKQIPSTFTHKEIPKLMFTADGTPFMAAIGS
RKTSRASVTVYGRGSGRITVNGEDILYFKNIQDREQVIFPLQFTGMLGKVDVVADVEGGGTSGQSGAVRFGI
SQALQSFVDEELRERMRLAGLLTRDPRRRERKKPGQKGARAKFTWKKR*
>PargTRPA1/1-1227
ESTPYPRQRVTSSSTFRKSPSPVRRNPTPSPLQEPPLTTPQLVTLSVEKLKEEMPRAREKGLVVEPLMPMAN
TRAIFNNTDTYKTVQNTGMSSPGSRKGSVSGDSLYQEVTDIITMNQENGRGLTSYDLISRTLHQLARDGNSE
VLSSALARLGEHGRRRINNLDGDRLAPLHYAARYAHADTIKTLIHAGALVNIRGQDKLTPLHYAARYRRQIK
PNRKHSPLPAPPKDEEEEIEPEDENEENAKEEHEKYNLTITSAQSVAGIGVESISESSVIRILVECGAEVNA
RDIYDQTPLHYAAMRGNDPAARDLLKCPQVFYEARDKQLMTPLFVAATFGYVDICRRLILAGASLFSKDESE
QTPLHRASMEGHLEIVELLLSSGSVEGGDKTVHRLVSERDSEGQTPLHHAVNNGHIQVARCLLDAGADVDAV
RDTLATPLHAAASVGDKDLILLLLENHARLGSVDCNQQTPLHRAAAHNQSEAIETLLEAGAKIERRDKDSFT
PLLVAASGGHESAVQTLLDHGAAVDAVDKDDKTAVYWCAEQGNDRALEVLLKDTRCQELVDVSDRFDNSPLH
EAARNGYINVINKLLETGSLIDNKNEDEETALHLAAEAGQVRVVRELVQRYKFLISDENEESNTPLHLACLQ
GHAEIVQVLLEAGADVEARNSSLWTPLDCASAKGHVQCVHHLLDYDSPLDPLDKTKTTPLQLAATEGHVAVT
QLLLKRGASLAACDTSGRNALELAIAASKRDVCLAIIKSPEWKTGLKNVRLDYRGRRVTPFRMLIKKFPDVA
EAVLDRCTSTNGMDSDDRRFAVLFNFELVDDTYTILEYGSDIDSVASVSTLESAFDEDGQLLEHAEPYTNDA
RELKGNHPLMLMVKYKRLNLLAHPVSISLVKHKWMNYGRFVYYSTLAFYAVFLVFLTGYVLSARNWISIKGE
MNNTEGNAIMVQAAKEQSSCEDIEDKLNLTNNLFVIAGKWVIIVMAVINIMREMFQFYQGCCNSLLARLNYI
GLENLMEWCCYITAVLLVWDFNNCPIRQDWQWQVGAASIFLAWMNLLLFIRKLPFLGIYVVMFTDIFATFIK
FFTVFLLFIVAFALSFYMVLKSKIPFGTPAKSLLKTTVMMIGEMEFDSIFNEEELDYPQITYVVFVAFLILM
SILIMNLLVGLAVDDIKAVQDQAILKRLAMQTQMVLDVEVLIPETLRRMYVVSKKEVHPNARHGLFSRLFGD
FQL
>PargTRPMm/1-1516
MVVIMSQQERQRAASPDPFTIFHESNPTEFEGWMTPSTPNSGRWAQSARARRRQISAHSRASTMSVSTNLDP
GRSSGNDENTSYGLNNQRWTLQRKKIGLQRPPLTASERSVSRQTVINLAFIRTHFQRKECVRYVRNPKAFKE
GSCYCGLMEKEHIPPSLLLAHPQPSSSPEGGEILARVLEDLQEEKPGFGTMILNALNFNFVKSQVFAPIRLP
SVSPHSPTPLDPTQVGSTRLWQDVEVGYGQDDGPLRTILQANGVTPRYSNSLTSRHFPTSLPHPASVEDRLV
LPPVRSRWTRSTHLREFPTNAYGVITIANETAGSNKPSKYVRLSCDTPMKSVLTLLSDYWRLLDPHRPQLVI
SVTGGAKNFQLDGTKKQTFSSGLIKAVKSTRAWLLTGGMNVGIMRSVGEAVNKGQYIVKVKQRTLFEEEHEH
MMRGIRCLGVVPWGYISNRDQLVNTDPTQFASVRYKVEDEVNRFAPVPLNGDHTHFLLVDDGTRNSFSGVDS
FRTRLEEAIQDAEPQGLGVPVVLLLLEGGLNSIIKCSMALKSNIPILVVAGTGRAADLLAYAASMTIHTPSG
QYTMRKGHRAQLLSRISVTMQEFQPYPDKQKKCADLLIECCTKVNMITIFDINSDEGMDKYILYALLTGETQ
TTRLGLDQLGLALLWDRPDIAETHIFPAQKSWPSGALEDLMTTALLEEKVDFIKLFVVNGLVMADYLTVAKL
RHLYNKACEGNKHLSQMLKRRSQLHLHHLIHVHHLLVAMMRQHHHAAYQADTPEAFIDNPSVNYLTFEDPYL
ELLVWSIFSGRGQLARHAWQRCNSPLCATLVASCLCRSLWRSLGATITDLRDQYQRHKDDFEHLAVDLLAVC
YEEDIVNAMSLLEQRNVRWGEVDCLELAFMANDMNFISTPAAQACIVLNWQRGMSRAPFYAVIVANICPLLI
FWTRPFCFQKLGDNGGELTALQKLSVFYKSPISKFYAHSTAFVVFLALYAYVVLFDLRYEMSVTEMVLILWI
MVFIMEEIWEIASKRSLTLRGKIVEWFGSVWNRFDVVSLLLAFVALGLRLPRSTFKWGRITYAVNTTVFYCR
LLRIYHVNYHLGPKLVIFYRMISEVLVFMALLVIFILGYGIASQSLLHLTRDALSLNTTAVSMIMKDIFLTP
YWQMYGELQLEEIKGEDVEMCHPQSCLERQTCDVSGTDSCLLVQECLCENPRDYSWVVYLMLFFYLIIGNIM
LLNLLIAIFTYVFDEVQENSMEIWKFEMYSLLHEYDSKPALMPPLVIFQYIWMISDKLWSLLRQKHHKHLDS
FMKDTLEPLKIFEKEATNTYLARITMAEESSIDRRVQKMSDKIDKIAKYIEQKEELEEMEVDLEWIMHEREE
LQQNKEQKLNQRSKTLEVSEDNHQPQPSMADLRDGPAEPDSEEQTDTIAEDLSDGDIERELSHLQGKVAEGQ
PYSAKSQTSATYLAQRQQVGQMASLSRRFDYLQHQFHHTHTNLHASLTNLHSTLTTILSRLDNLEKNKNNRS
ENN*
>PargPain1/1-926
MAGYLSLRTMEGNGVAMQGGGSPGGDDEDHYKQEMLLSVRTGDGEKLRCALKHLPQKSINYIFPHPDSATAL
HIAVQNNSDDLVEALLKAAADPNARDHRGKKYCPLHYAAQNGNVEILKALLKAGADPNAKEGEFGRTSLHIL
ATRWKNNEDNFKACLDALLSCKKIKIDTMDSSKASPLYMAATKSWEYMAHQMILKGANIDSAVGNKTAADII
RKKLPGLLEKIDFSVIEKPQRYYSDELYDAMIDHDLELFKEILTDISNSQEKSKASILEEDHGEYTLLQYAC
DNGMSDFVEELLKNGANPTLRDETSKMSPILYASRNGYYKVVELLVGTMRERGDLEKGILKQTDLRKETPLH
KAVKREYPLKTEGINYYRCLQLLLDKKRYLDIDAQDEFGNTPLHYAVLCDDQSFVRILLLNGAHLGIRNKFG
TLAITRIQASVLEEVLNDCIKHKNNVADRDFEIILHYSMLAPAQASQQPETECLRFLSGSRTHRRLLLHPII
DTFLFLKWQRIRQYYFFNIFAYTTFLILLTAYILIYQGTFTPSAEETGLNTNETNPNSTASDDKMVREMLKE
NNAVKYILKGLISLFALYIVVRETIQFLVSWKLYICRLENWLEISIVLLTAALLFIPMSAEPQQSLSAWLII
FSWIEFILLLGRHPYLAVYITMFTTVTYNFLKFIIMFSFMIVAFSISFYLVFQVDENFMTYHQSLLKTIAMT
TGEIEYTELPLSSFPVSSHLLFVLFVFLIVLVLMNLLNGLAVSDIQQIQQEAEIVSYSSRVELISYIESVFL
ASPFQQIIPGPITCCESGADDCFLMSCLDYPNPAMKLLKWMGRRTLMFHSCLRDHRITVYPNRGDERWHVCD
CHSFHLKEAQIEAAKDVVLEKEHAVANHRLSGLETRLDEVMDAISSLTDKVNKHVLCPSPQ*
>PhIav/1-1055
MGAGLCGTSQDPQNQGSVLDRVISQASNKDDCLLYKLANYKNSGELIEAYNIGGQAEVEKLIKEQFGVLMYA
DGKGEVIKRAEYLRWKFRDQAQVVLPIEASLSIYDPLAKWEDHEACWQMQYRGSLGETLLHVLIICDSKIHT
KLARTLLKCFPKLALDIVEGEEYLGASALHLAIAYNNNELVEDLVDAGANINQRAVGSFFLPKDQQRAKPLK
TTDYEGLAYLGEYPLSWAACCSNESVYNLLLDVGADPDSQDSFGNMILHMVVVCDKLDMFGYALRHPKVPAS
NGIINNEGLTPLTLACKLGRADVFKEMLELSAKEFWRYSNITCSAYPLNALDTLLPDGRTNWNSAIFIILNG
TKEEHLDMLDGGIIQRLLEEKWKTFARNQFLKRLVIFFLHIFCLSGSVYLRPDDRNKPLLGGTSVQDVVRYC
FEIGTILGVLCYLCFQQGDEIRNQGLISFLKQLPHDPAKFIFLISNLLILACIPYRVAGDTDTEEAILVFAV
PSSWFLLMFFAGAIRLTGPFVTMIYSMITGDMLTFGIIYSVFLFGFSQSFFFLYKGSKNVSSSLFTSYPSTW
MALFQVTMGDYNYNDLSLTAYPAISKMVFTIFMVLVPILLLNMLIAMMGNTYAHVIEQSEKEWMKQWAKIVV
ALERAVNQEDCHRYLQEYSIKLGPGDDPSTEQRGVLVIKSKSKTRAKQRKGALCNWKRVGKVTIRELHKRGM
TGEQLRRLMWGRSSISTPVKPAPIKLGHVTSISGVADITVPETTGNTVGTGGGGLLAALDVMAFTNDLEFSS
ENQTSTSFKTQPQPSEVSCVESDSNSDPLYNDPLRQLNEELNKTREEILTLARVAANNDGIEEIPPQICQYG
WINNYNFFGNTFAQNQKVEDPVQQPTFQSTPNHSDSDGLGDGLLLGSNRRLKRTRSANIKRKFSGSSTNEKN
LLEPEDSSSTNSEDFSCLTENYINKNIKVNANFSENSLRSNRSSANLVVKKFGRRSGLKSSTNRIAPADLSP
VGNVSKYSETLCNSYCITSSSDVLYQWSIKGITNMNTLLGLENEDSM
>PhNan/1-823
MGNTESNVTSGVKKQAGTSEQPLYKLVGLKGGGLLVDMMKRATQTKQYAELDHAIKTKIEPFLYNKGKGRLI
PISQLVLLRNCERSRTKLLPLLKNMEDPESEFDMDRDGNPGDFQPAPDGVQEDFHDYNKKYRDVCWDLKKRG
AVGETCLHLCMLNATSIHADLAKRLLKFYPKLINDIYMSDEYYGESVLHVAIVNEDPAMVKYLLDSGSNFHE
RCFGNFMCPEDQKATRTDSLDHEYVNLSTETNYEGYVYWGEYPLSFAACLGQEESYRLMLAKGANPDNQDTN
GNTVLHMLVIHNKLPMFDVAYEVGANLSLKNAKCLTPLTLAAKLARVELFFHILNIEREIYWQIGSITCAAY
PLSQIDTIDIETGNISKNSALNLVVFGEKDEHLELMDGVLVDLLVAKWNTYVKFRFYRQFISFFFYFLISVI
CFTLRPGPPTGTTTTTNGIVVLNNNNNNITSVVDNSNNVTTTTATTTATSYSFPGHVIVTLLSYDKYEDKIR
IISELAMEIGSVLYLLGALREAKFLGIHMFIENLMTAPSRVLFLGSCCIMQFVPWLRITCKEETEDIVAVII
MLTTAPYFLFFCRKMNDPVFLFLFFLIKKIFFLIFFFFFFTKPTYYIIFLSFDNPKTPDGVDDSGTNPMQSP
VESIMAMFLMSLTNFGEYYGAFEKTEHEFVAKLMFVVYMAIVAILLVNMLIAMMGNTYQKIAETRNEWQRQW
ARIVLVVERGVSPQERLKKLMLYSQPMSDGRRALVLRLHQTPEDKEEMKEILDMKRIHNRTVQRRKAKENKN
VTFAGTPKNGIKNRLLGPVPPLKSIPSKPKI
>PhNompC/1-1719
MSGTGGRKGGGGGGGGKKKEDGNNESKEDDTGSGNGDKKDSNVKNDKTSNNGDVKPGSAGVSIREGSHRLLA
LAMRGEWPPVDQVLKAIEKAVAAGGDDVNSTPLSGVVDPITGMTPLMYAVKDNRTTFIDRMIELGVDVAARN
FDNYNALHIASMHSREDVIKLLLSKKGVDVYVTGGMKEQTAVHMVATRQTGTATSILRILLNAAGKEIRLRT
DGKGKIPLLLAVESGNQSMCRELLGSQAADQLRATTPDGDTALHLATRRRDIDMVRILVDYGAAIDLQNGDG
QTALHIAAAEGDEVLVKYFYGVRASASIVDNQDRTPMHLAAEYGHANIIELLADKFKASIFERTKDGSTLMH
IASLNGHSECAQMLFKKGVYLHMPNKDGARSIHTAARYGHVGIINTLLQKGEKVDVTTNENYTALHIAVESC
KPLVVETLLGYGADVHITGGSHKETPLHIASRVKDGDRCALMLLKSGAGPNITTEDGETSVHVAAKYGNATT
LSLLLEDNGDPLFRNKLGETPLHLACRGCKSDVVKLLIDFVREKKGPEVATSYINAVNDNGASALHYAAKVS
KTEVERPLEDQEVVRLLLESGANSSLMTKHALETAFHYCAEAGNNDVMTEMISQMNATDVQKALNKQSAVGW
TPLLIACHKGHMELVNNLLANHARVDVFDLEGRSALHLAAEKGYIEVCDALLTNKAFINSKSRVGRTALHLA
AMNGYADLVSFLIKEHNAMIDVLTLRKQTPLHLAAAAGQIEVCKLLLELGASIDATDDLGQKPIHVAALNNY
SDVVQLFLQHYPSVVTASTKDGNTCAHIAAIQGSVAVLEELMKFDRQGVIAARNKITEATPLQLAAEGGHAD
VVKMLVRAGASCTDENKAGFTAVHLAAQNGHGQVLEVMRSSQSLRVSSKKLGVTALHVAAYFGQADTVRELL
TYVPATVKSDPPSGVGLVEELGAESGMTPLHLASYSGNENVVRLLLNSAGVQVDAATTENGYNSLHLACFGG
HITVVGLLLSRSADMLQSADHHGKTGLHIAATHGHYQMVEVLLGQGAEINATDKNGWTPLHCAARAGYLSVV
RLLVESGASPKSETNYGSPAIWFAASEGHNDVLEYLMTKEHDTYSLMEDKRFVYNLMICGKNNKNRPIEEFI
LVSPAPVDTAAKLSAILVNLATKEKERSKDLVEAGKQCEAMATELLALAAGADSAGRILTALDRRNIEFLDV
LIENEQKEVIAHTVVQRYLQELWKGNLMWSAWRLMFLFLLFIICPPIWVFFTLPLGHSFYKVPIIKFMSYLT
SHIYLMLFLMLVGITPIYPVVRNTLLPYWYEWTLLVWLSGLLLNELTNPSDKSGLGWIKLAVLLFGIFGVAL
HLLGLFIDRPYWPTLMYLRNQLFALSFLLACVQILDFLSFHYLFGPWAIIIGNLMKDLARFLAVLAIFVFGF
SMHIVALNQPFRNLTPQQVQANVKPHPYQGLFGEVRMNPLMAFELLFFAVFGQTTPQNLQGTTIQPWWTLIL
FKITGGIYMLVSVVVLINLLIAMMSDTYQRIQAQSDIEWKYGLAKLIRNMHRTTTTPSPINLMTTWLIILLR
FCKQKVIQRKRPSLVQMMGLQSRSRVSPRTKVATKWLAKVKKGQVAPKDPVALSVVHLSPLGSQMSFGNATR
IENVADWEAIAKKYRALMGESSEDRMGKDTNQQDVTSSTITLLENNNNNNNNNSNNNNNNATS
>PhPHUM001594-PA/1-1158
MKVTESREELFKKSIEDLEDSCDYNLSALAETFLTPTEKKFLLCAEKGDIPTLRSLLIQFEDRPDELNINCT
DSLRRSALVTAIENENMDLIKFLLKSNIKVKDALLHAIKEEFVEAVEVLLEWEEKIHVDGEPYSWEAVDSAS
ATFTPDITPLILAAHTNNYEILKILLDRGATLPRPHNVRCGCDECLASSEADSLRHSQARINAYKALSSSSL
ISLSSRDPLLTAFELSWELKNLSYCEAEYRSEYNEMRQATQDFATALLDHARTSGELEVMLNYNPNGDIWEP
GERHTLERLKLAIKYKQKKFVAHPNVQQLLASIWYDGLPGFRRKSTVRQITDVLKLACLFPFYSCIYMIAPN
SKMGLFVKKPFVKFIFHSSSYAFFLLLLGLASQRAENTFLELLAMEIEWLHDVLAEWKRKERGSWPGVVESA
LYLYIISLIYSEVRALWTNGLKEYMADLWNIVDFITNCFYLVWIGLRFTAIYIVMRESNLGLDPYIPREQWH
PFDPMLLSEGAFAGGMILSFLKLVHVFSVNPHLGPLQISLGRMIIDILKFFFIYMLVLVAFGCGINQLLWYY
SNLEKVKCFGEDGTLEPDFDNNEKACTVWRRFANLFETSQSLFWASFGLVDLTSFDLVGINSFTRFWSLLLF
GCYSVINIIVLLNMLIAMMSNSYQIISERSDIEWKFARSHLWMSYFDDGDTLPPPFNLLPTMKTLLRIFKTE
KNLTADSFKVKSMDKARKRHELVMNNLIARYVTAEQRKRCDYGITEDDVIEIRQDISSLRYELVHILRANGM
KTPEMNPDQNLVTKKGKIMERRLEKDFRIGIVEGIIHEFLSSDKDSLDIFGKIAKVFNRKRNKSKKQDWNTI
VRKSSYQKNLIGSSEERRERLAKQSVRRYIIEKLSSSEALDPEKLVQYNPQLLQMAPAARIAYTKFSRIKIT
REFAEQEKIINEEIEEEKHAEELVKLTHSSTERKKDEEQPPNDTTDFSIVRPRPQSRSNSKLMKLISIPSKE
GTETKDCIIKMSEEDENETIVTVENEIKQEKKTSSISIQSPPSLNDVIPTVVSIESPLKDVKKFEPVAAIIR
QMSIKSITTSPVQKSPPTDEMTPPTPPIPIIKKPEMKTDENEENNKFTSLDIKGSRSPLADSSRGRSKVTGE
IISGWL
>PhPHUM003044-PA/1-971
MSVNYLDMEEGRLPQAPLSYIPKDPDKSNYKNKVKRHSIHGMMEEENVVRPHQEMAQLSLDEKKFLLAVERG
DVASTRRTLQKAQETDFININCVDPLGRSALLMAIDNENLEMVELLIEHKVETKDALLHAISEEFVEAVEVL
LDHEKTIHKPGEPHSWEALPPDTATFTPDITPLILAAHRDNYEIIKILLDRGATLPDPHHVRCGCKECVTSR
QEDSLRHSRSRINAYRALASPSLIALSSKDPILTAFELSWELRRLSFLEHEFKIQYQIKTRSKQCQDFATAL
LDHTRSSYELEVLLNHDPTGPAFEHGERMHLNFVAHPNVQQLLASIWYEGLPGFRRKNMILQAMEIVRIGIL
FPFFSLMYILAPHSKIGQTMRKPFIKFICNSASYLTFLFLLILASQRIETVVGDLFGLTNDGMKAPDITTKR
GALPSIIEWLILFWVAGLIWSEIKQLWDVGLEEYVHDMWNVIDFVTMSLYVATVALRIVAYYRVQKEISEGT
GSNRLYIELQREEWDTWDPMLIAEGLFSAANIFSSLKLVYIFSVNPYLGPLQVSLSRMVLDIMKFFFLYVLV
LFAFSCGLNQLLWYYADMEKKKCVPEYDLGKNMTKNLSSDRTACLVWRRFSNLFETTQTLFWAVFGLIDLDS
FELEGIKTFTRFWGMLMFGTYSVINIVVLLNLLIAMMNHSYQLISERADVEWKFARSKLWISYFEEGGTVPP
PFNIIPTFKSMWYLSQWLYRKLCGHSRAAKKEHMRTIRSIMRNLVRRYVTVEQRKAESQGVTEDDVNEIKQD
ISAFRCELIEILKNSGMNTSTASGMGAGSGGKKNRQKERRLMKGFNIAPTPGPGVPLAPVAEFIANLQAEPE
ILQHQDLFGSTISGIIGTPNTVPKKSNQLRESMHDAPSSAPPYVQTGSLSTSLPSQKSLSKLTPKFNISKRS
SSRKKRWGTLMEAAKSGKVSKLINRSRSEDSVCNS
>PhPHUM009153-PA/1-1143
MATNPHRDRKGSRSHEHRDRDPREITDRVYEEDNAEERERELFWNNNTPNAQQNPKNTFAPDDRGSRFLIRE
REYYTVHDDPETQRRRQQEEPGEVIHNVDNNRRRASRTEPENVEPHFNPNLRQDSSKNFNKNRREFTTDERN
SKGEVEHHYSHYQNRSREGPLNRREPHHEQEIPPDFNEKGYFDPFKENHKRQGSLHGRSPMATTPLPDINHD
APLPPIPKYSRKYGSPERIPEKTYSKNDLHEIQPKENSRMIKEEHNMADNNHENKQDIYKEGELMRGDKKPE
SHLNLVSAETFRHLSKQEENAGGGGPAEFSRHKTTGEHTGSKKAFNRISHVGSKSRVYEREKDETLRRRSIN
AGTGGGTGMGTGSKMNKGPRTYYILKEEDDDIERKASVLLPVLEDIEKVFHDLVASGDVAATKNFLNNHQDF
NINCVNYQKISALHVAVKQQNEEMVEFLLEQKGIDISDCALYAIKEGSIKIVELIFEKIREISPGLEFAGTT
HSVDFSDDLTPIILAAQLGNYEMIDFLIKRGHGIPPVHPPFCKCDACKADLKKYDRLKYSTMKLNLYKAICN
PMYIFHTRDDPFQRAFELTKELQDAATVFPQFKTSFEELWCSLRTFTVELIGCCRNAQEVEIILKKSPKSVA
EHVKFPRLQDAIDLKQKEFVSHPYTQAVLSDAWTGELFEWKIRSPLMQSLAVFPRIPMLPFMTILCMFLPNH
SLVRKWKTPVNKMISNVASYLIFLIILFLESNLDKTKQKRGPPNSGLEIVIIIYVIGYIWLNIRTCFKQGLK
RFFSTMWHWYDTIMLLLFALTIIFWIASLVDITANNDVDLPRKYWNSLDPELVAEGLFAAAVIMAFFRLNLF
LSLNYHLGPLQVSIGKMTLDIFRFIIIFFIIILAWCAGLCRFYQPYDGMVQKDAVSGSTTTQVSSFVSFLMT
LKTFFWAIFGMSPIESADVIIENLPGDTPDTTIINKHQFTEAVGYIAFALFQFLSVVVVLNMLVACMANTFT
KVIDNVTVEWVFGRSQIYLIFMAYSVLPPPFNLLPTASGIKDMCKWFRLLARPTEGQRAKCNLAHCCYIESE
TEAYVNNEFPSLISELAQRYIRLKVQEGEEQQTNQEIEELRNELHEIKEIIKKLYPIKRSNIY
>PhPain/1-978
MSGKLPVECFEMTSKDFCSTNPAHVQNDLLNAWRKKDITNFLSVLSSNECDPNFLYENDNYMRLLDSAVENG
NVEFAEAIIKAGADVNLINPVRSKAPVHFAAETGQLELLKLLVSRGADINIRDSSGSTILHYVVKQKWPPGE
QKFKKCLAYLLELDSLKVNMTNRKGLTAIHLAAMQGSGEAVKMLLEKGSHLDIDSIKVGSARRTARQEIMHK
FPHLEKDLPSPRDIYDIKMDGDKLFSLLHDNHEDRFCETFNEEMKDKAQKNLLKYTDGKQTFLQYCCEKKFS
KAVKTLLEYDVDVNYAPNNSTRPVLIACRKGDSETLRLLLSAKPDLSCNEDGENPLHIVVKYTDNSPDHLDC
LQILLRRLNKSNLDINAQDLKGNSPLHYAVKYGGPACVEELLKNGAYIGTLNKFKKPPLADMSSSTLGNYLD
SCITATDVLDRGNNYVIKFNYNFLVPKNCLVHSELEDIKIPLTDDNETVNLLQESIPESQPLLYMSKDSHLR
KLLVHPVLTSFILLKWQRVRIFYYVNLIFYVLFCFLLTVYILFGCVEHTSENVLILTTVAINPEDFLGGGGN
GSNEGKDIFNESPGVDFLRVCLIIFLIALTLRELFQIVIHPKKYVLDPENWLEILLLIVLAFVLVKDCSREF
PKSTRLGLWCPQFSALAILLSWFELVLLAGKHPLQSLHIEMFKTVSINFMKFLAWYVILIVAFALTFYTLFR
DCGADCEENNPFVNPGLSIFKSIVMLTGEFDASDIPFVTFIGTSHLIFIAFIFLIAIVLLNLLNGLAVTDTQ
TIRNDAYLCRCIALVKLISYIENMLLVESDPIPCLNLFKCCSKKKKNNNFNLNCFDYLAKRIVFFPKLLKDG
IIYVLPNQRYKIYFEDPKSIKEEDTICYNRLTNYYLDPSTAKTAERILSERVSSKGNPVAEMDTLRNEINNC
TERIFEMEKKMESLEQSTKQNEKLLIQILAILSLNNANNDDK
>PhPkd2/1-764
MESGKNYQIVPYGHNLKLENETIVRSVFTKGKSKKNLFDPKKSIEKNIDENRSIDLSNSETVEKPANKDVIV
IKSPKPRKTKKNKNSPNQKINKNKDKNKNDNDVDSDDEEDDEKLKPKNESGAIFFYNKFKKATKRRLTKTRL
KLKSKLHPEQDFKGPYIYDFEVAVHSQTANMFYYKDITVQLFFNTPYLPDFINMSVQIDAENITTGKTLSES
HTLSDFWSVKTTMINLFYESFFFPPIDYTQYMDDDREMFYENEILGVPRMRQVRVEDNSCLIHPSMQRFFRH
CFSYYSIYTEETEPIKTGMEGTISETAWVYTEAEELNTSSYWGQISIYGGGGYYVDLGRTKESAIRIINELR
DNEWISRATRAVFIDFNIYNANVNYFCICKIVIEFPPMGGMIPNADFHPLKLIKYLWFWDFVVLGLEFVRFV
FLIYFIYILVNRILTQKLQFFFSFWNIFEFFLIALSIIHYILALYLYVLVSKTIKSLAERFTLYTEFDYIKQ
LHLLYGTNFAFIVLFSWLKLIKYLNYNTIMVEFQDTIARSVGSILAFFPMFLSMFTGFSLLGFLLFGSQIRD
YRTWWSSSLSLLQTIIGEFEYQEIQNAEPVFGPIFYIVYIFFMVFLALNVFIAIITDAYTHVKTKVTTRVPK
HGHYLKRGFMNVLTPCGWDKKFAKFNVKEKAGFTDSEIKIFFSKYDINMNNILSEGIKDKIINDLEFKIADY
EESAEEFEIKLLKRRMNEVYDKIEDIEANLQPILDKVDALLHKY
>PhPyr/1-777
MNGKRDVEEQEVIDDDDDDNVSNETEEIGAAGNDTDQPQSLQIQEIWHKKEILESLNILPGSQELQSLIAAR
DYKRVLSHPNSSLTGLLLASFSGNAELLQAILRRSMVVNVRDREGRTPLHLACCAGSAECVKILLDHKAMPN
VWNKEGVITPLHCAASVGNIQCLKLLLDAGAILDAGLTTTGFGKTPLYYAVLSNSINCVEELLKRNASINTS
QVYTETPLHVAAAMGFASCLKLLLDHGADFRVKFGTAKSTPLHLAAEDGNAECAKLLIEAGADLMSRTNRIQ
TPLHLAALAQSVQTLELLLMHRADPNAEDIDKRTPLHCAIVKSSRSCDSVQLLLQYGAKVNAPDVFGYTPVH
IAALNEFPNCLKLLLDHGGDVTKRTNGNVSALSFIARRTPEILKYLERKLDQGIRLHDHEIGDVDCEIKLDF
RVLVPSLSSGIFLDSCADFKKCTIPMSFRYVSYVLLVCNFSILGKELFQIAHIRRGYIYQWENWLQWLIILA
VFVTLVPPNWLSLKFVTWQHHIAVFGIFFNWIELMVLIGRFPMFGLYVQMFTKGAVNFGKFLLAYFCLLAAF
SFSFRMLFPKYPSFNSTINSIVKIVAMMTGELEFEDIFFNSEDPLYYPGTSHIFFLFFTLIVTVVLTNLLVG
LSVSDIQGLQTSAGLDRLTRQVELVAYMESMLFSRLLNWIPKKILRVCHRSALLLSSPRQFTLIIKPNDPRE
KRIPKELVKEAYKCVSERRGIQSPVLKTEFITNYFERNRFPHSRHEIYVSKRKKRNK
>PhTRPA1/1-1175
MVPLRDNIRNFLPNFICRRDTVTPKVTPPTIVVRNWKKVLLGFPFSQKLSPDELIEAAESGNLEDFGRLFMA
DPNRLEIRDSKGRAAAHQAAARNKVNILQFIHSHGGDLNIRDYAGNTPLHVAILNDSYNVMDFLLQCGVNTS
ILNEKNQAPIHLITELNKVKALEVLSKHRSKIDIQQGGEHGRTALHLTAIYDYEECARILITEFGACPRKPC
NNGYYPIHEAAKNASSKTMEVFLQWGESRGCSREEMMSFYDSEGNVPLHSAVHGGDIRAVELCLKSGAKIST
QQHDLSTPVHLACAQGAIEIVRLMFKMQPHEKEICLTSCDVQKMTPLHCAAMFDHPEIVEYLISEGAEINPL
DKENRSPLLLAASRAGWRTVLTLIRLKANILLKDSSYRNILSLVVMNGGRLEDFAQEVLKVQSKKDLLLLLN
EKDISGCSPLHYASREGHIKSLESLIKLGACINLKNNNNESPLHFAARYGRYNTVKQLLDSEKGTFIINECD
GEGLTPLHIASKNGHSRVVQLLLNRGALLHRDHYGRNPLHLAAMNGYTQTMELLHSVHSHLLDQVDKDGNTT
LHLASMENKPNAISLLLSLNCKLLYNYLEMSAIDYAIHYKFQEAALAMVTHPTRSCEVMALKSDKHPCVTLA
LIASMPKVFEAVQNGCITKANCKKDSKSFYVKYHFSCLQCPTIYAQVDEKTGETLTITNPIPLPALNAMVSH
GRVELLAHPLSQKYLQMKWNSYGKYFHLINLLFYTIFLTVVTTFTAHLMHSNITTTCEESNQTVVLSEISLR
LESSSNYTIIYTTAVAIAVYVSVQLFRETIQMYQQKWNYCMDPSNFISLGLYISSITMIVPIFMDKCTDLQF
SSAAITVFLSWFNLLLYLQRFDQVGIYIVMFLEILQTLIKVLLVFSILIIAFGLAFYILLSGGSHLSFSTVP
MSLMRTFAMMLGEIDFLGTYVQPFFRKPEDSDDVSEDKIKTLPYPFPAFFILGIFMVLMPILLMNLLIGLAV
GDIESVRRNAQLKRLAMQVVLHTELERKLPKCLLDRVDKMELIEYPNEKKCKLGFLDTLLGKWFFNPFSDDV
GWEMVVDNTEDYLTSEMAKQKKKLKEISSCLETQQLFLRLIIQKMEIKTEADDVDEGISPNALKNLLNRSSS
SYTSPYARKKLRSSLSITKSSNY
>PhTRPM/1-1760
MNFEKKCCCGLSLTHHRGTGAKIQPPYESQWISSRHTISVPTDAYGTLEFQGGPHPSKAQYVRLSYDTRPEL
ILQLFTREWSLETPKLLITVQGGKANFDLQPKLKKILRKGLLKAAKTTGAWIFTGGTNTVTRQVGDALLLER
SQRSSRIVTIGIAPWGIVENNYELIGRNRDVPYHSISSPRYGAEIILRRKLEKYISIQKLHPCTHCSTPVVC
LVIEGGTNTIRAVLEYVTDDPPVPVVVCDGSGRAADLLAFVHKYASESGEQTVLENMKDYLIGTIQRTFEVG
SEQSECLYSELLQCTQCKTQELDQTILTALFKSQHLSPSEQLSLALTWNRVDIARSEIFVYGQEWPPGALDE
AMMQALEHDRIDFVKLLLENGVSMKKFLTIPRLEELYNTKQGPTNTLGYILRDVRPHIPRGYVYTLHDIGLV
INKLMGGAYRSYYTRRKFRLIYAKVMKKSPHVHRNSASFIRYYGNQNLTLSLLAEALPATSDTPLFDYPFNE
LMIWAVLTKRQQMALLMWQHGEEALAKSLISCKLYKAMAHEAAEDDLETEVYEELRNYGKEFENIALELLDF
CYRQDDDQAQQLLTCELQNWSGQTCLSLAVAANHRALLAHPCSQIILADLWMGGLRTRKNTNLKVILGLLCP
PYICQLEFKSKEELQSMPQTEEEHLTGLEEENESVDGEMKFNQTHRNTDPETEALFAQDFGVKDTIIQENGK
VITEDDTEIGNSFHHIPLDFHDVKAARPLRLKKKFYEFYTAPITKFWAHSLAYMVFLMFFSYVVLVKMENMP
SWQEYYIITYICTLGFEKIREIVSSEPVAISHKFAVWTWNMWNPCDSAAIIFFLIGLALRLKPSSMAIGRVI
FCVNIVYWYLRILNILGVNKYLGPLVTMMGKMVKNMIYFVVLLLVVLMSFGVCRQSILNPNREASWTSVKEV
FYQPYFMLYGEVFAGDIDPPCGEHPTDSPCPTGRWVTPVVMSIYLLVANILLINLLIAVFNNIFIEVNAVSH
QVWMFQRFTVVMEYEQKPGIPPPLIIISHLFLLFKFVRRKLKGIEETYDNALKLFLDNDDLERLYDFEEECV
EGYFREKDLKLLQSSDERIKTTTEKVENMYQKVEDINQKENAQTTSIQSVEFRLRKVEDVAEQILNHLDVVH
RFMATHTRDTAFPDFPEVNIVADRTRTASERSEDVKVMAAPDSEFAERLLSLTEVRPTDRLCLSAERIYVDP
KRHEIPLENSNNSNQKGEDEVEYPGDEKSFIDRRLSESSAAEKHEDVSVCRESTKGSHVEVNRPQETQEIER
PLSSADGSVGLRKRRGSSTEEKSDRGSVLPLCHLSTRRQLSQTHSEPDVDFLGLGSSVPRAVTVERSVTWAE
PRITVIPPTASTARSMLLAMHSEYTSITDELETVCGLLSPPRTPSLLTPTTKKDTVHPKRTRHTSEMSNPEM
AIYIEKEHLRDAEESDYQLMQDLIDKRFYIGENSEIDERFDNNAFFLTVTDEVNDYRSPFQSRYLRRSSAIE
IKDQPQSNDGSQSNSQLQINNSVSIDSSGPCQVEVCLSSRGNSVEEPQVIVKEHPASDETNANEVFESDDVT
RAKYLNDKCDNKGSVETSDETKQSSHFQSGETDSKNGGRQQQQQQQQQQQQQQLVQEPQEYQIKKIHLHRNN
SETEGSTSTKGTTQQSSEISNETHFLYREHIKPTTGRKLSRQESQGKVGRTNTLAMDFEMGHNSKKISSQPS
LPPQKEEESSSPPENEERGSRDSLMMPSETMC
>PhTRPML/1-548
MTTETNNELDDDRILEESLRENAFSGFDERLIEEESLKRKLKFFYMNPIEKWNNFMFSNKISFCHLFLSGWD
ATREVIAYPPQSGDLAIYKISDFYTVIDYAVINYANLDDAIGSYKYPNNSSMGHIQMCLKLKNGLNESDNCK
HYNCYNLNDFQIRVECLTIIVTKENSKNFSIKNYFDENKIKLEFSSLIDATLSFEIKTVHSNLISLNCFSFN
ISIKFDNKHNSGQMKYDLTLNIKGLNCDKKYFNPPYSIIISFLNFSVIIICCLSIILCVRSLLRTQYLKKKT
IYHFKKYYSRNVSWEGRMEFFNPWYVIMIFGDVLILISLVFRYKIEEDEFSGDELNMCSLILGCGNFLVWFS
LLRYLCFFKTYNAIILTLKMAAPNIFRFMVCVLLIYSSFTFSGWLILGPYHMKFRTLSGTSECLFALINGDD
VFATFNTLQPTDSKTIWYFCRIYLYVFISLFIYVVLSLFLSIVEGAYEIIKQSGKDGFPKSDIKTFIETSSN
NSLQSLASSSYPDCTLICNADNLKLKNITAKICCCQSLLKNPRT
>PhWtrw/1-1022
MELNFTKDYDQKQPFDRSISFGRELSVIDTSQKCRTPSFLERLKSFGEDRASMLQRSKHIDLEDSSSSALDD
IIFLDSFEEIHQKGDANVLVSRDVVRQNILDMMKSGSGNVKLLTDIETGNTSVNNIEEHFANSSQFEKNVGF
LWSVFHRRRDLLDYFLQFNVDVNFSEPQLGFTPLHLSSFSGCNNCTALLISKGADVNTLTNKYTPLHCAAFG
NAASTAKLLLKAGAKIVSEKVCNETPIHSAVRSKAVDCLQLFITENMDLSNMGGCGYSPLHLAADLGHLQCL
QILLNSNKCDINLQTLERKCSALHLAAENGYYECLKTLLEYGADSNAVNYRQQTPLHAAAKVCSESVELLLK
YGADPNSPDADNRTPMHAAVCKCESEHSLEILDYLTMWKGDVNRRDKYGYTPLHIAALNELTECVECLILSG
SDVTARTRGGTSALSIISRKTPAALGAVNQKLDESITTNDPDASKEIVLMFNFRYLLKNCKRGEVSFLQTLV
DEGQKEFLSHPLCEAFLHLKWQKIRKYYITRLIFCLLFVILLSLYVLTALAYQCYNDSVSDVFPDVEARILI
VDPELCTKKSYFGELLRRNPIIMEMEWFFLVFITVLEIFRKIYGFRGYKSFRHYISQKGNIVEWFVVLSVFL
ISFVYTGRTYIWQNHVGALAVLCGWANLMIMIGNLPIFGSYVAMYTKVQKEFTKLFLAYICLLIGFTVCFCV
IFPKAKQFSNPFVAVIKILVMMTGELEFDSLLENITQEESHSATLLEISALTTFVFFLLFVTIILMNLLIGI
AVHDIQGLQKTAVLSKLVGQTKLITHIESALFNGCLPNCFLKLLQITALISPSSYRVVVSVKPLNPRETRLP
QDVMRSGLKVAKQKRAKGPTPSARSSMRYPTMKKRKTMMMMNEEVIADMRNALSKLMDEVGTIKRLIMAGER
NDILFPLLLTDMLGKVDIECTVENGGPSGQAGALRYAISKTLYTLVDENVRAKMMLAGLTQRDIRRRERKKP
GRDGARRRYTWLKR
>RAT_TRPA1/1-1125
MKRSLRRVLRPEERKEVQGVVYRGVGKDMDCSKESFKVDIEGDMCRLEAFIKNRRKLSKYEDENLCLLHHAA
AEGQVELMQLIINGSSCEALNVMDDYGNTPLHWAAEKNQVESVKFLLSQGANPNLRNRNMMAPLHIAVQGMY
NEVIKVLTEHKATNINLEGENGNTALMSTCAKDNSEALQILLEKGAKLCKSNKWGDYPVHQAAFSGAKRCME
LILAYGEKTGYSREAHINFVNHKKASPLHLAVQSGDLDMIKMCLDSGAHIDMMENAKCMALHFAATQGATDI
VKLMISSYTGSSDIVNAVDGNQETLLHRASLFDHHDLADYLISVGADINSTDSEGRSPLILATASASWNIVN
LLLSKGAKVDIKDHLGRNFLHLTVQQPYGLRNLRPEFLQMQHIKELVMDEDNDGCTPLHYACRQGAPVSVNN
LLRFNVSVHSKSKDKKSPLHFAASYGRINTCQRLLQDISDTRLLNEGDLHGMTPLHLAAKNGHDKVVQLLLK
KGALFLSDHNGWTALHHASMGGYTQTMKVILDTNLKCTDRLDEEGNTALHFAAREGHAKAVAMLLSYNADIL
LNKKQASFLHIALHNKRKEVVLTTIRSKRWDECLQVFTHDSPSNRCPIMEMVEYLPECMKVLLDFCMIPSTE
DKSCQDYHIEYNFKYLQCPLSMTKKVTPTQDVIYEPLTILNVMVQHNRIELLNHPVCREYLLMKWCAYGFRA
HMMNLGSYCLGLIPMTLLVVKIQPGMAFNSTGIINETISTHEERINTLNSFPLKICMILVFLSSIFGYCKEV
VQIFQQKRNYFLDYNNALEWVIYTTSMIFVLPLFLDIPAYMQWQCGAIAIFFYWMNFLLYLQRFENCGIFIV
MLEVIFKTLLRSTGVFIFLLLAFGLSFYVLLNFQDAFSTPLLSLIQTFSMMLGDINYRDAFLEPLFRNELAY
PVLTFGQLIAFTMFVPIVLMNLLIGLAVGDIAEVQKHASLKRIAMQVELHTNLEKKLPFWYLRKVDQRSTIV
YPNRPRHGRMLRFFHYFLSMQETRQEAPNIDTCLEMEILKQKYRLKDLTSLLEKQHELIKLIIQKMEIISET
EDEDNHCSFQDRFKKERLEQMHSKWNFVLNAVKTKTHCSISHPDI
>RNorTRPM8/1-1104
MSFEGARLSMRSRRNGTLGSTRTLYSSVSRSTDVSYSESDLVNFIQANFKKRECVFFTRDSKAMESICKCGY
AQSQHIEGTQINQNEKWNYKKHTKEFPTDAFGDIQFETLGKKGKYLRLSCDTDSETLYELLTQHWHLKTPNL
VISVTGGAKNFALKPRMRKIFSRLIYIAQSKGAWILTGGTHYGLMKYIGEVVRDNTISRNSEENIVAIGIAA
WGMVSNRDTLIRNCDDEGHFSAQYIMDDFMRDPLYILDNNHTHLLLVDNGCHGHPTVEAKLRNQLEKYISER
TSQDSNYGGKIPIVCFAQGGGRETLKAINTSVKSKIPCVVVEGSGQIADVIASLVEVEDVLTSSMVKEKLVR
FLPRTVSRLPEEEIESWIKWLKEILESPHLLTVIKMEEAGDEVVSSAISYALYKAFSTNEQDKDNWNGQLKL
LLEWNQLDLASDEIFTNDRRWESADLQEVMFTALIKDRPKFVRLFLENGLNLQKFLTNEVLTELFSTHFSTL
VYRNLQIAKNSYNDALLTFVWKLVANFRRSFWKEDRSSREDLDVELHDASLTTRHPLQALFIWAILQNKKEL
SKVIWEQTKGCTLAALGASKLLKTLAKVKNDINAAGESEELANEYETRAVELFTECYSSDEDLAEQLLVYSC
EAWGGSNCLELAVEATDQHFIAQPGVQNFLSKQWYGEISRDTKNWKIILCLFIIPLVGCGLVSFRKKPIDKH
KKLLWYYVAFFTSPFVVFSWNVVFYIAFLLLFAYVLLMDFHSVPHTPELILYALVFVLFCDEVRQWYMNGVN
YFTDLWNVMDTLGLFYFIAGIVFRLHSSNKSSLYSGRVIFCLDYIIFTLRLIHIFTVSRNLGPKIIMLQRML
IDVFFFLFLFAVWMVAFGVARQGILRQNEQRWRWIFRSVIYEPYLAMFGQVPSDVDSTTYDFSHCTFSGNES
KPLCVELDEYNLPRFPEWITIPLVCIYMLSTNILLVNLLVAMFGYTVGIVQENNDQVWKFQRYFLVQEYCNR
LNIPFPFVVFAYFYMVVKKCFKCCCKEKNTESSACCFRNEDNETLAWEGVMKENYLVKINTKANDNAEEMRH
RFRQLDTKLNDLKGLLKEIANKIK
>RnorTRPM1/1-1628
MGSMRKMSSSFKRGSIKSSTSGSQKGQKAWIEKTFCKRECIFVIPSTKDPNRCCCGQLTNQHIPPLPSVTPS
STAEDTKQGDAQSGKWSVSKHTQSYPTDSYGILEFQGGGYSNKAMYIRVSYDTKPDSLLHLMVKDWQLELPK
LLISVHGGLQSFEMQPKLKQVFGKGLIKAAMTTGAWIFTGGVSTGVVSHVGDALKDHSSKSRGRLCAIGIAP
WGMVENKEDLVGKDVTRVYQTMSNPLSKLSVLNNSHTHFILADNGTLGKYGAEVKLRRQLEKHISLQKINTR
LGQGVPVVGLVVEGGPNVVSIVLEYLREDPPVPVVVCDGSGRASDILSFAHKYCDEGGVINESLRDQLLVTI
QKTFNYSKSQSHQLFAIIMECMKKKELVTVFRMGSEGQQDVEMAILTALLKGTNVSAPDQLSLALAWNRVDI
ARSQIFVFGPHWPPLGSLAPPVDTKVAEKEKKPPTATTKGRGKGKGKKKGKVKEEVEEETDPRKIELLNWVN
ALEQAMLDALVLDRVDFVKLLIENGVNMQHFLTIPRLEELYNTRLGPPNTLHLLVRDVKKSNLPPDYHISLI
DIGLVLEYLMGGAYRCNYTRKSFRTLYNNLFGPKRPKALKLLGMEDDEPPAKGKKKKKKKKEEEIDIDVDDP
AVSRFQYPFHELMVWAVLMKRQKMAVFLWQRGEECMAKALVACKLYKAMAHESSESELVDDISQDLDNNSKD
FGQLAVELLDQSYKHDEQVAMKLLTYELKNWSNSTCLKLAVAAKHRDFIAHTCSQMLLTDMWMGRLRMRKNP
GLKVIMGILIPPTILFLEFRSYDDFSYQTSKENEDGKEKEEENVDANADAGSRKGDEENEHKKQRSIPIGTK
ICEFYNAPIVKFWFYTISYLGYLLLFNYVILVRMDGWPSPQEWIVISYIVSLALEKIREILMSEPGKLSQKI
KVWLQEYWNITDLVAISMFMVGAILRLQNQPYMGYGRVIYCVDIILWYIRVLDIFGVNKYLGPYVMMIGKMM
IDMLYFVVIMLVVLMSFGVARQAILHPEEKPSWKLARNIFYMPYWMIYGEVFADQIDRKTRIHIYAMEINPP
CGENLYDEEGKRLPPCIPGAWLTPALMACYLLVANILLVNLLIAVFNNTFFEVKSISNQVWKFQRYQLIMTF
HDRPVLPPPMIILSHIYIIVMRLSGRCRKKREGDQEERDRGLKLFLSDEELKKLHEFEEQCVQEHFREKEDE
QQSSSDERIRVTSERVENMSMRLEEINERENFMKASLQTVDLRLSQLEELSGRMVGALENLAGIDRSDLIQA
RSRASSECEATYLLRQSSINSADGYSMYRYHFNGEELLFEEPALSTSPGTVFRKKTCSFRVKEEDVKPHLDQ
PSSLHHTPGPSPPATPGRSRLALDGPLSTELRPGLDPGISAGELDPRADFKSAEVAPSLNTANVASTQLTVE
STVSHPLRESKLARYYPGDLNTYKTMKSRSFVYSEGRKLVRGLSNWGAEYSSIMDQTWNSAEWRCQVQRITR
SRSTDIPYIVSEAASQDEFEDEHRESLLAPQISRSALTVSDRPEKENLLSVKPHQTLGFPCLRSRSLHGHPR
SAKPSPSKLDRAGHASSTSNLAVMSDAPEGQNTQQEKGNPETEC
>RnorTRPM2/1-1508
MEPLDQRRTDSDQEEGFGVQSRRATDLGMVPNLRRSNSSLCKSRRLLCSFSSEKQENLSSWIPENIKKKECV
YFVESSKLSDAGKVVCECGYTHEQHIEVAIKPHTFQGKEWDPKKHVHEMPTDAFGDIVFTGLSQKVGKYVRL
SQDTSSIVIYQLMTQHWGLDVPSLLISVTGGAKNFNMKLRLKSIFRRGLVKVAQTTGAWIITGGSHTGVMKQ
VGEAVRDFSLSSSCKEGDVITIGIATWGTIHNREALIHPMGGFPAEYMLDEEGQGNLTCLDSNHSHFILVDD
GTHGQYGVEIPLRTKLEKFISEQTKERGGVAIKIPIVCVVLEGGPGTLHTIYNAITNGTPCVIVEGSGRVAD
VIAQVAALPVSEITISLIQQKLSVFFQEMFETFTENQIVEWTKKIQDIVRRRQLLTVFREGKDGQQDVDVAI
LQALLKASRSQDHFGHENWDHQLKLAVAWNRVDIARSEIFTDEWQWKPSDLHPMMTAALISNKPEFVRLFLE
NGVRLKEFVTWDTLLCLYENLEPSCLFHSKLQKVLAEEHERLAYASETPRLQMHHVAQVLRELLGDSTQLLY
PRPRYTDRPRLSLPMPHIKLNVQGVSLRSLYKRSTGHVTFTIDPVRDLLIWAIIQNHRELAGIIWAQSQDCT
AAALACSKILKELSKEEEDTDSSEEMLALADEFEHRAIGVFTECYRKDEERAQKLLVRVSEAWGKTTCLQLA
LEAKDMKFVSHGGIQAFLTKVWWGQLCVDNGLWRIILCMLAFPLLFTGFISFREKRLQALCRPARVRAFFNA
PVVIFYLNILSYFAFLCLFAYVLMVDFQPSPSWCEYLIYLWLFSLVCEETRQLFYDPDGCGLMKMASLYFSD
FWNKLDVGAILLFIAGLTCRLIPATLYPGRIILSLDFIMFCLRLMHIFTISKTLGPKIIIVKRMMKDVFFFL
FLLAVWVVSFGVAKQAILIHNESRVDWIFRGVIYHSYLTIFGQIPTYIDGVNFSMDQCSPNGTDPYKPKCPE
SDWTGQAPAFPEWLTVTLLCLYLLFANILLLNLLIAMFNYTFQEVQEHTDQIWKFQRHDLIEEYHGRPPAPP
PLILLSHLQLLIKRIVLKIPAKRHKQLKNKLEKNEEAALLSWELYLKENYLQNQQYQHKQRPEQKIQDISEK
VDTMVDLLDMDRVKRSGSTEQRLASLEEQVTQMGRSLHWIVTTLKDSGFGSGAGALTLAAQRAFDEPDAELS
IRKKGEEGGDGYHVSARHLLYPDARIMRFPVPNEKVPWEAEFLIYDPPFYTAEKKDATLTDPVGDTAEPLSK
INYNVVDGLMDRCSFHGTYVVQYGFPLNPMGRTGLRGRGSLSWFGPNHTLQPVVTRWKRNQGGGICRKSVRK
MLEVLVMKLPQSEHWALPGGSREPGKMLPRKLKQVLQQEYWVTFETLLRQGTEVYKGYVDDPRNTDNAWIET
VAVSIHFQDQNDVELKRLEENLQTHDPKESARGLEMSTEWQVVDRRIPLYVNHKKILQKVASLFGAHF
>RnorTRPM3a/1-1721
MGKKWRDAGEMERGCSDREGSAESRRRSRSASRGRFAESWKRLSSKQGSTKRSGLPAQQTPAQKSWIERAFY
KRECVHIIPSTKDPHRCCCGRLIGQHVGLTPSISVLQNEKNESRLSRNDIQSEKWSISKHTQLSPTDAFGTI
EFQGGGHSNKAMYVRVSFDTKPDLLLHLMTKEWQLELPKLLISVHGGLQNFELQPKLKQVFGKGLIKAAMTT
GAWIFTGGVNTGVIRHVGDALKDHASKSRGKICTIGIAPWGIVENQEDLIGRDVVRPYQTMSNPMSKLTVLN
SMHSHFILADNGTTGKYGAEVKLRRQLEKHISLQKINTRIGQGVPVVALIVEGGPNVISIVLEYLRDTPPVP
VVVCDGSGRASDILAFGHKYSEEGGLINESLRDQLLVTIQKTFTYTRTQAQHLFIILMECMKKKELITVFRM
GSEGHQDIDLAILTALLKGANASAPDQLSLALAWNRVDIARSQIFIYGQQWPVGSLEQAMLDALVLDRVDFV
KLLIENGVSMHRFLTISRLEELYNTRHGPSNTLYHLVRDVKKGNLPPDYRISLIDIGLVIEYLMGGAYRCNY
TRKRFRTLYHNLFGPKRPKALKLLGMEDDIPLRRGRKTTKKREEEVDIDLDDPEINHFPFPFHELMVWAVLM
KRQKMALFFWQHGEEAMAKALVACKLCKAMAHEASENDMVDDISQELNHNSRDFGQLAVELLDQSYKQDEQL
AMKLLTYELKNWSNATCLQLAVAAKHRDFIAHTCSQMLLTDMWMGRLRMRKNSGLKVILGILLPPSILSLEF
KNKDDMPYMTQAQEIHLQEKEPEEPEKPTKEKDEEDMELTAMLGRNNGESSRKKDEEEVQSRHRLIPVGRKI
YEFYNAPIVKFWFYTLAYIGYLMLFNYIVLVKMERWPSTQEWIVISYIFTLGIEKMREILMSEPGKLLQKVK
VWLQEYWNVTDLIAILLFSVGMILRLQDQPFRSDGRVIYCVNIIYWYIRLLDIFGVNKYLGPYVMMIGKMMI
DMMYFVIIMLVVLMSFGVARQAILFPNEEPSWKLAKNIFYMPYWMIYGEVFADQIDRKQVYDSHTPKSAPCG
QNETREDGKTIQLPPCKTGAWIVPAIMACYLLVANILLVNLLIAVFNNTFFEVKSISNQVWKFQRYQLIMTF
HERPVLPPPLIIFSHMTMIFQHVCCRWRKHESDPDERDYGLKLFITDDELKKVHDFEEQCIEEYFREKDDRF
NSSNDERIRVTSERVENMSMRLEEVNEREHSMKASLQTVDIRLAQLEDLIGRMATALERLTGLERAESNKIR
SRTSSDCTDAAYIVRQSSFNSQEGNTFKLQESIDPAGEETMSPTSPTLMPRMRSHSFYSVNVKDKGGIEKLE
SIFKERSLSLHRATSSHSVAKEPKAPAAPANTLAIVPDSRRPSSCIDIYVSAMDELHCDIDPLDNSMNILGL
GEPSFSALAPSTAPSSSAYATLAPTDRPPSRSIDFEDLTSMDTRSFSSDYTHLPECQNPWDTDPPMYHTIER
SKSSRYLATTPFLLEEAPIVKSHSFMFSPSRSYYANFGVPVKTAEYTSITDCIDTRCVNAPQAIADRATFPG
GLGDKVEDLSCCHPEREAELSHPSSDSEENEARGRRAANPISSQETENADRTLSNNITVPKIERANSYSAEE
PSAPYAHTRKSFSISDKLDRQRNTASLRNPFQRSKSSKPEGRGDSVSMRRLSRTSAFHSFESKHN
>RnorTRPM4/1-1208
MVGQEKEQSWIPKIFRKKVCTTFIVDLHDDAGGTLCQCGQPRDAHPSVAVEDAFGAAVVTEWNSDEHTTEKP
TDAYGDLDFTYSGRKSSNFLRLSDRTDPATVYSLVTRSWGFRAPNLVVSVLGGSEGPVLQTWLQDLLRRGLV
RAAQSTGAWIVTGGLHTGIGRHVGVAVRDHQTASTGGSKVVAMGVAPWGVVRNRDMLINPKGSFPARYRWRG
DPEDGVEFPLDYNYSAFFLVDDGTYGRMGGENRFRLRFESYVAQQKTGVGGTGIDIPVLLLLIEGDEKMLKR
IEDATQAQLPCLLVAGSGGAADCLVETLEDTLAPGSGGLRRGEARDRIRRYFPKGDPEVLQAQVERIMTRKE
LLTVYSSEDGSEEFETIVLRALVKACGSSEASAYLDELRLAVAWNRVDIAQSELFRGDIQWRSFHLEASLMD
ALLNDRPEFVRLLISHGLSLGHFLTPVRLAQLYSAVSPNSLIRNLLDQASHASSSKSPPANGAAELRPPNVG
QVLRTLLGETCAPRYPARNTRHSLLGQDHRENDSLLMDWANMQQDASFEQAPWSDLLIWALLLNRAQMAIYF
WEKGSNSVASALGACLLLRVMARLEWEAEEAARRKDLAAKFESMSVDLFGECYHNSEYRAARLLLRRCPLWG
EATCLQLAMQADARAFFAQDGVQSLLTQKWWGEMDSTNPIWALLLTFFCPPLIYTNLILFRKSEEEPTQKDL
DFDMDSSMNGAGPLGPAEPSAKVALERRRRRRPGHTLCCGGCSKRWSYFWGAPVTAFLGNVVSYLLFLLLFA
HVLLVDFQPTKPGVFELLLYFWAFTLLCEELRQGLGGGWGTLANGGPGPGKAPLRHRLHLYLLDTWNQCDLL
ALTCFLLGVGCRLTPGLFDLGRTVLCLDFMIFTLRLLHIFTVNKQLGPKIVIVSKMMKDVFFFLFFLCVWLV
AYGVATEGILRPQDRSLPSILRRVFYRPYLQIFGQIPQEEMDVALMNPSNCSAERGSWAHPEGPVAGSCVSQ
YANWLVVLLLIVFLLVANILLLNLLIAMFSYTFNKVHGNSDLYWKAQRYSLIREFHSRPALAPPLIIISHLR
LLFKWLRRCHRTNLPASPVFEHFRVCLSKEAERTLLTWESVHKENFLLAQARDKRDSDSERLKRTSQKVDTA
LKQLGQIREYDRRLRGLEREVQHCSRVLTWMAEALSHSALLPPGGPPPPSPTGSKD
>RnorTRPM5/1-1156
MPMAQSSCPGSPPDTGDGWEPVLCKGEVNFGGSGKKRSKFVKVPSNVAPSMLFELLLTEWHLPAPNLVVSLV
GEERLFAMKSWLRDVLRKGLVKAAQSTGAWILTSALHVGLARHVGQAVRDHSLASTSTKVRVVAIGMASLDR
ILHRQLLDGVQEDTPIHYPADEGSTQGPLCPLDSNLSHFILVEPGTLGSGNDGLAELQLSLEKHISQQRTGY
GGTSSIQIPVLCLLVNGDPSTLERMSRAVEQAAPWLILAGSGGIADVLAALVGQPHLLVPQVTEKQFREKFP
SECFSWEAIVHWTELLQNIAAHPHLLTVYDFEQEGSEDLDTVILKALVKACKSHSRDAQDYLDELKLAVAWD
RVDIAKSEIFNGDVEWKSCDLEEVMTDALVSNKPDFVRLFVDSGADMAEFLTYGRLQQLYHSVSPKSLLFEL
LERKHEEGRLTLAGLGAQQTRELPVGLPAFSLHEVSRVLKDFLHDACRGFYQDGRRMEERGPPKRPAGQKWL
PDLSRKSEDPWRDLFLWAVLQNRYEMATYFWAMGREGVAAALAACKIIKEMSHLEKEAEVARTMREAKYEQL
ALDLFSECYSNSEDRAFALLVRRNHSWSRTTCLHLATEADAKAFFAHDGVQAFLTKIWWGDMATGTPILRLL
GAFTCPALIYTNLISFSEDAPQRMDLEDLQEPDSLDMEKSFLCSHGGQLEKLTEAPRAPGDLGPQAAFLLTR
WRKFWGAPVTVFLGNVVMYFAFLFLFSYVLLVDFRPPPQGPSGSEVTLYFWVFTLVLEEIRQGFFTNEDTRL
VKKFTLYVEDNWNKCDMVAIFLFIVGVTCRMVPSVFEAGRTVLAIDFMVFTLRLIHIFAIHKQLGPKIIIVE
RMMKDVFFFLFFLSVWLVAYGVTTQALLHPHDGRLEWIFRRVLYRPYLQIFGQIPLDEIDEARVNCSLHPLL
LDSSASCPNLYANWLVILLLVTFLLVTNVLLMNLLIAMFSYTFQVVQGNADMFWKFQRYHLIVEYHGRPALA
PPFILLSHLSLVLKQVFRKEAQHKQQHLERDLPDPVDQKIITWETVQKENFLSTMEKRRRDSEEEVLRKTAH
RVDLIAKYIGGLREQEKRIKCLESQANYCMLLLSSMTDTLAPGGTYSSSQNCGRRSQPASARDREYLEAGLP
HSDT
>RnorTRPM6/1-2024
MQVKKSWIERVFYKRECNKFIPSSKDPHRCTPGCQICQNLVRCYCGRLIQEHQGLDRAWSLSATEGNGNEQW
SVEKHTVKSPTDTFGTINFQDGEHIYHSKYIRTSWDTKSDHLLHLMLKEWNMELPKLVISVHGGLQNFKMPS
KLKETFSQGLVKAAETTGAWIITEGINSGVSKHVGDALKAHSSMSLRKIWTVGIPPWGVIENQRELVGKDVV
CMYQTLSNPLSKLTTLNCMHSHFILCDDGTVGKYGNEEKLRRNLEKHLSMQKIHTCSRQGVPVVGLVVEGGP
NVILWVWETVRNKEPVVVCEGTGRAADLLAFTYKHSEDGGILRPQVKEEILCLIQNMFNFSLRQSKHLFQIL
MECMVHKDSITIFDADSEEHQDLDLAILKALLKGTSLSISEQLNLAMAWDRMDIAKKHILIYGQHWKPGALE
QAMRDALVMDRVDFVKLLIENGVNLHRFLTISRLEDLYNTKQGPTNKFLRHLVQDVKQHTLLSSYRITLIDI
GLVIEYLIGGAYRSSYTRKSFRVLYNDLYRKHKGMTSFAQGLSQHPLHQRHSLGNRKESSESTLHSQFFRTA
QPYKSKDKPEDSHKPKKKSKERHSLSEDPGSAGFIYPYNDLLVWAVLMKRQKMAMFFWQHGEEATVKAVIAS
ILYRAMAREAKESNMVDDTSEELKKYSEQFGQLALDVLEKAFKQNEPMAMKLLTYELKNWSNSTCLKLAVSG
GLRPFVSHSCTQMLLTDMWMGRLKMRKNSWLKIIISILLPPMILTLEFKSKAEMSHVPQSQDFQFTWNYSDQ
GLSNTKEAKDYDLERGPDEKLDEALHLDLRNVPQSLPWTRRVYEFYSAPFVKFWFYTMAYLAFLMLFTYTVL
VEMQPQPSVQEWLVIIYIFTNAIEKVREICISEPSKFTQKVKMWLSEYWNLMETVAIGLFAVGFGLRWGHPP
LHTAGRLIYCIDIIFWFSRLLDFFAVNQHAGPYVTMIAKMAANMFYIVIIMAIVLLSFGVARKAILSPKEPP
SWRLARDIVFEPYWMMYGEVYASEIDVCSNETSCPPGSFLTPFLQAVYLFVQYIIMVNLLIACFNNIYLDIK
SISNKLWKYNRYRYIMTYHQKPWLPPPFILISHLCLLLRGLCCRPAPQDQEEGDMGLKLYLTKDDLKKLHDF
EEQCVEKYFHEKTEGLNCSCEEQIRATSERVSEMFFQLKEMNEKVSFIKDSLLSLDSQVGHLQDLSALTVDT
LKVLSAVDTLQEDEILLANRKHSTCRKRPHSWTNVICAKVLTDMESCGKQKFQYYSMPPSLLRSLARSQLPP
GVQRGALVEVTHNTREASHVREDQKEREVEQRTIASGVSHVRQAHSKYGQFLLVPPSEKQVSLSLENPPHLF
RASGETGTDDVALQHRHPSDVTIHLPGQTPAVSHQALGAEHKDQHEAVIQMSGKPDKAEQDSLKFSGTPAPM
AVTSLPSRAISMQDEGGYVNWAFSESDEAGVFSFKKKWKTCLASTCDSGSKPGGDCSLQAAGRSGLDNSRLA
QSCEWPAGPWTQARRSFWINPLCRDKPLLKSHSFRFHKEEKLRKTWKNNSHSKASETGSTWLKAKLLTKNRS
LSKKRRKAQGLQVPVITVNACYQSDQLTSESGETNTTEDYSKNWLSVSNFSQIGLEPYIYQKMKMKEIERHT
TQASYHLRQMQEDPDKNPSWNSRSASVSRSFLTRSPNEVDKISASLKSPPEPHRHYSAIERNNLMRLSQTIP
FTPIQLFTGEEVTIYKLEETSPLTLDKSMSSWSQHGRAAIIQVLSQEEMDGGLRKAMRVISTWSEDDVLKPG
QVFIVKSFLPEVVQTWYKIFQESTVLHLCLREIQQQRAAQKLIYTFNQVKPQTIPYTPRFLEVSLVYCHSAN
QWLTIEKYMTGEFRKYNNNNGDEIAPTNTLEELMLAFSHWTYEYTRGELLVLDLQGVGENLTDPSVIKPEDK
QSRGMVFGPANLGEDAIRSFIAKHRCNSCCGKLRLPDLKRNDYSHARAHCNLELAKTTEPAEEHPERDRNRS
PLEDHTRL
>RnorTRPM7/1-1862
MSQKSWIESTLTKRECVYIIPSSKDPHRCLPGCQICQQLVRCFCGRLVKQHACFTASLATKYSDVKLGEHFN
QAIEEWSVEKHTEQSPTDAYGVINFQGGSHSYRAKYVRLSYDTKPEIILQLLLKEWQMELPKLVISVHGGMQ
KFELHPRIKQLLGKGLIKAAVTTGAWILTGGVNTGVAKHVGDALKEHASRSSRKICTIGIAPWGVIENRNDL
VGRDVVAPYQTLLNPLSKLNVLNNLHSHFILVDDGTVGKYGAEVRLRRELEKTINQQRIHARIGQGVPVVAL
IFEGGPNVILTVLEYLQESPPVPVVVCEGTGRAADLLAYIHKQTEEGGNLPDAAEPDIISTIKKTFNFGQSE
AVHLFQTMMECMKKKELITVFHIGSEDHQDIDVAILTALLKGTNASAFDQLILTLAWDRVDIAKNHVFVYGQ
QWLVGSLEQAMLDALVMDRVSFVKLLIENGVSMHKFLTIPRLEELYNTKQGPTNPMLFHLIRDVKQGNLPPG
YKITLIDIGLVIEYLMGGTYRCTYTRKRFRLIYNSLGGNNRRSGRNASSSTPQLRKSHETFGNRADKKEKMR
HNHFIKTAQPYRPKMDASMEEGKKKRTKDEIVDIDDPETKRFPYPLNELLIWACLMKRQVMARFLWQHGEES
MAKALVACKIYRSMAYEAKQSDLVDDTSEELKQYSNDFGQLAVELLEQSFRQDETMAMKLLTYELKNWSNST
CLKLAVSSRLRPFVAHTCTQMLLSDMWMGRLNMRKNSWYKVILSILVPPAILMLEYKTKAEMSHIPQSQDAH
QMTMEDSENNFHNITEEIPMEVFKEVKILDSSEGKNEMEIHIKSKKLPITRKFYAFYHAPIVKFWFNTLAYL
GFLMLYTFVVLVQMEQLPSVQEWIVIAYIFTYAIEKIREVFMSEAGKISQKIKVWFSDYFNVSDTIAIISFF
VGFGLRFGAKWNYINAYDNHVFVAGRLIYCLNIIFWYVRLLDFLAVNQQAGPYVMMIGKMVANMFYIVVIMA
LVLLSFGVPRKAILYPHEEPSWSLAKDIVFHPYWMIFGEVYAYEIDVCANDSALPTICGPGTWLTPFLQAVY
LFVQYIIMVNLLIAFFNNVYLQVKAISNIVWKYQRYHFIMAYHEKPVLPPPLIILSHIVSLFCCICKRRKKD
KTSDGPKLFLTEEDQKKLHDFEEQCVEMYFDEKDDKFNSGSEERIRVTFERVEQMSIQIKEVGDRVNYIKRS
LQSLDSQIGHLQDLSALTVDTLKTLTAQKASEASKVHNEITRELSISKHLAQNLIDDVPVRPMWKKPSVVNT
LSSSLPQGDRESNNPFLCNIFMKDEKDPQYNLFGQDLPVIPQRKEFNIPEAGSSCGALFPSAVSPPELRQRR
HGVEMLKIFNKNQKLGSSPNSSPHMSSPPTKFSVSTPSQPSCKSHLESTTKDPEPIFYKAAEGDNIEFGAFV
GHRDSMDLQRFKETSNKIRELLSNDTPENTLKHVGAAGYNECHKTPTSLHSEQESCSRRASTEDSPDVDSRA
ALLPDWLRDRPTNREMPSEGGTLNGLASPFKPVLDTNYYYSAVERNNLMRLSQSIPFVPVPPRGEPVTVYRL
EESSPSILNNSMSSWSQLGLCAKIEFLSKEEMGGGLRRAVKVLCTWSEHDVLRSGHLYIIKSFLPEVINTWS
SIYKEDTVLHLCLREIQQQRAAQKLTFAFNQMKPKSIPYSPRFLEVFLLYCHSAGQWFAVEECMTGEFRKYN
NNNGDEIIPTNTLEEIMLAFSHWTYEYTRGELLVLDLQGVGENLTDPSVIKAEEKRSCDMVFGPANLGEDAI
KNFRAKHHCNSCCRKLKLPDLKRNDYTPDKIIFPQDESSDLNLQAGNSTKESEATNSVRLML
>TcIav/1-1071
MGAKVCKPCKKRKANTFQGGSILDRVISQASNQDQCLLYKLANYKKGGELIDAYNQGGQAEVEKLIREQFGQ
LMYQEGKGQIINRSEYLRWKFRDHEQVILPIEASLSRYDPLAKWNDHEACWQMQFRGSLGESLLHVLIICDT
KIHTRLARTLIKCFPKLALDVVEGEEYLGASALHLAIAYNNNELVQDLVEAGANVNQRAIGSFFLPRDQQRQ
KPAKHTDYEGLAYLGEYPLAWAACCANESVYNLLLDSGAHPDYQDNFGNMILHMVVVCDKLDMFGYALRHPK
LPASNGIVNKAGSPVMLELSAKEFWRYSNITCSAYFLNALDTLLPDGRTNWNSALFIILNGTKEEHLAMLDG
GIIQRLLEEKWKTFARNQFLKRLLILVVHLLFLSLAVYLRPDDPDESLLTWSDDVTLIARYVCEVGTILGVL
SYLVLQQGDEIRNQGLTAFLKQQLNSPPKLIFLISNFLILACIPCRLYGDKETEEAILCFAVPGSWFLLMFF
AGAVRLTGPFVTMIYSMITGDMLTFGIIYTVFLFGFSQSFYFLYKGFPGVKTSLYNTYMSTWMALFQITLGN
YEYSELSATTYPAVSKTVFAIFMVFVPILLLNMLIAMMGNTYAHVIEQSEKEWVKQWAKIVIALERAIPQSD
AQHYLQEYSISLGPSEQDPSTEKRGVLVIKSKSKTRAKQRKGAVANWKRVGKVTINALKKRGLTGEEMRCLM
WGRESINTPVKTKKPVKDPLLDPQGPNLTGGFGDALTTALDVMTFTHDLDIVGASQGLNLATNPKPVPPTTT
ASAVTVNNQINSALNAQQKAVAGAGVGALAMIGTVTQLTDSQGYIMQNSVKKEEKIVATLEDPFRELVINAN
DSNCDPEKLKMLALSAANLKDVEELSVAKPQTKSVKSLAGIFAGTETFVRKVEETIKKKYAALDPSDSEGFG
EPPLLGKISRTRRAKSANLRNSSARSKASDKKKLVAGSQSSSTDTVNNEINEKNIENSDLDYAEERIKLVKE
SLKQVVDVAQIRPINIDVALEEQVSVTISETMRVQGSGDGAEVQSSNVKPKRKKRSKTAKNNK
>TcNan/1-796
MGNTESNVTSGVKKQAGASVQPIYKLCDLKGGGLLVELMKRATQNKQYAELDHAIKTKVEHFLYNKGAGRYF
TISDLVLLRNKERSRQKWLPQLKAMENPEDFEIDDEGPEITEEQYQKNPHLYRHVCWKIKERGAVGESIMHL
CLLNATSLHADIAKRLLRFYPKLINDIYMSDEYYGENVLHIAIVNEDPSMVKFLLDSGVNIQERCCGNFMCP
EDQKSSRYDSLDHEWVNVCPVTNYEGYVYWGEYPLTFAACLGQEESFRLMLSRGADPDAQDTNGNTVLHLLV
ILQKLEAFDMAYEVGAKLSIRNVLSLTPLTLAAKLARIDMFFHILNLEREIYWQIVLGSITCAAYPLSQIDT
IDIETGQISKTSALNLVVFGDKDEHLELMDGVLIDLLNAKWNTFVKFKFYKQFFTFAFYFLISLVAFTLRPG
PPHKEAKLVNVTINATVSNTSKWENLTSIPFGKTPDDDDSDMEEWWDNLQEECRLMQLESPESKIRLTAEVL
MVVGAFAYLAAAVREARFLGGRMFFENLMTAPSRVMFLFSCILMLTVPCLRLACLDEFEDIVAVVIMLTTAP
YFLFFCRGFKTVGPFVVMIYRMVMGDLIRFASIYLVFVMGFSQAFYIIFLSFDNPLTPDDVDDSATNPISTP
IESIMAMFLMSMTNFGDYYAAFEKTDHEYEAKMLFVVFMVIVSILLINMLIAMMGNTYQKIAETRNEWQRQW
ARIVLVVERGVSPSERLKQLMVYSQPMSDGRRALVLRLNQSDEDKEEMKEILEMRRRHERHIKKRSEKLKEN
AKKN
>TcNompC/1-1823
MSQPAGKKGGGKGPPKDKNDDSKDQNNKAAKDSKEKDKEETASNPEGDDTPSSKPQSAGANVRDAAQRILVL
CQKGEWAPVDQVLKSLEKSIAAAGDDANTVPLAGVADLATGMTPLMYAVKDNRTSLLDKLIDLGSDVGARNN
DNYNVLHISAMYSREDVVKLLLTKRGVDPYSTGGSRNQTAVHLVASRQTGTATAILRALLQAAGKDIRLKPD
GRGKIPLLLAVEAGNQSMCRELLSAQTAEQLKAAAANGDTALHLAVRRKDIDMVRILVDYGTSVDIRNGEGQ
TPLHIAAAEGDEALVKYFYGVRASASVTDNQDRTPMHLAAENGHANIIELLADKFKASIFERTKDGSTLMHI
ASLNGHADCAAMLFKKGVYLHMPNKDGARSIHTAARYGHVGIINTLLQKGEKVDVTTNENYTALHIAVESAK
PAVVETLLGYGADVHVRGGKLKETALHIAARVKDGDRCALMLLKSGAGPNLTTHDGQTPVHVAAQYGNLQTL
LLLLEDGGDPQFKNKAGETALHLASRGCRPDVVQHLINYLKEHKGDEVAASYINEISEHDESALHYVSAVKK
EDVEVPLADKEVVKLLLQNGADVKLQTKQHETAFHYVAKAGNNDVLMEMIAHMTPNDVQKALNKQNLTGWTP
LLIASHKGHQEMVNNLLSNHARVDVFDNEGRSALHLAAEHGYLQVCDFLLSNKAFINSKSRNGRTALHLAAM
NGYIHLVKFLIKDHNAVIDILTLKKQTPLHLAAAAGQIEVCRLLLELGADIDATDEQGQKPIHAACQNNFSE
VAKLFLQQHPSLVMATTKDGNTCAHIAAAQGSVTVIEELMKFDRQGVISARNKLTDATPLQIAAEGGHAEVV
KALVRAGASVTDENKGGFTAVHLAAQNGHGQVLEVLRSSNTLRVTSKKLGVTPLHVAAYFGQADTVRELLTH
VPGTVKSEPPNGASLVPALGNESGMTPLHLASFSGNENVVRLLLNSAGVQVDAATHENGYNPMHLACYGGHV
TVVGLLLSRSAELLQSHDKHGKTGLHIAATHGHYQMVEVLLGQGAEINAPDKNGWTPLHCASRAGCFEVVKL
LTESGASPKSETNLGAVPIWFAASEGHHDVLEYLMTKEHDTYALMEDRRFVYNLMVCSKNHNNKPIEEFILV
SPAPVDTAAKLSNILIVLSGKEKERAKDLISAGKYCEAMATELLALAAGADSAGKILTATDRRNVEFLDVLI
ENEQKEVIAHTVVQRYLQELWRGALNWAAWRTLLLFVLFIICPPVWIAFTLPLGHKYYKVPIIKFMSYLTSH
IYLMLFLLIVGITPPYPVVRKNLLPYSYEWILLIWLSGLLLFELTNPSDKSGLGWIKLSVLLFSIFGVGVHL
MGLLFIDRNYWPTLMYCRNQLFALSFVLACVQILDFLSFHHLFGPWAIIIGNLMKDLARFLAVLAIFVFGFS
MQFVALNQPFKNGELNPRRGKYFVDEQEALAEWIEPLPEESPTWRASLRKKRPPPMVMNPLLAFELLFFAVF
GMTTYDELTAKDRSDPKRLLRPAWTDNLFKVVFGIYMLVSVVVLINLLIAMMSDTYQRIQVIIRFQKNPIRA
FELLFFAVFGQTNTDALKIDTYNTATKNNNQPTWTEVLFKIVFGVYMLVSVVVLINLLIAMMTDTYQRIQAQ
SDIEWKFGLSKLIRSMHRTTTAPSPINLITTWLFYLVNICKKRVNESVKARKRQSLVHLMGSFQRPQQLSPR
SKAGAKWLSKVKKGSQVAPKESVALSVAHLSPLGSQLSFTAHTTRIEHVTDWEAIAKKYRALMGEVDEVKEQ
NADEENESDEDAVQASNSVQPVT
>TcPain/1-912
MGGRSKKMDLVRTNSICPPPETVLLESVKKNDTESMKTVIKANPSILQHLYPYTSQTILSLACSEPGVAPDT
VNQLIELGADIEGTPQWKPLHLSADNPNILILEVVIKHLKPGQINEKWNGNTALHTLIKGEKIKKDEENFCR
HVELLLQSGIDVNQGDGKNLTAIFWAAKYGYKKIVKVILEESVLHVDLDTCSLRDKTARDLINEKGLYEGPL
PERILYQVPKDKIFGLIKEGKEDEFISYFETLSLNNPSDFVNADDGASTLLQYSCERGLAKVVEYLLDKGAN
VNLVTKNQRKPIDIVADIGYFEIFELLFKCPDLELSIDTLCNLLKHSNSPKFGKINHEKCCKLLLDKLGNRR
PPIDINEVDHLNNIPLHYSLRYCDTTTTQKLLQLGASLAYKNEFGSMPIQDIKPEVLENHLDNCVTFDLKNA
EKRDFEVVFDYQTLLPPRKRKRFKYEEVDPEFLATNNVKPETEVIAYMSKAPEFRALLKHPLIVSFLFMKWH
QIRLLFYTNLVFYICFVLSLVVYIFTHYANFDRTQSDYCLIFGKFSWFTLNLTFWVLVLREVFQVAVAPRKY
FCNFENLVEIILIVVTGMILYIDSPTSHTRRQLASVAILLAAFELVLMVGQHPKLSTNVVMLKTVSVNFFKL
LLWYSLLIIAFALSFYILFAKTEMAQSVNGTETGDEDDVFKGPGKSLFKTIVMLTGEFDAGSINFHTYPVTS
KIIFSLFVFMITIILLNLLNGLAVSDTQTIKNDAELVGHISRAQHIYYVESMLLGNILPTSFIQAVQRLFCC
CPCDSDTTYTFFKPLSRKVCLFTQNCQLTVLPNEYGKISCELNSSAKKRPDPLVTCTRNCSEAYLDKNTIRR
IADIVKARREREEYPTVTNLKQLYGEIVSIKAKLDQILGSLSTNQNAL
>TcPkd2/1-705
MADRKPKTDSPEAVIRPNPDIKKGENKEQEKTEGKDEKPDKAKGKGEPKTETKETRVRWLTRAMAEDFTRHD
VLFTTFREAVLYIIFVIAVTICTVGRRSASMFYITQALKGQFLEKDFQTANEKDIKYYDIRSATDFWHYTQS
LMLENFYWEHYYNPYNPVAKAKDDDKKILFENKLLGVPRIRQVKVKNDSCIIHEYFRRLFTSCYDLYGPTDE
DRAPFGLEAGTAWTYNTAEKTESIPFSGKISKYGGGGFYLDLSTNNEDTAKLIRDLKENLWITRGTRAIFID
FSIYNANLNLFCVCKLIFEFPPTGGIIPSHSFHAVHLVHYVNSWDYVTFVFECTVYAIAGFFLAEEIREIIY
FKLRYFLQFWTYIDVVIIGMAFANLITSIVVFPNVDDAILKIQKNPQKYGNLEYLAEMRIFYNNFAASLLFF
SYIKLFKYLNFNKTMGQLNNTLKRCAFDILGFSIMFFIIFFAFALLGYLLFGSQVEDFSSFGVAMFTLLRTI
LGDFDYQAIEKANRVLAPIYFLAYIFFVFFVLLNMFLAIINDTYADVKTEIAIAPDEMQMTEFLKKGFYKML
QKCGCNIKYFQQQKAEFNATIQQIRDALKKCGFSDLEIEMFFARYNIDPLAEVGDYDIKKIMKELEGQSMAK
EKVDEDTTLVHVSDFITQQERLDQIEKTIQMLATKIDTLIKKLEALENVRKAKATQG
>TcPyr/1-887
MSLRHERPGKTIEESTVRWNGDISLDMTDEMGSISSEDETGSEYDGEQRSRGKSVLEIWDDDYIQARLQASI
LPDAEDIIEMIEQDNTETIFTKNPTSLLLIATWLQKEKVLQEVLEKGVSLQAVDGEGRSALHLAACTGNIDC
IKLLLQHGAEISARDALNRATPLHCAASKGHLSAVKLLIRHGADVNAGLDNKSPLHYAVQSLAIDCVKELLE
NNAIPNTSQVYSETPLHVAAALGAPEIVKLLLDHGAAVNVQCGTDKLTPLHLAAEDSDAESARLLIDAGAQL
TSENHKKQTPLHLAALSQCSETLELLLARGCNPNARDADGRTPLHGAIVKVSRSCECVRLLLKAGADVNRQD
SFGYTPLHLAALNEFSNCVMMLLNHGGDVTVRTNGGVSVLSFITRKTPDVIPRYISKFDSSIKINDHEIGDV
DCELKLDFRILVPTMGHQETELLLNFIEVGHREVLKHPLCETFLFLKWRRIRKFFLFSLFYHSLFVLLFSIY
TIGVYIQDCPSFRALLTRPCRVPQYYNIIGYILLVFNFMFLAKELFQICHSWRSYIQQWENWLQWLIIISVF
CCVQPSLDNDMDIRYKVMRWQHHVAAVGIFLAWVELMMIVGRFPIFGLYIQMFTTVAVNFIKFVIAYFCLLL
AFAFSFGVLFAKYKSFKLLKWIIIKVLVMMSGELEYEDIFYDEEAPIQYDYTSQFVFLAYVILVTIILANLL
VGLAVSDIQGLQQSAGLDRLVRQAELVAHLESMLFSRLLTCIPHKLMHFFHKKALLLKSQYHWALYIKPNDP
REERIPKDLIKNIYQLVAERKEKPRKKRRSNKIKSDFVSPPMSRLNSISDSYGGADKQVALKCELEEIQKEF
AEFTRTFREKMEGITNQIKNTKS
>TcTRPA1/1-1317
MDKKRYGVHNDLLQSLKDFQISLRRTTMPFVTLANVSINSGEALRLNIQAEGGRISIPEFPLGPRGLQRFRP
PRQTLIEIGTTKTARSWRIDTEDPQRLSPSTPIITVLPSVEVPEKTTIYPDEVKCETSQDRTRRDTLNWLMS
SLRSILPSSGHKSASGSPSELQNMLPSSVKVHRLSNAGKPPEDNGGICLMTESPFRILRVAECGNLETFQRL
YFADPTRLSIKDSRGRTAAHQAAAKNRITILQFILSQGGDLNNQDNAGNTPLHVAVEHESLDAVDFLLQAGV
KTNILNDKKQAAIHLVTELNKVSVLEVMGKHKDKIDILQGGEHGRTALHIAAIYDHEECARILISVFDACPR
RPCNNGYYPIHEAAKNASSKTLEIFLQWGESRGCTREEMISFYDSEGNVPLHSAVHGGDIKAVELCLRSGAK
ISTQQHDLSTPVHLACAQGATDIVKLMFKMQPEEKLPCLASCDVQKMTPLHCAAMFDHPEIVEFLINEGADI
NPMDKEKRSPLLLAALRGGWRTVHVLIRLGADINVKDVNRRNVLHLVVMNGGRLEQFASEVSKAKSQTSLLQ
LLNEKDINGCSPLHYASREGHIRSLENLIRLGATINLKNNNNESPLHFAARYGRYNTVRQLLDSEKGTFIIN
ESDGEGLTPLHIASKQGHTRVVQLLLNRGALLHRDHNGRNPLHLAAMNGYTQTIELLLSVHSHLLDQTDKDG
NTALHLATMENKPNAIALLLSMNCKLLYNQMEMSAIDYAIYYKFPEAALAMVTHEDRAEEVMALKSSKHPYV
TLALIASMPRVFEAVQDKCITKANCKKDSKSFYIKYNFSALQCSQFYADMDHKTGDALAISKPIPLPALNAM
VSHGRVELLAHPLSQKYLQMKWNSYGKYFHLTNVLFYSIFLTFVTCFAYEIMRHEDQIITYNATNLTHDEYV
NFSKANILNVKITPMMYMSALAIITYIILNTIREMVQVYQQKFMYFLDPNNLVTWVLYTCAVVMVFPIFWGT
MYELQFSCASVTVFLSWFNLLLLLQRFDQVGIYVVMFLEILQTLIKVLLVFSILIIAFGLAFYILLSRGDHL
SFKTIPMSLVRTFSMMLGEIDFLGTYVKPYYLTTEDEKSFLPFPLPAFFILGLFMVLMPILLMNLLIGLAVG
DIESVRRNAQLKRLAMQVVLHTELERKLPKMLLERVDKCELIEYPNDTKCKLGFFDSILRKWFGNPFSDEGL
DMAMEGVEDYVVNELDKTKRKLKEITTALETQQQFLRLIVQKMEIKTEADDVDEGVSPNDLKPITGHASKWT
SPKIRKKLRSVVSFNNKGSST
>TcTRPA5/1-580
MSSSISPLHRAVTSGDVSLVKRLLAAGSDPNAADSHGRTPIVFAECIKNDELFEQIVELLIAHGADVNACND
TPLYSAVFYGKKHLVERLLKAGAGVRSNNLLHIVAEKGDDTILALLLGDKRSEEMIDGEDANGRTSAFLAAQ
HDHKRCLKMLIAKGADLSRADLQGESVMEAIFENMTKPVEFLTEVLDASVTLERGEKNKYFVASEEEKTSVL
QHPVIELYLSIKWSRMCYFFYLWIFAYVLFVLSFSVYVMLCRDYRNLDVLVTASRWISIWSGACLLGHGVLE
CCLTHGNHFRKYEMWLNLACTSLSLIVAIAGKRDGNREDELAAPNWVLHVTSIAILLSWTELMLLIGRLPTY
GYYALMFSAVLQNVIRVLLAFLCLVVGFSLSFSIEFANCSEFNDPWRALVKTTVMMMGEFDYSDLFTGLERP
ASRVIFLLFVILTSIVLMNLMVGLAVSDIQCLQMVSHARKLEKMADFLAQLEKVLTSEKFKKRWLPQIVQKI
LRRNFIDVRYELETSARFRRSKKLSSKLIGSWCNVIIEHRLRRRTCSRLPYILIPSSSPRGPSRIINPNRGP
SPKQ
>TcTRPM/1-1593
MNEPCGCGRTLAQHKHNTETVPPLAGEIWFPSRCTTALPTDAYGILEFQGGPHPSKAQYIRVAHDTKPEHLM
QLITKEWNLELPKLLISIQGGKANFELQPKLKKVLRKGLLKAARSTGAWIFTGGTNTGVTKHIGDALLLERS
QRTGRVNTLGIAPWGIVENNQELIGHNTEVPYHSISSPRSKFAALNNRHAYFLLVDNGTVGKYGAEIVLRRR
LEKYISKQRLYPFTQSPIPIVCLVIEGGTNTIRAVLEYVTDDPPVPIVVCDGSGRAADLIAFMCKYELSVLK
SMRDYIIATITRAFEVNRELAECLYGELMQCVENKNLITVFRIADKYDQKPQELDQTILTALFKSQHLSPTE
QLSLALTWNRADIARSEIFIYGQEWPRGALEEAMMKALEHDRCDFVKLLLENGVSMRKFLTIPRLENLYNSK
EGPSNILRYILRDVRPHIPAGYVYTLHDIGLVINKLMGGAYRAFYTRRKFRPIYAKVMNKGQNMQRNSTSFV
KQYGNAMSLLAQALPSNANPCLFDYPFNELLIWAVLMKRHKMALLMWQHGEEALAKALVGCKLYKAMAHEAA
EDDMETEVYEELRSYGKEFENIALEVLDFCYRQDDDQTQQLLTCELQNWSGQTCLSLAVAANHRALLAHPCS
QIILADLWMGGLRTRKNTNLKIMLGLLCPPYILKLEFKSKEELQLMPQTTEEHMELENDDDDKSDSDKNVDG
EVSVMLSDPEENKYHVFFTDVPQERVPRNRELKISKKLYEFYTAPITKFWANSIAYITFLIIFSYTILVKMD
ERPSWQEWLAISFMCTYGCEKLRELFSSEPVGLKQKLAVWCWNLWNPCDMAAVLFFLIGVVLRFKESTFEVG
RVFYCVNSIYWYLHILNILSVNKYLGPLVTMMGKMVKNMIYFVVLLLIVLMSFGVSRQAILFPDTPPSWGIA
RDVFLEPYFMLYGEVYADKIDPPCGEDEEKPCQTGRWVSPVIMSVYLLVANILLINLLIAVFNNIFNEVNAV
AHQVWMFQRFTVVMEYEQKPILPPPFIIFCHIYLLIKYLRRKMEGKEESYDNGLKLFLDRDEMERLYDFEED
CVEGYFAEQELKLQQSTEERIKVTTERIEHLTQKIEDINTKENIHTTALQNLELRCRRLVDQMQEVSTEMEK
IRTSIESQGSTAGPSFDAGFIRERTVSEPTEALVEDVPTLKIGSSATKRKPIVRSLTEVRPDAYIFDNGQHI
EYRYDEEEECNEEIDPLPKSESQQPLTFERQRTRSTDSKTSNDSAEVSADDLGALSLEVLRNWAIQKRKDST
GTGRRSSDGGNGEDSSNGSKRSLNKRQLSQTHSEPETSDPPATATNPSHPMTLERSVTFTEPRIKVIPPTSI
AGGSNRTALLMHMHTEYTSITDELESVCGLLSPPRSPGLLSPPRPEQSPPSQRKRHPSEMSNPEIAINFEKE
HLRSAEECDYMVMENLIQRRYDEEDGEHGPLNPDLLSVVTETREFRISSIGSRPLKRASAVEGDAQPLGITV
SCKAVAVTNFADSGSDSAIQGDSTERQDSTESNDITSALLNQPPMPQRPSIVMDSSQLPIQREVQKAESKDS
LHMQSETMC
>TcTRPML/1-598
MEPMQGNSPESVTTCGTDDERCCLTHQPSCHSSKSLLTEEKMRRKLQFFFMNPIEKWQAKKRFPYKFTVQLI
KIILVTMQLCLFAYNRYNHVNYTWDNRISFSHLFLRGWDATREVSAYPPATGPLAIYKADDFYATIDYAYSG
YANLSQAVGSYSYANEDNTMTDMELCLSQYKKGIIFGFNESYVFDAEIVDTCLNITHRQDHLLDSKQYLDNL
NINFSALVKAVLKFSVKTVNFKTAGRISPPNCYRFDININFDNEDHDGQMLLWLDAQPVRLMCKGDVEYVTD
DEIDSLLQSLLNYLVITICILSFVLCTRALLRAQKLKKMTNSFFINQFGRPLSKEDRNKFLNLWYVMIIIND
ILIIIGSSIKEQIERKDFTSDQWNVCSLFLGLGNMLVWFGVLRYLTFFKTYNVVILTLEKAAPQVARFLLCA
LLIYAGFTFSGWLILGPYHLKFRSLSTTSECLFSLINGDDMFATFSIMSSKSTMLWWFSKIYLYSFISLYIY
IILSLFISVIMDAYDTIKIYYIEGFPKSDLQIFIGDTNFEDVSSGIFRTASNDSLGGLMKDLCCCTCTKLQK
SYSSLSRGSLATEGSRRGSNAV
>TcWtrw/1-967
MDNMGFQDSTNSRKLGRSVSVNAEVESFPLYKTHTCPSGLRWRRPRDDPEIVVEEEFPSDDFEYMECGPSPP
ADHTPNIYESFEEFSRSELTVQICHDTIKMNLLEHMKMASGRHQLLDDIECKKTTQDTLTEAFQGATKLEIN
IAFLWAAFMKRWELLDGLLKLGAQLRYYEPSQGLSALHLASFSGCIPGTQFLLAQGCDVNAIFKCYTPLHCS
AFGDSPETAMILLNNGAKVQALTNSPNNCHESVLHCAVRANAIACVRLFTAEGADVGQFEFSGMSPVHLAAD
LGHPQCLKIMLEAKGVNVNAKTKEKELTPLHLAAEGGYVECVEILLDKGADANIRNHRGQTPLHLAARAQAY
DCVEMLLRKGNADPNIGDFDKRTPLHAAVCKAARSYDIIEILVSWGADVNTKDQYGYTPLHIAALNELSQCV
EILIYHGADVTAKSKFGMTALGIITRKTPASLAMVTHKLDSAITLHHHPESSNREVELRLDFRSILQHCHPR
EISFLNTFVDEGQKEILLHPLCSAFLYLKWEKIRKYYIARMLFCFIFVLSLSLYVLTALAHNCYNHGKNMND
TQPQNVIELCEKKSMMGHMLRTNPFVIEMQWFVLVGITCCEILRKVYGIAGYPTVKQYLSHPENIIEWTVVV
SVFVISFIYTGRTYTWQNHIGAFAVLFGWTNLMLMIGQLPVFGSYVAMYTRVQGEFAKLLLAYSCLLIGFTI
SFCVIFPDSSTFANPFIGLITVLVMMTGELNLDLLVDDDPEDPPFLLEISAQVTYILFLLFVTVILMNLLVG
IAVHDIQGLQKTAGLSKLVRQTKLISYMELALFNGYLPRYLLNLLHWTALVSPKAYRVVLNVKPLNPREKRL
PRDILKAAHEIAKKRKHYAHTISSHGSNATTRKIINNNMDQNSEILEYPSAFPLLQSKIEKSTEQIEHLSKE
VRELKIALQNNQKIMEQLLHGLVNTKNSSNC
>TcXP_968598/1-1213
MGDSVDVEAKVTRKTLIMPNLPKSLSIEEKKYLLAIERGDMANVRRMLQKAHRKKSFDINCVDSLGRGALSI
AIDQEHLEMVELLVIMGVETRDALLHAIHVEFVEAVELLLEHEELIHKDGEPYSWQKVDINTAMFTPDITPL
TLAAHRNNYEILKILLDRGATIPMPHDIKCGCDECIKESEEDYLRHSLARLNEYKALASPSLIALSSSDPIL
TAFQLSWELRNLAFAEPECKSEYMDLRRQCQQFAVDLLHQTRSSQELAFILNHDPAAPPYEEGEHMKLARLE
LAIQYKQKKFVAHPNIQQLLAAIWYEGVPGFRRKSSTQKIMIIVKVAVLFPFYCMLYMITPGTKTGKLMRKP
FMKFLIHASSYLFFLFLLILVSQRAEDQIIELFGTESMKQNLQEKYRKQRGNPPTILEYVVLIYVIGFIFEE
THEIYVEGMKSYLRNLWNFIDFTRNFLYTAVFLLRVAAYIQQTSEIENDPFTAYIRREEWQAFDPQLIAEGL
FAAANIFSALKLVHLFSINPHLGPLQISLGRMVIDIVKFFFIYTLVLFAFACGLNQLLWYFSDLEKKKCYHL
PSGEADFDNAADSCMKWRRFANVFESSQSLFWASFGMVDLASFELTGIKTYTRFWGLLMFGSYSVINVIVLL
NLLIAMMSNSYAMIDEHSDTEWKFARTKLWMSYFEESATLPSPFNIFPKPKHLFKLLGLRKKDKIRKMSTKR
RNREEKERDYKYTAVMRALVWRYVSAMHRKLEENAVTEDDVNELKSDISSFRYELLEVLQKNGMDISSAEMK
EKAVLGRKMKVWERRLMKDFKVAPVVTEEEEEFIYQPPPEGENSLAKFRRIARLAVVNSNLSKWRQVVKGAC
IASQIGHCHSRDSFKKQQNLQRAMEEARKLKVKSPDQSRATTPIQLPDTTGSNIIKIIRGITPETVDTKYCL
TPRDKSPLISISPPKTPEKEPDLINLESAKTSPVLPVKAMPSDDVSLESVDKIINDSNSLDDDKVRSLPTSP
TSSDDKSLDSLSKKALFSSGSFTPEENEKKEEETEPKNVTFSFDFIDESSKGESSAEILKKSEEETEENLDK
SDEPEPSLEETKEESEEVHDLPEETVQAKSEDEVEETENNEIEEPQADLEESEPQLDEKEEESQVKSEELTV
EEKEIQVEVEKVCAKSVDELEAPEKKEEVEEKIEKEKSPLAVRNIQRIGDRGRRQPKTGWL
>TcXP_968670/1-855
MFGSDCNNERALSQVEKSFLLHAERGDCATVRRIIEEYGGGEGDQEFDINCIDALNRSAFVIAIENGNIELV
KLLLESQIDVKDGLLHAINEEFVEAVEMLLDWEERTHQVGDLYSWEKVERCSATFTPDITPLVLAGHKNNYE
IIKLLLDRGATLPLPHDVKCGCDECVCSNQSDSLRHSQARINSYKALTSPSLISLSSTDPLFTAFELSGDLR
RLSRLETEFRAEYNNMRTVVENFAALLLDHVKTSEELMILLNYDEKNPSWVLGEQQTLGRLKLAIKFKQKKF
VAHPNVQQILGTIWYEGLPGFRRKNLFGQTLQLMRLSAMFTVYCLVYMLLPTSKMGLFIKKPFVKFICHSSS
YILFLVLLGVTSQRFEITILEWVDTGWSRDFVDEWKRKERGALLGFAECAVVLYLLKLVFLGKMCKEIKHLW
ASNLLEYVSDLWNIVDFVTNLFYVAWLSLRLCSIYLTRASVWSLGEDPWFPREEWNSFEPMLIAEGAFAAAM
IFSFLKLVHIFSVNPHLGPLQISLSRMIIDIVKFFFIYTLVLFAFGCGLNQLLWYYAELEKNKCYHRGGMPD
FEAHDKACTIWRRYANLFETSQSLFWASFGLVDLLSFELTGIKSFTRFWALLMFGSYSVINIIVLLNMLIAM
MSNSFQIISERADVEWKFARSKLWMTYFEDDDVLPPPFNILPNTELFCRVFKLRRKKNKICNKESQLRIKAK
HDSVVRLLLKRYNTSEQRKRHEFGVTEDDVIEIRQDISTLRYEIIDILKNNGMRTPNMSFEDKQVVGKKGKM
IERRILRDFHIGVVDEVGKSEVSYSPNKRKRRTFRKEKKDWNSLVRKNTKSYDPIGSSKNHFE
>TcXP_970049/1-779
MSRDPENPDATIPPPPPPPMPNFGRGPGRMGYRRLEEDDELLMPRPSILLPHLQESEKRFFELVHSGDVAAV
NDFLNENPGFNINCVNFQGVSGLLIAVQSRSEAMVEFLLSQPDIDIGDCVLHAIRDNQPKILELLLEKQRNT
APSLEYVGVTHSSDFPDYVTPLILAAQCGHYEIIEMLIDRGHTISKPHSPSCRSVPKVRYGHCCRCMDCKAQ
LERDDLLHAEHLRLNLYKSVCNPAYICHSSRDPILTSFQLSTELRQCSFLVPEFRNSYLELANEVSNFAVEL
IAGCRNSGEVETILKQKAGIQNASIFMYPRLVLAMDYKQKFFVAHAHVQHIVESLWRGNWYDYNLKPIPAKI
IYPIFRILLLPIIVVMCIFLPKHQMVAHWNIPLNRMINHVAAFLVFLVIIFLESNRSKENQKRMPPNSGLEP
VIIIFVVANCWSVVRMCLIQGPRRYFTYLWNWHAVISNTFFVLTFVFWLASYVDAVNNDQVDLERKYWHHLD
PVLIAEGTFAVAVIMTYFKLMFFCRLNYYLGPLQISLGKMCSDMAKYITIFIIIIISFTAGLCRFYSYYDGM
VQVDSNGIKTAQVSSFIDFSTTLKTFFWAVFCMAPLETGDVIIENLPGDTENTTIINKHLFTEAVGYIAFAL
FEVLTVVMILNMLIATMSSTFQRVLDNIDVEWTFGKTDFYLEYMLQPTLPPPLNLIPTPSGISAFMEWFQSP
KVDPREEEKRNDYPALMSQLVQRYFRDKDSAASPENDLEFLKQEIAEIKQAVNDLLEKE
