# Supplementary material for: Chemoreceptor proteins in the Caribbean spiny lobster, Panulirus argus: Expression of Ionotropic Receptors, Gustatory Receptors, and TRP channels in two chemosensory organs and brain
Source: PLoS One. 2018 Sep 21;13(9):e0203935. doi: 10.1371/journal.pone.0203935 (PMC6150509; doi:10.1371/journal.pone.0203935)
Supplement: S14 Text — (FASTA) [file pone.0203935.s017.fasta]

>AmTRPM/1-1677
------------------------------------------------------------------------
------------------------------------------------------------------------
------------------------------------------------------------------------
------------------------------------------------------------------------
------------------------------------------------------------------------
------------------------------------------------------------------------
------------------------------------------------------------------------
-------------------MAIGSIIC---------------------------------------------
------------------------GASTPKMKRK--------------------------------------
------------------------------------------KAKATERSWIEAT-----------------
---FQK----------------------------RECSKFIPSAD-------------DEHKFMQVKGDKNA
EYDVITTSRCCCGYS------------------YTHHCRAGIDVQSYTLS----------------------
------------------------------------------------------------------------
-------------------------NTKEK------------------DREQWSPAKNTRP-----------
------------------------------------------------------------------------
------------------------------------------------------------------------
------------------------------------------------------------------------
------------------------------------------------------------------------
------------------------------------------------------------------------
------------------------------------------------------------------------
---------------------------------------------------------FPTDAYGTIEF----
----------QGGPHPTKAQYVRLA-----------------------YD-------------------TRP
EPIVHLLCREWNL----GLPKL--------------------------------------------------
------------------------------------------------------------------------
------------------------------------------------------------------------
-----LITVHGGRSNFELQPTLK-KVLRKGLLKAAKTTGAWIFTGG-TNTGVT--RQVGDAL---------L
LERSQ--RQG-RVVSI---GIAPWGILDKSHEL--VG-----RGGEVSY---------------------DC
LS--SPWSKYAVLNNRHAYFLLVDNGTGGRYG-AEI-VLR------------------RRLEKYISNLKLQP
YTH-S-----SIPV--------------------------VALVI-EGGTNTIRSVL---------EYVTDV
PP------VPVVVCDGS----------GRAADLIAFM-------HKYASEGDGENGDIEGPLESMREHLLDT
IKRT-------------------------------------FKVSAEQASQLYSELLQ------------CT
RK-----KHLITVFRIS----Q----------ERP----------QELDQTIL-----------TALFKSKQ
LSP-------------------AE-----------------QLSLSLIWNRVDIARCEI-------------
-FVYGQNWP---------------------------------------------------------PGALEQ
AMMQALQHDRIDFVKL------------LLEN-G---------VSM---RKFLSIPRLEELYNT--------
---------------KEGPSNT-LGYILRD-----------------VRP-NIPRGYMYTLHDIGLVINKLM
GGAYRSQYTRRRFRMIYTKVMKRSGAHPQ--------HLHRNSCILG-------------------NTTRYY
SGSGS-------KQDSLTMSLLA--------------------------ETLPAN--RDTPL----------
-------FD-YPFNE---L---LIWAVLTKRQ--------QMALLMWQHG-EEALAKALVALKLYKAMAHEA
------------------------------------------------------------------------
-----------------------AEDDLETEVYDELRSY-----------------------GKEFENIGTN
ICDFCYRQDDD---------------------------QTK-----------QLLTSELQNW----------
----SGQTC---------------------------------------------------------------
--LSLAV----TANHRPLL----AHPCS------QIILADL----WMGGL--------RTRKNTNLKVVLGL
IC----PFYII--C-------------LEFKS-------------------------REELQLMPQTQEEHL
I---------------------ALEDEKEDSD-----------SEH----GIPTGPDV--------------
-----------------------------EALISNEH--TTTIVKETI------------------------
----------------------------VQENGKV-------------LTDNDDGIHRAYGIHS-DYY----
----------DIKN-SRPLRLR--------KKLY-----EFYTAPITK--------------FW---ANAIA
YMIFLVLFSY-SI----------------------------L-IHMDD---------HPSLAEIYAIAYICT
LGC-----EKVR-E----IATSEPA-----------TLSH------KFSVWAWNMWNPCDAAAIIFF-----
-------------QIGLALRLR----------------------------------------------HST-
LDVGRVIYCVDCIYWY----LRILNILG--------------------------------------------
--VNKY-----------FGP--LVT-MMGKMVKNMTYFVVLLIVVLLSF--GVTRQAILNPN-AE-------
------------------------------------------------------------------------
---------------------------------------PKFRIIRDI------------------------
-----------------------------FM-----------------------------------------
--------------------------------EPYFMLYGEVY--A-D-------------NID--------
--------------PDCGD----------------------EP----------------GM---IP-CLPGR
-----------W------ITPAVMSIYLLIANILLINL-----LIAVFNNIFNEVNAVAHQVWMFQRFTV-V
MEYEQKP---------------------VLPPPLIVVCHI--------------------------------
-------------------------------------------------------YLVVK-YLLRY------
------------------------ITQGKASS-G--------------------------------------
----------------ETYDNGLKL-----------------------------FLEADDME-RLYDFEED-
------CVEG---------------------------YFREQELKLQ-------------------------
---------------------------MSTEERVKITTE-----------------RVENMHSKIEDIDKKE
NTQNASLQAV--------------EFRIRKL---------EELNEQTLAHLGVIHRFMATH-----------
--------------------------------------MP------------------NIEGLSNFDIEG-R
--QRRVSERSE-------V-LSETDSH------------------------------TQLPT----------
--ITAKRKRL-----------------------------------------------------VRS-MT---
-DATFLNLGP--------------------------------------------------SLDDDIMKHSET
IMSR-------ENLSR--NESSISGDGHIIQDDIKTTTSQ--------------------------------
------ETEFSKIDGER-ETIKKDSQSD-------SRETSREPSEE--------------------------
----PSSKE-----------------PSTDPS-R-QTS----------------------------------
------------------------------------RDLSRE-TSKDATSKE--------------------
-----PSREASSE---------------APASEPIRQDSIERPI----------------------------
---------------------RQNSRT-RSES--DDI-----------------------MI--------LP
S---------------------NIPRG---------------------------VTWAE-----------PR
VAVIPSVS---------------------------------------------STNTQ------RSILLAMR
AEY---------------------TSITDE--------------------------LE---SYCGLLSPPRT
P---------PISPP------------------------PSRVRNLSEMSNP---EMAWQIE----------
-----NEHLRDAEECDYQQMEDLIQRRYIADDEP---LHVSDEASGG-------------------------
--SFFIS-----------NEHRH------QLRRTSAID----------------------------------
EES------RRP-------PPTISV-----------------------------------------------
------------------------------------------------------------------------
---------------------------------------------------------TREIEQT-L------
----------------SRP-PIRDSENSDP----------NDKNLSTVPAPASETMC---------
>AmTRPML/1-631
-------------------------------------------------------------------MSEPR
K-----------------------------------------------------------------------
------------------------------------------------------------------------
------------------------------------------------------------------------
------------------------------------------------------------------------
------------------------------------------------------------------------
-------------------------------------------------------------------RMVKD
-------------ESRGNI-----------------------------------------------------
------------------------------------------------------------------------
------------------------------------------------------------------------
----------------------------------LRNHSWSNGPDSEDEQ--------AGEN----------
------------------------------------------------------------------------
------------------------------------------------------------------------
----------------------------------------------ELLNEC--------------------
------------------------------------------------------------------------
------------------------------------------------------------------------
------------------------------------------------------------------------
------------------------------------------------------------------------
------------------------------------------------------------------------
------------------------------------------------------------------------
------------------------------------------------------------------------
------------------------------------------------------------------------
----------------SVSPS---------------------------------------------------
------------------------------------------------------------------------
------------------------------------------------------------------------
-------H-------------------------------------HRSTITDQPICNMS--LF---------
--TEEKMRRKLKFF------------FMN-------------------------------------------
-------------------------------------PIE-----------------KWQAKR---------
----RFPYKFIVQV--------------------------IKILL----------------VTIQ-------
--------LCLFAHNNYIHVNYTWDNRIAFSHLFLRG-----------------------------------
------------------------------------------------------------------------
----WDSSLEVPVYPPV---------------TGPLAIYKRDDFYNTIDYALDG----------YYNV-SNA
VGS---------------------------------------------------------------------
-YSY-----------------------------------------------------------IAENNSVGP
VIL-------------------------CLYQ---YKEGIIFGFN----ESY--------VFDK--------
EIIETC-----------------INITDKTY-----------------------------------------
------------------------------------------------------------------------
------------------TESSK---------------------------------SKLLLFKQNIK-----
------------------V---NFSALVRAHLMFAL----KTVNLKA-AG----------------------
---------------------------PM-----------------------------------------TP
P----------DCYQFNIKINF-DNRDFDGQMLLSLDAEPKR------------------------------
-LQ-CKGDTRYVTDNRIESALRTLLNLF------------------------VILICT--------------
------------------------------------------------------------------------
--VSLIL---------------CSRAIYR-----AQLLKFETMNFFKKAY----------------------
------------------------------------------------------------------------
------------------------------------------------------------------------
------------------------------------------------------------------------
------------------------------------------------------------------------
---------------GKILSLEGRLE------------------------------------FL-----NLW
YVMIIVNDLL-II----------------------------M------------------------------
-------GSAIKEQ----I---------------------------ERKQFGS-------------------
---------------------------------------------------------------DHWN-----
--ICSIFLGTGNLLVW----FGVLRYLG--------------------------------------------
--FFKT-----------YNV--VIL-TLKKAAPKVARFLICAILIYAGF--TFCGWLILGPYHMK-------
------------------------------------------------------------------------
--------------------------------------------FRSL------------------------
ATT---------------------------------------SE----------------------------
--------------------------------CLFALINGDDM--F-A------------------------
----TFS--------------ATS--------F-------SKS---------------------PM------
----------LW--W---YSRMYLYTFISLYIYVVLSL-----FISVIMDAYDTIKI---------------
-YYRDGF-----------------------P-----------------------------------------
------------------------------------------------------------------------
------------------------------------------------------------------------
--------------KND-------------------------------------------------------
-------LQT---------------------------FIAAC-TDEA-------------------------
--------------------------------------------------------SSGLYKDDSEDSD---
------LSEF--------------------------------------------------------------
------------------------------------------------------------------------
------------------------------------------------------------------------
---------------------------------------------------------------IDR------
--------------------FCCC------------------------------------------------
-----------------RKR----------------------------------------------------
----------------------------P-------------------------------------------
--------------------------FYGSFS----------------------------------------
-----------------------------------ESSTKFSTKSEQTCGGAICI-----------------
------------------------------------------------------------------------
------------------------------------------------------------------------
------------------------------------------------------------------------
------------------------------------------------------------------------
------------------------------------------------------------------------
------------------------------------------------------------------------
------------------------------------------------------------------------
------------------------------------------------------------------------
------------------------------------------------------------------------
------------------------------------------------------------------------
------------------------------------------------------------------------
------------------------------------------------------------------
>AmWtrw/1-1258
MAVIFTRFVNIQNAINNNNFGSLKNTWNIVQYSGVIFKSYCVNNLKNNISFDNSKKGK-----KISKVMKIY
------------------------------------------------------------------------
------------------------------------------------------------------------
-------------------------------------------------LERSREYQNFIRK----------
------------------------------------------------------------------------
--------ETLEY----------------------NIGKRNLAKMMG-EDPDNFTKENIKNAI---SYLFPS
G---IYDKEARPMMADPEELYAREKEA-----EFNEDGRPHH-------FLYYTIKPNYYEILHKMVESITY
-------------LNKIED-----------------------------------------------------
------------KFLLI--------NHKIDEDKKIDL-------------NGSDWLEKSKLENILLEKLSDS
EYEYFI----KSMQRLADHPVS-KHVEPFIM--------EYRKSLT--------------------------
-------------------------------------------KTNENIELPKPQYDNDNRPFV--------
-----LIEKCQRKSSIGQVKVIGNGSGNITINGQDITYFSDMYCREQVRNVDMEN---VTVS----------
----IPSTPKRTTMTSLLLTRWLTSKSSTRTNPETSWSSDDRSLEY-----GTPPPIEE-------------
--------PHCYSM--------------------------------CASESSCTE-----------------
--------------EINCTLQVNKDIIK-----------------NLLVEH---------------------
------------------------------------------------------------------------
------------------------------------------------------------------------
------------------------------------------------------------------------
------------------------------------------------------------------------
------------------------------------------------------------------------
----------------------------------------------------------MRHIGGRLQLLDDL
EE--------NKMDLKNTENFAK-L--YKQH-----------------------EINALLLHSSFL---GHV
DAIKSLHKC-------GADLNH--------------------------------------------------
--------------------SEQGQG----------------------------------------------
------------------------------------------------------------------------
--------------LTPLHLCA-----FSN---CLEGVQYLLDNGANIHL-----ERTHTPFHYA------A
FGNACKV---AQYF------------LQL--GI----------S----------------------------
------------QESC-----YGE----------ET-VLH------------------SAARS---------
----D-----AYNV--------------------------LKLLA-PNNP-TLDNL----------DCNGYA
A-------IHHVADRGD----------PSCLTVLLD--------A-GCKLDLTT------------------
------------------------------------------------------------------------
-------KKNDTALHLA---AA----------ASCV---------ENVDLLVER----------GANVHLRN
------------------------------------------------------------------------
------------------------------------------------------------------HRDQTA
LHI-AARSHSLECVEI------------LLKK-G--------GCDP---NI---------E-DS--------
------------------DGRTPLHLALGR--------------------------SLLAYDVTEFLI----
------------------------------------------------------------------------
----------------TWKANVN---------------------------------KTDKY-----------
-----------GYTP---L---HIAAL-NELS--------QCVDILIQHG-ADLSARTKGGTSALSIILRKT
------------------------------------------------------------------------
P----------------------------TSLNV-FKQR---------------------------------
-LDASITLHQHGSA-TGEAELRLDFH---------------------------PLLMN--------------
----------------------------------------------------------------QQQGEIRY
--LGTFV----KEGYKEIL----EHPLC------QAFLHLK----WQK-----------IRKYYVGRLIFYL
FYVLILTGWVMTAL----------------------------------------------AHNCYNE-----
---------------------------SHG--------------------QLDNGQP---------------
------------------------------------------PLCANTT-----------------------
------------------------------------------------------------------------
-----------------GINGF-------LY-----------RHPA----------------LL---E-VEW
YALMVLTILE-V-----------------------------F------------------------------
--------RKLT-S----IP----------------TYP-------CVRQFFTQAENMVEW-CV--------
-------------ILSVFATSF------IYTGR-----------------------------TYPW------
---QSHVGAFAVLCGW----SNLMLMIG--------------------------------------------
--QLPI-----------FGA--YVA-MFTSVQAQVFKLLLAYACLLVGF--TASFCVIFPRSKS--------
------------------------------------------------------------------------
--------------------------------------------FSSP------------------------
HIG--------------------------LI-----------------------------------------
--------------------------------KVLVMMTGELN--F-E-------------DL---------
-----FF----------------PHEED---------GKTIDSGSTSWIL----------L---QV------
------------------SAQLSFVLFLLFVTIVLMNL-----LVGIAVHDIKGLQKTAGLAKLVRQTKL-I
CDVETALFLGLM------------------P-----------------------------------------
-------------------------------------------------------KRLMK-FLRWT--ALLL
--PSPLRAVLTV-----------------RPL----------------------------------------
----------------NPRESRL---------PRDLLA---------------------TAH-KVA------
-------KER-K-------------NCISG---------TLYNRKRN-----AVYACLKSEPYLTFRR----
--------------NF---PEEE--------------IS-----------------TIDDYA-----IK---
----GELAEL--------------KKICERN---------HQ------------------------------
------------------------------------------------------------------------
----------L-------------------------------------------------------------
---------------------------------------------------------------LQD-IV---
------------------------------------------------------------------------
------------------------------------------------------------------------
------------------------------------------------------------------------
------------------------------------------------------------------------
--------------------------------LMLV---------NDKRE----------------------
------------------------------------------------------------------------
------------------------------------------------------------------------
------------------------------------------------------------------------
------------------------------------------------------------------------
------------------------------------------------------------------------
------------------------------------------------------------------------
------------------------------------------------------------------------
------------------------------------------------------------------------
------------------------------------------------------------------------
------------------------------------------------------------------------
------------------------------------------------------------------------
------------------------------------------------------------------
>AmelGB11954/1-1267
--------------------------------------------------------------------MSCS
RVP---------------------------------------------------------------------
------------------------------------------------------------------------
------------------------------------------------------------------------
------------------------------------------------------------------------
------------------------------------------------ENYVANLDAVRVCAK-------PI
RG--------------------------------KDWMK---------------------------------
-------------RERMSVSE---------------------------------------------------
--------------SAHKDEEHGAGGARSPGESGLGEE-----------IGAPDEDCAH-------------
-----------------------------------------LALRMDTNTS-------------RGWNSGGR
A--FLR-------GIGQ------------------RVSFDPEAPP---------------------------
------------------------------------------------------------------------
-----P--------------------------------------------PSQP------------------
------------------------------------------------------------------------
------------------------------------------------------------------------
------------------------------------------------------------------------
------------------------------------------------------------------------
------------------------------------------------------------------------
------------------------------------------------------------------------
------------------------------------------------------------------------
------------------------------------------------------------------------
-------------AR-KIDEKVKRHS----------------------------------------------
--IHGMIEEE--------------------------------------------------------------
------------------NVVRPHQE----------------------------------------------
------------------------------------------------------------------------
------MASLSYQEKKYLLAV------ERG---DVASVRRMLQSAQE-------------------------
-TE-MNINC-VDPL----------------------------------------------------------
---------------------------------GRS-ALL------------------MAIDN---------
----E-----NLEM--------------------------VELLI-EHKV-DTKDA----------------
--------LLHAISEEF----------VEAVEVLLE--------HEE-SL----------------------
------------------------------------------------------------------------
--------------HRN---GEPHEQS-----ECRN---------ESWEAL---------------PSDTAT
------------------------------------------------------------------------
-F----------------------------------------------------------------TPDITP
LIL-AAHRDNYEIIKI------------LLDR-G---------STL---PM---------PHDV--------
----RCGCDECV---TS-RREDSLRHSRSR------------------------------INAYRALA----
------------------------------------------------------------------------
---------------SPSLIALS---------------------------------SKDPIL----------
-------------TA---F---ELSWELRRLSFL------EH-EFKCEYQ--ELRRQCQDFATALLDHTRSS
------------------------------------------------------------------------
-----------------------------YELEVLLNH----------------------------------
--D----------PTG-PA-----FE----------------------------------------------
----HG-------------------------------------------------------------ERMHL
NRLKLAI----KLRQKKFV----AHPNV------QQLLASI----WYEGLPGFRRKNMVLQALEIVK--IGV
LFPFFSVAYIIAPH----------------------------------------------------------
------------------------------------------------------------------------
------------------------------------------------------------------------
------------------------------------------------------------------------
----------------CVVGQT-------MRK------------PFIK--------------FI---CHSAS
YFTFLFMLIL-AS---------QRIESVIGNW--MG--RDVV----EQDTVPTKRGAAPTIIEWFILAWVSG
LIW-----SEVK-Q----L------------------WDV------GLEEYVNDMWNVIDFVTNSLY-----
-------------VATAALRVVAYYRVKWEI-EKSGSE--------------------VELQREQWD-TWDP
MLISEGLFSAANIFSS----LKLVYIFS--------------------------------------------
--VNPH-----------LGP--LQV-SLSRMVMDIMKFFFLYVLVLFAF--SCGLNQLLWYYADME------
-------------------KKRCPTAM----SYAPNAS----------------------------------
VT-------TDSN---------AC---------------IVWRRFANL-FETT-------------------
-QT--------------------------LF-----------------------------------------
--------------------------------WAVFGLVDLES--F-E--------------LDG-------
--IKAFT----------------R------------------------------------------------
-----------F------WGMLMFGTYSVINIVVLLNL-----LIAMMNHSYQLISERADIEWKFARSKLWI
SYFEE------------GG---------TVPPPFNIIPTP--------------------------------
-------------------------------------------------------KSVWY-MG---------
--QWLYRKLCGH------------SRAAKK------------------------------------------
-----------------EHMRTIRRKV------KQASERDF---------------RYQSIM-RNL------
-------VRR---------------------------YVTVEQRKAE-------------------------
--------------------------------------------------------SEGVTEDDVNEIK---
----QDISAL--------------RCELIEI---------LKNSGMNTSTASGTGTG---------------
-----------------------AGGKKNRQ-----------------------------------------
-KERRLMKGFN-------IAPQPS-------------------------------------------GSGSL
PPVDEFAASLQQAQQ------------------------------------------ENS----HE-LFG-S
TLSGIFG-------------------------------------PGTTPKKSPH----------HTSTNSVP
------GLG--------TSRQSRR------------------------------------------------
-----------------IR----GSSKKK------------RWENL--------------------------
---IEAAK------------------VRGKVS-RLI------------------------------------
------------------------------------------GRSRSEDSV---------------------
----------------------------------YSPASEDG-GSRSEGS-------------TDSKSSLE-
----------------------Q-GAN-DGQP---THHPHH-AHH----------SHHHE------------
-------GGHHVFPHGLG-ALVALRKKRKT------------------------------------------
--FSDSRSSTS---------------------------------GMRSGSGTNP------------------
------------------IYPLATALVS-----------------------KVSRK----------QQLQRA
-----------SSVPTRGPELGQQPI-----------------PPRRHEGT---------------------
-----------QSQQPS---------------------I-DTPEGASAN--EQP--------------DRF-
------------------------VCVVCEVVPAAPLTPSTTE-----------------------------
--ES-----V-AAST-SLPATMKR------------------------------------------------
---------------------------------NGSATQL---QRL--------------------------
--------------------------------------------------------------PG--------
----------------IEPISGHD-------------------------------VSGGWL-----
>AmelGB15944/1-1018
--------------------------------------------------------------------MGCE
------------------------------------------------------------------------
------------------------------------------------------------------------
------------------------------------------------------------------------
------------------------------------------------------------------------
------------------------------------------------------------------------
-------------------------------------KT---------------------------------
-------------EKEVEA-----------------------------------------------------
------------------------------------------------------------------------
------------------------------------------------------------------------
------------------------------------------PP----------------------------
------------------------------------------------------------------------
--------TEENAYL-----------------------------------IHFPKS----------------
------------------------------------------------------------------------
------------------------------------------------------------------------
------------------------------------------------------------------------
------------------------------------------------------------------------
------------------------------------------------------------------------
------------------------------------------------------------------------
------------------------------------------------------------------------
------------------------------------------------------------------------
------------------------------------------------------------------------
------------------------------------------------------------------------
------------------------------------------------------------------------
------------------------------------------------------------------------
---------LNIEEKKYLLAV------ERG---DLVNVKRFIQYANKS------------------------
HGKSMDINC-VDSL----------------------------------------------------------
---------------------------------GRG-ALC------------------LSIDS---------
----E-----NLEM--------------------------VKLLV-VMGI-ETKDA----------------
--------LLRAIDQEF----------VEAVEFLLE--------HEE-LLTANSME----------------
-------------------------------------N----------------------------------
-------------NSEK---EVIH----------------------SWQKI---------------DPASAR
------------------------------------------------------------------------
-Y----------------------------------------------------------------PPEITP
LIL-AAQRNNYEILKL------------LLDR-G---------ATL---PM---------PHDI--------
----RCGCADCL---RS-TIGDPLRISSTR------------------------------VSEYKALA----
------------------------------------------------------------------------
---------------SPSLIALS---------------------------------SPDPLL----------
-------------TA---F---N--------------------ELGTSRI--DDCR-TGKFAVDLLQQVRTT
------------------------------------------------------------------------
-----------------------------TELHTILNY----------------------------------
--D----------PED-DA-----NL----------------------------------------------
----PP-------------------------------------------------------------K--QL
ARLELAI----QYKQKTFV----AHSHV------QQLLAAI----WYDGLPGFRRMSTGKRCGILAK--TAL
MFPFYCMMYLIAPE----------------------------------------------------------
------------------------------------------------------------------------
------------------------------------------------------------------------
------------------------------------------------------------------------
----------------SKIGQL-------MRK------------PFVK--------------FL---VHASS
YLFFLFILML-VS---------QRAEIEIVRL--FG--SDET-IKNMDIELTKQRGAAPSLLEFIVILYVIG
FIW-----QEMR-E----A------------------YID------GLKGYLRDMWNFIDFTRNFLY-----
-------------IATAILRLVAYLQQKAEIRDNPSAA---------------------LIPRENWS-DFDP
QLIAEGLFAAANINSA----LKLIHLFS--------------------------------------------
--INPH-----------LGP--LQI-SLGRMVIDIVKFFFIYTLVLFAF--ACGLNQLLWYFAELE------
-------------------RQKCYV-DF----------------------------------------ADPS
WD-------PASD---------NC---------------LRWRRFSNL-FESC-------------------
-QS--------------------------LF-----------------------------------------
--------------------------------WASFGGIGIES--F-E--------------LTG-------
--IKSYT----------------R------------------------------------------------
-----------F------WGLLMFGSYSVINVIVLLNL-----LIAMMSNSYAVIEERADKEWKFARTKLWM
SYFED------------SG---------TLPPPFNIIPPP--------------------------------
-------------------------------------------------------KLFL-------------
-------RLCGL------------RKIT--------------------------------------------
-----------------GKMSDCKRA------------RDS---------------KYGAVM-KAL------
-------IWR---------------------------YIVNTHSEHE-------------------------
--------------------------------------------------------MNPVTEDDVHELK---
----SDLSSW--------------RCELLEI---------LRRNGMDIASADTKERT---------------
-----------------------ILGKKMKV-----------------------------------------
-WERRLMKDFQ-------VTV---------------------------------------------------
-------------------------------------------------------------------PLS--
--------------------------------------------------------------IDEDQMESFQ
Q-------------------TNEEEDN---------------------------------------------
------IAKWKRIAK-LAV----LQSANH------------RWNQV--------------------------
---LDSAV-------------------KS--S-QI-------------------------------------
------------------------------------------GKSTSKSSI---------------------
----------------------------------QNQISLKKAMEEAQKL-------------NNKSTLPP-
------------------------------------------------------------------------
------------------------------------------------------------------------
----------------------VSLA----------------------------------------------
--------------------SKPVMSMD-----------------------YIDE--------------KSA
-----------K--------IVPPQQLK--------------RKSLNSSTT---------------------
-----------YQQQPE---------------------MLSSHSTNT-------------------------
------------------------FKYTASSP-----------------------------------IKKSG
SGTE-----SLSAHM-DEIPKTLKS-----------------------------------------------
-------------------------------RLKPTLSPK---KNLNMPEDKEKLV----------------
-----------------------------------------------------------NVMP---------
----------------RSPRGPSKSP----------------RK-------------GGWL-----
>AmelGB16264/1-873
--------------------------------------------------------------------MNPS
ESQ---------------------------------------------------------------------
------------------------------------------------------------------------
------------------------------------------------------------------------
------------------------------------------------------------------------
------------------------------------------------QNLLA-------------------
-------------------------------------DD---------------------------------
-------------ARAPSV-----------------------------------------------------
------------------------------------------------------------------------
------------------------------------------------------------------------
--------------------------------------QSLNAPT---------------------------
------------------------------------------------------------------------
------------------------------------------------------------------------
--------------------------------------------------DYA-------------------
------------------------------------------------------------------------
------------------------------------------------------------------------
------------------------------------------------------------------------
------------------------------------------------------------------------
------------------------------------------------------------------------
------------------------------------------------------------------------
------------------------------------------------------------------------
------------------------------------------------------------------------
------------------------------------------------------------------------
------------------------------------------------------------------------
------------------------------------------------------------------------
---------LGPVEKHFLLSA------ERG---DCATVKRLLLENKD-------------------------
HPEILNINC-VDPL----------------------------------------------------------
---------------------------------DRS-ALI------------------AAIEN---------
----E-----NIEL--------------------------IKLLL-ELGI-QVK------------------
------------------------------------------------------------------------
------------------------------------------------------------------------
----------------------------------------------SWEAV---------------DKSSSN
------------------------------------------------------------------------
-F----------------------------------------------------------------TPDITP
LIL-AAHKNNYEILKI------------LLDR-G---------ATL---PT---------PHDA--------
----RCGCDECV---TS-SEQDSLRHSQAR------------------------------INAYRALT----
------------------------------------------------------------------------
---------------SPSLIALS---------------------------------SRDPLL----------
-------------TA---F---ELSWELRRLSRM------EQ-EFRFEYE--EMRELTQNFATSLLDHARTS
------------------------------------------------------------------------
-----------------------------LELEIMLNY----------------------------------
--N----------PYG-DN-----WE----------------------------------------------
----PG-------------------------------------------------------------ERQTL
DRLKLAI----KYKQKQFV----AHPNV------QQLLAAI----WYDGLPGFRRKNMVGQFIDVGK--LAA
MFPVYSSIYMLSPT----------------------------------------------------------
------------------------------------------------------------------------
------------------------------------------------------------------------
------------------------------------------------------------------------
----------------SPMGLF-------MKK------------PFVK--------------FI---CHSSS
YAFFL------------------------------------------------------------------S
LIL-----GEIR-S----L------------------WSD------GLMEYISDLWNIVDFVQNMFY-----
-------------VIWIMLRITAWIIVQKEYRS-GLDP---------------------WYPRDQWH-AFDP
MLLSEGAFAAGMIFSF----LKLVHIFS--------------------------------------------
--VNPH-----------LGP--LQI-SLGRMIIDIIKFFFIYTLVLFAF--GCGMNQLMWYYADLE------
-------------------KQKCYNIKDF--------------------------------------PDLPD
FD-------NQEK---------AC---------------SIWRRFANL-FETS-------------------
-QS--------------------------LF-----------------------------------------
--------------------------------WASFGMVDLMS--F-D--------------LTG-------
--IKSFT----------------R------------------------------------------------
-----------F------WALLMFGSYSVINVIVLLNM-----LIAMMSNSYQIISERSDTEWKFARSHLWM
SYFED------------GD---------TVPPPFNMIPTS--------------------------------
-------------------------------------------------------KTFN-------------
-------KVLSC------------GKA---------------------------------------------
----------------GRQTRSLIKK--------SREKAMA---------------RHDTVM-RLL------
-------IRR---------------------------YVTAEQRKRD-------------------------
--------------------------------------------------------QFGITEDDVMEIR---
----QDISTL--------------RYELIDI---------LRQNGMRTPMLEKQDAAI--------------
-----------------------S-GKKGRV-----------------------------------------
-MERRLQKDFQ-------IGI---------------------------------------------------
---------------------------------------------------------------VEG-IVN-A
VI----------------------------------------------------------------------
------------------QSEKEPKDV---------------------------------------------
------FSQIAKAIGRKSS-----GSKKK------------DWNAV--------------------------
------VR-------------------QNTIA-KDPI-----------------------------------
------------------------------------------GSSNEAFEK---------------------
----------------------------------QTRRSIRRLGHQPNSD--------------LTSLDPN-
----------------RLVDYNP-NLM-EVSPTTRIAYAKF-------------------------------
-------------------M---MRRP---------------------------------------------
------------------------------------------------------------------------
------------------------------------------------------------------------
------------------------------------------------------------------------
-----------------------------------------KPAAGE-------------------------
------------------------------------------------------------------------
-EEGKYIF----------------------------------------------------------------
------------------------------------------------------------------------
------------------------------------------------------------------------
-----------------------------------------------V----TFDIFAIHI-----
>AmelHsTRPA/1-994
--------------------------------------------------------------------MD--
------------------------------------------------------------------------
------------------------------------------------------------------------
--------------------------------------------------------DKQIH-----------
------------------------------------------------------------------------
------------------------------------------------ENSTDIPK------A---SLQLPT
----ITVGNERPRRYSLTSLKDR---------------------------------------------RLPF
-------------ENENDCGRAVEGEVE-------------------------AHENVDKT-----------
--------WQMKMKPL---------ANHEKRTRHYSLTRSKNRRSCLYTDEDRNFLTKSVVN----ETVND-
----------KTTQTLR------------VP--------LSREGRTIHCS----------------------
---LSNL----------------------------------NDPSN------------D----L--------
-----LSTRL----------------------------TSTFRSVR-YRQSSNSEKIAIDDI----------
----PPA---------------------------------DSSNDHVEIDAGTPPPVDE-------------
--------SLFYD---------------------------------NL--DVFRQ-----------------
-------------------AQINSNDLR-----------------SIMWSI---------------------
------------------------------------------------------------------------
------------------------------------------------------------------------
------------------------------------------------------------------------
------------------------------------------------------------------------
------------------------------------------------------------------------
----------------------------------------------------------VTTA--EMKILLQL
EK--------CN--------ALP-EIPAGER-----------------------IRNIAYMWCCYR---NLA
HLLPKLEQS-------GVKLDY--------------------------------------------------
--------------------VEPSTG----------------------------------------------
------------------------------------------------------------------------
--------------MNAILAAS-----LSG---SVACIEHLIKRGVDINYRNP--INHYTPLHFA------I
LGNSPDT---ARIL------------LDN--GA----------K----------------------------
------------PSTY-----LYQEV-------AEP-VLH------------------CAIRA---------
----G-----A-------------------------------------------------------------
------------------------------------------------------------------------
------------------------------------------------------------------------
-----------------------------------V---------EIVKLLLER----------GASVVEKN
------------------------------------------------------------------------
------------------------------------------------------------------HMGETP
LHV-ACFVQSIKCVEL------------LLDS-P--------GTNV---NA---------V-DR--------
------------------AHRTPLHFAVMT--------------------------TYSSAKLVELLL----
------------------------------------------------------------------------
----------------KHGALVN---------------------------------AADKT-----------
-----------GFTP---L---HVAAL-NEQS--------HCVDVLIWAG-ADVSATTSAGLSALNIILRKI
------------------------------------------------------------------------
P----------------------------DSLQV-FRQR---------------------------------
-LDASITLRRPVPH-NREFEMRLHFD---------------------------LLFPS--------------
----------------------------------------------------------------GNQCETSF
--INTFV----QERRKDLL----SHPLV------MAFLHLK----WEK-----------IRKFYLLRILVYA
MTVICMTTYVLTAL----------------------------------------------AYKCYNH-----
---------------------------DEA--------------------NSS-------------------
------------------------------------------KICSSKR-----------------------
------------------------------------------------------------------------
-----------------ISGFL-------FR-----------RP------------------VI---E-IQW
YLLLIFTCIS-I-----------------------------P------------------------------
--------RKIF-G----FM----------------VYT-------SAKQYFSNIDNVLDG-VV--------
-------------IISVFVTSF------VYTGR-----------------------------TYDW------
---QNYVGAFAILCAW----TNLMLMVG--------------------------------------------
--QLPA-----------FGT--YVA-MFTHIQFEFAKLLLAYSGLLIGF--TISFCVIFVGEPS--------
------------------------------------------------------------------------
--------------------------------------------FGNP------------------------
FTG--------------------------LI-----------------------------------------
--------------------------------KVLAMMAGELD--F-E-------------GL---------
-----IT----------------QIDQGL--------ES--DG---PFVIYH-------PL---SV------
------------------CSQILFTLFIVFVTVILMNL-----LVGIAVHDIQGLRNHAGLTKLVRQTKL-I
LFTEMVLHNSSI------------------P-----------------------------------------
-------------------------------------------------------YAFRK-WMS-D--HKIN
--VENRRRVLVV-----------------KPL----------------------------------------
----------------NPLEKRL---------PKDILK---------------------AAY-EIA------
-------QKN-I-PFMNDEN----INLSDH---------VIKMRQHS-EE----------------------
-------------------------------YFDSNLQL-----------------VIENLANKLQSYE---
----DMIKSL--------------KEQLLDT---------NK------------------------------
------------------------------------------------------------------------
----------M-------------------------------------------------------------
---------------------------------------------------------------LES-VVKN-
------------------------------------------------------------------------
------------------------------------------------------------------------
------------------------------------------------------------------------
------------------------------------------------------------------------
-------------------------------------------LAKEKNN----------------------
------------------------------------------------------------------------
------------------------------------------------------------------------
------------------------------------------------------------------------
------------------------------------------------------------------------
------------------------------------------------------------------------
------------------------------------------------------------------------
------------------------------------------------------------------------
------------------------------------------------------------------------
------------------------------------------------------------------------
------------------------------------------------------------------------
------------------------------------------------------------------------
------------------------------------------------------------------
>AmelIav/1-1167
--------------------------------------------------------------------M-GG
VCS---------------------------------------------------------------------
------------------------------------------------------------------------
------------------------------------------------------------------------
------------------------------------------------------------------------
-----------------------------------------------FRGRGSQVNA-GSIL----------
-------------------------------------DRV--------------------------------
-------------ISQAS------------------------------------------------------
------------------------------------------------------------------------
------------------------------------------------------------------------
----------------------------------------------------------DEDQ----------
------------------------------------------------------------------------
------------------------------------------------------------------------
--------CLLYRL----------------------ANYKKGGELIE----SYNQGGQ--------------
------------------------------------------------------------------------
------------------------------------------------------------------------
------------------------------------------------------------------------
------------------------------------------------------------------------
------------------------------------------------------------------------
------------------------------------------------------------------------
---------------------------------------------------------FEVEKLIREQFGVLM
YADG------KG-QVINRAEY--LR--------------------------WKFRDLEQVVLPIEASL----
---------------SQFDPL---------------------------------------------------
------------------------------------------------------------------------
------------------------------------------------------------------------
-------------AQWNDHEACW-QMQYRGSL-GETLLHVLIICDTRIHTR-V-------------------
----------ARIL------------LKCFPRLA--------ID----------------------------
------------VVEGEEYL-------------GAS-ALH------------------LAIAY---------
----N-----NNEL--------------------------VQDLV-EAGA-IISQRAIGSFFLPR-DQQRTN
P----------AKNTDY-------------------------------------------------------
------------------------------------------------------------------------
--------------------------------EGLA------------------------------------
------------------------------------------------------------------------
------------------------------------------------------------------YLGEYP
LAW-AACCANESVYNL------------LLDS-G---------ADP---DEQ----------DS--------
------------------FGNMILHMVVVCD----------------------------KLDMFGYALRH--
------------------------------------------------------------------------
---------------PKLPARNG---------------------------------IVNAA-----------
-----------GLTP---L---TLACQLGRAEVFR-----EMLELSAREF-WRY-----------SNITCSA
-----------------------------------------------------------------------Y
P----------------------------------LNA----------------------------------
-LDTL-LPDGRTNWNS--------------------------------------------------------
-------A----------------------------------------------------------------
--LFIIL-NGTKEEHLDML----DGGII------QRLLEEK----WKT----------FAR--FLKRLIILA
FHLTSLSLAVYLRPS------------------------------------------------NTDAQ----
------------------------------------------------------------------------
------------------------------------------------------------------------
------------------------------------------------------------------------
------------------LLK------------------WPEEITEV----------------ARTIAECIT
VLGVLSYILV-QL----------------------------G------------------------------
--------GEII-N----I---------------------------GLLSFMKQLSHEPAKLIFLISNLLI-
-------------LACIPCRLA---------------------------GNRH-------------------
--AEDAILIVAVPGSW----FLLMFFAGYVYVIVSWKVENTLGKLYKLLCLTDELVDALLMDHLFSKTCCIS
TQAVRL-----------TGP-FVTM-VYSMITGDMLTFGIIYMVVLFGF--CQSFYFLYKGFPGVK------
-------------------S----------------------------------------------------
------------------------------------------SLYSSY------------------------
HST--------------------------WM-----------------------------------------
--------------------------------ALFQITLGDYN--Y-T-------------DLSY-------
-----------------------T-----------------------------------TY---PN------
------------------LSKMVFAIFMVLVPILLLNM-----LIAMMGNTYAHVIEQSEKEWVKQWAKI-V
VSLERAV-----------------------------------------------------------------
------------------------------------------------------------------------
------------------------------------------------------------------------
--------------SQKDAQNYLQEYSIKLGPGDDPNN------------------PAAEQR-GVL------
------IIKS--------------------------------------------------------------
--------------------------------------------------------KSKTKAKQRKGA----
---VANWKRV-------G------KVTINEL---------KKRG----------------------------
-----------------------LTGEE--------------------------------------------
--LRRIMWGRA------SFS----------------------------------------------------
TPVRVSPKGVEPQ------VSVVT---------------------------------AGFGDALTT-ALDVM
TFAHDLDL-------------------STATEGIPTNIDAKQSKPKSATKETKSTVN----NQQNVTTNIEP
L----KSTT--------ENVDDQANNPR---EKKVTSQAATVHEM------NLKNANHSSVTEDFQ------
-------DPLLELVIASE------NTNDP-------------------------------------------
-----ETLL-----------------EIAKRA-AAGFETETS------SKINLQILEQFTMTKIPM------
-DEKVNVTRKQYFVESS---------DNDFGGDNLLGTEARLRRIRSANNRFI-------------------
---------------------------------------TTRRRS-------------------RNVDDDL-
-------------------------SS-TSSTS-MDRNPRYQSLL-------------NG------------
-------------------HENSIDRP---------------------------------------------
------------------------------------------------------------------------
-------------------IESRECSIEA------------------------INS---------QIKQN--
---------------------GPCETMKA-------------KVQKKRPKTAR-------------------
---NRCINLQHADLDDKDIETILHWHNTYRNTVASGKEIRGNPGPQRPAKFMMEVMWDDE-------LALIA
RRWVVQ------CNL----LEKDQCRDVGK------------------------------------------
------------------------------------------------------------------------
------------------------------------------------------------------------
------------------------------------------------------------------------
------------------------------------------------------------------
>AmelNan/1-792
--------------------------------------------------------------------MGNT
ESN---------------------------------------------------------------------
------------------------------------------------------------------------
------------------------------------------------------------------------
------------------------------------------------------------------------
-----------------------------------------------VAS----------------------
--------------------------------------GV--------------------------------
-------------KKQT-------------------------------------------------------
------------------------------------------------------------------------
------------------------------------------------------------------------
----------------------------------------------------------DASS----------
------------------------------------------------------------------------
------------------------------------------------------------------------
--------ILLYKL----------------------VDLKGGGLLVDMMKRATQTKQY--------------
------------------------------------------------------------------------
------------------------------------------------------------------------
------------------------------------------------------------------------
------------------------------------------------------------------------
------------------------------------------------------------------------
------------------------------------------------------------------------
---------------------------------------------------------AELDHALRTKVEPYL
YNKG------KG-KWIPIEKLVLLR--------------------------NKDRPKHKMLPPLRAME----
------------------NP----------------------------------------------------
------------------ADYDIDKDMG--------------------------------------ED-EVD
ETKI--------------------------------------------------------------------
-------------DKSKYRLVCW-SLSERGAV-GETILHLCMLHATAIHID-L-------------------
----------AKRL------------LRFYPKLI--------ND----------------------------
------------VYISDEYY-------------GES-ALH------------------IAIVN---------
----E-----DPSM--------------------------VKFLL-DSGA-DVHERCIGNFMCPE-DQKASR
ADSLDHEWVCVTPETNY-------------------------------------------------------
------------------------------------------------------------------------
--------------------------------NGYV------------------------------------
------------------------------------------------------------------------
------------------------------------------------------------------YWGEYP
LNF-AACLGQEECYRL------------ILAR-G---------ADP---DKQ----------DT--------
------------------NGNTVLHMLVIYE----------------------------KLATFDMAY----
------------------------------------------------------------------------
----------------EVGASLA---------------------------------IRNAQ-----------
-----------HLTP---L---TLSAKLAKIEMFF-----HILNIEREIY-WQI-----------GSITCAA
-----------------------------------------------------------------------Y
P----------------------------------LSQ----------------------------------
-VDTIDVDTGSISHNS--------------------------------------------------------
-------A----------------------------------------------------------------
--LNLVV-FGEKDEHLELM----DG-IL------VDLLNAK----WNT----------FVKFRFYRQFFLFC
FYFVLSLISFTLRPG---PA----------------------------------------------TTSNDA
------KPIDE--------TVL-----RIN--------------------ST------ILFNGDGISFTSK-
---------------------------------Y----NWWNNLTEE-------------------------
------------------------------------------------------------------------
----------------CRL--------------------MHLDTLSTK---------------IRLTAEVLM
EIAATLYI-F-AA----------------------------L------------------------------
--------REAR-F----L---------------------------GLNMFIENLMTAPSRVMFLFSCCIL-
-------------LTFPFLRLIC--------------------------------AD---------------
-EIEDMLAVVVMLTTA----PYFLFFCR--------------------------------------------
--GFKT-----------VGP-FVVM-IYRMIMGDLLRFVSIYLVFVMGF--SQAYYIIFLSFDNPN------
-------------------T----------------------------------------------PEGVDD
SM-------SNP--------------------------------MPSP------------------------
IES--------------------------IM-----------------------------------------
--------------------------------AMFLMSMTNFGDYY-G-------------AFER-------
-----------------------T-----------------------------------QH---EM------
------------------EAKFLFVVYMAIVAILLVNM-----LIAMMGNTYQK-IAETRNEWQRQWARI-V
LVVERGV-----------------------------------------------------------------
------------------------------------------------------------------------
------------------------------------------------------------------------
--------------SPDERLKKLMDYSQPMSDGRR--------------------------A-LVL------
------RLNQ--------------------------------------------------------------
--------------------------------------------------------S-EEDKEEMKEI----
----LEMKRT-------H------DKLYKRR---------QSK-----------------------------
------------------------------------------------------------------------
------------------------------------------------------------------------
------------------------------------------------------------------------
------------------------------------------------------------------------
------------------------------------------------------------------------
------------------------------------------------------------------------
------------------------------------------------------------------------
-----------------------------------------TMKK---------------------------
------------------------------------------------------------------------
------------------------------------------------------------------------
------------------------------------------------------------------------
------------------------------------------------------------------------
------------------------------------------------------------------------
IL----------------------------------------------------------------------
------------------------------------------TSEDN----VIL------------------
------------------------------------------------------------------------
------------------------------------------------------------------------
------------------------------------------------------------------------
------------------------------------------------------------------------
------------------------------------------------------------------
>AmelNompC/1-1748
--------------------------------------------------------------------MSSS
------------------------------------------------------------------------
-------------------------------------------------------------------GSKRA
SGG--------------------------------------A-KDERKNASSKEESP-----VTGRDRDEGS
GGTS-------ADGTP----------------QPGSKP----------------------------------
---------------------GSAGASSREAVQK-LLALAARGEWAPVDQLLKSLEKAAQSAGEDGGPLLPL
AS-------VMDPATGMTPLMYAVKDN-----RTGLLDR-----------------------------MIEL
-------------GADVGARNNDNYNAL-------------------------HVAAMYSR-----------
--------EDVVKLLLSKRSVDPYATGGPRQQTAIHLVA-----------SRQTGTATSILRALLAAAGRD-
-------------IRLK------VDGKGKIP--------LLLAVEAGNQSMCREL-----------------
---LAQ-----------------------------------QAPDQLRAT--------TATG----------
--------------------------------------DSALHLAARRRDIDMVRILVDYGA----------
----TVDMQNGD--------------------------------------GQTALHIASAEG----------
---DETLVKYFYGV-----RASASITDHQDRTPMHLAAENGHASIIELLADKFKASIF--------------
------------ERTKDGSTLMHIASLNG--HSECATMLFKKGVYLHMPNK---------------------
------------------------------------------------------------------------
------------------------------------------------------------------------
------------------------------------------------------------------------
------------------------------------------------------------------------
------------------------------------------------------------------------
---------------------------------------------------RGARSIHTAAKYGHVGIISTL
LQRG------EKVDATTNDNYTALH-IAVENAKPAVVETLLGYGAEVHVR-GGKLRETPLHIAARVAD-GDR
-CALMLLKS-------GAGPNLTTDDGQTPVHVAASHGNLATLLLLLEDGGDPMCKSK-------NGETPLH
LACRGCKA---DVVRHLIKFVKERRGAETATSYVNSLTNEGASGLHYAAQIEP--SEVGTAGDDRAVIRALL
EGGADVSLQTKQAQESAFHHCALAGNNEILSEMISGMSATEVQKALNRQSAVGWTPLLIAAHRGHMELVTTL
LANHARVDVFDLEGRSALHLAA-----EHG---YLQVCDALLANKAFINSKS---RVGRTALHLA------A
MNGYSHL---VKFL------------VQD--HGA---------A----------------------------
------------IDVLTLR--------------KQT-PLH------------------LAAGA---------
----G-----QLEV--------------------------CKLLL-ELGA-SIDAT----------DDQGQK
P-------IHAAAMNNY----------AEVAQLFLQ--------RHPSLVMACTKD-----GNTCAHIAAMQ
GSV---------------------------------------------------RVIEELMKFDRQ--GVIS
AR---NKLTEATPLQLA---AE----------GGHA---------EVVRALVRA----------GASCADEN
RAGFTAVHLAAQHGHGQVLEV-MR--SSQSLRISSKKLGVTALHVAAYFGQADTVRELLTHVPGTVKSDPPT
--------------------------------------------------------GGSLVGELGSESGMTP
LHL-AAYSGNENVVRL------------LLNSAG---------VQV---EA---------ATTE--------
------------------NGFNPLHLACFGG----------------------------HITVVGLLL----
------------------------------------------------------------------------
---------------SRSAELLH---------------------------------SSDRY-----------
-----------GKTG---L---HIAAT-HGHY--------QMVEVLLGQG-AEINATDKNGWTPLHCAARAG
-----------YLDVV--------------KLLVESGAS---------------------------------
PKSETNLG--------SAPIWFAASEGHNDVLKYLMEKE---------------------------HDTYAL
MEDK-----------------RFVYNMMVCSKNNNN-------KPIEEF----VLVSPAPVD----------
-----------TAAKLSNIYMKLSEKEKERAKDLIAAGKQCEAMATELLALAAGADSAGRILTSMDRRNVEF
--LDVLI----ENEQKEVI----AHTVV------QRYLQEL----WQG----------SLNWNAFRTILLFV
AFLVCPPVWVVFAL---------------------------------------------PLGHKYN------
------------------------------------------------------------------------
------------------------------------------------------------------------
------------------------------------------------------------------------
-----------------NV-------------------------PIIK--------------FM---SYLTS
HIYLMVFLLL-VG----------------------------I------------------------------
--------IPIY-P----V------------------VR---ASL---------LPYWYEWCLLVMLSGLLL
FELTNPSDKSGLGWIKLAVLLFGICGVAFHLMGFV----IV-----------HRPY---WPTLLYL------
---RNQLFALSFLLAC----VQILDFLS--------------------------------------------
--FHHL-----------FGP--WAI-IIGNLMKDLARFLAVLAIFVFGF--SMHFVALNQAFET--------
-------------------Q-------------PDG------------------------------------
-----GRRMDDKK---------K------------------KGVFNDD---------------LLTNVTEW-
MMETPSTAPPRRYGRYKKKECCDDNSR--DI-----------------------------------------
--------------------------------KMNPVLAFEYL--F-F-------------AV---------
-----F--------------GQTT----------------HGE--LKVET---------NQ---PQ------
--------------WTSVLFKLAFGVYMLVSVVVLINL-----LIAMMSDTYQRIQAQSDIEWKYGLSKL-I
RNMHRTTTA-------------------PSP-----------------------------------------
-------------------------------------------------------LNLLT-TW-----IVYF
--IKVCKQHA---------------------A----------------------------------------
---------------KRKRPSLV------------------------------------HMM-G--------
-------LQR---------------------------AARLSPRSKM-------------------------
--------------GA------------KWLAKVKK-GQVR---------------------PKDSVTLS--
---VVHLSPLGS------------QLSF-NS---------AT------------------------------
------------------------------------------------------------------------
----------R-------------------------------------------------------------
---------------------------------------------------------------IEN-VVD--
------------------------------------------------------------------------
------------------------------------------------------------------------
------------------------------------------WDSI--------------------------
---------------------------RKKYL-ALAG-----------------------------------
------------------------------------NEPEKEADKDAKNED---------------------
----------------------------------EEN------EDENI------------------------
------------------------------------------------------------------------
------------------------------------------------------------------------
------------------------------------------------------------------------
----------------------------------------------------------------------HM
------------------------------------------------------------------------
--------------------------------------VANSSTIPTTATPPV-------------------
------------------------------------------------------------------------
------------------------------------------------------------------------
------------------------------------------------------------------------
------------------------------------------------------------------------
------------------------------------------------------------------
>AmelPain/1-892
------------------------------------------------------------------MDLE--
------------------------------------------------------------------------
------------------------------------------------------------------------
------------------------------------------------------------------------
------------------------------------------------------------------------
------------------------------------------------------------------------
------------------------------------------------------------------------
------------------------------------------------------------------------
------------------------------------------------------------------------
------------------------------------------------------------------------
----------------------------------------------------------D-------------
------------------------------------------------------------------------
------------------------------------------------------------------------
--------------------------------------------------ETLQM-----------------
------------------------------------------------------------------------
------------------------------------------------------------------------
------------------------------------------------------------------------
------------------------------------------------------------------------
------------------------------------------------------------------------
------------------------------------------------------------------------
------------------------------------------------------------------------
----------HLLHDYTTNSIKS-Q-----------------------------TIYKLLLDYLRT---KNF
RHFKCLVEQNLKKQPPIININY--------------------------------------------------
--------------------AYPNQS----------------------------------------------
------------------------------------------------------------------------
-------------NETFLDIAC-----KNGL---SEFVKFLLEKGAKVNRIN--EVHNRGPIHFA------T
ENGHADV---LSIL------------LDE--PTI---------N----------------------------
------------PNL-EVV--------------QQT-ALH------------------IAVK---------K
N---------DLKC--------------------------ASLLL-EKGA-SPNIP----------NNKGLT
A-------LHIAAMKDY----------RNMVNLILE--------KTKHALNLDTYK--DYNDQTARQILEKK
IPNI--SLPP--------IEKQNVNIHDLKY------------YLNANDEMNFLRCLK-IVQNDMLN-NDI-
----------ETLIEMA---VQ----------KNFK---------EAIILLLER----------TKEIK---
------------------------------------------------------------------------
------------------------------------------------------------------CNLEKA
ANL-AIQRGSPHILRQ------------I-------LE-TDIEVKS---DLLL------NACIE--------
-----------------------LNIPHKG--GSQ----------------DMS----DRLECFNLILER--
------------------------------------------------------------------------
-----------------EDVDVR---------------------------------CID---G---------
----------KGNTP---L---HYAAK-ADCR--------EAVTLLLEKG-SYIGHMNNFGIPPVADISIST
------------------------------------------------------------------------
-----------------------------------LSQY---------------------------------
-FDDCIVARK---ERTNEYTIEFDYK---------------------------CLMPH--------------
-----------DNSYIINQQK--NFKNQEK-------------------------------------REMDI
--FQYIA---SNNSLKHLL----KHPLL------SSFLYLK----WHR-----------IRYILYLNFAFYI
LFYLLLNIYILQIT----------------------------------------------------------
--------------------------YVKN----TQI-------------STNSSEQM--------------
-----------------------------------------NGEIKN-------------------------
------------------------------------------------------------------------
-----------------SISIY-------ILQ-------------------------------------IFT
GIMTALF----A-----------------------------F------------------------------
--------REIL-Q----L------------------LS-------SPCHYMLCLENWIEMTLI--------
-------------ILGFSILNGATT-----------------------------------------------
-----QVAAVTILLSA----WELVILIG--------------------------------------------
--KHPR-----------MST--GIE-MFKTVSFNFMRFLFLYAFLILAF--ALAFFILFKD-----------
------------------------------------------------------------------------
---------------------------------------GGNENFPDP------------------------
GHS--------------------------LF-----------------------------------------
--------------------------------KTIIMLTGEFD--A-N-------------DIP--------
-----FV----------------S------------------------------------H---PI------
------------------LSHFVFILFVFLIAIVLFNL-----LNGLAVSDTVNILEKAELVGLISRIRI-L
AYIENVIIQAPFTHG--SY--CLI--------------------------------CSN------LLSGWRC
------------------------------------------------NPL----AFLIQ-KI-----LLFP
--NYLNSGKLNVI--------------SYDSLETYESKL--YDKVELNKNSQN--KIIP---------IS--
---------------------KM---------DPDIIK---------------------QAK-NIL------
-------MKKGQESDN--------------------------------------------------------
--------------------------------------------------------------EKIFS-----
-----KLEKL--------------EKRFMTM---------EV------------------------------
------------------------------------------------------------------------
----------I-------------------------------------------------------------
---------------------------------------------------------------LNS-IKKK-
------------------------------------------------------------------------
------------------------------------------------------------------------
------------------------------------------------------------------------
------------------------------------------------------------------------
------------------------------------------IENNNCNIL---------------------
----------------------------------EHEN----------------------------------
------------------------------------------------------------------------
------------------------------------------------------------------------
------------------------------------------------------------------------
------------------------------------------------------------------------
------------------------------------------------------------------------
------------------------------------------------------------------------
------------------------------------------------------------------------
------------------------------------------------------------------------
------------------------------------------------------------------------
------------------------------------------------------------------------
------------------------------------------------------------------
>AmelPyr/1-676
------------------------------------------------------------------------
------------------------------------------------------------------------
------------------------------------------------------------------------
------------------------------------------------------------------------
------------------------------------------------------------------------
------------------------------------------------------------------------
------------------------------------------------------------------------
------------------------------------------------------------------------
------------------------------------------------------------------------
------------------------------------------------------------------------
------------------------------------------------------------------------
------------------------------------------------------------------------
------------------------------------------------------------------------
------------------------------------------------------------------------
------------------------------------------------------------------------
------------------------------------------------------------------------
------------------------------------------------------------------------
------------------------------------------------------------------------
------------------------------------------------------------------------
------------------------------------------------------------------------
------------------------------------------------------------------------
------------------------------------------------------------------------
------------------------------------------------------------------------
------------------------------------------------------------------------
------------------------------------------------------------------------
------------------------------------------------------------------------
------------------------------------------------------------------------
----------------MC---------------GKS-PLY------------------YAVLS---------
----N-----AVDC--------------------------VKALL-EAGA-SPNNP----------QVYTET
P-------LHVAAGLGS----------IACTKLLLN--------Y-GADVRVQF------------------
------------------------------------------------------------------------
------GSMRSTPLHLA---AE----------EGSV---------ECTKLLLDA----------GATCEAKN
------------------------------------------------------------------------
------------------------------------------------------------------ARGQAP
MHL-AVLSQSMETLEV------------LINI-G---------ANV---NI---------E-DN--------
------------------DNRTPLHAAVAK--------------------------TTRGIDLVKILL----
------------------------------------------------------------------------
----------------QAGALIN---------------------------------KADKF-----------
-----------GYTP---L---HIAAL-NESS--------SIVIMLLSKG-ADVTARTKGGISALSFIVRRT
------------------------------------------------------------------------
P----------------------------DVLPR-FISR---------------------------------
-LDQAISLHDH-ELGDIDCELKLDFR---------------------------PLVSG--------------
-----------------------------------------------------------------GRGETDL
--MLCLV----EVGQRHVL----KHPLC------ESFLYLK----WLR-----------IRKFFLLNLIFHS
IFVVFLTAYITITY----------------------------------------------LSNIEN------
--------------------------------------------------------T---------------
-----------------------------------------EKF----R-----------------------
------------------------------------------------------------------------
-----------------KLFF---------------------------------------------------
WLVLIFIVTL-A-----------------------------S------------------------------
--------KEFF-Q----M------------------VH-------GMYSYIKRWENWLQWSVV--------
-------------LLSSIVLI---------IP------------------------------IHKW------
---QYHIAALDILLIW----IELMTVIG--------------------------------------------
--RFPI-----------FGL--YIQ-MFTQVSINFFKFLGAYICLIVGF--SLGFSVLHKNYDS--------
------------------------------------------------------------------------
--------------------------------------------FNNP------------------------
LIA--------------------------LL-----------------------------------------
--------------------------------KTIVMMSGELE--F-E-------------DI---------
-----FF----------------S-----------------S---KSPIL----------Y---SG------
------------------TAHLMFLSFVILVTVILANL-----MMGLAVSDIQELRRCAGLDRLVRRAEL-V
AHLEHMLFSKLLD---------------YAP-----------------------------------------
-------------------------------------------------------NTIMK-ACRQG--ALLL
--HPPHYCTIHI-----------------RPN----------------------------------------
----------------DPREKRL---------PQELMK---------------------AIY-RLV------
-------IEK-KNR-------------------------------NM-KKKMPIYNTYNIEMDIP-------
--------------KL---------------NRLYSTTS------------------SDNNHQQLNEII---
----DELQRC--------------FYNISTH---------LD------------------------------
------------------------------------------------------------------------
----------E-------------------------------------------------------------
---------------------------------------------------------------LIN-KVES-
------------------------------------------------------------------------
------------------------------------------------------------------------
--------------------------------------------I---------------------------
------------------------------------------------------------------------
--------------------------------------------VRDCNNS---------------------
----------------------------------NT------------------------------------
------------------------------------------------------------------------
------------------------------------------------------------------------
------------------------------------------------------------------------
------------------------------------------------------------------------
------------------------------------------------------------------------
------------------------------------------------------------------------
------------------------------------------------------------------------
------------------------------------------------------------------------
------------------------------------------------------------------------
------------------------------------------------------------------------
------------------------------------------------------------------
>AmelTRPA5/1-781
------------------------------------------------------------------------
------------------------------------------------------------------------
------------------------------------------------------------------------
------------------------------------------------------------------------
------------------------------------------------------------------------
------------------------------------------------------------------------
---------------------------------------------------------------------MS-
-------------AGEDDRSRLI-------------------------------------------------
------------------------------------------------------------------------
------------------------------------------------------------------------
------------------------------------------A-----------------------------
------------------------------------------------------------------------
------------------------------------------------------------------------
---------------------------------------------------SIEN-----------------
------------------------------------------------------------------------
------------------------------------------------------------------------
------------------------------------------------------------------------
------------------------------------------------------------------------
------------------------------------------------------------------------
------------------------------------------------------------------------
---------------------------------------------------------------GDVETAIRI
FT-E---------------RF-----------------------------------DKKLLKPV--------
------------------------------------------------------------------------
-------------------------GV---------------------------------------------
------------------------------------------------------------------------
------------LYVTAVQLAA-----WQG---EIELLDLFYRSGADINATD---KIGRCALFHA------A
HRGNYEV---VNWL------------LEH--GA---------------------------------------
---------------------YTENR-----VG---------------------------------------
-----------IEA--------------------------CYKKI-PGSS-SLNIGR----NLPTPECWGRT
A-------MHQAVKNNH----------PEVVRMLVN--------A-GADANVRD------------------
------------------------------------------------------------------------
-------DRGITPLLLA---GSKVEREDSNEISKYN---------CIIEILVSA----------KVCINVVH
-P----------------------------------------------------------------------
------------------------------------------------------------------DTGTTA
LHS-AVLLGSLLATRR------------LLNG-G---------ACP---LY---------QCKS--------
------------------TGSTPLHLAANAG----------------------------NPEILSILL-E--
------------------------------------------------------------------------
---------------SISSHQID---------------------------------IRDNI-----------
-----------DRTP---L---HRASY-QGNS--------KCVEILIDHG-GNLAAKTGTGVTVIDAIFAHI
------------------------------------------------------------------------
P----------------------------TPVLL-LNDI---------------------------------
-LDSCVKMNCN-GNSQIIV----DFN---------------------------VLAPKGEL-----------
--------------------------------------------------------------------QMGV
--VTSLIAAASSVEQLTIL----QHPLV------ETFLWLK----WSK-----------LRIFFFTLVFIHA
LLVLSLSGYSI-------------------------------------------------------------
------------------------------------------------------------------------
-------------------------------------------TIQ-YH-----------------------
------------------------------------------------------------------------
-----------------QTD---------CT--------------------------------------PLR
RILASCSTII-L-----------------------------L------------------------------
--------HYTI-Q----V------------------LM-------VPKYYLRQLETWLSFACS--------
-------------VISFTISMNEDRGTEITTSPGG--------------EGLNARH------PPQW------
---VLHTISLAILVAW----MQMMLLIG--------------------------------------------
--RLPM-----------CGN--YAL-MFSTVLKNILKVLLAFVCLIVGF--AFSFAVLFHGNDQ--------
------------------------------------------------------------------------
--------------------------------------------FRNS------------------------
WRA--------------------------VV-----------------------------------------
--------------------------------KTVVMMMGEYE--Y-G-------------DL---------
-----FS----------------D-----------------EK--NGSSF----------L---TA------
------------------TSRVVFLAFVMLASIVLMNL-----MIGLAVNDIQGLEKEGHIRQLLKQAEF-V
GHLERLTSHRIFRG----------NWL--HP-----------------------------------------
-------------------------------------------------------RLAR---------LLDS
--RRGIPTKITF-----------------GYHKC--------------------------------------
----------------YLHESFP---------G---------------------------------------
-------IPS-R------------------------------LREAL-----FLLATENS------------
-------------------------------RRFESGRE-----------------NNNDKVELRTLLE---
----QVLLQLRMSHTY-GIGYKFPKHIGMKS---------QID-----------------------------
------------------------------------------------------------------------
------------------------------------------------------------------------
----------------------------------------------------------------RR-KSAI-
------------------------------------------------------------------------
------------------------------------------------------------------------
------------------------------------------------------------------------
------------------------------------------------------------------------
------------------------------------------------------------------------
------------------------------------------------------------------------
------------------------------------------------------------------------
------------------------------------------------------------------------
------------------------------------------------------------------------
------------------------------------------------------------------------
------------------------------------------------------------------------
------------------------------------------------------------------------
------------------------------------------------------------------------
------------------------------------------------------------------------
------------------------------------------------------------------------
------------------------------------------------------------------------
------------------------------------------------------------------
>BGIBMGA001085-PA/1-1024
------------------------------------------------------------------------
------------------------------------------------------------------------
------------------------------------------------------------------------
------------------------------------------------------------------------
------------------------------------------------------------------------
------------------------------------------------------------------------
------------------------------------------------------------------------
----------------MS------------------------------------------------------
----------------------GGSGGGGSSA----------------------------------------
------------------------------------------------------------------------
---------------------------------------DGRRPS---------------------------
------------------------------------------------------------------------
-----TCRVDMGALL-----------------------------------ASEPR-----------------
------------------------------------------------------------------------
------------------------------------------------------------------------
------------------------------------------------------------------------
------------------------------------------------------------------------
------------------------------------------------------------------------
------------------------------------------------------------------------
------------------------------------------------------------------------
------------------------------------------------------------------------
----------------PLDSKVKRHS----------------------------------------------
--IHGMTEEE--------------------------------------------------------------
------------------NVVRPHQE----------------------------------------------
------------------------------------------------------------------------
------MAVLSLEEKKYLLGV------ERG---DVAGTRRVLQRARD-------------------------
-TGHINVDC-VDPL----------------------------------------------------------
---------------------------------GRS-ALL------------------MAIDN---------
----E-----NLEM--------------------------VELLL-EFGV-ETRDA----------------
--------LLHAISEEF----------VEAVEALLD--------HEE-RT----------------------
------------------------------------------------------------------------
--------------RKP---GEPN----------------------SWEAL---------------PPETAT
------------------------------------------------------------------------
-F----------------------------------------------------------------TSDITP
LIL-AAHRDSYEIIKL------------LLDR-G---------AQL---PE---------PHDV--------
----RCGCDDCV---RS-RREDSLRHSRSR------------------------------INAYRALA----
------------------------------------------------------------------------
---------------SPSLIALS---------------------------------SKDPIL----------
-------------TA---F---ELSWELRRLSAL------EH-EFKTEYQ--ELRVQCQEFATALLDHTRTS
------------------------------------------------------------------------
-----------------------------NELQILLNH----------------------------------
--EKGA------SPQA-PL-----TE----------------------------------------------
----PG-----------------------------------------------------------APERMRL
SRLKLAI----KLRQKKFV----AHPNV------QQLLASI----WYESVPGFRRKNMLLQAAEMVR--IGA
MFPLYSLAYIAAPH----------------------------------------------------------
------------------------------------------------------------------------
------------------------------------------------------------------------
------------------------------------------------------------------------
----------------SAVGRT-------LRK------------PFIK--------------FL---CHSAS
YFMFLFLLIL-AS---------QRIETAPGGL--LW---DVS-----HDEPLSRRGSMPSIVEWLILAWVSG
LIW-----SEVK-Q----L------------------WDM------GLREYVHDMWNVIDFVTNSLY-----
-------------VATVALRIVSHYQVRREMAMGLQWN----------------------QPREKWD-AWDP
MLLSEGLFSAANIFSS----LKLVYIFS--------------------------------------------
--VNPH-----------LGP--LQV-SLSRMVLDILKFFVLDILVIFAF--SCGLNQLLWYYADME------
-------------------KKRCTVGT----ALTPNGT----------------------------------
-L-------PDPD---------AC---------------VVWRR---L-FETM-------------------
-QT--------------------------LF-----------------------------------------
--------------------------------WAAFGLVDLDS--F-E--------------LDG-------
--IKIFT----------------R------------------------------------------------
-----------F------WGMLMFGTYAVINVIVLLNL-----LIAMMNHSYQLISERADVEWKFARSKLWI
SYFEE------------GG---------TAPPPFNVLPSP--------------------------------
-------------------------------------------------------KSLLY-AW---------
--RWLQRRLCGH------------AR-AKR------------------------------------------
-----------------EHMRTIR-----------------------------------AIM-RNL------
-------VRR---------------------------YVTVQQRRAE-------------------------
--------------------------------------------------------SGGVTEDDVNEIK---
----QDVSAF--------------RCELVEI---------LRNSGMNTSTANAGAPEVMML-----------
-------------------RAGGGGGKKNRQ-----------------------------------------
-KERRLMKGFN-------IAP-----------------------------------------------GGSL
APVDEFMSPVSWLQH------------------------------------------D------HG-VPH-Y
SLSTLLG-------------------------------------PRL--------------RASQSSLSDGP
----GAGMS--------ASR----------------------------------------------------
------------------R----KPQHKR------------RWGTI--------------------------
---IDAAR-------------------AARVS-RLI------------------------------------
------------------------------------------GRSRSEDSVCD-------------------
-------------------------------HARQSPSG----SEPSESG-------------SDSQRSPE-
----------------------R-TGS-RSGP----LHPLT-------------------------------
-------------------ALAALKRKRKK------------------------------------------
--FSDSRR----------------------------------------------------------------
----------------------PEATVR-----------------------PVPAP----------ESLQRA
-----------SSV----------------------------VLPVKF------------------------
------------------------------------------------------------------------
------------------------------------------------------------------------
------------------------------------------------------------------------
------------------------------------------------------------------------
------------------------------------------------------------------------
------------------------------------------------------------------
>BGIBMGA009272-PA/1-1174
------------------------------------------------------------------------
------------------------------------------------------------------------
------------------------------------------------------------------------
------------------------------------------------------------------------
------------------------------------------------------------------------
------------------------------------------------------------------------
------------------------------------------------------------------------
------------------------------------------------------------------------
------------------------------------------------------------------------
------------------------------------------------------------------------
------------------------------------------------------------------------
------------------------------------------------------------------------
------------------------------------------------------------------------
------------------------------------------------------------------------
------------------------------------------------------------------------
------------------------------------------------------------------------
------------------------------------------------------------------------
------------------------------------------------------------------------
------------------------------------------------------------------------
------------------------------------------------------------------------
------------------------------------------------------------------------
------------------------------------------------------------------------
------------------------------------------------------------------------
------------------------------------------------------------------------
------------------------------------------------------------------------
------------MQKTF--------------------SRRLIEQNLG-------------------------
KPEVLDINC-VDPL----------------------------------------------------------
---------------------------------NRS-ALI------------------AAIEN---------
----E-----NIEL--------------------------IKLLL-GSGI-KVKDA----------------
--------LLHAIKEEY----------VEAVELLLQ--------WEE-EH----------------------
------------------------------------------------------------------------
--------------YEP---GEPY----------------------SWESV---------------DSDGAT
------------------------------------------------------------------------
-F----------------------------------------------------------------TPDITP
LIL-AAHRNHYEILKI------------LLDR-G---------ATL---PV---------PHDV--------
----KCGCDECV---KS-SQEDSLRHSQAR------------------------------INAYRALS----
------------------------------------------------------------------------
---------------SPSLIALS---------------------------------SADPLL----------
-------------TA---F---QLSWELGRLSRM------ET-EFRVEYK--ALRQQCQEFATSLLDHTRTS
------------------------------------------------------------------------
-----------------------------KELEIMLNY----------------------------------
--N----------PWDLDC-----WE----------------------------------------------
----PG-------------------------------------------------------------ERQTL
GRLKLAI----KYKQKMFV----AHPNV------QQLLGAI----WYEGLPGFKRKNIFGQCVQVAK--LGV
MFPVYCTIYMLAPN----------------------------------------------------------
------------------------------------------------------------------------
------------------------------------------------------------------------
------------------------------------------------------------------------
----------------SEYGRF-------MKK------------PFVK--------------FI---CHSSS
YMLFLTLLSL-AS---------QRAEYVVLEW--SN--VSWL-QELVGYWKDHERGSLPGVIEFAVIIYIAS
LIW-----AEIR-A----L------------------WTG------GLTEYISDLWNIVDFITNMFY-----
-------------IAWISLRISSWYIVQRDHHS-GLDP---------------------WYPRERWD-SYDP
MLLSEGAFAAGMIFSF----LKLVHIFS--------------------------------------------
--INPY-----------LGP--LQV-SLGRMILDILKFFFVYMLVLFAF--GCGLNQLMWYYAELE------
-------------------KDKCYHLPN----------------------------------------GLPD
FD-------GQER---------AC---------------SIWRRYANL-CETS-------------------
-QS--------------------------LF-----------------------------------------
--------------------------------WASFGLVDLTT--F-E--------------LTG-------
--IKSFT----------------R------------------------------------------------
-----------F------WALLTFGSYSVINIIVLLNM-----LIAMMSNSYQIISERADTEWKFARSNLWM
SYFED------------GD---------TVPPPFNIIPTP--------------------------------
-------------------------------------------------------KHFF-------------
-------CWIKS------------YFN---------------------------------------------
----------------KRERRSILNK--------SREKARQ---------------EHEAVM-RIL------
-------VRR---------------------------YVTAEQRARD-------------------------
--------------------------------------------------------EVGVTEDDVMEIR---
----QDISTL--------------RYELIDI---------LHNNGMKTPRVSLQDTAV--------------
-----------------------S-GKKGKV-----------------------------------------
-MERRILKDFQ-------IGI---------------------------------------------------
---------------------------------------------------------------VEG-IIK-D
VI----------------------------------------------------------------------
------------------SKENKPKDV---------------------------------------------
------FSQIAKAIVRRSS----TDSKKR------------DWNAL--------------------------
------VR-------------------TNTVR-RDPI-----------------------------------
------------------------------------------GTAAEAEIR---------------------
----------------------------------RSRQSLRAHILE-NVQ--------------SRTIDPQ-
----------------KLLQYNP-KLS-ELTPTTRVAYAKF-------------------------------
-------------------MRSKLRSDFSAKERN-KRKSDESSLDGEDF--------------NDEV---LE
APQRHDQK----RPVRSFRSRTPIPE---------------------MSDDEGLRENEITIE------VDVE
DQDTDSIKTKPLKIYSGDHTEPNTPSMDG-------------------NYHHFPSP----------ESQDHV
IQ-------IEPDTPTKNLLLMKEEERNL-------------QDPTAKSPSLK-QNEQILSASALESQYTQA
SSSRTSITKGGTEKLPYK-------------SCLK--YTNDTPKNVESAIPSTS--------------RLSR
KDSK---------------------LVSASLQSQMAPSRFSQS-----------------------------
-NVTKSPDKSLASSK-TSSPKSLS------------P-----------------------------------
------------------------------------------------------------------------
------------------------------------------------------------------------
----------------RSPRVVPSSPTPSI--------MSAGKGKSKA----TGRIVSGWL-----
>BGIBMGA009273-PA/1-603
-----------------------------------------------------------------------M
------------------------------------------------------------------------
------------------------------------------------------------------------
------------------------------------------------------------------------
------------------------------------------------------------------------
------------------------------------------------------------------------
-------------------------------------AE---------------------------------
-------------KKDLEAG----------------------------------------------------
------------------------------------------------------------------------
------------------------------------------------------------------------
------------------------------------------DPE---------------------------
------------------------------------------------------------------------
-----LECVRKPMPL-----------------------------------PVLPKP----------------
------------------------------------------------------------------------
------------------------------------------------------------------------
------------------------------------------------------------------------
------------------------------------------------------------------------
------------------------------------------------------------------------
------------------------------------------------------------------------
------------------------------------------------------------------------
------------------------------------------------------------------------
------------------------------------------------------------------------
------------------------------------------------------------------------
------------------------------------------------------------------------
------------------------------------------------------------------------
---------LTLEEKKYLLAV------ERG---DMANVRRLLQKGHR-------------------------
-KKHIDINC-VDSL----------------------------------------------------------
---------------------------------GRG-ALT------------------LSIDG---------
----E-----NLEM--------------------------VELLV-IMGV-ETRDA----------------
--------LLQAINAEF----------VEAVELLLE--------HEE-LI----------------------
------------------------------------------------------------------------
--------------HKD---GEPY----------------------SWQKV---------------DPNTAM
------------------------------------------------------------------------
-F----------------------------------------------------------------TPDITP
LML-AAHKNNYEIIKI------------LLDR-G---------ATL---PN---------PHDV--------
----RCGCEDCI---RQ-STEDSLRHSLAR------------------------------LNEYRALA----
------------------------------------------------------------------------
---------------SPSLIALS---------------------------------STDPIL----------
-------------TA---F---ELSWELRNLAFA------EQ-ESKAEYL--ELRRQAQLFAVDLLDQSRSS
------------------------------------------------------------------------
-----------------------------QELAIILNH----------------------------------
--D----------PDE-PA-----FV----------------------------------------------
----DG-------------------------------------------------------------EHMKL
ARLELAI----DFKQKKFV----AHPNI------QQLLASI----WYEGVPGFRRKTTMEKIMIICR--VAL
LFPFYCTLYMIAPN----------------------------------------------------------
------------------------------------------------------------------------
------------------------------------------------------------------------
------------------------------------------------------------------------
----------------CATGKL-------MRK------------PFMK--------------FL---IHASS
YLFFLLILIL-VS---------QRAEVQAIQL--FG--PEWM-VKELEKELLKQRGNGPTYLELVVVVYVLG
FIW-----EETQ-E----I------------------YIE------GIRSYLRNMWNFIDFTRNSLY-----
-------------VAVALLRFAAYLQQAAEIRRDQQTK---------------------FIPRESWD-AFDP
QLIAEGLFAAANIFSA----LKLVHLFS--------------------------------------------
--INPH-----------LGP--LQI-SLGRMVIDIVKFFFIYSLVLFAF--ACGLNQLLWYFADLE------
-------------------KKKCYVLPG----------------------------------------GLPD
WD-------NAGD---------SC---------------MKWRSFGK-------------------------
------------------------------------------------------------------------
------------------------------------------------------------------------
------------------------------------------------------------------------
------------------------------------------------------------------------
------------------------------------------------------------------------
------------------------------------------------------------------------
------------------------------------------------------------------------
------------------------------------------------------------------------
------------------------------------------------------------------------
------------------------------------------------------------------------
------------------------------------------------------------------------
------------------------------------------------------------------------
------------------------------------------------------------------------
------------------------------------------------------------------------
------------------------------------------------------------------------
------------------------------------------------------------------------
------------------------------------------------------------------------
------------------------------------------------------------------------
------------------------------------------------------------------------
------------------------------------------------------------------------
------------------------------------------------------------------------
------------------------------------------------------------------------
------------------------------------------------------------------------
------------------------------------------------------------------------
------------------------------------------------------------------------
------------------------------------------------------------------------
------------------------------------------------------------------------
------------------------------------------------------------------------
------------------------------------------------------------------------
------------------------------------------------------------------------
------------------------------------------------------------------
>BmIav/1-999
--------------------------------------------------------------------MGNA
IGK---------------------------------------------------------------------
------------------------------------------------------------------------
------------------------------------------------------------------------
------------------------------------------------------------------------
----------------------------------------------FLTAGNVQGA--GSVL----------
-------------------------------------DRV--------------------------------
-------------ISQPS------------------------------------------------------
------------------------------------------------------------------------
------------------------------------------------------------------------
----------------------------------------------------------SEDH----------
------------------------------------------------------------------------
------------------------------------------------------------------------
--------TVLYKL----------------------ADYKKGGLLLE----TYAKGGM--------------
------------------------------------------------------------------------
------------------------------------------------------------------------
------------------------------------------------------------------------
------------------------------------------------------------------------
------------------------------------------------------------------------
------------------------------------------------------------------------
---------------------------------------------------------TAAEKLMRDEFAAYM
YGGG------RG-RVINRAEY--LR--------------------------WKFRDQEQVVLPIEASL----
---------------SPYDPL---------------------------------------------------
------------------------------------------------------------------------
------------------------------------------------------------------------
-------------AKWEDHTACW-QMCYRGAL-GESLLHVLIICDTKIHTR-L-------------------
----------ARTL------------VKCFPKLS--------LD----------------------------
------------VVEGEEYL-------------GAS-SLH------------------LAIAY---------
----S-----NNEL--------------------------VQDLV-EAGA-DVNQRAIGSFFLPR-DQQRVP
P----------ARQTNY-------------------------------------------------------
------------------------------------------------------------------------
--------------------------------EGLA------------------------------------
------------------------------------------------------------------------
------------------------------------------------------------------YLGEYP
LAW-TACCANEAVYNL------------LLDS-G---------ADP---DAQ----------DS--------
------------------FGNMILHMVVVCD----------------------------KLDMFGYALRH--
------------------------------------------------------------------------
---------------PKVPASNG---------------------------------RMNKA-----------
-----------GFTP---L---TLACQLGRASVFR-----EMLELSAREF-WRY-----------SNITCSA
-----------------------------------------------------------------------Y
P----------------------------------LNA----------------------------------
-LDTL-LPDGRTNWNS--------------------------------------------------------
-------A----------------------------------------------------------------
--LFIIL-NGTKQEHLNML----DGGII------QRLLEEK----WKT----------FARTKFLKRLLILM
LHLLLLSVSVYLRHS----------------------------------------------SAEADAHPN--
------------------------------------------------------------------------
------------------------------------------------------------------------
------------------------------------------------------------------------
---------------------------------------WGLEINDARS-------------GLRLASELGT
ILSTLCYIIL-QQ----------------------------G------------------------------
--------DELK-N----Q---------------------------GLVAYFKQLIHEPAKFIFLASNILV-
-------------LACIPARLL---------------------------KETN-------------------
--VEEAILLFLLPGSW----FLLMFFAG--------------------------------------------
--AVKL-----------TGP-FVTM-IYSMITGDMFTFGIIYCIVLFGF--SQSFYFLYRGFPNVQ------
-------------------S----------------------------------------------------
------------------------------------------TLYSSY------------------------
PST--------------------------WM-----------------------------------------
--------------------------------ALFQITLGDYS--Y-S-------------DLSQ-------
-----------------------T-----------------------------------TY---PN------
------------------LSKTVFTVFMIFVPILLLNM-----LIAMMGNTYAHVIEQSEKEWVKQWAKI-V
VSLERSV-----------------------------------------------------------------
------------------------------------------------------------------------
------------------------------------------------------------------------
--------------AQDDAHKYLQEYSIGLGPSDD---------------------PRYEQR-AVM------
------VIKS--------------------------------------------------------------
--------------------------------------------------------KAKTRAKQKKDA----
---LTNWKHV-------G------KVTIAEL---------RRRG----------------------------
-----------------------ISGEE--------------------------------------------
--LRRLMWGRI------SIS----------------------------------------------------
TPTKAPLPRRVPAPPPDCVVSSDVGLA------------------SDVG--------NGVAPALSS-ALNVM
AFTHELDIGTTGS------------DQKQTTPDLLVNGKTSNA-PILTTGTQMPKV--------SSKTLGTP
VARIEASSL--------KTPLDVKLNPTTLTQSTVQGNIGNVNIPISGVKITTNVGQNSAVVPEIQQSNENQ
KPEQVHQDYLRELIVLAEK----PATTNLE------------LKQLAEKA---ADL----------------
-RDVPEIDI-----------------NINMAA-K--------------------------------------
------------------------------------------------------------------------
---------------------------------------SARKMV---------------------------
----------------------------AGAVSGL-------------------------------------
------------------------------------------------------------------------
------------------------------------------------------------------------
------------------------------------------------------------------------
-------FGVAADTPAP-------------------------------------------------------
DAGWRRDRHDNSDSDP--------------------------------------------------------
------------------------------------------------------------------------
------------------------------------------------------------------------
-------------------------ISGTI------------------------------------------
------------------------------------------------------------------------
------------------------------------------------------------------
>BmNan/1-813
------------------------------------------------------------------------
------------------------------------------------------------------------
------------------------------------------------------------------------
------------------------------------------------------------------------
------------------------------------------------------------------------
------------------------------------------------------------------------
------------------------------------------------------------------------
------------------------------------------------------------------------
------------------------------------------------------------------------
------------------------------------------------------------------------
------------------------------------------------------------------------
------------------------------------------------------------------------
------------------------------------------------------------------------
--------------------------------------MIGGGLLVDMMKRALQNKQY--------------
------------------------------------------------------------------------
------------------------------------------------------------------------
------------------------------------------------------------------------
------------------------------------------------------------------------
------------------------------------------------------------------------
------------------------------------------------------------------------
---------------------------------------------------------AEIDHAIKTKVEPFL
YNRG------RG-RYIPISHLVLLR--------------------------NKERPRHKLLPPLRGME----
------------------NPD---------------------------------------------------
------------------EEFDVDKDW-----------------------------------------PVVT
QEEY--------------------------------------------------------------------
-----------DANPSGYRELCW-DVKERGAV-GETILHLCLLNATSLLAH-L-------------------
----------AKRL------------LRFYPKMI--------ND----------------------------
------------IYISDEYY-------------GET-VLH------------------ITIVN---------
----E-----DPTM--------------------------AKFLL-DAGA-DYHERCYGNFMCPE-DQKASR
TDSFDHEWVNVQPDTNY-------------------------------------------------------
------------------------------------------------------------------------
--------------------------------NGYV------------------------------------
------------------------------------------------------------------------
------------------------------------------------------------------YWGEYP
LSF-AACLGQEECYRL------------ILAR-G---------ADP---DKQ----------DT--------
------------------NGNTVLHMLVIYE----------------------------KMSTFDMAY----
------------------------------------------------------------------------
----------------EVGASLN---------------------------------IRNVQ-----------
-----------NLTP---L---TLAAKLARTEMFF-----HILNIEREIY-WQI-----------GATTCAA
-----------------------------------------------------------------------Y
P----------------------------------LGQ----------------------------------
-VDTIDTETGLISKDS--------------------------------------------------------
-------A----------------------------------------------------------------
--LNLVV-FGEKDEHLGLL----EG-ML------IDLLKTK----WNT----------FVKFRFYRQFILFS
CYFLVSLICFTLRPG---PPDRA-----------------------------------------LNTTVLNS
---TIGPNVTD--------AELV--SDVEN--------------------CTMTPNADFDTNAVEVLNGTKF
G-------GSHCARFKSH-PKEKSTEAPRENDVE----GWWEDLTEE-------------------------
------------------------------------------------------------------------
----------------CRL--------------------MNLDTWQAK---------------LRISAELLL
WMGALAYF-G-AA----------------------------L------------------------------
--------REAK-F----L---------------------------GIKMFIENLSTVPSRVMFLFSCLLM-
-------------LILPTLRLWC--------------------------------AD---------------
-EAEDHLAVMIMLTTA----PYFLFFCR--------------------------------------------
--GFKT-----------VGP-FVVM-IYRMVMGDLLRFVCIYLVFVMGF--SQAYYVIFLSFDNPN------
-------------------T----------------------------------------------PEGVDD
SV-------SNP--------------------------------MPSP------------------------
MES--------------------------IM-----------------------------------------
--------------------------------AMFLMSLTSFSDYY-T-------------AFDR-------
-----------------------T-----------------------------------DH---EI------
------------------EAKLLFVIYMIIVAILLVNM-----LIAMMGNTYQK-IAETRNEWQRQWARI-V
LVVERGV-----------------------------------------------------------------
------------------------------------------------------------------------
------------------------------------------------------------------------
--------------PPAQRLKQLMTYSQPMANGKR--------------------------A-LVL------
------RINQ--------------------------------------------------------------
--------------------------------------------------------K-DEDKEEMKEI----
----LEMKRT-------H------ERIVAKR---------KQR-----------------------------
------------------------------------------------------------------------
------------------------------------------------------------------------
------------------------------------------------------------------------
------------------------------------------------------------------------
------------------------------------------------------------------------
------------------------------------------------------------------------
------------------------------------------------------------------------
----------------------------------------EALKPGE-------------------------
------------------------------------------------------------------------
------------------------------------------------------------------------
------------------------------------------------------------------------
------------------------------------------------------------------------
-----------------------------------------------------------------------I
PP----------------------------------------------------------------------
------------------------------------------PARDYPIRK---------------------
------------------------------------------------------------------------
------------------------------------------------------------------------
------------------------------------------------------------------------
------------------------------------------------------------------------
------------------------------------------------------------------
>BmNompC/1-2086
--------------------------------------------------------------------MSDS
------------------------------------------------------------------------
------------------------------------------------------------------------
-----------------------------------------G-----------------------RD-----
------------------------------------VP----------------------------------
---------------------RSANINFSSGVRS-----------PPANQQ-------------KDLQRLEL
S-------------------------------------------------------------------FIEL
-------------NKE--------------------------------------------------------
-------------------------------------------------------------RAKQKEWKKL-
-------------IRDL------VFQRGKVP--------LLLAVEAGNQSMVREL-----------------
---LSA-----------------------------------QTAEQLKAT--------TPAG----------
--------------------------------------DTALHLAARRRDVDMARILVDYGA----------
----VVDATNGA--------------------------------------GQTPLHIAAAEG----------
---DEPLVKYFYGV-----RANAAIADNEDRTPMHLAAENGHAAIIELLADKFKASIF--------------
------------ERTKDGSTLMHIASLNG--HADCAMMLFKKGVYLHMPNKYFEKQTFDEVLFVKIENGLIK
GLKSDDGSYSMFLGIPYALVNESNPFGDSLPTLPFNEIYEAFDDSTACPQKEEFNNTIVGEMQCLRLNIYVP
KSLNNNLPVLIYFYGGTFEIGFAGRYLYGPKYLVRHEIILVTVNYRLGPYGFLCTDSSNAIGFKTAQLDLAI
DFLSKENYKDVINAAVELDVKFYCCNENYFSGAQNFLTDYPINLNTPIVEGMSILIGNTNNERAHNYYGKKN
LNFDIFQDHLQIAFNFDDEHLLNTKEIVKKQYIGNEKNIDMVENNIVQFSSDFYYYHPTKRNVLKYIDNGAK
KVYNYLFSYDGNRNFLKKTFNLNGSGAFHADEIGYLFDISFMDKTLTIEDMLIVDRITTLWANFVKSGNPTP
VPTELLPIIWKPISKDSFYTLNIDTAMELKSGFFEDRMIFWDTFFEKYKHFDGARSIHTAARYGHVGIINTL
LQKG------ESVDVTTNDNYTALH-IAVESCKPAVVETLLGYGADVHIR-GGKQRETPLHIAARIPD-GDK
-CALMLLKS-------GAGPNKATEDGMTPVHVAAKFGNLATLVLLLEDGGDPLRKTKVCIYDVVTGETPLQ
MACRSCMP---DIVRHLIEFVKDHKGESVSTAFIDAVDEDGASALHYACKVTK--EEVKIPTADRQVVKCLI
ENGADVSLQTRHNHETAFHYCAIAGNNDVMTEMIAHISTADVSRALNRQNSIGWTPLLIACHRGHMQLVNTL
LTNHARVDVFDVEGRSALHLAA-----EHG---YLQVCDALLTNKAFINSKA---RNGRTALHLA------A
MNGYAHL---VKFL------------IRD--HNA---------M----------------------------
------------IDVLTLK--------------KQT-PLH------------------LAAAS---------
----G-----QIEV--------------------------CKLLL-ELGA-NIDAT----------DELGQK
P-------IHAAAQNNY----------SEVVQLFLQ--------QHPNLVMATTKD-----GNTCAHIAAIQ
GSV---------------------------------------------------KVIEELMKFDRT--GVIS
AR---NKLNDSTPLQLA---AE----------GGHA---------DVVRVLVRA----------GASCTDEN
RAGLTAVHLAAEHGHTNVLDV-MR--STNTLRISSKKLGLTPLHIAAYYGQAETVRELLSHVPGTVKSEAPT
--------------------------------------------------------GVSLVPVLGAESGLTP
LHL-AAYNGNENVVRL------------LLNSAG---------VQA---DA---------ASNE--------
------------------NGYNPLHLACFGG----------------------------HMSIVGLLL----
------------------------------------------------------------------------
---------------SRSAELLH---------------------------------STDRH-----------
-----------GKTG---L---HIAST-HGHY--------QMVEVLLGQG-AEINATDKNGWTPLHCAAKAG
-----------HLNVV--------------KLLCESGAS---------------------------------
PKSETNLN--------CAPIWFAASENHNDVLEYLLHKE---------------------------HDTQSL
MDDK-----------------RFVYNLMVCSKNHNN-------IPIEEF----VLVSPAPVD----------
-----------TAAKLSNIYINLSTKEKERAKDLIAAGKQCEAMATELLALAAGADSAGHILTATDNRNIEF
--LDVLI----ENEQKEVI----AHTVV------QRYLQEL----WRG----------SLKWTGIKIMFLFF
AFIVCPPVWMVFSL---------------------------------------------PLGHRYH------
------------------------------------------------------------------------
------------------------------------------------------------------------
------------------------------------------------------------------------
-----------------KI-------------------------PIIK--------------FM---SYLTA
HIYLMVLLAL-VA----------------------------I------------------------------
--------TPIYNS----I------------------FR---DSL---------IPRWYEWMLLISLSGLLL
LELTNPSDKSGLGWIKIAVLLLGMIGVATHVVGWI----FI-----------QPKY---WPTLMYC------
---RNQCFALSFLLAC----VQILDFLS--------------------------------------------
--FHHL-----------FGP--WAI-IIGDLMKDLGRFLAVLAIFVFGF--SMHIVALNQPFRNINKSEDNK
YASQARRKLFSDENQRNKRQAFVPQWIK-----PLSGESYR---RKQGPAGPTLTPIEAFEKLFFALFG---
-----QITLSDLN---------YIS--------------NLRPSWTSNLFKFVFGAYLLMSVVVLITLLIA-
MMS----------DTYQRI-----------------------------------------------------
----------------------------------------QLL--F-F-------------AV---------
-----F--------------GQTT----------------TEQ--TKVHS-----KDSNIQ---PA------
--------------WTNYLFKIVFGIYMLVSVVVLINL-----LIAMMSDTYQRIQAQSDIEWKYGLSKL-I
RNMHRTNTA-------------------PSP-----------------------------------------
-------------------------------------------------------LNLVT-TW-----LMWL
--IARCRERL---------------------T----------------------------------------
---------------KKKRPSLV------------------------------------HMI-G--------
-------LQR---------------------------QDQLSARSKA-------------------------
--------------GA------------KWLSKVKR-GQVV---------------------PKDSTRLS--
---VVHLSPLGS------------QLSF-NN---------AT------------------------------
------------------------------------------------------------------------
----------R-------------------------------------------------------------
---------------------------------------------------------------IEN-VVD--
------------------------------------------------------------------------
------------------------------------------------------------------------
------------------------------------------WEII--------------------------
---------------------------AKKYR-ALMR-----------------------------------
------------------------------------DEPEE----STAKES---------------------
----------------------------------ETDS-----SDEVS------------------------
------------------------------------------------------------------------
------------------------------------------------------------------------
------------------------------------------------------------------------
----------------------------------------------------------------------EI
------------------------------------------------------------------------
--------------------------------------IPNN----IAAAPP--------------------
------------------------------------------------------------------------
------------------------------------------------------------------------
------------------------------------------------------------------------
------------------------------------------------------------------------
------------------------------------------------------------------
>BmPain/1-943
--------------------------------------------------------------------MS--
------------------------------------------------------------------------
------------------------------------------------------------------------
------------------------------------------------------------------------
------------------------------------------------------------------------
------------------------------------------------------------------------
------------------------------------------------------------------------
------------------------------------------------------------------------
------------------------------------------------------------------------
------------------------------------------------------------------------
----------------------------------------------------------R-------------
------------------------------------------------------------------------
------------------------------------------------------------------------
--------------------------------------------------DNYEM-----------------
------------------------------------------------------------------------
------------------------------------------------------------------------
------------------------------------------------------------------------
------------------------------------------------------------------------
------------------------------------------------------------------------
------------------------------------------------------------------------
------------------------------------------------------------------------
----------KPKQLSRNSSLFG-T-----------------------------DPQELLNKALQN---NDY
AKFKKLVTEA------NVDLEH--------------------------------------------------
--------------------VYEYPD----------------------------------------------
------------------------------------------------------------------------
-------------YKTCLEVAV-----SDRN--KLEFVKLLLQYQVEVNKVN--VTHSAAPIHFA------V
ENGNIDA---LAAL------------LED--DRI---------D----------------------------
------------VNV-KSR--------------GNT-AIL------------------MAVKQIEELDDARE
HELTI-----YEDM--------------------------IELLL-KAGC-NANSP----------DLKGVT
P-------IYSAAKQGL----------ERVITLIID--------YAKHAIDIDTYK--DRRGKTARDYLKEA
FPYLEAKFDST----TQDPE---------IVDSD-----KLFSYLSRHEEDNFIRDF--LKLANKNEHRKIL
-P---VNNGMNTMLQLA---TE----------KGFE---------KAVSTLLRY----------GADPNATC
-S----------------------------------------------------------------------
------------------------------------------------------------------SNTSRP
IAL-ACQNGYYKIVKM------------F------------MDNES---TL-F------DPVNS--------
--------------------ESLVQITIKGRRSSI----------------NIPN--VNFDECLRLLLN---
------------------------------------------------------------------------
----------------HPKMDIN----------------------------------VNHMDM---------
----------KNNTA---L---HYAAR-NGDN--------KTVLELLRNG-ACIGLRNSFDEPPLADINAKT
------------------------------------------------------------------------
-----------------------------------LEAF---------------------------------
-LDECVTTNN-ERPSNDDYEIHMKYS---------------------------FLVYPNNS-----------
-----------LENELCKVPLIDNTNNNVKEY------------------------------DTILAPETDA
--LLYMT---RNEELRPLL----KHPVI------TSFLYLK----WQR-----------ISCLFFANITFYS
FLWLCLILYIILGY----------------------------------------------GA-EKKQRD---
------------------------SFEALN--VITHVG----------------------------------
------------------------------------------------------------------------
------------------------------------------------------------------------
---------------------------------------------------------------------VII
GVVLLL-----------------------------------I------------------------------
--------RELF-Q----L------------------LL-------SPTRYLQSIENWMEIGLI--------
-------------FVTIWIVFSKSA---TESTKQ--------------------------------------
-----QLSAVAILLSS----AELVLLIG--------------------------------------------
--QFPT-----------LST--NIV-MLKTVSWNFFKFLLWYCILIIAF--ALSFYTLFRQENEED------
-------------------QR------------APDPNT----------------------------VGKEE
---------------------------------------EEEDFFEDP------------------------
GRS--------------------------LF-----------------------------------------
--------------------------------KTIVMLTGEFD--A-S-------------SIK--------
-----FS----------------T------------------------------------Y---PL------
------------------TSHIIFIVFVFMIPIVLFNL-----LNGLAVSDTQEIRADAELVGHISRIKL-I
SYIESVLIGSAKTHS--RPSKC---WS-LLPFN-----------------------IQN------LNLIKP-
-----------------------------------------------KTFF---TKSFAK-RI-----CLFP
--HFLPKYKILV-----------------KPNQNNIIEIPHADDKDLERSGG----------------CCFE
----------------RCQNYRL---------DRKIVK---------------------NAK-LVI------
-------SNK--------------------------------------------------------------
--------------------------------------------------------------TKITEFD---
----DKLSMY--------------ENKIESL---------EA------------------------------
------------------------------------------------------------------------
----------T-------------------------------------------------------------
---------------------------------------------------------------LKK-VLLA-
------------------------------------------------------------------------
------------------------------------------------------------------------
------------------------------------------------------------------------
------------------------------------------------------------------------
------------------------------------------IESQRN------------------------
------------------------------------------------------------------------
------------------------------------------------------------------------
------------------------------------------------------------------------
------------------------------------------------------------------------
------------------------------------------------------------------------
------------------------------------------------------------------------
------------------------------------------------------------------------
------------------------------------------------------------------------
------------------------------------------------------------------------
------------------------------------------------------------------------
------------------------------------------------------------------------
------------------------------------------------------------------
>BmPyr/1-746
--------------------------------------------------------------------MS--
------------------------------------------------------------------------
------------------------------------------------------------------------
--------------------------------------------------QLQE------------------
------------------------------------------------------------------------
------------------------------------------------------------------------
---------------DAEDD---------------VEGG-----------------------------YIS-
--------------SDESAHGA--------------------------------------------------
--------------------------DLAER-----------------------------------------
-------------------------------------------LRV--------------------------
------------------------------------------KPSK--------------------------
------------------------------------------------------------------------
------------------------------------------------------------------------
---------DIWEL--------------------------------DEIQYTL-------------------
------------------------RLLP--------------------------------------------
------------------------------------------------------------------------
------------------------------------------------------------------------
------------------------------------------------------------------------
------------------------------------------------------------------------
------------------------------------------------------------------------
---------------------------------------------------------------YSEEISVLI
GN---GNY-------DETIQFAS-E-AEGGF-----------------------GLRTAILWACWL---GKS
ILLFKLLKM-------GVDPDE--------------------------------------------------
--------------------LD-DAG----------------------------------------------
------------------------------------------------------------------------
--------------RTCLHLSC-----LVG---SEECVKLLLDHGAHPNTWDSSTETKATPLHCA------A
SAKSLAC---VKVL------------IAH--GA----------D----------------------------
------------VNAGLS---------------DRS-PLH------------------YAVLS---------
----D-----APEV--------------------------VKELL-EAGA-CPDTP----------QVFTET
P-------LHVAASLGS----------ASCTKLLLN--------A-GADVRAAM------------------
------------------------------------------------------------------------
------GPGKATALHLA---AE----------DGHA---------ECARLLLDH----------GAHIDWPN
------------------------------------------------------------------------
------------------------------------------------------------------FRGQTP
LHL-ATLAQSLEVVEM------------LVDR-C---------ADV---RA---------K-DA--------
------------------DGRTPLHGAIVR--------------------------GARACDIARLLL----
------------------------------------------------------------------------
----------------SAGADPN---------------------------------AADNF-----------
-----------GYTP---L---HIAAL-NEFS--------ACVLLLLDYG-GDVTLRTNGGVSALSFIVRRV
------------------------------------------------------------------------
P----------------------------DVIPR-YLCK---------------------------------
-FDDAVHVSEH-ELGDVDCELTIDFR---------------------------PLVPC--------------
----------------------------------------------------------------LTRGEAEL
--LLAFV----EI-----------------------------------------------------------
------------------------------------------------------------------------
------------------------------------------------------------------------
------------------------------------------------------------------------
------------------------------------------------------------------------
------------------------------------------------------------------------
------------------------------------------------------------------------
----------------------------------------------------PYWD----------------
----------------------------------V--------------DNGVLRT-----NTTNW------
---QHDVAAITIFFCW----LELMMIIG--------------------------------------------
--RFPT-----------FGL--YVQ-MFTTVTVNFATFLLAYSCLLIAF--GLAFSVLFSNYPA--------
------------------------------------------------------------------------
--------------------------------------------FHLP------------------------
A-G--------------------------LV-----------------------------------------
--------------------------------KTVMMMSGELE--Y-E-------------DI---------
-----FY----------------N-----------------NC-TNSEIY----------Y---PL------
------------------TAHIMFLIFVLLVTVILTNL-----LVGLAVSDIQALQEGAGLDRL--------
------------------------------------------------------------------------
------------------------------------------------------------------------
------------------------------------------------------------------------
----------------------I---------PKEFIS---------------------AIY-KMV------
-------ASR-KNTKRSVRK----NNNYEFRIRRCPEEETISKPEIV-KRKSNLYDRFSFDSQQVE------
--------------RR---------------KRPTSGSN------------------TDSRNRPPSLTI---
----NAIQEIC---------MVDIKTQLLEL---------TK------------------------------
------------------------------------------------------------------------
----------K-------------------------------------------------------------
---------------------------------------------------------------VNK-LLEG-
------------------------------------------------------------------------
------------------------------------------------------------------------
--------------------------------------------T---------------------------
------------------------------------------------------------------------
--------------------------------------------EARLNQI---------------------
----------------------------------ES------------------------------------
-------------------------KV-NGPLP---------------------------------------
------------------------------------------------------------------------
------------------------------------------------------------------------
------------------------------------------------------------------------
------------------------------------------------------------------------
------------------------------------------------------------------------
------------------------------------------------------------------------
------------------------------------------------------------------------
------------------------------------------------------------------------
------------------------------------------------------------------------
------------------------------------------------------------------
>BmTRPA1/1-1171
------------------------------------------------------------------------
------------------------------------------------------------------------
------------------------------------------------------------------------
------------------------------------------------------------------------
------------------------------------------------------------------------
------------------------------------------------------------------------
------------------------------------------------------------------------
------------------------------------------------------------------------
-------------------------------STYIH----------------------------LSTSTKV-
-----------------------------------NLSFFVQAAESGNVDDFMRL-----------------
---YLS------------------------------------EPSRLAVR--------DGRG----------
--------------------------------------RTAAHQASARNNTNILHFINNYAG----------
----DLNAKDNA--------------------------------------GNTPLHVAV-------------
------------------------------------------------ENEALD------------------
------------------------------------------------------------------------
------------------------------------------------------------------------
------------------------------------------------------------------------
------------------------------------------------------------------------
------------------------------------------------------------------------
------------------------------------------------------------------------
-------------------------------------------------------------------AIEYL
LQQH------VETSVLNEKCQAPIH-MATELNKVSVLQVFAKYKSLFNVNQGGEHGRTALHFAAIH---DHD
LCAKILITDL---DAEWKKPCNN---GYYPIHEAAKNASSRTIEVFLQ------------------------
--------------------WGEQRGC---------------------------------------------
------------TREQMISLYDNEGNVP--------------------------------------------
-----------------LHSAV-----HGG---DIKAVELCLRSGAKISTQQ---HDLSTPVHLA------C
AQGALDI---VKLM------------FTM--QPK---------EKHA-------------------------
-----------CLTSCDVQ--------------KMT-PIH------------------CAAMF---------
----D-----HPEI--------------------------VNYLI-NEGS-DINPL----------DKERRS
P-------LLLAASRAG----------WRTVHTLIR---------LGADIQLKDIN-----SRNVLHLVVMN
GGRLEDFA----------------------------------------------ASCKDHCEKSL---LQLL
NE---KDNTGCSPLHYA---SR----------EGHI---------RSLENLIRL----------GACINLKN
NN--------------------NE----------------SPLHFAARYGRFHTACQLLDSDKGT-------
-----------------------------------------------------------FIINESDGEGLTP
LHI-ASREGHTRVVHL------------LLNR-G---------A-L---LH----------RDH--------
------------------NGRNPLHLAAMSG----------------------------YTKTIELLH----
------------------------------------------------------------------------
---------------SVHSHLLD---------------------------------QIDKD-----------
-----------GNTS---L---HLATM-ENKP--------SSIALLLSMG-CRL-SYNNMDMSAIDYAIYYK
-------FPEAALAMVTHEQRAKEVM------ALRSDRH---------------------------------
P----------------------------CVTLALIAYM---------------------------PRVFEA
VQDKCITKANC-KKDSKSFYIKYSFEAL-CPQ----------------------L---MDED----------
-----------GTRKSQ-----QAQQIPLPALNIKYSFKYYQKSKHEIEALRLAHNDPKY-------RPEPL
SVINAMV----AHGRVELL----AHPLS------QKYLQMK----WNS----------YGKYFHLVNVLFYC
IFLIFVTVYSYLLM--------------------------EHVNPIN----------KRERSRVGDV-----
---Y-------------------YNYTATN--------------------RTQTNWD---------------
------------------------------------------------------------------------
------------------------------------------------------------------------
------------------IDAD-------FE-------------AIL--------------------IMYTS
SVVIMVYISV-CM----------------------------M------------------------------
--------REAY-N----L------------------KQ-------QKWHYIVDPSNLVSWTL---------
-------------YISATITVFPTLY----------------------------------GHYSNY------
---QFSAASITVFLSW----FELLLLLQ--------------------------------------------
--RFDQ-----------VGI--YVV-MFLEILQTLIKVLMVFSILIIAF--GLAFYILLSKVGSV-------
-------------------E-----------------------------------------------MG---
----------------------------------------NHLSFSNI------------------------
PIA--------------------------LM-----------------------------------------
--------------------------------RTFAMMLGELD--F-V-------------GT---------
-----YVQPYYK-----------------------------DD--SDIIL---------PF---PI------
------------------PTFIILALFMILMPILLMNL-----LIGLAVGDIESVRRNAQLKRLAMQVVL-H
TELERKL-----------------------P-----------------------------------------
-------------------------------------------------------AFLLE-K----------
----VDKLELIE-----------------YPN----------------------------------------
---------------NKKC--KL------------------------------------GFL-DLI------
-------LHK---------------------------WFCNPFTEDT-------------------------
--------------GL------------D---------------------------------LVLENNDD--
---YVTEQMEKQ------------KRKF-------------R------------------------------
------------------------------------------------------------------------
----------E-------------------------------------------------------------
---------------------------------------------------------------MQN-VLD--
------------------------------------------------------------------------
------------------------------------------------------------------------
--------------------------QQY-----------LLLRLI--------------------------
---------------------------VQK------------------------------------------
--------------------------------------MEIKTEADDVDEG---------------------
----------------------------------VSPNDTKVV-----------------------------
-------------------------PR-WSSHR---------------------------------------
-------------------NRKKLHSA---------------------------------------------
------------------------------------------------------------------------
---------------------------------------------------------------------RAA
------------------------------------------------------------------------
--------------------------------------SFNKST----------------------------
------------------------------------------------------------------------
------------------------------------------------------------------------
------------------------------------------------------------------------
------------------------------------------------------------------------
------------------------------------------------------------------
>BmTRPM/1-1384
------------------------------------------------------------------------
------------------------------------------------------------------------
------------------------------------------------------------------------
------------------------------------------------------------------------
------------------------------------------------------------------------
------------------------------------------------------------------------
------------------------------------------------------------------------
------------------------------------------------------------------------
------------------------------------------------------------------------
------------------------------------------------------------------------
------------------------------------------------------------------------
------------------------------------------------------------------------
------------------------------------------------------------------------
------------------------------------------------------------------------
------------------------------------------------------------------------
------------------------------------------------------------------------
------------------------------------------------------------------------
------------------------------------------------------------------------
------------------------------------------------------------------------
------------------------------------------------------------------------
------------------------------------------------------------------------
------------------------------------------------------------------------
----------MAL----LLP----------------------------------------------------
------------------------------------------------------------------------
------------------------------------------------------------------------
------------------------------------------------------------------------
------------------------------------------------------------------------
------------------------------------------------------------------------
------------------------------------------------------------------------
------------------------------------------------------------------------
------------------------------------------------------------------------
----------ITVFRI-----Q----------ERAEG-----GEVQELDQVIL-----------TALFRAQH
LTP-------------------SE-----------------QLSLALTWNRVDIARSEI-------------
-FVYGQEWP---------------------------------------------------------PGALDE
AMMQALEHDRIDFVKL------------LLEN-G---------VSM---RKFLTIPRLEELYNT--------
---------------KSGPSNT-LRYILRD-----------------VRP-HLPKGYVYTLHDIGLVINKLI
GGAYRCYYTRRKFRPIYAKVMNKSV------------NVHRNSAS----------------------FTRHN
AG---------------GLSLIT--------------------------GFMPVT--SEMAL----------
-------FD-YPFNE---L---LMWAVLTKRH--------QMALLMWTHG-EESLAKSLIACKLYKAMAHEA
------------------------------------------------------------------------
-----------------------AEDDMETEVYEELRHY-----------------------GKEFENKALE
LLDYCYRQDDD---------------------------QAQ-----------QLLTCELQNW----------
----SGQTC---------------------------------------------------------------
--LSLAV----TANHRALL----AHPCS------QIILADL----WMGGL--------RTRKNTNLKVILSL
LC----PLYIL--R-------------LEFKS-------------------------KEELQLMPQTEEEHL
--------------------------ENESIE-----------DDR----STKDPTDA--------------
-----------------------------EALIGSGEC-------ETR------------------------
----------------------------VDQNGKVGK-------VGW------EPSYRELP----EYHP---
---------SEIKR-MRPLRLR--------KKIY-----EFFTAPITK--------------FW---ADSIA
YILFLLMFTY-TV----------------------------L-VKMNP---------TPSWPEIYSICYILT
FLC-----EKIR-E----IVTSEPV-----------AIRH------KFSVWAWNMWNTYDAGFIIFF-----
-------------LVGLTLRLR----------------------------------------------EIS-
RDVGRVIYCVDIIYWY----LRILNILG--------------------------------------------
--VNKY-----------LGP--LVT-MMGKMVKNMIYFVVLLLVVLMSF--GVARQAILHPD-KD-------
------------------------------------------------------------------------
---------------------------------------ASWHLIREV------------------------
-----------------------------FFQPYFMLYGEVFAEQMAPPCGLPGLEECRVGHWVPPLVMSVY
LLIANILLVNLLIAVFNNIFIEVNGVSHQVFYQPYFMLYGEVF--A-G-------------DID--------
--------------PPCGK----------------------EI----------------GD---RK-CVTGR
-----------W------ITPIAMTVYLLIANILLINL-----LIAVFNNIFNEVNEVSHQVWMFQRFTV-V
MEYEQKP---------------------VLPPPLIIFCHI--------------------------------
-------------------------------------------------------YAVGK-WVTR-------
----------------------------NVSHKR--------------------------------------
----------------FQYDNGLKL-----------------------------FLEKEDME-RLYDFEEE-
------CVEG---------------------------YFREQEIKLS-------------------------
---------------------------NSIEERVRNTTD-----------------RVEHITTKMEDLNQKA
NCQIQSMQSV--------------EFRLRKL---------EDIAEQTMSHLAVIHRFMATH-----------
--------------------------------------PSLVNRGS---------TDTLGPPPPSFQAGGNR
--LRTASDRSE-------V-LSDSDTG------------------------------ARFA-----------
---------------------------------------------------------------VRP-VQ---
------------------------------------------------------------------EEDEQP
SCHSDVSH--SDTLK--------------LRDRCLNNRSF--------------------------------
------KSRLWKRERERERERERERERE------------RE------------------------------
-----SERE-----------------RARERE-R--------------------------------------
-------------------------------------ERERERESERERARE--------------------
-----RERERES-----------------------RERERERRSEGGNDC----------------GMGPYS
SQ--------------HLAPRRQHSQT-HSEPDNSAVDAG--------------------------------
----------------------SVHNS---------------------------VTGPQ-----------SG
WEGAGATGA------------------------------------------AGGTGRARVGGAPRSLLLAMH
-EY---------------------TSITDE--------------------------LE---TVYGLFSPPHT
PRTP---ITSRLLSPARA--AS----------------PSVRRRHASEMSNP---EFALFME----------
-----KEHLRGAEEDDYIIMENLIQRRLEMGSVL----DRYEEEEGGEGAGAGGAISISVCVNTS---EEQP
QSSSLLTV----------TDRRLP-HQRHSLRRSSAVDSRELPSPL---------------------QPLLG
DDA----------------CCEVLL-----------P---VPRQPSGD-TNA--------------------
------------------------------------------------------------------------
---------------------------------------------------------SSDLSLS-HM-----
---------------VSENLPPRPSIVLDSSQLP-RQRSAEQQQTQPPGPSRPETMC---------
>BmTRPML/1-596
------------------------------------------------------------------------
------------------------------------------------------------------------
------------------------------------------------------------------------
------------------------------------------------------------------------
------------------------------------------------------------------------
------------------------------------------------------------------------
------------------------------------------------------------------------
------------------------------------------------------------------------
------------------------------------------------------------------------
------------------------------------------------------------------------
----------------------------------------MHAPDDTTCS--------EGED----------
------------------------------------------------------------------------
------------------------------------------------------------------------
----------------------------------------------DHKKE---------------------
------------------------------------------------------------------------
------------------------------------------------------------------------
------------------------------------------------------------------------
------------------------------------------------------------------------
------------------------------------------------------------------------
------------------------------------------------------------------------
------------------------------------------------------------------------
------------------------------------------------------------------------
-----------------IRPNANNE-----------------------------------------------
------------------Q-----------------------------------------------------
------------------------------------------------------------------------
-----DFP-------------------------------------HQST-SFSPPTQM--------------
---EEKMRRKLQFF------------FMN-------------------------------------------
-------------------------------------PIE-----------------KWKAKR---------
----KFPYKFVVQV--------------------------IKIVL----------------VTFQ-------
--------LCLFAHNRYNHVNYTWDNRITFSHLFLLG-----------------------------------
------------------------------------------------------------------------
----WDSTREINAYPPG---------------AGPLALYKIDEFYNTLDYAVAG----------YTNL-SNA
IGP---------------------------------------------------------------------
-YSY-----------------------------------------------------------NDENNFMPD
PVF-------------------------CQYN---YKQGIIYGFN----ESY--------QFNS--------
EVFETC-----------------INFT-IKD-----------------------------------------
------------------------------------------------------------------------
------------------NEDFK---------------------------------SEAYIRDAGLN-----
------------------I---SFSSLVRAKLMFSI----KTINFRA-AG----------------------
---------------------------PI-----------------------------------------TP
P----------DCYRFDVEIIF-DNEDHDGQMSLFLEAEPHK------------------------------
-LE-CKGDTAYVTDNKIDQILRSTLNIL------------------------VILICA--------------
------------------------------------------------------------------------
--ASFVL---------------CSRALYR-----AQLLKELTVQFFRRQY----------------------
------------------------------------------------------------------------
------------------------------------------------------------------------
------------------------------------------------------------------------
------------------------------------------------------------------------
---------------DRDLSLDGRLE------------------------------------FL-----NIW
YIMIIINDLL-II----------------------------M------------------------------
-------GSAIKEQ----I---------------------------ERNQFTN-------------------
---------------------------------------------------------------DQWN-----
--VCSLFLGTGNLLVW----FGVLRYLG--------------------------------------------
--FFKT-----------YNV--VIL-TLKKAAPKIFRFSICALLLYAGF--MFCGWLILGPYHMK-------
------------------------------------------------------------------------
--------------------------------------------FRSL------------------------
ATT---------------------------------------SE----------------------------
--------------------------------CLFSLINGDDM--F-A------------------------
----TFS--------------IMS--------K--------KS---------------------PM------
----------LW--W---FSRVYLYSFISLYIYVVLSL-----FISVIMDAYDTIKQ---------------
-YYKDGF-----------------------P-----------------------------------------
------------------------------------------------------------------------
------------------------------------------------------------------------
--------------KSD-------------------------------------------------------
-------LQQ---------------------------FIGETRIEEV-------------------------
--------------------------------------------------------SSGLYRVHSSSS----
------LNAI--------------------------------------------------------------
------------------------------------------------------------------------
------------------------------------------------------------------------
---------------------------------------------------------------MNS------
--------------------LFCC------------------------------------------------
-----------------NIYR---------------------------------------------------
---------------------------SA-------------------------------------------
--------------------------YSKIGG----------------------------------------
-----------------------------------RSST---VNLM--------------------------
------------------------------------------------------------------------
------------------------------------------------------------------------
------------------------------------------------------------------------
------------------------------------------------------------------------
------------------------------------------------------------------------
------------------------------------------------------------------------
------------------------------------------------------------------------
------------------------------------------------------------------------
------------------------------------------------------------------------
------------------------------------------------------------------------
------------------------------------------------------------------------
------------------------------------------------------------------
>BmWtrw/1-1012
------------------------------------------------------------------------
------------------------------------------------------------------------
------------------------------------------------------------------------
------------------------------------------------------------------------
------------------------------------------------------------------------
------------------------------------MLHESES-----AAELNCIL----------------
--------------------------------------------------------------------SACI
-------------SVKFNVH----------------------------------------------------
--------CQVYERP----------NNDDDKVRTIHLVI----------DGRSTIAAESGEQ----------
---------------------------------------CVATSRM--------------------------
-------------------------------------------PNTRR---------------L--------
-----LPARWLRARAPDEPRPA------------------------DRRGRDLPDHESLERA----------
----YPSMGH---------------------------------LEYVLA-GSSPPAESA-------------
--------PNMY--------------------------------------DSFEE-----------------
-------------PPLDLTAHICADSLR-----------------QSAHEQ---------------------
------------------------------------------------------------------------
------------------------------------------------------------------------
------------------------------------------------------------------------
------------------------------------------------------------------------
------------------------------------------------------------------------
----------------------------------------------------------MRAVGGRLRLLDEL
ES--------GVIPADATTDAFA-T--ATDA-----------------------EKNVCLFWTAFL---KLA
NLLPPLIEV-------GAEPLY--------------------------------------------------
--------------------YD-SLG----------------------------------------------
------------------------------------------------------------------------
--------------LSPLHVAA-----FSG---SVECASYLLSCGADPNY--M--PRCFAPLHCA------A
FGNSVQV---ANLL------------IAR--GA----------S----------------------------
------------VHAAVKYI-NCE----------GG-LLH------------------CAVRA---------
----N-----SAEC--------------------------LKLFI-SHGV-DVNLI----------EPGGTN
A-------IHLAADLGV----------KQCLIILLD--------TPGADPNVRTR-----------------
------------------------------------------------------------------------
-----VGDRESTALHLA---AD----------GGFV---------ECVDLLLSK----------GADASLKN
------------------------------------------------------------------------
------------------------------------------------------------------HRGFTA
LHL-AARSASLECVES------------LLRK-G--------NADP---NA---------M-DF--------
------------------DKRTPLHAAIGK--------------------------SDSACDIIETLI----
------------------------------------------------------------------------
----------------SWGANVN---------------------------------QKDEY-----------
-----------GFTP---L---HLAAL-DGLS--------ACVETLIYHG-ADVTTRSKKGNSALNVIARKT
------------------------------------------------------------------------
P----------------------------ASLAM-VTRK---------------------------------
-LDCAITLHHSQSS-NREVELELDFR---------------------------SILQH--------------
----------------------------------------------------------------CYPREISY
--LNTFV----DEGQKEVL----LHPLC------SAFLYIK----WEK-----------IRKYYVARLFLSF
IFVLCLTLYVLTAL----------------------------------------------AHNCYNG-----
---------------------------SKD--------------------MEETIQEQ--------------
------------------------------------------ELCQKQS-----------------------
------------------------------------------------------------------------
-----------------ILGDL-------LR-----------KNPF----------------VI---E-MQW
WVLAGITIFE-I-----------------------------F------------------------------
--------RKVY-G----IA----------------GYS-------TVKQYLMQSENIIEW-FV--------
-------------IISVFLISY------IYTNI-----------------------------TYTW------
---QNHVGAFAVLAGW----TNLMMMIG--------------------------------------------
--QLPV-----------FGT--YVA-MYQKVQKEFAKLLMAYSCILIGF--TISFCVIFPDSSS--------
------------------------------------------------------------------------
--------------------------------------------FANP------------------------
FMG--------------------------FI-----------------------------------------
--------------------------------TVLTMMIGELN--L-D-------------LL---------
-----LN----------------EPDGN-------------D----PPVL----------L---EF------
------------------SAQITYVLFLMFVTVVLMNL-----LVGIAVHDIQGLRKTAGLSKLVRQTKL-I
SYMELALFNGYL------------------P-----------------------------------------
-------------------------------------------------------KCLLK-ILHSS--ALVS
--PQAYRVVLSV-----------------KPL----------------------------------------
----------------NPSEKRL---------PRDIMM---------------------AAY-DIA------
-------KMR-K--------------QYGH---------TISSSGST-TGAYSCFKKYESNNDSGYREY---
--------------GY---------------SGLGSIHA-----------------RLDETSEHVRQLT---
----QEVKEL--------------KK-LINA---------QQL-----------------------------
------------------------------------------------------------------------
----------V-------------------------------------------------------------
---------------------------------------------------------------IQQ-ALVG-
------------------------------------------------------------------------
------------------------------------------------------------------------
--------------------------------------------AM--------------------------
---------------------------DRP------------------------------------------
------------------------------------------------------------------------
------------------------------------------------------------------------
------------------------------------------------------------------------
------------------------------------------------------------------------
------------------------------------------------------------------------
------------------------------------------------------------------------
------------------------------------------------------------------------
------------------------------------------------------------------------
------------------------------------------------------------------------
------------------------------------------------------------------------
------------------------------------------------------------------------
------------------------------------------------------------------------
------------------------------------------------------------------
>BmWtrw2/1-973
--------------------------------------------------------------------MD--
------------------------------------------------------------------------
------------------------------------------------------------------------
------------------------------------------------------------------------
------------------------------------------------------------------------
-----------------------------------NFGYREMGWPSPLQTPTRSRL----------------
--------------------------------------------------------------------SSSI
-------------RSRGR------------------------------------------------------
---------EPEEFPL---------NPQYKHVKNIDL-----------------------------------
----------------------------------------LESARE--------------------------
-------------------------------------------PGKAK------------------------
------------------------------------------------------------------------
--------------------------------------------EYLFV-GPSPPADDA-------------
--------PNMY--------------------------------------HSFDV-----------------
-------------LAPDPDARLTDDAAR-----------------RGLYER---------------------
------------------------------------------------------------------------
------------------------------------------------------------------------
------------------------------------------------------------------------
------------------------------------------------------------------------
------------------------------------------------------------------------
---------------------------------------------------------ALTLGAGR--FFDDL
EC--------GLITAENIEEHIS-S--APEA-----------------------VVNLTLLWASYL---ARD
ELLPGVLDA-------GADIHY--------------------------------------------------
--------------------SD-SSG----------------------------------------------
------------------------------------------------------------------------
--------------LTALHLSA-----FSG---AGRAAVFLISRGADVDF--V--PKYFTPLHCA------A
FGNSLEV---AEIL------------IAN--GA----------S----------------------------
------------LHGVVQRA-GCE----------DN-LVH------------------CAVRA---------
----D-----AVEC--------------------------MEMFI-ERGV-DPAYA----------TSGGLN
A-------LHLAAELGS----------RRCLSYLLR--------ETKISVNGMSK-----------------
------------------------------------------------------------------------
-----QRDKECTALHLA---AS----------RGYV---------ECVELLLSE----------GAKANTKN
------------------------------------------------------------------------
------------------------------------------------------------------YRGFTA
LHL-AARLSSIDCVEV------------LLRD-G--------NADP---NA---------E-DY--------
------------------DKRSPLHAAITR--------------------------SERACDIIELLV----
------------------------------------------------------------------------
----------------NWGAQVN---------------------------------KKDEY-----------
-----------GYSA---I---HLAAM-DGLT--------QCVETLIFLG-ADVTSKSKKGHTALSVIARKT
------------------------------------------------------------------------
P----------------------------KSLAI-LKHN---------------------------------
-LDCGISLSRSIEG-NEEVQIEFDFG---------------------------KLLKF--------------
----------------------------------------------------------------SYPREITY
--LNSLV----DEGQKDIL----QHPLC------SAFLFMK----WRK-----------IRKFYLARLIFCF
LFVSFLSIYVLTAV----------------------------------------------VKAC-QG-----
---------------------------KHS--------------------KKYGVPN---------------
------------------------------------------ELCQPQS-----------------------
------------------------------------------------------------------------
-----------------ILGVI-------LN-----------DNP------------------I---E-FER
WVLMAITVFE-I-----------------------------V------------------------------
--------RKLT-G----IT----------------GYS-------SFYQYFTTFENLMEW-FV--------
-------------LLSVFSLYN------IRND-------------------------------YSW------
---QNHVGGYAVLGAW----TNLMLMMG--------------------------------------------
--QLPM-----------FGD--YVA-MYQKVLMEFLKLLLAYICLLLGF--TICFCVVFPNEEM--------
------------------------------------------------------------------------
--------------------------------------------FSNP------------------------
LMG--------------------------FI-----------------------------------------
--------------------------------STLSMMVGELN--L-N-------------IL---------
-----IN----------------DPMQD-------------D----PPIF----------F---EL------
------------------SAQIIFIFFLMFVTIILMNL-----LVGIAVHDIQGLRKTAGLSKLVRQTKL-I
LFVEMGMFSAWL------------------P-----------------------------------------
-------------------------------------------------------KCLHK-YVYRT--ALVS
--PEAGKVILSV-----------------KPL----------------------------------------
----------------NPREKRL---------PTDIMM---------------------AAY-ELA------
-------QLN-KVKSGRSVK----EVLYKN---------KISSKLKN-EG-------HNNEQNVGFEIR---
--------------GM---------------------QE-----------------KIDQATFNLKKID---
----QEMRHL--------------NTLLMEQ---------QN------------------------------
------------------------------------------------------------------------
----------F-------------------------------------------------------------
---------------------------------------------------------------FQS-LFKST
------------------------------------------------------------------------
------------------------------------------------------------------------
-------------------------------------------ELV--------------------------
---------------------------PYKS-----------------------------------------
---------------------------------------------QHASTP---------------------
----------------------------------VY-SDSPII----F------------------------
-------------------------GN-NT------------------------------------------
------------------------------------------------------------------------
------------------------------------------------------------------------
------------------------------------------------------------------------
------------------------------------------------------------------------
------------------------------------------------------------------------
------------------------------------------------------------------------
------------------------------------------------------------------------
------------------------------------------------------------------------
------------------------------------------------------------------------
------------------------------------------------------------------
>Cele_CED-11/1-1418
------------------------------------------------------------------------
------------------------------------------------------------------------
------------------------------------------------------------------------
------------------------------------------------------------------------
------------------------------------------------------------------------
-----------------------------------------------MDETDP-------------------
-----------------------------------VPD----------------------------------
-------------------------MSL--------------------------------------------
-----------------------LPDTVPVVVSGDG--------------------------SAA-------
--------------GIQ-------------------------------------------------------
------------------------------------------------------------------------
-------------------------------------LCPALILGSPQA-----------------------
-------------------------------------------LPGAIKHIYSRLAAAA---------SEVD
QGVPDLIISLI--------SHGNSLSTKYM-------SSVENGL----------------------------
------------------------------------------------------------------------
------------------------------------------------------------------------
------------------------------------------------------------------------
------------------------------------------------------------------------
------------------------------------------------------------------------
------------------------------------------------------------------------
------------------------------------------------------------------------
-------------------KSFLIG-----------------------CG-------------------T--
------------------------------------------------------------------------
------------------------------------------------------------------------
------------------------------------------------------------------------
----------------------------------------WLISSGEVNDPMS--RVASGAL----------
KNVLPQLEHQAEVLHI----------LVNSDDM--IASDTT-NSKSV---------------------VDTS
LN---------------TLLLICRKEPNDSYETVASSIAK------------------LRAATAVKLAHPPP
ALL-I-----GVPSEPMSPSTYGNSAAILLSPSNDKRPFPVAIFA-GASKESLIELL---------FFVEHG
--------IPVIILQDS----------CELCAIL------------------------------HSSHLLLE
TSNFD---------------------------NDKFISWLRSQLYPLGLADCYTLITK------------LL
VSSNSGDVQLIEFIDSS--------------------------QLSELSSVVVDRCLE-----CYA-TTGEE
RQV-------------------LL--------------------LAAKLNSPSVLSSMD-------------
-VAAQLD---------------------------------------------------------------EE
LLTMIL------------------------------------------------------------------
-----CECITKDDQLHFLSSVLQLSPPIRVTSN--------MLIRM-M---HHADEHFFT----TIVLCQCM
GYSYIPSEIDPRFANDIQKLVKKLS------FG---------------------------------------
-----------------VDNLFDPNVF-----------------------------CNDSS-----------
-------HR-DKHESIRIL---AIWSLLLHRP--------GIVKCLAAFA-DEPVAFSMVLSRIARSLGHES
------------------------------------------------------------------------
-----------------------HDWHFYEKSLNTL--------------------------SDSLSGSATT
LFDTVFSTSPA---------------------------KAY-----------QLLCQPMEYF----------
----YGFNM---------------------------------------------------------------
--TQLAF----HCNAREII----AHECC------QRWVHRK----LYGNL--------QAKNFPIFLPKWAK
ICI--SAVLII--P-------------VKFWM-----------------------------LVRPR------
------------------------ERTKQDTVSPTVAL-----------------LDV--------------
-----------------------------GKFPQKQRAISTYSVISSRSEALTA---------LTAPLSTAF
GFNS-------------------------ALNGAESA----------------------------TPQSM--
---VFPLNIEEIDKDPRPFGKKNRI-----RRAHAPTLSTFYSTPIVK--------------YW---LSLLF
RIVFICCLAYSVV----------------------------L-PGCGS---------NLWDTGM----WVWS
F---------FW-W----IENCFVL-----------TARA------RKIPLSLMPWRVFDVFAF--------
-------------FVFLILLLVMKV-----------------------------------------------
FPVTPVLEVLGIDSIYSAKVVSAFFVLY--------------------------------------------
--VSYSTLFTYIPLSDIFGP--MIVRVKLMLLRDFTNFLFMIALVMLSS--AVAIQAVVFPD-RPV------
------------------------------------------------------------------------
----------------------TMEVFR---------KTLSW-IWLSL------------------------
-----------------------------FT-----------------------------------------
--------------------------------T---------D--L-S-------------NLS--------
------------ESETC--------RKSFLGAPKRYCSSVGQY----------------AN---PS-CPSQS
-----------L------PAYLIVIEYFVILKLLLWPI-----LFAFFSKTAKNVDDEADKIWRFQLYSL-A
EDFRLRP---------------------PLPPPLTIFCLICS------------------------------
-----------------------------------------------------ACCRFSN-SFSGF------
------------------------FSDFDHPDFEA-------------------------------------
---------------RDKCRTTWKFG----------------------------SIYRNPSV-PFK--RNE-
------FVNS---------------------------FWRKLSMEQW-------------------------
---------------------------KNTQQK----------------------------AKISAN-----
---KSELQEL--------------HNIHNHIRMMTLRDSYENSGTRKASELQFFEKYPESNILKI-------
------------------------------------------------------------------------
-SVNMVSKPWT-------VLVPRYNPPFY-------------------------------------------
------------------------------------------------------------------------
------------------------------------------------------------------------
------------------------------------------------------------------------
----------------------CKPAEDFP-----S--DVQK------------------------------
-----YVD------------------IATEQN----------------------------------------
-----------------------------------VGELKRIWRSRQANDVTSSNDKCW----------KLS
-----------------------------------------------------------------AAGFPLN
PNG--------RTGMAGRGNHPRFGA----------------------------------------------
------------------------NRR--------CYYV---------------------------------
----------------------VLS-----GGVEA----KCQVL--------------------VDSQKNIP
NEWHL----------ENSSKDEHLTSILKMIGIS--------------------DSDA---HMFSMRRLDSS
IITADKRIPSNDTSPA--------------------------------------------------------
-------HLASE--------------------------VAENENDTDNAW----------------------
------------------TEHDVW-----------AISLRERRIITTII-----------------GYSWLP
TSAIRG----------TVLPWQADL-----------------------------------------------
---------------VFR------------------------------------------------------
---------------------------------------------------------AKTIYGL--------
------------------------------------------------------------------
>Cele_CUP-5a/1-607
------------------------------------------------------------------------
------------------------------------------------------------------------
------------------------------------------------------------------------
------------------------------------------------------------------------
------------------------------------------------------------------------
------------------------------------------------------------------------
------------------------------------------------------------------------
------------------------------------------------------------------------
------------------------------------------------------------------------
------------------------------------------------------------------------
--------------------------------------------MSRRST--------TDRS----------
------------------------------------------------------------------------
------------------------------------------------------------------------
----------------------------------------------DFNDNA----SNASSN----------
------------------------------------------------------------------------
------------------------------------------------------------------------
------------------------------------------------------------------------
------------------------------------------------------------------------
------------------------------------------------------------------------
------------------------------------------------------------------------
------------------------------------------------------------------------
------------------------------------------------------------------------
---------------ASRRPTINFQ-----------------------------------------------
------------------EIME--------------------------------------------------
------------------------------------------------------------------------
-----DLP----------HHERE-------------------------------------------------
--TGERLRRHLQFF------------FMN-------------------------------------------
-------------------------------------PME-----------------KWKVRH---------
----QLPYKLVLQV--------------------------LKIVF----------------VTMQ-------
--------LILFAEMRMSHVDFLEDTTTVMRHRFLKE-----------------------------------
------------------------------------------------------------------------
----WNDDRDALQYPPA---------------EGRYSVYDDQGLSEHLSFLINS----------YYSIRNDS
FAS---------------------------------------------------------------------
-FSYDVVSH-----------------------------------------------PSGNLGAQISFESIPP
IEV-------------------------LIDR---ISNVTV--NN----NTY--------NFDI-------R
EVKDTK----------------RLNLT-ETEVF---------------------------------------
------------------------------------------------------------------------
---------------QIGQSDDA---------------------------------VRDILATRGIT-----
------------------FLPEDALKISTVQFKFRL----RTIHYSP-TA----------------------
---------------------------GD-----------------------------------------QK
P----------ECYKISVSIKF-DNSRHTGQVHVTLSTVVSY------------------------------
-VNVCNGRIIKGVGWSFDTLLIGGTDIF------------------------VLILCI--------------
------------------------------------------------------------------------
--LSLIL---------------CCRALIK-----AHLLQIKTSDYFENVL----------------------
------------------------------------------------------------------------
------------------------------------------------------------------------
------------------------------------------------------------------------
------------------------------------------------------------------------
---------------KNKITVTDQLD------------------------------------FL-----NLW
YVMIVVNDAL-II----------------------------I------------------------------
-------GTVAKIS----I---------------------------EFQDFDN-------------------
---------------------------------------------------------------SLFT-----
--LTSIFLGMGALLVY----VGVLRYFG--------------------------------------------
--FFSQ-----------YNI--LML-TLKRSAPNIMRFMTCAIVLYAGF--LIAGWVIIGPYSMK-------
------------------------------------------------------------------------
--------------------------------------------FRTL------------------------
AES---------------------------------------SE----------------------------
--------------------------------ALFSLLNGDDM--F-A------------------------
----TFY--------------TIN--------D--------SN---------------------TV------
----------IK--V---FGTVYIYLFVSLFIYVVLSL-----FIAIIMDAYEVVKD---------------
-RYSDGL-----------------------R-----------------------------------------
------------------------------------------------------------------------
------------------------------------------------------------------------
--------------AIEKR-----------------------------------------------------
-----GCLRD---------------------------FVESN------------------------------
------------------------------------------------------------------------
-PPPSELGSP--------------------------------------------------------------
------------------------------------------------------------------------
------------------------------------------------------------------------
---------------------------------------------------------------TTR------
------------------------------------------------------------------------
------------------------------------------------------------------------
-------------------------SAYA-------------------------------------------
--------------------------PSNLLN----------------------------------------
-----------------------------------LGRGWQRLE----------------------------
------------------------------------------------------------------------
------------------------------------------------------------------------
------------------------------------------------------------------------
------------------------------------------------------------------------
------------------------------------------------------------------------
------------------------------------------------------------------------
------------------------------------------------------------------------
------------------------------------------------------------------------
------------------------------------------------------------------------
------------------------------------------------------------------------
------------------------------------------------------------------------
------------------------------------------------------------------
>Cele_GON-2a/1-2032
-------------------------------------------------------------------MMSDD
MLD----------ENDENFACQDVDEI------------------------------IIYVPEFAG------
-----------------------YREV----------------NIDTAVSV---------------------
-------------------------------------------CPTPIQQARRESSCRNLEMRRRFE-----
------------------------------------------------------------------------
---------------------------------------------KLRREKKEEKKLLADDEK---------
---------------DFDEDDDVFEDGEGLQMRTFQPNASIRDENGSMPSLLPRTAP--------IKKTRKH
-------------RRRRSGSFTGGVYPRKGHRNRSLLGHAIPPPNVHSADWRDMLAITDNKDDKLMKTLGVT
RYLQSKGGDQVPPTSTTTGGAGGDGNAVPTTSQAQA--QTFN--SGRQTTGMSSGDRLNEDVSATANSAQL-
--------------VLPTPLFN-------------QMRFTESNMSLNRHNWVRET-----------------
---FTR----------------------------RECSRFIASSR-------------DLH-----------
--------KCGCGRT------------------RDAHRNIPELTSEFLRQKRSVAA----------------
-------------------------------------------LEQQ---------------------RSIS
NVNDD--------------INTQNMYTKRG------------------ANEKWSLRKHTVS-----------
------------------------------------------------------------------------
------------------------------------------------------------------------
------------------------------------------------------------------------
------------------------------------------------------------------------
------------------------------------------------------------------------
------------------------------------------------------------------------
---------------------------------------------------------LATNAFGQVEF----
----------QGGPHPYKAQYVRVN-----------------------FD-------------------TEP
AYIMSLFEHVWQI----SPPRL--------------------------------------------------
------------------------------------------------------------------------
------------------------------------------------------------------------
-----IITVHGGTSNFDLQPKLA-RVFRKGLLKAASTTGAWIITSG-CDTGVV--KHVAAAL---------E
GAQSA--QRN-KIVCI---GIAPWGLLKKREDF--IG-----QDKTVPY---------------------YP
-S--SSKGRFTGLNNRHSYFLLVDNGTVGRYG-AEV-ILR------------------KRLEMYISQKQKIF
GGT-R-----SVPV--------------------------VCVVL-EGGSCTIRSVL---------DYVTNV
PR------VPVVVCDGS----------GRAADLLAFA-------HQNVTED-------GLLPDDIRRQVLLL
VETT-------------------------------------FGCSEAAAHRLLHELTV------------CA
QH-----KNLLTIFRLG----E----------QGE----------HDVDHAIL-----------TALLKGQN
LSA-------------------AD-----------------QLALALAWNRVDIARSDV-------------
-FAMGHEWP---------------------------------------------------------QAALHN
AMMEALIHDRVDFVRL------------LLEQ-G---------INM---QKFLTISRLDELYNT--------
---------------DKGPPNT-LFYIVRD-----------------VVR--VRQGYRFKLPDIGLVIEKLM
GNSYQCSYTTSEFRDKYKQRMKRVKHAQKKAMGVFSSRPSRTGSGIASRQSTEGMGGVGGGSSVAGVFGNSF
GNQDPPLDPHVNRSALSGSRALSNHILWRSAFRGNFPANPMRPPNLGDSRDCGSE--FDEELSLTSASDGSQ
TEPD---FR-YPYSE---L---MIWAVLTKRQ--------DMAMCMWQHG-EEAMAKALVACRLYKSLATEA
------------------------------------------------------------------------
-----------------------AEDYLEVEICEELKKY-----------------------AEEFRILSLE
LLDHCYHVDDA---------------------------QTL-----------QLLTYELSNW----------
----SNETC---------------------------------------------------------------
--LALAV----IVNNKHFL----AHPCC------QILLADL----WHGGL--------RMRTHSNIKVVLGL
IC----PPFIQ--M-------------LEFKT-------------------------REELLNQPQTAAEHQ
N---------------------DMNYSSSSSSSS---------SSS----SSSSSSDSSSFEDDDDEN----
------------------NAHNHDQKRTRKTSQGSAQSLNITSLFHSRRRKAKKNEKCDRET--DASACEAG
NRQIQNGGLTAEYGTFGESNGVSPPPPYMRANSRSRY------NNRSDMSKTSSVIFGSDPNLS-KLQKS-N
ITSTDRPNPMEQFQGTRKIKMR--------RRFY-----EFYSAPIST--------------FW---SWTIS
FILFITFFTY-TL----------------------------L-VKTPP---------RPTVIEYILIAYVAA
FGL-----EQVR-K----IIMSDAK-----------PFYE------KIRTYVCSFWNCVTILAIIFY-----
-------------IVGFFMRCFGS------------------------------------------------
VAYGRVILACDSVLWT----MKLLDYMS--------------------------------------------
--VHPK-----------LGP--YVT-MAGKMIQNMSYIIVMLVVTLLSF--GLARQSITYPD-ET-------
------------------------------------------------------------------------
---------------------------------------WHWILVRNI------------------------
-----------------------------FL-----------------------------------------
--------------------------------KPYFMLYGEVY--A-D-------------EID--------
--T-------------CGD----EAWDQHLENGGPVILGNGTT----------------GL---S--CVPGY
-----------W------IPPLLMTFFLLIANILLMSM-----LIAIFNHIFDATDEMSQQIWLFQRYKQ-V
MEYESTP---------------------FLPPPLTPLYHG--------------------------------
-------------------------------------------------------VLILQ-FVRTR------
------------------------LSCSKSQERN--------------------------------------
----------------PMFDFSLKL-----------------------------FLDNDQIE-KLHDFEED-
------CMED---------------------------LARQKLNEKN-------------------------
---------------------------TSNEQRILRADI-----------------RTDQILNRLIDLQAKE
SMGRDVINDV--------------ESRLASV---------EKAQNEILECVRAL------------------
-----------------------------------------------------LNQNNAPTAI---------
--GRCFSPSPD-----PLVETANGTPG---------------------------PLLLKLPG----------
-----TDPIL--------------------------------------------------------------
------------------------------------------------------------------------
------------------------------------------------------------------------
------------------------EEKD--------------------------------------------
----HDSGE-----------------NSNSLP----------------------------------------
------------------------------------PGRIRRNRTATICGGYVS------------------
-----EERNM-------------------------------------------------------MLLSPKP
SDVS------------GIPQQRLMSVT-SMDP---------------------LPLPLAKLST---------
---------------------MSIRRR---------------------------------------------
-----------------------------------------------------------------------H
EEY---------------------TSITDSIAIRHPERRIRNNRSNSSEHDESAVDSE---GGGNVTSSPRK
RSTRD-----LRMTPSSQVEESTS------------------RDQIFEIDHP--------------------
------EHEEDEAQADCELTDVITEEEDEE--------EDDEEDDSHERHHIHPRRKSS---------RQNR
QPSHTLETDL---------------SEGEEVDPLDVLKMKELPIIHQIL--------------------NEE
EQA--------------GAPHSTPVIAS--------PSS---------------------------------
-------------------------------SRADLTSQK--------------------------------
---------------------------------------------------------CSDV-----------
------------------------------------------------------------------
>Cele_GTL-1/1-1694
--------------------------------------------------------------------MDRK
RGS--------------------------------------------------------IVPA---------
--------------------------------------------IHKAVA----------------------
-------------------------------------------------ESLRANSVTVEE-----------
------------------------------------------------------------------------
------------------------------------------------NESERE------------------
------------------------------------------------------------------TETQTK
-------------RRRKKQRSTSS------------------------------------------------
--------DKAP------------LNSAPRHVQKFDWKDMLH--LA-DISGRKRGN------STTSHSGH--
---------------------------------------ATRAGSLKGKNWIECR-----------------
---LKM----------------------------RQCSYFVPSQR-------------FSE-----------
--------RCGCGKE------------------RSKHTEEVLERSQNKNHPLNHLT----------------
-------------------------------------------LPGI---------------------HEVD
TTDAD--------------ADD---NEVNL------------------TPGRWSIQSHTEI-----------
------------------------------------------------------------------------
------------------------------------------------------------------------
------------------------------------------------------------------------
------------------------------------------------------------------------
------------------------------------------------------------------------
------------------------------------------------------------------------
---------------------------------------------------------VPTDAYGNIVF----
----------EGTAH--HAQYARIS-----------------------FD-------------------SDP
RDIVHLMMKVWKL----KPPKL--------------------------------------------------
------------------------------------------------------------------------
------------------------------------------------------------------------
-----IITINGGLTKFDLQPKLA-RTFRKGIMKIAKSTDAWIITSG-LDEGVV--KHLDSAL---------H
DHGNHT-SKN-HVVAI---GIASWGMLKQRSRF--VG-----KDSTVTY---------------------AT
NV--FNNTRLKELNDNHSYFLFSDNGTVNRYG-AEI-IMR------------------KRLEAYLAQ---GD
KKR-S-----AIPL--------------------------VCVVL-EGGAFTIKMVH---------DYVTTI
PR------IPVIVCDGS----------GRAADILAFA-------HQAVSQN-------GFLSDNIRNQLVNI
VRRI-------------------------------------FGYDPKTAQKLIKQIVE------------CS
TN-----KSLMTIFRLG----E----------SSR----------EDLDHVIM-----------SCLLKGQN
LSP-------------------PE-----------------QLQLALAWNRADIARTEI-------------
-FANGTEWT---------------------------------------------------------TQDLHN
AMIEALSNDRIDFVHL------------LLEN-G---------VSM---QKFLTYGRLEHLYNT--------
---------------DKGPQNTLRTNLLVD-----------------SKH-------HIKLVEVGRLVENLM
GNLYKSNYTKEEFKNQYFLFNNRKQ---------FGKRVHSNSNG--------GRNDVI-GPSGDAGRERMS
SMQIS----LINNARNSIISLFN-------------------------GGGRKRE--SDDEDDFSNLEEEAN
MDFT---FR-YPYSD---L---MIWAVLTKRQ--------KMAKLMWTHG-EEGMAKALVASRLYVSLAKTA
------------------------------------------------------------------------
-----------------------SLATGEIGMSQDFTEF-----------------------SDEFSELAVE
VLEYCTKHGRD---------------------------QTL-----------RLLTCELANW----------
----GDETC---------------------------------------------------------------
--LSLAA----NNGHRKFL----AHPCC------QMLLSDL----WQGGL--------LMKNNQNSKVLTCL
AA----PPLIF--L-------------LGFKT-------------------------KEQLMLQPKTAAEHD
-----------------------EEMSDSEMNSAED-------TDT----SSDSSSDS-DDSDEEDAKLRAQ
SLSA---DQPLSIHRLVRDKLNFSEKK--KPDMGISRIVVAPPIVTGRNRARTMSIKKSKKNVIKPPAC---
--------LKIETSDDDEQEQKKATEMYINRTGKRGSVAVAMNHDDMYIDPSEELDTQTRQKSSREFSSSRN
VT-------VQVYT-QRPLSWK--------KKIM-----EFYKAPITT--------------YW---LWFFA
FIWFLILLTY-NL----------------------------L-VKTQR---------IASWSEWYVFAYIFV
WTL-----EIGR-KVVSTIMMDTSK-----------PVLK------QLRVFFFQYRNGLLAFGLLTY-----
-------------LIAYFIRLS----------------------------------------------PTT-
KTLGRILIICNSVIWS----LKLVDYLS--------------------------------------------
--VQQG-----------LGP--YIN-IVAEMIPTMIPLCVLVFITLYAF--GLLRQSITYPY-ED-------
------------------------------------------------------------------------
---------------------------------------WHWILVRNI------------------------
-----------------------------FL-----------------------------------------
--------------------------------QPYFMLYGEVY--A-A-------------EID--------
--T-------------CGD----EIWQTHEDENIPI--SMLNV----------------TH---ET-CVPGY
-----------W------IAPVGLTVFMLATNVLLMNV-----MVAGCTYIFEKHIQSTREIFLFERYGQ-V
MEYESTP---------------------WLPPPFTIIYHV--------------------------------
-------------------------------------------------------IWLFK-LIKS-------
--------------------------SSRMFERK--------------------------------------
----------------NLFDQSLKL-----------------------------FLSPDEME-KVHTFEEE-
------SVED---------------------------MKRETEKKNL-------------------------
---------------------------SSNDERIHRTAE-----------------RTDAILNRVSHLTQLE
FTLKEEIREL--------------EHKMKNM---------DSRHKEQMNLMLDMNKKLGKF-----------
-----------------------ISGKYKR--------GSFGGSGSDG------------------------
--GGGSSDNSK-------LEPNNSVPMI--------------------------------------------
--TVDGPSPI--------------------------------------G--------------SRR-TS---
-----------G------------------------------------------------------------
------------------------------------------------------------------------
----------------------QYLKRD-------SLQAKKK------------------------------
---ITENRR-----------------SSLEQP-KIPSI----------------------------------
-----------------------------------QFNLMEDQDESAAESATEEV--------------SIS
IPV-PQMR----------------------------------------------------------------
--------------------VRQVTES-DKSDLSEDDLITRED---------APPTSI--------------
----------------------NLPRG---------------------------------------------
--------------------------------------------------------------------PRRH
ALY---------------------STIADAI-----------------------------------------
------------------------------------------------------------------------
-----------------------------------------ETEDDFY------------------------
------------------------------------------------------------------------
ADS----------------PVPMPM----------TPVQ-----PADG------------------------
--------------SFF--------------GENDSRYQR--------------------------------
--------------------------------------------------D------DSDYE----------
------------------------------------------------------------------
>Cele_GTL-2/1-1406
--------------------------------------------------------------------MINE
TKT----------NGISEETISD-------------------------------------------------
------------------------------------------------------------------------
------------------------------------------------------------------------
------------------------------------------------------------------------
------------------------------------------------NEEEEE------------------
---------------------------------------------------------------------EEE
-------------RHRTSSFLR--------------------------------------------------
------------------------LLNAPRNSMCNA--NTVH--S----ISSFRSDHLSR------KSTHK-
--------------FLDNPNL-----------------FAIELTEKLSPPWIENT-----------------
---FEK----------------------------RECIRFAALPK-------------DPE-----------
--------RCGCGRP------------------LSAHTPASTFFSTLP------------------------
------------------------------------------------------------------------
------------------------VHLLEK------------------EQQTWTIANNTQT-----------
------------------------------------------------------------------------
------------------------------------------------------------------------
------------------------------------------------------------------------
------------------------------------------------------------------------
------------------------------------------------------------------------
------------------------------------------------------------------------
---------------------------------------------------------STTDAFGTIVF----
----------QGGAHAHKAQYVRLS-----------------------YD-------------------SEP
LDVMYLMEKVWGL----EAPRL--------------------------------------------------
------------------------------------------------------------------------
------------------------------------------------------------------------
-----VITVHGGMSNFELEERLG-RLFRKGMLKAAQTTGAWIITSG-LDSGVV--RHVAKAL---------D
EAGISARMRS-QIVTI---GIAPWGVIKRKERL--IR-----QNEHVYY---------------------DV
HSL-SVNANVGILNDRHSYFLLADNGTVGRFG-ADL-HLR------------------QNLENHIAT---FG
CNG-R-----KVPV--------------------------VCTLL-EGGISSINAIH---------DYVTMK
PD------IPAIVCDGS----------GRAADIISFA-------ARYINSD-------GTFAAEVGEKLRNL
IKMV-------------------------------------F--PETDQEEMFRKITE------------CV
IR-----DDLLRIFRYG----Q----------EEE----------EDVDFVIL-----------STVLQKQN
LPP-------------------DE-----------------QLALTLSWNRVDLAKSCL-------------
-FSNGRKWS---------------------------------------------------------SDVLEK
AMNDALYWDRVDFVEC------------LLEN-G---------VSM---KNFLSINRLENLYNM--------
---------------DDINSAHSVRNWMEN-----------------FDS-MDPHTY-LTIPMIGQVVEKLM
GNAFQLYYTSRSFKGKYDRYKRINQ----------SSYFHR-------------------------------
-----------------KRKIVQ-------------------------KELFKKK--SDDQINDNEEEDFS-
-------FA-YPFND---L---LIWAVLTSRH--------GMAECMWVHG-EDAMAKCLLAIRLYKATAKIA
------------------------------------------------------------------------
-----------------------EDEYLDVEEAKRLFDN-----------------------AVKCREDAIE
LLDQCYRADHD---------------------------RTL-----------RLLRMELPHW----------
----GNNNC---------------------------------------------------------------
--LSLAV----LANTKTFL----AHPCC------QILLAEL----WHGSL--------KVRSGSNVRVLTAL
IC----PPAIL--F-------------MAYKP-------------------------KHSKTARLLSEETPE
----------------------QLPYPRESITSTTS-------NRY----RYSKGPEE--------------
------------------------QK---ETLLEKGSYTKKVTIISSRKNSGVAS-----------------
----------------------------VYGSASS-------------------------------------
---------MMFKR-EPQLNKF--------ERFR-----AFYSSPITK--------------FW---SWCIA
FLIFLTTQTC-IL----------------------------L-LETSL---------KPSKYEWITFIYTVT
LSV-----EHIR-K----LMTSEGS-----------RINE------KVKVFYAKWYNIWTSAALLFF-----
-------------LVGYGFRLVPMYR----------------------------------------------
HSWGRVLLSFSNVLFY----MKIFEYLS--------------------------------------------
--VHPL-----------LGP--YIQ-MAAKMVWSMCYICVLLLVPLMAF--GVNRQALTEPNVKD-------
------------------------------------------------------------------------
---------------------------------------WHWLLVRNI------------------------
-----------------------------FY-----------------------------------------
--------------------------------KPYFMLYGEVY--A-G-------------EID--------
--T-------------CGD----EGIR----------------------------------------CFPGY
-----------F------IPPLLMVIFLLVANILLLNL-----LIAIFNNIYNDSIEKSKEIWLFQRYQQ-L
MEYHDSP---------------------FLPPPFSIFAHV--------------------------------
-------------------------------------------------------YHFID-YLYN-------
------------------------LR--RPDTKR--------------------------------------
----------------FRSEHSIKL-----------------------------SVTEDEMK-RIQDFEED-
------CIDT---------------------------LTRIRKLKLN-------------------------
-----------------------------TKEPLSVT-D-----------------LTELTCQRVHDLMQEN
FLLKSRVYDI--------------ETKIDHI---------SNSSDEVVQILK--------------------
------------------------------------------------------------------------
--NKKLSQNFA------ASSLSLPDTSIE-------------------------------------------
---------------------------------------------------------------VPK-ITKTL
ID----------------------------------------------------------------------
-----------------CHLS---------------------------------------------------
----------------------PVSIED--------------------------------------------
---------------------------------RLATR----------------------------------
---------------SPLL-----------------ANLQRD------------------------------
------------------------------------------------------------------------
-----------HT-------LRKYDDA-NFQP----------------------------------------
---------------------GKLQRR---------------------------------------------
--------------------------------------------------------------------ARLH
SSS---------------------CSISQDM-----------------------------------------
------------------------------------------------------------------------
------------------------------------------------------------------------
------------------KEMKTS-MSSRNLKR---------------------------------------
EDS---------------------------------GEI---------------------------------
-----------------------------------TTSSH--------------------------------
------------------------------------------------------GGYDSDV-----------
----------------SGP---------D-------------------------------------
>Cele_OCR-1a/1-850
--------------------------------------------------------------------MGTK
NSK---------------------------------------------------------------------
------------------------------------------------------------------------
------------------------------------------------------------------------
------------------------------------------------------------------------
-----------------------------------------------IADGAAQVE----------------
-------------------------------------QTM--------------------------------
-------------ARTM-------------------------------------------------------
------------------------------------------------------------------------
------------------------------------------------------------------------
-----------------------------------------------------------SEN----------
------------------------------------------------------------------------
------------------------------------------------------------------------
--------KVIYKM----------------------VDMHGGGILIKLARKCKELNSF--------------
------------------------------------------------------------------------
------------------------------------------------------------------------
------------------------------------------------------------------------
------------------------------------------------------------------------
------------------------------------------------------------------------
------------------------------------------------------------------------
---------------------------------------------------------VLLDAYLDQEVRKYM
YNGG------KG-KLMPVAELVKAR--------------------------NKER--NAKLGAFSRKK----
-------------GKGKSGPNI--------------------------------------------------
-----------------LDEFDQGQAEMAG---------------------------------DLKKALKLL
DGGG--------------------------------------------------------------------
---------KGGKSESKYREMVW-SVDERGSM-GENLLAICLLQGSALHNL-I-------------------
----------ARRL------------INFFPKLI--------ND----------------------------
------------ICVSEEYY-------------GLS-PLH------------------LAIVN---------
----Q-----DAQF--------------------------TSLLL-RLGA-DLNQRCYGAFFCAD-DQKASR
TDSLEHEFVELTKNTNY-------------------------------------------------------
------------------------------------------------------------------------
--------------------------------TGSM------------------------------------
------------------------------------------------------------------------
------------------------------------------------------------------YFGEYP
LSF-AICMGQHDLFRM------------LLAK-K---------ANL---SAQ----------DT--------
------------------NGNTALHLCVIHD----------------------------KMDMLDAVL----
------------------------------------------------------------------------
----------------EAGGNIR---------------------------------LANKQ-----------
-----------NLTA---L---TLAARLAKKTMFN-----KILQLECEKV-WTY-----------GSSQCVA
-----------------------------------------------------------------------Y
P----------------------------------LTK----------------------------------
-IDTIDETTGEMNDTS--------------------------------------------------------
-------A----------------------------------------------------------------
--LSLVV-YGESIQHLELM----DG-LI------EQILDEK----WKA----------YGRALWLRSLLGFI
FFYCCFVCAYMLRPS-----------------------------------------------SATTEHLTRG
RINDDGE-------TE---ST--------N--------------------STN-------------------
-------------------------------------YLQWHAIDTQ-------------------------
------------------------------------------------------------------------
----------------CHLMY---------------YSAW----PWYHG-------------WFRLGCEIMT
IIVMLFQI-L-LD----------------------------F------------------------------
--------GDIR-R----I---------------------------GFQKWFNFLKAFPAKLMFKGAFLFI-
-------------IISIPCRLACSF---------------------------HEFFL---------------
-TIDNTMAIISILLVT----QHFLYYMR--------------------------------------------
--AIPF-----------VGP-FVLM-VYTIIATDLVRFAMIYSIFLVGF--SQSFYLIFTSCERDS------
-------------------TA---------------------------------------------IKKIDP
MG-------SE----------------------------FN-NIMENP------------------------
VDA--------------------------LL-----------------------------------------
--------------------------------RTFIMTIGEFSVLY-R-------------EMSA-------
-----------------------C-----------------------------------DNFWMKW------
------------------IGKLIFVIFETFVSILQFNL-----LIAMMTRTYET-IFLTRKEWKRQWAQV-I
LMLEMGL-----------------------------------------------------------------
------------------------------------------------------------------------
------------------------------------------------------------------------
--------------SPASRKMHLLRYTRPTGINKR--------------------------V-RSY------
------VVVS--------------------------------------------------------------
--------------------------------------------------------KGEGERTEKNELAARE
--AKEEQKRE-------E------RRQLLKK---------KQR-----------------------------
------------------------------------------------------------------------
------------------------------------------------------------------------
------------------------------------------------------------------------
------------------------------------------------------------------------
------------------------------------------------------------------------
---------------------------EH-------------------------------------------
------------------------------------------------------------------------
-------------------------------------EVKAKALAMMSAKLHI-------------------
---------------------------------------EVKK-----------------------------
------------------------------------------------------------------------
------------------------------------------------------------------------
------------------------------------------------------------------------
---------------------------------------------------------------------RRI
LR----------------------------------------------------------------------
------------------------------------------QQTVDANSKM--------------------
------------------------------------------------------------------------
------------------------------------------------------------------------
------------------------------------------------------------------------
------------------------------------------------------------------------
------------------------------------------------------------------
>Cele_OCR-2a/1-900
--------------------------------------------------------------------MGSS
SST---------------------------------------------------------------------
------------------------------------------------------------------------
------------------------------------------------------------------------
------------------------------------------------------------------------
-----------------------------------------------QSSMNNFV-----------------
--------------------------------------GM--------------------------------
-------------GR-L-------------------------------------------------------
------------------------------------------------------------------------
------------------------------------------------------------------------
-----------------------------------------------------------RED----------
------------------------------------------------------------------------
------------------------------------------------------------------------
--------MKIYQL----------------------VDMHGGGELLPWLRYAIISSDT--------------
------------------------------------------------------------------------
------------------------------------------------------------------------
------------------------------------------------------------------------
------------------------------------------------------------------------
------------------------------------------------------------------------
------------------------------------------------------------------------
---------------------------------------------------------SFIDAYLETKVKDFL
YNGG------KG-KLVTVTELVKLR--------------------------NKER--NERLGAFSRKK----
-------------GKGKSGPNV--------------------------------------------------
-----------------LDDFNQ-EGENVG---------------------------------DLKKALKLL
DGGG--------------------------------------------------------------------
---------KGGRNESKYREISW-KLEERGSM-GETIIGCCLLHASDIHNA-L-------------------
----------VLKI------------LDYYPKLL--------ND----------------------------
------------IHISEDFY-------------GLS-PLH------------------QAIIN---------
----T-----DCKL--------------------------VYKFL-KLGA-DVNSRCYGAFFCAD-DQKASR
TDSLEHEYVELSLKTNY-------------------------------------------------------
------------------------------------------------------------------------
--------------------------------TGNM------------------------------------
------------------------------------------------------------------------
------------------------------------------------------------------YLGEYP
LSF-AACLNQPESFRL------------LLAF-K---------ANP---NAQ----------DT--------
------------------NGNSVLHMCVIHE----------------------------NMAMFKLAL----
------------------------------------------------------------------------
----------------ECGASLR---------------------------------TVNKQ-----------
-----------SLSP---L---TLAAKLAKKEMFD-----EILELEGDSV-WAY-----------GDASSTA
-----------------------------------------------------------------------Y
P----------------------------------LAK----------------------------------
-IDTINETTGELNEAS--------------------------------------------------------
-------A----------------------------------------------------------------
--LSLVV-YGQTVEHLELL----DG-LL------DTLLEAK----WEA----------FAKRNMIVSFTAFT
LYYICFVTAFTLRPI-----------------------------------------------GFSTEMLTEG
WINRYSEPFPGRYGKN---STLQQVKPVIN--------------------ATSR------------------
------------------------------------GLVEWSEPLSQ-------------------------
------------------------------------------------------------------------
----------------CHLRN---------------Y--WDPDIPFANS-------------YIRLVFELFV
VIGICVQV-F-LD----------------------------F------------------------------
--------RDIK-R----I---------------------------GRKKWWNVLTAFPAKITFKLTYFLV-
-------------LAMIPTRLACDL---------------------------SPVLL---------------
-VVDNVLITVTMIFTT----VHYLYYCR--------------------------------------------
--VIRF-----------VGP-FVLM-VYTIIATDIFRFMLIYGIFLMGF--SQSFSLIFLSCEREA------
-------------------NV---------------------------------------------IKKLIT
DQ-------SEASEGSDNKFNLTRQISAYDTAIVKNAEVFE-NVMQSP------------------------
IEA--------------------------FV-----------------------------------------
--------------------------------RTFILTIGEFTVLY-R-------------NLAL-------
-----------------------C-----------------------------------PANTMVW------
------------------IGKVVFILFELFVSIMQFNM-----LIAMMTRTYET-IFQTQLEYKRQRAQV-I
LMLELSL-----------------------------------------------------------------
------------------------------------------------------------------------
------------------------------------------------------------------------
--------------SPKERHQYLLKYSRPTGTNKK--------------------------T-RSL------
------VVSK--------------------------------------------------------------
--------------------------------------------------------KSAFSRDSKKGQKVLE
--EKMKKMIE-------E------KKAVLKR---------KMK-----------------------------
------------------------------------------------------------------------
------------------------------------------------------------------------
------------------------------------------------------------------------
------------------------------------------------------------------------
------------------------------------------------------------------------
---------------------------DM-------------------------------------------
------------------------------------------------------------------------
-------------------------------------EIKEGIRPVTGYS----------------------
------------------------------------------------------------------------
------------------------------------------------------------------------
------------------------------------------------------------------------
------------------------------------------------------------------------
----------------------------------------------------------------------RT
PR----------------------------------------------------------------------
------------------------------------------PHTQYMNRGAGG------------------
------------------------------------------------------------------------
------------------------------------------------------------------------
----------------------------GANGVQNGNG-----------------AAH--------------
------------------------------------------------------------------------
------------------------------------------------------------------
>Cele_OCR-3/1-818
--------------------------------------------------------------------MSFN
SSD---------------------------------------------------------------------
------------------------------------------------------------------------
------------------------------------------------------------------------
------------------------------------------------------------------------
-----------------------------------------------VPS----------------------
------------------------------------------------------------------------
------------------------------------------------------------------------
------------------------------------------------------------------------
------------------------------------------------------------------------
------------------------------------------------------------------------
------------------------------------------------------------------------
------------------------------------------------------------------------
---------TLYSL----------------------VDEQGGGILSPWIKYARSSGDY--------------
------------------------------------------------------------------------
------------------------------------------------------------------------
------------------------------------------------------------------------
------------------------------------------------------------------------
------------------------------------------------------------------------
------------------------------------------------------------------------
---------------------------------------------------------SILEEYLDTAVKSYL
YNGG------KG-KLVPISQLVTIR--------------------------NKQR--NALLGALRRKK----
-------------GRGKSGPNI--------------------------------------------------
-----------------LEHIDQ-DALSSG---------------------------------DFLKALKVL
DGGM--------------------------------------------------------------------
---------IKGRRSFKYRELVW-DMDQRGRL-GENLLHVCMLLNTADMNE-L-------------------
----------VKQM------------TYRFPKIV--------ND----------------------------
------------IFLSEEYY-------------GLS-PLH------------------QAIVN---------
----E-----DLEM--------------------------VYFLC-RKGA-DVHQRCYGSFFCAD-DQKASR
TDSLEHEWVDLVQSTKY-------------------------------------------------------
------------------------------------------------------------------------
--------------------------------TGQM------------------------------------
------------------------------------------------------------------------
------------------------------------------------------------------YWGEYP
LSF-AACTNQVDCFRL------------LRAM-K---------ADP---NMP----------DT--------
------------------NGNTVLHLTVIHD----------------------------LPEMFMLAV----
------------------------------------------------------------------------
----------------ELGANLH---------------------------------VRNNL-----------
-----------KLTP---L---ALAARLAKKHIYD-----LILECDMDIS-WRY-----------GPVVCKA
-----------------------------------------------------------------------Y
P----------------------------------LND----------------------------------
-VDTINESDGSLNPNS--------------------------------------------------------
-------V----------------------------------------------------------------
--IANVV-YGDKVDHLEFF----DG-LI------EEVLESK----WET----------FGKKQLFMSLAGYI
YFLAVFYLAFMTRDAHILP-------------------------------------------SDEDENEKFG
MIELDFS----------------------N--------------------FTNILSEGL-------------
---------------------------SLREHLAIARMAEREALPAH-------------------------
------------------------------------------------------------------------
----------------CHL--------------------WDYSGP--SQ-------------QIRMISEILC
LLAVVIRT-F-KD----------------------------C------------------------------
--------IDAH-R----T---------------------------GVSRWWNSIKAFPEKVLHKFCQILV-
-------------LCTVPLRVGCYL---------------------------DDSFL---------------
-VIENLLVVCIVIMST----LHFLFYCR--------------------------------------------
--SLKF-----------VGP-FVLM-VYKIIVRDMLRFLLIYSFFLMGF--AQAFFVIFKSCERAE------
-------------------IA---------------------------------------------YQKAHN
YT-------ED------------------DEYIEK----FE-NIMEDG------------------------
WEA--------------------------VM-----------------------------------------
--------------------------------RMFIMSVGEFGALY-K-------------NLNE-------
-----------------------C-----------------------------------KS-SIAP------
------------------QSKVFFILFELIVTVMLLNL-----LIAMMTRTYEK-IAETEKEWKRQWAQV-I
LMLEQSS-----------------------------------------------------------------
------------------------------------------------------------------------
------------------------------------------------------------------------
--------------SASERLLSLYRYTRPIRSDKR--------------------------R-RAF------
------VVKV--------------------------------------------------------------
--------------------------------------------------------KS--------------
-----------------N------DRQQPQL---------KLI-----------------------------
------------------------------------------------------------------------
------------------------------------------------------------------------
------------------------------------------------------------------------
------------------------------------------------------------------------
------------------------------------------------------------------------
---------------------------PP-------------------------------------------
------------------------------------------------------------------------
-------------------------------------RGKPSIRLSNNSSIHV-------------------
---------------------------------------L--------------------------------
------------------------------------------------------------------------
------------------------------------------------------------------------
------------------------------------------------------------------------
----------------------------------------------------------------------HV
LS----------------------------------------------------------------------
------------------------------------------KHAS--------------------------
------------------------------------------------------------------------
------------------------------------------------------------------------
------------------------------------------------------------------------
------------------------------------------------------------------------
------------------------------------------------------------------
>Cele_OCR-4/1-756
--------------------------------------------------------------------MGNA
SSA---------------------------------------------------------------------
------------------------------------------------------------------------
------------------------------------------------------------------------
------------------------------------------------------------------------
-----------------------------------------------VTA----------------------
--------------------------------------GI--------------------------------
-------------KNQV-------------------------------------------------------
------------------------------------------------------------------------
------------------------------------------------------------------------
----------------------------------------------------------NASN----------
------------------------------------------------------------------------
------------------------------------------------------------------------
--------NAINKL----------------------ADMSGRGFLADLAMDAVRTGNH--------------
------------------------------------------------------------------------
------------------------------------------------------------------------
------------------------------------------------------------------------
------------------------------------------------------------------------
------------------------------------------------------------------------
------------------------------------------------------------------------
---------------------------------------------------------EELDKQILEKVQPML
YNNG------QG-EMIPLSDLIAQR--------------------------HKERTGNTFAVPV--------
-------------------P----------------------------------------------------
------------------------------------------------------------------------
------------------------------------------------------------------------
--------------STECRFICW-KLNSRGAV-GETLLHTCFLAGLPNHMKLL-------------------
----------AERL------------IAIFPKII--------ND----------------------------
------------FYLSDEYY-------------GET-VLH------------------MGIVS---------
----E-----NAEF--------------------------VRYLL-KSGA-DVHARCSGNFFTCD-DQKGSR
TDHPEVEHAIISKHTKY-------------------------------------------------------
------------------------------------------------------------------------
--------------------------------PGHI------------------------------------
------------------------------------------------------------------------
------------------------------------------------------------------YWGEYP
LSF-AACLSQPECIRM------------LVAH-G---------ADV---NAA----------DT--------
------------------NGNTILHICTIHE----------------------------NYEMFKMAL----
------------------------------------------------------------------------
----------------SLGADLH---------------------------------IQNRQ-----------
-----------NLTP---L---TLAAFLAKKEMMQ-----RIVEEERTVN-WTY-----------GRTQSAA
-----------------------------------------------------------------------Y
P----------------------------------LEH----------------------------------
-VDSIEPTSGSINQKS--------------------------------------------------------
-------V----------------------------------------------------------------
--LTIAV-YGEKVEHLSLL----PH-LL------EQLVHHK----WIA----------YGRKTLFAQLSMFC
IYFICVTSCFLLRPS---PFERQ-------------QHIANDLICF--------------------------
------------YDFK---TRRF--NESAV--------------------STII------------------
-------------------------------------------------------------YHLLHLI----
------------------------------------------------------------------------
----------------C-------------------------------------------------------
VTGATLYL-V-QA----------------------------L------------------------------
--------LHIK-N----V---------------------------GYHLYVLGLSGFPAKAIFLFSCILM-
-------------VITFFLRIFC--------------------------------LD---------------
-EAEDIVWIVIVLLTS----LKFLFFCR--------------------------------------------
--GFKS-----------VGP-FVLM-LYKIIIRDLMRFFLIYLVIVVGF--SQAFYVIFLGYKRS-------
----------------------------------------------------------------------DS
GN-------REPS------------------------------IMSNV------------------------
AES--------------------------YV-----------------------------------------
--------------------------------RMFIMSLTEFTVFF-E-------------QLEE-------
-----------------------C-----------------------------------EH---TV------
------------------IGKITFVVYMLLVTLLLINM-----LIAMMTNTYTE-VSGNSLEWLRQWSAI-I
LMMEQSF-----------------------------------------------------------------
------------------------------------------------------------------------
------------------------------------------------------------------------
--------------DPATRLRYQRRYGIRF-DGGE--------------------------K-LVL------
------LLKD--------------------------------------------------------------
--------------------------------------------------------KMTEEEFE--------
----CQRKKM-------H------E---ERR---------KFR-----------------------------
------------------------------------------------------------------------
------------------------------------------------------------------------
------------------------------------------------------------------------
------------------------------------------------------------------------
------------------------------------------------------------------------
------------------------------------------------------------------------
------------------------------------------------------------------------
----------------------------------------EELRTNQRRRPVF-------------------
---------------------------------------ICKQGA---------------------------
------------------------------------------------------------------------
------------------------------------------------------------------------
------------------------------------------------------------------------
--------------------------------------------------NYFKSKH--------RHTNNKL
II----------------------------------------------------------------------
------------------------------------------PTG---------------------------
------------------------------------------------------------------------
------------------------------------------------------------------------
------------------------------------------------------------------------
------------------------------------------------------------------------
------------------------------------------------------------------
>Cele_OSM-9/1-937
--------------------------------------------------------------------MGGG
SSR---------------------------------------------------------------------
------------------------------------------------------------------------
------------------------------------------------------------------------
------------------------------------------------------------------------
------------------------------------------------NKTEPRGE--GVKLA---------
----F------------------------------DPDEK--------------------------------
-------------WSNLYR-----------------------------------------------------
------------------------------------------------------------------------
------------------------------------------------------------------------
----------------------------------------------------------EREK----------
------------------------------------------------------------------------
------------------------------------------------------------------------
--------NHLYKW----------------------VAVRKGGELIN----IYERDGE--------------
------------------------------------------------------------------------
------------------------------------------------------------------------
------------------------------------------------------------------------
------------------------------------------------------------------------
------------------------------------------------------------------------
------------------------------------------------------------------------
---------------------------------------------------------EGVLKFAEEKLLTIL
YDEG------QNPKLVTYSDY--IK--------------------------WKKGVNVQLGLSEE-------
---------------SVDMQQ---------------------------------------------------
------------------------------------------------------------------------
------------------------------------------------------------------------
-------------SRFKEHYALW-KLNKRGVE-GENLIHLLLNREQQVCYE-I-------------------
----------ARIL------------LKRFPGMA--------ND----------------------------
------------IYLGDEQF-------------GQS-ALH------------------LAIVH---------
----D-----DYET--------------------------VSLLL-NSKA-DVNARACGNFFLPE-DFKLTN
------------KITDY-------------------------------------------------------
------------------------------------------------------------------------
--------------------------------QGYA------------------------------------
------------------------------------------------------------------------
------------------------------------------------------------------YYGEYP
LAF-AACFGNKDIYDL------------LIQF-G---------ANP---NLQ----------DS--------
------------------FGNTILHMCVINY----------------------------SSSMYSYAVRH--
------------------------------------------------------------------------
---------------WAKPADPH---------------------------------VVNHA-----------
-----------GFTP---L---TLATKLGRKQIFE-----EMLEIMKVEF-WRF-----------SDMTCSA
-----------------------------------------------------------------------Y
P----------------------------------LNT----------------------------------
-LDTI-QPDGSTNYDS--------------------------------------------------------
-------A----------------------------------------------------------------
--LMTVI-NGSTPEHLDMI----GSEVI------QRLLADK----WKA----------FAQRKLIERLVLLI
VQLITLSIVVYIRPTELP------------------------------------------RLYMEDPQ----
------------------------------------------------------------------------
------------------------------------------------------------------------
------------------------------------------------------------------------
---------------------------------------WDD--------------------YIRTACELLT
ILNCIFFVGY-QQ----------------------------L------------------------------
--------GEIR-T----Q---------------------------GMRGYLRNLKTAPAKAVFCIANLFL-
-------------LLCIPFRLM---------------------------KKHE-------------------
--IEEALFVFALPGSW----IFLLFFAR--------------------------------------------
--SAKL-----------TGP-FVQM-IYSMIAGDMIRFAIISAIFLVSF--SQVFYFVGKDMDAKQ------
-------------------KL---------------------------------------------ED----
---------TNPH---------ACRISG-----------YTIYTYNTF------------------------
PET--------------------------FI-----------------------------------------
--------------------------------TLFRASMGGYD--Y-E-------------EFSC-------
-----------------------A-----------------------------------NY---QA------
------------------LTKTLFVLYMFVMPIMMINI-----LIAMMGNTYTTVIAQAEKAWRQQYAQI-V
MVLERSV-----------------------------------------------------------------
------------------------------------------------------------------------
------------------------------------------------------------------------
--------------GKERLAASQLEYSIRLDQEGS---------------------SGMEVR-GLM------
------VIKQ--------------------------------------------------------------
--------------------------------------------------------TKKTRARQRKQA----
---IYNWKTI-------G------RKVIHTI---------DKVG----------------------------
-----------------------T--EQ--------------------------------------------
--AVLLLHGHD------RLDRVYED---------------------------------------------HV
QPEKVPSRSRTP---------------------------------------------TRIGTTLNS-SKRLK
TTTMVVGAAVTNT------------HEVRTDEAV--NSMLLSA-PPSLSGEGATM---------DWQPSITP
VEERSESKS--------QEDRSEASTPNLGIHRTT-------------------------------------
-----------------------PKADSP-------------IRVV--------------------------
------------------------------------------------------------------------
-------------------------------------EYSRTIRVRAADTIPS-I--------------EL-
-------------------------------------PNIPTKQT---------------------------
----------------------------SSTPP---------------------------------------
------------------------------------------------------------------------
------------------------------------------------------------------------
------------------------------------------------------------------------
----------------------------------------------HRAVSPR-LRA---------------
DMFRRHQQPASFDQSP--------------------------PLP--PTNDKSE------------------
------------------------------------------------------------------------
------------------------------------------------------------------------
------------------------------------------------------------------------
------------------------------------------------------------------------
------------------------------------------------------------------
>Cele_PKD-2/1-716
------------------------------------------------------------------------
------------------------------------------------------------------------
------------------------------------------------------------------------
------------------------------------------------------------------------
------------------------------------------------------------------------
------------------------------------------------------------------------
------------------------------------------------------------------------
------------------------------------------------------------------------
------------------------------------------------------------------------
------------------------------------------------------------------------
------------------------------------------------------------------------
------------------------------------------------------------------------
------------------------------------------------------------------------
------------------------------------------------------MNYGAADERW--------
------------------------------------------------------------------------
------------------------------------------------------------------------
------------------------------------------------------------------------
------------------------------------------------------------------------
------------------------------------------------------------------------
------------------------------------------------------------------------
------------------------------------------------------------------------
----------ANPPQPVAAA----------------------------------------------------
----------------EHGPS---------------------------------------------------
------------------------------------------------------------------------
------------------------------------------------------------------------
-----------------------------------------FDHSMVSEEYE--------------------
----HD---------------------KKKNPAQ--------KEGISFS-----------------------
----------QALLASGHEK-------------SDG-KIK------------------LTAR----------
----S-----FMEV-----GGY------------------AVFLI---------------------------
------VLVYVAFAQNSIQSYY---YSKVMSDLFVASTG---------ASGAPA------------------
------------------------------------------------------------------------
-------------FGSCTSMDNIW---------------------DWLSQVLIPGIYW--------------
------------------------------------------------------------------------
------------------------------------------------------------------------
TET-SNSTDNENMI--------------YYEN---RL-----------------------------------
------------------LGEPRIRMLKVTN------------------------DSCTVMKSFQREI----
------------------------------------------------------------------------
---------------KECFANYE-----EK--------------------------LEDKTMVGDG------
-----------SVDA-FIY---ATAKELENLKTVGT------------------------------------
------------------------------------------------------------------------
-----------------------------------IASY------------GG-------------------
------------------------------------------------------------------------
----GGFVQR--------------------------------------------------------------
--LPVAG----STEAQSAI---------------ATLKANR----WID---------RGSRAIIVDFALYNA
NINLFCVVKLLFEL----------------------------------------------------------
------------------------------------------------------------------------
------------------------------------------------------------------------
------------------------------------------------------------------------
--------------------------------------------PASGG-------VITTPKLMT--YDLLT
YQTSGGTRMM-IFE---------------------------G----------------------IFCGFIL-
YFIF----EELF-A----I-------GRH-----------------RLH-YLTQFWNLVDVVLLGFS-----
-------------VATIILSVNRTKTGVNRVNSVIENGLTNA----------------PFDDVTSSE-----
-NSYLNIKACVVFVAW----VKVFKFIS--------------------------------------------
--VNKT-----------MSQ--LSS-TLTRSAKDIGGFAVMFAVFFFAF--AQFGYLCFGTQIAD-------
------------------------------------------------------------------------
--------------------------------------------YSNL------------------------
YNS--------------------------AF-----------------------------------------
--------------------------------ALLRLILGDFN--F-S-------------ALESC------
-----------------------N----------------------------------------RF------
------------------FGPAFFIAYVFFVSFILLNM-----FLAIINDSYVEV--KAELARKKDGEGI-L
DWFMNKV---------RG------------------------------------------------------
---------------------------------------------------------LTK------------
--RGKR------------------------PDAPGEDA----------------------------------
--------------TYEDYKLMLYRAGYA---EKDINEAFT-----RFNVTSMTEHVPEKVA-EDI------
-----AD-EV-ARM---------------------------TE-----------------------------
-----------------------------QKRNYMENHR-----------------DYANLNRRVDQMQESV
FSIVDRIEGV--------------NATLQTI---------EKQR-VQQQDGGNLMDLSA-------------
------------------------------------------------------------------------
------------------------------------------------------------------------
-------------------------------------------------------L-------LTN------
------------------------------------------------------------------------
------------------------------------------------------------------------
----------------------QVRNRESAA-----------------------------------------
---------------------------------RRPTI----------------------------------
------------------------------------------TSIADKKEE---------------------
------------------------------------------------------------------------
------------------------------------------------------------------------
------------------------------------------------------------------------
------------------------------------------------------------------------
------------------------------------------------------------------------
------------------------------------------------------------------------
------------------------------------------------------------------------
------------------------------------------------------------------------
------------------------------------------------------------------------
------------------------------------------------------------------------
------------------------------------------------------------------------
------------------------------------------------------------------
>Cele_TRP-1a/1-1027
--------------------------------------------------------------------MTK-
------------------------------------------------------------------------
------------------------------------------------------------------------
------------------------------------------------------------------------
------------------------------------------------------------------------
------------------------------------------------------------------------
------------------------------------------------------------------------
------------------------------------------------------------------------
---------------------EGMLSAAGRR-----------------------------------------
------------------------------------------------------------------------
---FSR-----------------------------------CAP----------------------------
------------------------------------------------------------------------
----------------------------------------------------SPRP----------------
------------------------------------------------------------------------
------------------------------------------------------------------------
------------------------------------------------------------------------
------------------------------------------------------------------------
------------------------------------------------------------------------
------------------------------------------------------------------------
------------------------------------------------------------------------
------------------------------------------------------------------------
---------------------RRNYALANIP---------------------------------------PP
AAVHIRTND---------------------------------------------------------------
-------------------M----------------------------------------------------
------------------------------------------------------------------------
---------ISPEERRFLEAA------ELG---NKPTLQECLDY---------------------------D
GDRRLNVNC-LDSM----------------------------------------------------------
---------------------------------GRT-ALE------------------IAVDN---------
----E-----NMEV--------------------------VELLLQQPDI-RIGNA----------------
--------LLCAIREGV----------YRLVEVLVN--------HPNITR--EMLG----------------
-------------------------------------D----------------------------------
----------------------------------------------GWSQALD-----------PSEAASAE
------------------------------------------------------------------------
-Y----------------------------------------------------------------SSDISP
VIL-AAQLNQFEILQM------------LIRK-D---------ASI---EK---------PHRH--------
----SCICETCD---RE-RLNDSLQYSLKR------------------------------INTFRALA----
------------------------------------------------------------------------
---------------SPAWMSLT---------------------------------SPDPIL----------
-------------SA---F---KLSWDLQRLAFE------EH-EFKETYL--QLSEQCKQYSCDLLSQCRSS
------------------------------------------------------------------------
-----------------------------EEVIAILNK----------------------------------
--DGNV------NDDNIDVWA---------------------------------------------------
-------------------------------------------------------------------SKLSL
SRLKLAI----KYEQKAFV----SHPHC------QQLLTSI----WYEGIPYRQRSGTWANFFLYAF--LLF
LWPIFCLMYILMPK----------------------------------------------------------
------------------------------------------------------------------------
------------------------------------------------------------------------
------------------------------------------------------------------------
----------------SRLGRL-------VRS------------PFMK--------------FF---YYSVS
FATFLGLLTW-ATFE------DYRYEK----------------GERGGMTRASDRGPPATWVESLVFTWVIG
MLW-----SEIK-Q----L------------------WEE------GFKRYMRQWWNWLDFLMICLY-----
-------------LCTISIRLSAYYIFTYREDP-------Y-----------------RYTVRTYWT-SEEP
MLVAEALFAVGNVFSF----ARIIYLFQ--------------------------------------------
--TNPY-----------LGP--LQI-SLGCMLVDVAKFCFIFVLIISSF--SIGLAQLYWYY-DPN------
-------------------TDVCLPGA---------------------------------------------
----------------------TC------------------KHSSNV-FSSIADSY---------------
-LT--------------------------LL-----------------------------------------
--------------------------------WSLFSITKPED--T-D--------------VVE-------
--NHKIT----------------Q------------------------------------------------
-----------W------VGQGMFIMYHCTSIIVLLNM-----LIAMMSHSFQIINDHADLEWKFHRTKLWM
AHFDE------------GS---------SLPPPFNIIVTP--------------------------------
-------------------------------------------------------KSLIY-VM----NCLFN
TVRWLLGKYTYQ------------KNRNRA------------------------------------------
----------------TIRRPGYSRK-------RNEMEKSG-----GHDDDSLKPLTYADII-TRL------
-------VAR---------------------------FIHQTKKDMK-------------------------
--------------------------------------------------------MDGVNEDDLHEIK---
----QDISSL--------------RYELRDD---------RRR---EIVRSSSHIDAV--------------
------------------------------------------------------------------------
--KRDIMR----------------------------------------------------------------
---------------------------------------------------------------------TMS
TTS---------------------------------------------------------------------
-------------------------------RRPY-------------------------------------
------GG------------------------------------SM--------------------------
--RLPKTR------------------PS--------------------------------------------
-----------------------------------------VAEESEEDDK---------------------
-------------------------------SDETSSTDEEADETRSRKS-------------SVL------
--------------------YIP-PVN-STLPG---------------------------------------
-----------------------------------------------------IISE--------------E
APVKKSTKRRA-------------------------------------------------------------
--------------------------------------------------SEADSKLP-------DRPLSDT
-Y-------TSSFTPK--------------------------LLPVFAQP----------------------
---------------PHS-------------ALRKTDTSMSFPI----------------------------
---------------------------NGTALDTSIVKP---------------------------------
------PRGVLRA--------SQEN----------LP-----------------------------------
-------------------------------AVELIETLK---KEMNEKLD---------------------
-----------------------------------------------------------RLISG--------
-----------ISENVKSPSPASHSHVGFNVEK---------------------------------
>Cele_TRP-2a/1-816
--------------------------------------------------------------------MTSS
EAS---------------------------------------------------------------------
------------------------------------------------------------------------
------------------------------------------------------------------------
------------------------------------------------------------------------
------------------------------------------------EFRMI-------------------
-------------------------------------ED---------------------------------
-------------DDDVSNNVT--------------------------------------------------
------------------------------------------------------------------------
------------------------------------------------------------------------
------------------------------------------------------------------------
------------------------------------------------------------------------
------------------------------------------------------------------------
------------------------------------------------------------------------
------------------------------------------------------------------------
------------------------------------------------------------------------
------------------------------------------------------------------------
------------------------------------------------------------------------
------------------------------------------------------------------------
------------------------------------------------------------------------
------------------------------------------------------------------------
------------------------------------------------------------------------
-----WTESD--------------------------------------------------------------
------------------N-----------------------------------------------------
------------------------------------------------------------------------
---------SRLREKQFLLSC------ERG---DIGSVRKLLAGI---------------------------
STETFNINC-LDPL----------------------------------------------------------
---------------------------------GRN-ALL------------------IAIEN---------
----E-----NIEM--------------------------IELLL-DHNI-ETGDA----------------
--------ILYAIGEEN----------VEAVEIIVE--------HLE-KM--DKFD----------------
-------------------------------------S----------------------------------
--------------ERQ---GVEI-------------------------------------------TEHSA
------------------------------------------------------------------------
-F----------------------------------------------------------------TPDITP
IVL-AAHKDNYECIKL------------FLDK-K---------GTV---PH---------PHDV--------
----RCSCPECY---VA-REEDSLRLSRSR------------------------------INAYRALT----
------------------------------------------------------------------------
---------------SPSLICLS---------------------------------ARDPIL----------
-------------YA---F---ELSWELKRLSFI------EN-EFRTDYE--ELSQKCQKFCVHMLDQVRGS
------------------------------------------------------------------------
-----------------------------KELEVVLNH----------------------------------
--TTN--------AWH-DVTS---AN----------------------------------------------
----YG-------------------------------------------------------------NPEKL
ARLKLAI----QLSQKRFV----AHPNC------QQLLLDI----WYEGVESVRCTNFIYKLIFYIL--GML
SFPLFSLVYLLAPH----------------------------------------------------------
------------------------------------------------------------------------
------------------------------------------------------------------------
------------------------------------------------------------------------
----------------SSMGQF-------AKK------------PFIK--------------FL---SHSGS
YIFFLILLIM-AS---------QRMNVIDNILR-----TDDV-------DRKETRGPPPTIIECAIFLWVLG
LIW-----VEIK-Q----L------------------WEC------GLYNYCRNLWNILDFITNSLY-----
-------------LCTTALRVVAYVQVEQEALRANSVH-IA-----------------RHLPRRDWD-AWDP
TLLSECFFATANIFSS----LKLVHIFT--------------------------------------------
--VSPH-----------LGP--LKI-SLGRMVIDIVKFFMVYALVLFAF--ACGLNQLLWYYASMR------
-------------------QNECNLYEQY-----KNEKS-----------------------------LSYK
YE-------HLKE---------SCD--------------DKYKSCSSI-YHTA-------------------
-ET--------------------------LF-----------------------------------------
--------------------------------WALFGLVDLTH--F-R--------------LKE-------
--DHFLS----------------E------------------------------------------------
-----------W------TGKTIFGSYCCCSIIVLLNM-----LIAMMSNSYQYISDQADIEWKFARSRLFL
EYFDD------------TA---------TLPPPFNIVPSP--------------------------------
-------------------------------------------------------KSIYY-CL---------
--HYLTKKLCNC------------TKLQQP------------------------------------------
-----------------SKQKSMRNQKI----LRSVNDREN---------------NYRKTI-IHA------
-------EQL---------------------------QVELEQSESE-------------------------
--------------------------------------------------------S---------------
------FTSF--------------KIQI--------------------------------------------
----------------------------NRY-----------------------------------------
-YTSR----------CYPVTC---------------------------------------------------
---------------------------------------------------------------VEQ------
------------------------------------------------------------------------
------------------------------------------------------------------------
------------------------------------------------------------------------
--KIAASK----------------------------------------------------------------
------------------------------------------------------------------------
------------------------------------------------------------------------
-----------------------------TSP----------------------------------------
------------------------------------------------------------------------
------------------------------------------------------------------------
------------------------------------------------------------------YEFRHL
------------------------------------------------------------------------
-----------QSQ----------------------------------------------------------
------------------------------------------------------------------------
------------------------------------------------------------------------
------------------------------------------------------------------------
------------------------------------------------------------------------
------------------------------------------------------------------
>Cele_TRP-3/1-854
--------------------------------------------------------------------MVGK
EKK---------------------------------------------------------------------
------------------------------------------------------------------------
------------------------------------------------------------------------
------------------------------------------------------------------------
------------------------------------------------ESTRLKLSAIKEYL----------
-------------------------------------GK---------------------------------
-------------YRGVDADNNEG------------------------------------------------
------------------------------------------------------------------------
------------------------------------------------------------------------
---YDG------------------------------------------------------------------
------------------------------------------------------------------------
------------------------------------------------------------------------
------------------------------------------------------------------------
------------------------------------------------------------------------
------------------------------------------------------------------------
------------------------------------------------------------------------
------------------------------------------------------------------------
------------------------------------------------------------------------
------------------------------------------------------------------------
------------------------------------------------------------------------
------------------------------------------------------------------------
--HQKWHEND--------------------------------------------------------------
------------------QVVLQAMAYF--------------------------------------------
------------------------------------------------------------------------
--YKAVKSKLYSEVRSFLGILLP-HGPDDG---RLSSLQSLL------------------------------
----MDTSS-EESL----------------------------------------------------------
----------------------------------KE-ALL------------------LSIAV---------
----G-----SRPL--------------------------VEFVL----V-LFVDA----------------
------------------------------------------------------------------------
------------------------------------------------------------------------
----------------------PY-----------------------LERS--------------GSANSPH
------------------------------------------------------------------------
-F----------------------------------------------------------------PPHMTP
LML-ACILNNFSIVQC------------LITR-G---------HCI---QI---------PHFI--------
----TCECKTC-------KRETVTTHSSTR-----------------------------LVDVMRALS----
------------------------------------------------------------------------
---------------SEAYLWLA---------------------------------TDDVFA----------
-------------AT---C---AVARDLQQLASD------DQLEYVETYR--DLEMNVQRFLCRISDQAWRV
------------------------------------------------------------------------
-----------------------------DEFNMMVANR---------------------------------
--NYC--------PER--------------------------------------------------------
------------------------------------------------------------------MTEISS
PRLQMAM----DSQMRQFT----CSTNS------QTTIKSVFRSDWYN--YGIKPKRDAWRFL-----RACI
LMPFLVMLHAFMPT----------------------------------------------------------
------------------------------------------------------------------------
------------------------------------------------------------------------
------------------------------------------------------------------------
----------------K--GTT-------MCV------------PLAR--------------FI---AHITM
YLVFLIAAIL-RPTIGFYFAWTDSIEVTVQAL------------------------------EIFMYAYVMG
LAL-----EKGI-L----F------------------YRV------GRDGFFAFWWRWFDAALIFIF-----
-------------LFSLIFFTGKWGKREAFDPS--------------------------SVDRMHWP-SFEF
SLLHEICLAIACVLSI----LKCFYYAQ--------------------------------------------
--MMKS-----------IGG--SVI-SVGKCVGKTYTYILIMVAIIVSF--SVGLNIIVDPYLNRS------
-------------------TMKI-------GD----------------------------------------
---------------------------------------QDYTKTTDS-YETIGTSS---------------
-KN--------------------------LF-----------------------------------------
--------------------------------WSIFGYLGPST--F-T-------------TVVGNTGPNMD
PVKHTLN----------------S------------------------------------------------
-----------S------TFEILAAVYHGILIITVLNL-----MTSILVKGADEVLDNEEMEFKFTRAAIYS
EFLSW------------EM---------AAPPPLNLILVV--------------------------------
-------------------------------------------------------AHFVH------------
--RNLLKRYYAS------------PAWGEKP-----------------------------------AN----
---------------------------------DDVEDQAA-------DE------QYMQLL-MVV------
-------FAR---------------------------FVASKECKYK-------------------------
------------------------------------------------------------------------
-------SIW--------------RSEFHRE---------EKQPPRVTFLTTGAHSFLM-------------
--------------------DNTFEGFKMRS-----------------------------------------
-SRTMEAEGYK-------------------------------------------------------------
------------------------------------------------------------------------
------------------------------------------------------------------------
------------------------------------------------------------------------
-----------------------------------------EYTTVQ-------------------------
-YYVPKSKTP--------------------------------------------------------------
------------------------------------------GPAAAADAG---------------------
------------------------------------------------------------------------
--------------------------T-KVAPK---------------------------------------
------------------------------------------------------------------------
------------------------------------------------------------------------
------------------------------------------------------------------------
-----------DDKPQ--------------------------NNPVLARTGI--------------------
----------------------------------------DSPVPSSKQV----------------------
---------------------------MSSELSASIPRARDVTFL---------------------------
------------------------------------------------------------------------
-------------------------------GV---------------------------------------
------------------------------------------------------------------------
------------------------------------------------------------------
>Cele_TRP-4/1-1924
--------------------------------------------------------------------MDSP
RGGILGRALREASQSTRQENDVDMDQVPVRQMNRDYGGSRRTQMNPHTSQPGPSHVSIVNVPERGGPTSSTS
TTHETEHTAHRTESGRFIRRRRQSREVTTTTTRPYDPAPPTQTRTSSGSTVNGWGENRPKSADEEIKRRRRS
GGGILSRGLREMNKMVEELEQASEEPSTRKGILGTALKDMEG-TTYQKIYRKREETP---KRSRSFDDQEMS
NRVGMIEHLL-RDKDPLELQQLGLTDLLTTDTIPTDRPPLRRSSTHLQIGKNSRIIFVPKQPSRDSVTPPDR
LLGKPLFRESLTSHASSHEEMSSEDLAMADPQTK-ILYFAKRDEWANVESEIETIKRSDFSMA---------
------------DNHGFTAFLLAVKAG-----KDQIVDK-----------------------------MIRK
-------------GARVDYSTKDGRNAT-------------------------HIAAMYSG-----------
--------VETLELILKRYSELLRKGAGPKKQLAIHVAC-----------ERKSKKAFPIVKRILED--TD-
-------------QRMA------EDGDGSLP--------IHLAFKFGNVNIVELL-----------------
---LSG-----------------------------------PSDEQTRKA--------DGNG----------
--------------------------------------DTLLHLAARSGNIEAVRTAIAAGC----------
---DNANVQNRV--------------------------------------GRTPLHEVAEVG----------
---DQNMLKIMFKL-----RADANIHDKEDKTPVHVAAERGDTSMVESLIDKFGGSIR--------------
------------ARTRDGSTLLHIAACSG--HTSTALAFLKRGVPLFMPNK---------------------
------------------------------------------------------------------------
------------------------------------------------------------------------
------------------------------------------------------------------------
------------------------------------------------------------------------
------------------------------------------------------------------------
---------------------------------------------------KGALGLHSAAAAGFNDVVKML
IARG------TNVDVRTRDNYTALH-VAVQSGKASVVETLLGSGADIHVK-GGELGQTALHIAASLNGAESR
DCAMMLLKS-------GGQPDVAQMDGETCLHIAARSGNKDIMRLLLDENADSKISSK-------IGETPLQ
VAAKSCNF---EAASMILKHLSEVLTQEQLKEHVNHRTNDGFTALHYAAEIEQ--RQLHFPGEDAKLVNLLI
DYGGMVEMPSLNANETAMHMAARSGNQAVLLAMVNKIGAGAVQIVQNKQSKNGWSPLLEACARGHSGVANIL
LKHHARIDVFDEMGRTALHLAA-----FNG---HLSLVHLLLQHKAFVNSKS---KTGEAPLHLA------A
QHGHVKV---VNVL------------VQD--HGA---------A----------------------------
------------LEAITLD--------------NQT-ALH------------------FAAKF---------
----G-----QLAV--------------------------SQTLL-ALGA-NPNAR----------DDKGQT
P-------LHLAAENDF----------PDVVKLFLKMR-----NNNRSVLTAIDHN-----GFTCAHIAAMK
GSL---------------------------------------------------AVVRELMMIDKP--MVIQ
AK---TKTLEATTLHMA---AA----------GGHA---------NIVKILLEN----------GANAEDEN
SHGMTALHLGAKNGFISILEA----FDKILWKRCSRKTGLNALHIAAFYGNSDFVNEMLKHVQATVRSEPPI
--Y-----------------------------------------------------NHHVNKEFSTEYGFTP
LHL-AAQSGHDSLVRM------------LLNQ-G---------VQV---DA---------TSTT--------
------------------MNVIPLHLAAQQG----------------------------HIAVVGMLL----
------------------------------------------------------------------------
---------------SRSTQQQH---------------------------------AKDWR-----------
-----------GRTP---L---HLAAQ-NGHY--------EMVSLLIAQG-SNINVMDQNGWTGLHFATRAG
-----------HLSVV--------------KLFIDSSAD---------------------------------
PLAETKEG--------KVPLCFAAAHNHIECLRFLLKQK---------------------------HDTHQL
MEDR-----------------KFIFDLMVCGKTNDN-------EPLQEF----ILQSPAPIE----------
-----------TAVKLSALYRDMSEKEKERAKDLLNVAVFSENMAVELLGITATEYNAALLLKAKDNRGRPL
--LDVLI----ENEQKEVV----SYASV------QRYLTEV----WTA----------RVDWSFGKFVAFSL
FVLICPPAWFYFSL---------------------------------------------PLDSRIG------
------------------------------------------------------------------------
------------------------------------------------------------------------
------------------------------------------------------------------------
-----------------RA-------------------------PIIK--------------FV---CHIVS
HVYFTILLTI-VV----------------------------L------------------------------
--------NITH-K----M------------------YE--VTSV---------VPNPVEWLLLLWLSGNLV
SELSTVGGGSGLGIVKVLILVLSAMAIAVHVLAFL----LPAVFLTHLDNDEKLHF---ARTMLYL------
---KNQLFAFALLFAF----VEYLDFLT--------------------------------------------
--VHHL-----------FGP--WAI-IIRDLMYDLARFLVILMLFVAGF--TLHVTSIFQPAY---------
-------------------Q-----------------------------------PVDE-------------
----------DSA---------E-------------------------------------------------
LMR---------------------------------------------------------------------
--------------------------------LASPSQTLEML--F-F-------------SL---------
-----F--------------GLVE----------------PDS--MPPLH---------LV---PD------
--------------FAKIILKLLFGIYMMVTLIVLINL-----LIAMMSDTYQRIQAQSDKEWKFGRAIL-I
RQMNKKSAT-------------------PSP-----------------------------------------
-------------------------------------------------------INMLT-KL-----IIVL
--RVAWRNRLRC-------------------M----------------------------------------
---------------TRKAQDDL------------------------------------RFE-E--------
---------------------------------------NIDAFSMG-------------------------
--------------G----------------------GQQG---------------------RQSPTNEG--
---REGQQELGN------------SADW--------------------------------------------
------------------------------------------------------------------------
----------N-------------------------------------------------------------
---------------------------------------------------------------IET-VID--
------------------------------------------------------------------------
------------------------------------------------------------------------
------------------------------------------WRKI--------------------------
---------------------------VSMYY-QANG-----------------------------------
------------------------------------KLTDGRTKEDVDLAM---------------------
----------------------------------AVPTSF--------------------------------
------------------------------------------------------------------------
------------------------------------------------------------------------
------------------------------------------------------------------------
------------------------------------------------------------------------
------------------------------------------------------------------------
------------------------------------------------------------------------
------------------------------------------------------------------------
------------------------------------------------------------------------
------------------------------------------------------------------------
------------------------------------------------------------------------
------------------------------------------------------------------
>Cele_TRPA-1a/1-1211
------------------------------------------------------------------------
------------------------------------------------------------------------
------------------------------------------------------------------------
------------------------------------------------------------------------
------------------------------------------------------------------------
--------------------------------------MSKKSL--GLDV-RLELEGLI-------------
---------------SNDDTIRSEKDG-----RQAS--------------------------------IFRV
--------------AELDAR--TEAD----------------------------------------------
-----------------------------NLRSIIH------------------------------------
-----------------------------------------QSAREGNVNALQEA-----------------
---LLK------------------------------------APLAVNAQ--------DGDF----------
--------------------------------------MTPLHYAARYGNYDAVKLLLSKNA----------
----LPNTKNRE--------------------------------------GDTPLHIASK------------
---------YI--------YGYSDICS--------IIDEDQ-----ADSARKYN------------------
-----------------------------------------------TATK---------------------
------------------------------------------------------------------------
------------------------------------------------------------------------
------------------------------------------------------------------------
------------------------------------------------------------------------
------------------------------------------------------------------------
------------------------------------------------------------------KIINAL
VSEN------AEIDPVNKYQLTPLH-YAAMKSNFSALHALIKL-KA-DVDAEDDNKMTPLLLACVH---GSQ
EIIQELIKA-------NSNVTKRDQRLNTVFHIVALRGEPEYLEMMMD-------------------HDPVE
-AIKALNLF-----------NNEKKTP---------------------------------------------
------------LRMA------VEGNHPETLKKILQM---------EKKNSCKW------------------
---------MDRE-KELIHFAA-----EKG---FLEVLKALVEAGGNKNELN---EVKAVPLHVA------A
QMNQLEV---VSYL------------IEE--EKD---------N----------------------------
------------IDVVDEQ--------------GLT-PLM------------------MAVTH---------
----D-----SKKC--------------------------VEYLI-AKKA-NLTIT----------DKDERT
P-------VFIGAKFNA----------LSSVEYILD---------H------LRKK-----NKETERSALKS
PTR---------------------------------------------------NTLRIVSEDVR---RTMV
NM---VDRDQNTPMHIV---AS----------NGYL---------EMMQLLQKH----------GASITQVN
ED--------------------EE----------------TALHRAAIGGQTGAVRQLLEWDI---------
-----------------------------------------------------------RLLLMKDEMGNSA
LHL-AARSGHDATTKV------------LLDN-G---------ADK---EA----------KNS--------
------------------YQKTPLQVAVDSG----------------------------KLETCQRLV----
------------------------------------------------------------------------
---------------AKGAQ-IE---------------------------------SSSDT-----------
-----------KTV----L---HTAAF-YGNE--------SIVRYFIAEG-VTIDRRDEEGKTAFDIACEND
-------HKDVARAFL-ETDQWKNLMIPCDVIPLDKHRN---------------------------------
PVNMK----------------------RRTPFRTLLTKF---------------------------PELASF
VMDNCIEKSKE-ETDSTQ-SVAYNFEFLDDTY---------------------MMRCVSDDG----------
-----------TGEQLI-----GCKSAYDEDFKLEKDAQSYASNYDRVYKY------------------HPL
---KLMA----DAEKLHLL----NHPLS------KALLKYK----WNR----------LGRPMYYFALFMYL
VFIVSLTQYVRHTK--------------------------APYNVWN-------------EESYYDS-----
------------------------EYFDEN--------------------ETCPQI----------------
------------------------------------------NTTKP-------------------------
------------------------------------------------------------------------
--------------------------------------------DVV------------------------W
KIIIQTLAVC-QI----------------------------L------------------------------
--------VECF-Q----L------------------FQ-------RKFAYLVNWENWIDCFI---------
-------------YSTALITVYDFSECSA--------------------------T---SGVRQNW------
---QWILAALCIFFGW----INLLFMIR--------------------------------------------
--KMPR-----------FGI--FVV-MFVDIVKTFFRFFPVFVLFIIAF--SSSFYVILQN-----------
------------------------------------------------------------------------
-----------------------------------------RPEFSTI------------------------
FMS--------------------------PL-----------------------------------------
--------------------------------KTTVMMIGEFE--F-T-------------GI---------
-----F-----------------H----------------GDE------T---------TH---AE------
---------KMFGPAHTAVACALFFFFCIIMTILLMNL-----LVGLAVDDIKGVQEKAELKRLAMQVDL-V
LQIEASL-----------------------H-----------------------------------------
-------------------------------------------------------FFIQR-TK---------
---KYATCRYAT-----------------FPY----------------------------------------
---------------GKLH--KT------------------------------------GFA-GWWS-----
------NFRR---------------------------RFGLSVSTDP-------------------------
--------------EI------------DEMY------------------------------EREAEFTS--
---EMTQKLQNQ------------AAKL-------------K------------------------------
------------------------------------------------------------------------
----------N-------------------------------------------------------------
---------------------------------------------------------------IQE-NIDV-
-M----------------------------------------------------------------------
------------------------------------------------------------------------
-------------------------YEKQ-----------VRLEAI--------------------------
---------------------------IAKL-----A-----------------------------------
------------------------------------TGLNINIELEEKDN----------------------
------------------------------------------------------------------------
------------------------------------------------------------------------
------------------------------------------------------------------------
------------------------------------------------------------------------
------------------------------------------------------------------------
------------------------------------------------------------------------
------------------------------------------------------------------------
------------------------------------------------------------------------
------------------------------------------------------------------------
------------------------------------------------------------------------
------------------------------------------------------------------------
------------------------------------------------------------------
>Cele_TRPA-2/1-481
--------------------------------------------------------------------ME--
------------------------------------------------------------------------
------------------------------------------------------------------------
------------------------------------------------------------------------
------------------------------------------------------------------------
------------------------------------------------------------------------
------------------------------------------------------------------------
------------------------------------------------------------------------
------------------------------------------------------------------------
------------------------------------------------------------------------
------------------------------------------------------------------------
------------------------------------------------------------------------
------------------------------------------------------------------------
------------------------------------------------------------------------
------------------------------------------------------------------------
------------------------------------------------------------------------
------------------------------------------------------------------------
------------------------------------------------------------------------
------------------------------------------------------------------------
------------------------------------------------------------------------
------------------------------------------------------------------------
------------------------------------------------------------------------
------------------------------------------------------------------------
------------------------------------------------------------------------
------------------------------------------------------------------------
------------------------------------------------------------------------
----------AERV---P--------LQE------LG-----------------------------------
---------------------------------HRN------------------------------------
----EK---INDEIS-------------------------IDFCN-ERSRIRRNKA----------------
---------------------------EDSTTFIFN------------------------------------
------------------------------------------------------------------------
--------------------YE--------------------------------------------------
------------------------------------------------------------------------
------------------N-----------------------------------------------------
---------------------------------G--------------------------------------
------------------SGET--------------------------------------------------
------------------------------------------------------------------------
------------------------------------------------------------------------
------------------------------------------------------------------------
------------------------------------------------------------------------
-----------------------------------LNWK------------E--------------------
------------------------------------------------------------------------
------------------------------------------------------------------------
--LRKLK----SGKKWGVI----RHPYILNYVN-QKLIDCAF---FYS-----------------LHILAFL
VFFLLLAWHVFSRN-----------L---FKD----------------------------------------
------------------------------------------------------------------------
------------------------------------------------------------------------
------------------------------------------------------------------------
--------------------------------------------------------------FL---ITIFT
GIFFMFLVLK-------------------------GT----I------------------------------
-----K--ARIT-K--------------------------------SVSTWF--------------------
-------------IVAFCFNIFTYMATLAYVWLPT----VF--------GYDDYHLE--VKKIVTWF-----
------LPIIAIISAW----ANLLYIMR--------------------------------------------
--KSP------------FGI--YIF-MMTRILRSFAHIATIWIPTLIAF--SFAFLLIMRDTGVKPW-----
-------------------------------------------------------P----------------
---------------------------------------LIDQQTENM---TM-------------------
VQT-------------------------MLV-----------------------------------------
----------ILQAVT----------------KTSTMMIGEVD--A-N-------------DILD-------
-----------------------T-----------------NQ-----------------------------
-----------W------IPSILVLVFEIITVILLMNL-----MVSLAVGDVTYLNNTAQDKLLKIKVNFVI
EALQISE-----------------------------------------------------------------
-----------------QFQ-----------------------------------NEMFR------------
------------------------LHTKKTPN----------------------------------------
----VL--------VINSDGTYISEFDVF---PHSASVA-----------------ISDEAF-KIS------
------FMET--------------------------------------------------------------
--------------GMRL--------------------------------------RIKTSKGRVKTATVS-
---KCDIECI--------------ESTESGI-----------------------------------------
------------------------------------------------------------------------
------------------------------------------------------------------------
-PV------------------------------------------------------------IDS------
------------------------------------------------------------------------
------------------------------------------------------------------------
------------------------------------------------------------------------
-------------------------TPDSRIY----------------------------------------
------------------------------------------------------------------------
------------------------------------------------------------------------
----------------------------EDTSSCWNGYAKWLIGL---------------------------
------------------------------------------------------------------------
------------------------------------------------------------------------
------------------------------------------------------------------------
------------------------------------------------------------------------
------------------------------------------------------------------------
------------------------------------------------------------------------
------------------------------------------------------------------------
------------------------------------------------------------------------
--------------------------------------------------DW--------------------
---------------------------------------------------------AGYLDI---
>DmIav/1-1123
-----------------------------------------------------------------MKFL-LK
KC----------------------------------------------------------------------
------------------------------------------------------------------------
------------------------------------------------------------------------
------------------------------------------------------------------------
-----------------------------------------------LRKKAPEMKP-GAIL----------
-------------------------------------DAV--------------------------------
-------------ISQSSA-----------------------------------------------------
------------------------------------------------------------------------
------------------------------------------------------------------------
----------------------------------------------------------TACK----------
------------------------------------------------------------------------
------------------------------------------------------------------------
--------CLLYKL----------------------ADYKRGGDLID----AINSGGL--------------
------------------------------------------------------------------------
------------------------------------------------------------------------
------------------------------------------------------------------------
------------------------------------------------------------------------
------------------------------------------------------------------------
------------------------------------------------------------------------
---------------------------------------------------------IAVEQLIREQFGVFM
YNDG------KG-QVINRAEF--LR--------------------------WKYRDHTEVTIPIEASL----
---------------SIHDPL---------------------------------------------------
------------------------------------------------------------------------
------------------------------------------------------------------------
-------------GKWEDHKACW-QMQYRGAL-GESLLHVLIICDSKVHTK-L-------------------
----------ARVL------------LRVFPNLA--------LD----------------------------
------------VMEGEEYL-------------GAS-ALH------------------LSIAY---------
----S-----NNEL--------------------------VADLI-EAGA-DIHQRAIGSFFLPR-DQQRAN
P----------AKSTDY-------------------------------------------------------
------------------------------------------------------------------------
--------------------------------EGLA------------------------------------
------------------------------------------------------------------------
------------------------------------------------------------------YMGEYP
LAW-AACCANESVYNL------------LVDC-G---------SDP---DAQ----------DS--------
------------------FGNMILHMVVVCD----------------------------KLDMFGYALRH--
------------------------------------------------------------------------
---------------PKTPAKNG---------------------------------IVNQT-----------
-----------GLTP---L---TLACKLGRAEVFR-----EMLELSAREF-WRY-----------SNITCSG
-----------------------------------------------------------------------Y
P----------------------------------LNA----------------------------------
-LDTL-LPDGRTNWNS--------------------------------------------------------
-------A----------------------------------------------------------------
--LFIIL-NGTKPEHLDML----DGGII------QRLLEEK----WKT----------FAQNQFLKRLLILS
THLLCLSVSVYLRPAHDG------------------------------------------EAEDEDSEGSDA
-------------------SA---------------------------------------------------
------------------------------------------------------------------------
------------------------------------------------------------------------
----------------AALLDI-------QSDEG-DSGGGDYNAQTV----------------ARYCAEFAT
LVGVLSYVIF-QQ----------------------------G------------------------------
--------DEIK-N----Q---------------------------GLSAFLKQLSHAPAKAIFLFSNLLI-
-------------LACIPFRLI---------------------------GDTD-------------------
--TEEAILIFAVPGSW----FLLMFFAG--------------------------------------------
--AIRL-----------TGP-FVTM-IYSMITGDMFTFGIIYCIVLCGF--SQAFYFLYKGHPQVQ------
-------------------S----------------------------------------------------
------------------------------------------TMFNTY------------------------
TST--------------------------WM-----------------------------------------
--------------------------------ALFQTTLGDYN--Y-P-------------DLNQ-------
-----------------------T-----------------------------------TY---PN------
------------------LSKTVFVIFMIFVPILLLNM-----LIAMMGNTYVTVIEQSEKEWMKQWAKI-V
VTLERAV-----------------------------------------------------------------
------------------------------------------------------------------------
------------------------------------------------------------------------
--------------PQADAKGYLEAYSIPLGPSDD---------------------SGFEVR-GVM------
------VIKS--------------------------------------------------------------
--------------------------------------------------------KSKTRAKQRKGA----
---VSNWKRV-------G------RVTLTAL---------KKRG----------------------------
-----------------------MTGEE--------------------------------------------
--MRRLMWGRA------SIS----------------------------------------------------
SPVKVTKQKLKDP------YNLHT------------------------------------DSDFTN-AMDML
TFASN---------------------------------------PASSNGVTLRSV-----------TAPPP
------------------------------------------------------------------------
--APPAPDPFRELIMMSDQ---RPETHDPHY--------FAGLQQLANKA---FDL----------------
---VEQTMKTQPQAPVAKKVDPLPVASVAKAS-PAAPATQATATAAAASDLMAMPLPISNLSNL------FQ
DPKDIVDPKKLEEFMAMLAEVET---EESDSGGPILGKLSLAKRTHNALSKAE-------------------
---------------------------------------IRRDQQGFEGH-------------SHGQFQPM-
-------------------------SS-VWAPPGLDVDTGFH------------------------------
-----------------------FDEA---------------------------------------------
----------------------------------------------------------------------VA
EEV---------------LTIEQEAEVETED------------------GNGGQDSEDIPTAEEVHATMKQ-
-------FHLRKCQPAQ-------------------------DEAARRAKSAR-V-----------------
---RRRNKVSPEQSDDPD-------ERSQRGRSAYTRRTQSPPDP---------------------------
------------------------------------------------------------------------
-----------------LEPW---------------------------------------------------
----------------------------STRELQDINK----------------------------------
------------------------------------------------------------------------
---------------------------------------ILARK----------------------
>DmNan/1-833
--------------------------------------------------------------------MGNT
ESN---------------------------------------------------------------------
------------------------------------------------------------------------
------------------------------------------------------------------------
------------------------------------------------------------------------
-----------------------------------------------VTS----------------------
--------------------------------------GV--------------------------------
-------------KKQA-------------------------------------------------------
------------------------------------------------------------------------
------------------------------------------------------------------------
----------------------------------------------------------GVST----------
------------------------------------------------------------------------
------------------------------------------------------------------------
--------QALYKF----------------------VNLKGGGLLVDMMKRACQTKQF--------------
------------------------------------------------------------------------
------------------------------------------------------------------------
------------------------------------------------------------------------
------------------------------------------------------------------------
------------------------------------------------------------------------
------------------------------------------------------------------------
---------------------------------------------------------AEIDHAIKTKVEPFL
YNKG------AG-RYFPISKLVLLR--------------------------NRDRPRTRQLPEIRALE----
------------------NPD---------------------------------------------------
------------------DDFNIHDYC-----------------------------------------PEVS
EAEY--------------------------------------------------------------------
-----------ISNPTAYRFVCW-DLNMRGAV-GETILHLCLLNASSLHAD-L-------------------
----------AKRL------------LKFYPKLI--------LD----------------------------
------------IYMSDEYY-------------GES-VLH------------------IAIVN---------
----E-----DPAM--------------------------VKYLL-DANA-DVQERCCGAFMSAE-DTKFSR
TDSPDHEYVALCPMTNY-------------------------------------------------------
------------------------------------------------------------------------
--------------------------------DGYV------------------------------------
------------------------------------------------------------------------
------------------------------------------------------------------YWGEYP
LSF-AACLSQEECFRL------------VLAR-G---------ADP---DFQ----------DT--------
------------------NGNTVLHMLVIYE----------------------------KIEMFDVGY----
------------------------------------------------------------------------
----------------EVGTNIH---------------------------------IKNIQ-----------
-----------NLTP---L---TLAAKLGRVEMFF-----HVMSIEREIY-WQL-----------GSITCAA
-----------------------------------------------------------------------Y
P----------------------------------LLM----------------------------------
-IDTINEETGNINKDS--------------------------------------------------------
-------V----------------------------------------------------------------
--LNFVV-FGDKLEHLELL----DG-VV------IDLLKTK----WDT----------FCKSRFYKQFYMFA
LYFLISLFSFILRPG---P----------------------------------------------DAKDEDE
--------------------------DGAN--------------------STTAKSDLYRQNGSDSYHLHSK
R-------ATMTTEYKTF--WLNFTEYYDPSEVEV-LPAWWESYAQ--------------------------
------------------------------------------------------------------------
----------------CPL--------------------MNLESDLAK---------------LRIMAELLN
FVGAILYL-L-VA----------------------------L------------------------------
--------REAR-F----L---------------------------GLKMFIENLMTAPSRVMFLFSCALM-
-------------MTIPWLRVSC--------------------------------LT---------------
-EIDDHVTVVIMLTTA----PYFLFFCR--------------------------------------------
--GFKT-----------VGP-FVVM-IYRMVMGDLLRFVSIYLVFVMGF--SQAFYIIFLTFDNPS------
-------------------S----------------------------------------------PED-QD
AE-------SNP--------------------------------MPSP------------------------
MES--------------------------IV-----------------------------------------
--------------------------------AMFLMSLTNFGDYY-G-------------AMVS-------
-----------------------T-----------------------------------QH---EY------
------------------EAKILFFLFMVIVSVLLVNM-----LIAMMGNTYQK-IAEIRNEWQRQWARI-V
LVVERSV-----------------------------------------------------------------
------------------------------------------------------------------------
------------------------------------------------------------------------
--------------PPAERLKNFMQYSQSMSDGRR--------------------------A-LVL------
------RLNM--------------------------------------------------------------
--------------------------------------------------------T-EE-KEEMKEV----
----QEMKRI-------H------QRFAKKR---------QME-----------------------------
------------------------------------------------------------------------
------------------------------------------------------------------------
------------------------------------------------------------------------
------------------------------------------------------------------------
------------------------------------------------------------------------
------------------------------------------------------------------------
------------------------------------------------------------------------
-------------------------------------REARALRRQQEYEKFF-------------------
------------------------------------------------------------------------
------------------------------------------------------------------------
------------------------------------------------------------------------
------------------------------------------------------------------------
-----------------------------------------------------------------------G
TA----------------------------------------------------------------------
------------------------------------------PKSECSDNNNF-------------------
------------------------------------------------------------------------
------------------------------------------------------------------------
------------------------------------------------------------------------
------------------------------------------------------------------------
------------------------------------------------------------------
>DmNompC/1-1619
--------------------------------------------------------------------MSQP
------------------------------------------------------------------------
-------------------------------------------------------------------RGGRG
GGRGGGVG--------------RKTPSS-----------LTG-PPDESATPSERATPASKADSDPKD--DSS
SNGDKKDMDL----------------------FPAPKP----------------------------------
---------------------PSAGASIRDTANK-VLGLAMKSEWTPIEAELKKLEKYVANVG-EDGNHIPL
AG-------VHDMNTGMTPLMYATKDN-----KTAIMDR-----------------------------MIEL
-------------GADVGARNNDNYNVL-------------------------HIAAMYSR-----------
--------EDVVKLLLTKRGVDPFSTGGSRSQTAVHLVS-----------SRQTGTATNILRALLAAAGKD-
-------------IRLK------ADGRGKIP--------LLLAVESGNQSMCREL-----------------
---LAA-----------------------------------QTAEQLKAT--------TANG----------
--------------------------------------DTALHLAARRRDVDMVRILVDYGT----------
----NVDTQNGE--------------------------------------GQTPLHIAAAEG----------
---DEALLKYFYGV-----RASASIADNQDRTPMHLAAENGHAHVIEILADKFKASIF--------------
------------ERTKDGSTLMHIASLNG--HAECATMLFKKGVYLHMPNK---------------------
------------------------------------------------------------------------
------------------------------------------------------------------------
------------------------------------------------------------------------
------------------------------------------------------------------------
------------------------------------------------------------------------
---------------------------------------------------DGARSIHTAAAYGHTGIINTL
LQKG------EKVDVTTNDNYTALH-IAVESAKPAVVETLLGFGADVHVR-GGKLRETPLHIAARVKD-GDR
-CALMLLKS-------GASPNLTTDDCLTPVHVAARHGNLATLMQLLEDEGDPLYKSN-------TGETPLH
MACRACHP---DIVRHLIETVKEKHGPDKATTYINSVNEDGATALHYTCQITK--EEVKIPESDKQIVRMLL
ENGADVTLQTKTALETAFHYCAVAGNNDVLMEMISHMNPTDIQKAMNRQSSVGWTPLLIACHRGHMELVNNL
LANHARVDVFDTEGRSALHLAA-----ERG---YLHVCDALLTNKAFINSKS---RVGRTALHLA------A
MNGFTHL---VKFL------------IKD--HNA---------V----------------------------
------------IDILTLR--------------KQT-PLH------------------LAAAS---------
----G-----QMEV--------------------------CQLLL-ELGA-NIDAT----------DDLGQK
P-------IHVAAQNNY----------SEVAKLFLQ--------QHPSLVNATSKD-----GNTCAHIAAMQ
GSV---------------------------------------------------KVIEELMKFDRS--GVIS
AR---NKLTDATPLQLA---AE----------GGHA---------DVVKALVRA----------GASCTEEN
KAGFTAVHLAAQNGHGQVLDV-LK--STNSLRINSKKLGLTPLHVAAYYGQADTVRELLTSVPATVKSETPT
--------------------------------------------------------GQSLFGDLGTESGMTP
LHL-AAFSGNENVVRL------------LLNSAG---------VQV---DA---------ATIE--------
------------------NGYNPLHLACFGG----------------------------HMSVVGLLL----
------------------------------------------------------------------------
---------------SRSAELLQ---------------------------------SQDRN-----------
-----------GRTG---L---HIAAM-HGHI--------QMVEILLGQG-AEINATDRNGWTPLHCAAKAG
-----------HLEVV--------------KLLCEAGAS---------------------------------
PKSETNYG--------CAAIWFAASEGHNEVLRYLMNKE---------------------------HDTYGL
MEDK-----------------RFVYNLMVVSKNHNN-------KPIQEF----VLVSPAPVD----------
-----------TAAKLSNIYIVLSTKEKERAKDLVAAGKQCEAMATELLALAAGSDSAGKILQATDKRNVEF
--LDVLI----ENEQKEVI----AHTVV------QRYLQEL----WHG----------SLTWASWKILLLLV
AFIVCPPVWIGFTF---------------------------------------------PMGHKFN------
------------------------------------------------------------------------
------------------------------------------------------------------------
------------------------------------------------------------------------
-----------------KV-------------------------PIIK--------------FM---SYLTS
HIYLMIHLSI-VG----------------------------I------------------------------
--------TPIY-P----V------------------LR---LSL---------VPYWYEVGLLIWLSGLLL
FELTNPSDKSGLGSIKVLVLLLGMAGVGVHVSAFL----FV-----------SKEY---WPTLVYC------
---RNQCFALAFLLAC----VQILDFLS--------------------------------------------
--FHHL-----------FGP--WAI-IIGDLLKDLARFLAVLAIFVFGF--SMHIVALNQSFANFS------
---------------------------------PED--------------------LRSFE-----------
-----KKNRN-------------------------------RGYFSD-------------------------
------------------------------V-----------------------------------------
--------------------------------RMHPINSFELL--F-F-------------AV---------
-----F--------------GQTT----------------TEQ--TQVDKIKNVATP--TQ---PY------
--------------WVEYLFKIVFGIYMLVSVVVLINL-----LIAMMSDTYQRIQV-----------VL-L
NALLSNST----------------------------------------------------------------
--------------------------------------------------------------------LF--
---------INS-----------------YFN----------------------------------------
---------------HKYINFIL------------------------------------H------------
------------------------------------------------------------------------
------------------------------------------------------------------CVLI--
---ILYFS-IRS------------KFTY--------------------------------------------
------------------------------------------------------------------------
------------------------------------------------------------------------
------------------------------------------------------------------------
------------------------------------------------------------------------
------------------------------------------------------------------------
------------------------------------------------------------------------
------------------------------------------------------------------------
------------------------------------------------------------------------
-------------------------------------------EDDLY------------------------
------------------------------------------------------------------------
------------------------------------------------------------------------
------------------------------------------------------------------------
----------------------------------------------------------------------FL
------------------------------------------------------------------------
--------------------------------------DI--------------------------------
------------------------------------------------------------------------
------------------------------------------------------------------------
------------------------------------------------------------------------
------------------------------------------------------------------------
------------------------------------------------------------------
>DmPain/1-913
--------------------------------------------------------------------MD--
------------------------------------------------------------------------
------------------------------------------------------------------------
------------------------------------------------------------------------
------------------------------------------------------------------------
------------------------------------------------------------------------
------------------------------------------------------------------------
------------------------------------------------------------------------
------------------------------------------------------------------------
----F-------------------------------------------------------------------
----------------------------------------------------------NNCG----------
------------------------------------------------------------------------
------------------------------------------------------------------------
------------------------------------------------------------------------
------------------------------------------------------------------------
------------------------------------------------------------------------
------------------------------------------------------------------------
------------------------------------------------------------------------
------------------------------------------------------------------------
---------------------------------------------------------------FI-------
------------------------------------------------------------------------
------------------------------------------------------DPQAQLAGALAK---QDI
RQFVAALDS-------GALADLQD------------------------------------------------
------------------------------------------------------------------------
------------------------------------------------------------------------
------------DRHTSIYEKA-----LSTPG-CRDFIEACIDHGSQVNYINK--KLDKAAISYA------A
DSRDPGN---LAAL------------LKY--RPG---------NK---------------------------
------------VQVDRKYG-------------QLT-PLN------------------SLAKN-----LTDE
NAP-D-----VYSC--------------------------MQLLL-DYGA-SPNIV----------DQGEFT
P-------LHHVLRKSKVKA-----GKKELIQLFLD----------HPELDIDSYR-----NGEVRRLLQAQ
FPEL--KLPEE---RHTGPE---IDIQ------------TLQRTLRDGDETLFEQQFAEYLQNLKGGADNQL
NA---HQEEYFGLLQES---IK----------RGRQ---------RAFDVILST----------GMDINSRP
----------------------GR------------------------------------------------
------------------------------------------------------------------ANEANL
VET-AVIYGNWQALER------------LLKE-P------NLRLTP---DSKL-------------------
-----------------------LNAVIGRL---D----------------EPPYDGSSHQRCFELLI----
------------------------------------------------------------------------
---------------NSDRVDIN---------------------------------EADSG-----------
-----------RLVP---L---FFAVK-YRNT--------SAMQKLLKNG-AYIGSKSAFGTLPIKDMPPEV
------------------------------------------------------------------------
-----------------------------------LEEH---------------------------------
-FDSCITTNGE-RPGDQNFEIIIDYK--------------------------NLMRQERDSG----------
--------------------------------------------------------------LNQLQDEMAP
--IAFIA---ESKEMRHLL----QHPLI------SSFLFLK----WHR-----------LSVIFYLNFLIYS
LFTASIITYTLLKF----------------------------------------------------------
-------------------------------------------------HESDQRALTA-------------
------------------------------------------------------------------------
------------------------------------------------------------------------
--------------------------------------------------------------FFG----LLS
WLGISYLI---------------------------------L------------------------------
--------RECI-Q----W------------------IM-------SPVRYFWSITNIMEVALI--------
-------------TLSIFTCMESSF---------------------------DKET----------------
---QRVLAVFTILLVS----MEFCLLVG--------------------------------------------
--SLPV-----------LSISTHML-MLREVSNSFLKSFTLYSIFVLTF--SLCFYILFGKSVEED------
-------------------Q-------------SKSATP--------------CPPLGKKE-------GKDE
------------------------E--------------QGFNTFTKP------------------------
IEA--------------------------VI-----------------------------------------
--------------------------------KTIVMLTGEFD--A-G-------------SIQ--------
-----FT----------------S-----------------------------I------------------
------------------YTYLIFLLFVIFMTIVLFNL-----LNGLAVSDTQVIKAQAELNGAICRTNV-L
SRYEQVLTGHGRAG---------------------------------------------------FLLG---
-------------------------------------------------------NHLFR-SICQRLMNIYP
--NYLSLRQISV-----------------LPNDGNKVLIPMSDPFEMRTLKKASFQQLPLSA----------
---------------AVPQKKLL-------DPPLRLLPCCCSLLTGKCSQMS--GRVVKRAL-EVI------
-------DQK--------------------------------------------------------------
--------------------------------------------------------NAAEQRRKQEQIND--
----SRLKLIEY------------------------------------------------------------
------------------------------------------------------------------------
----------K-------------------------------------------------------------
---------------------------------------------------------------LEQ-LIQL-
------------------------------------------------------------------------
------------------------------------------------------------------------
------------------------------------------------------------------------
------------------------------------------------------------------------
------------------------------------------VQDRK-------------------------
------------------------------------------------------------------------
------------------------------------------------------------------------
------------------------------------------------------------------------
------------------------------------------------------------------------
------------------------------------------------------------------------
------------------------------------------------------------------------
------------------------------------------------------------------------
------------------------------------------------------------------------
------------------------------------------------------------------------
------------------------------------------------------------------------
------------------------------------------------------------------------
------------------------------------------------------------------
>DmPkd2/1-924
----------------------------------------------------------------MAQQGQSG
RS-----------------------------------------------------------PS--GP-----
------------------------------------PGPP--------------------------------
-------------------------------------------------PPRPPKTPPGAS-----------
------------------------------------------------------------------------
------------------------------------------------------------------------
------------------------------PRGTPTADSTPG--------------------------DVTP
ARGPPPPPA----TKRVSIGVGSTRSAP-------------PPA----------------------------
------------------------------------------------------------------------
-----------------------TDPTGPPPTAG---------------KPVRDT-----------------
---GPS-----------------------------------TSPRP--------SLR-DPGQ----------
------------------------------------------------------------------------
---------------------------S--------------------------------------------
-----------------------------------------------------TSDKPSTSDKP--------
------------------------------------------------------------------------
------------------------------------------------------------------------
------------------------------------------------------------------------
------------------------------------------------------------------------
------------------------------------------------------------------------
------------------------------------------------------------------------
------------------------------------------------------------------------
----------STSDKPSTSARTTVR-----------------------------------------------
----------------EPGPSSSP-------------------------------------------SRPVS
---------------------------------------------------TR-------------------
------------------------------------------------------------------------
---------------------------ESG--------RITFQEAAPSTSAKV-VKLAASEPRPA----KPP
EKEGFSL-------------------FKRKKKSV--------GSSTPPSPSRG-------------------
----HRAPSIIAASALQNRA-------------KTN-RIL------------------YTTDEEVRE-----
----A-----LVEF-----SVF------------------IIFLI---------------------------
------LTSLVVLSVRHTYMFY---FNDTMKKLFTNREM----------VVAPSVTV---------------
-------------G----------------------------------------------------------
-------------FEKLITVPDWW---------------------DYLKYNFLVTLHGDLTFMDDAQANLTS
MPP-----EGSEQG--------SEQGSEQGSEQSPEEVVGEAPEEAPEMDRLQ------------------E
DFKYNGNPY--------IDL----------------RGHRRAKRQSGVDGNS--------------EDGSED
VSG-NYLKDDSDSIQANMSFHHLEGRVFLYEN---LL-----------------------------------
------------------LGPPRLRQIRVRK------------------------ESCYVNDAFIRYF----
------------------------------------------------------------------------
---------------NTCYAAYS-----SG--------------------------AEDRKPMHKG------
-----------S-----PF---RTMHDLDSTPIWTV------------------------------------
------------------------------------------------------------------------
-----------------------------------LAFY------------RT-------------------
------------------------------------------------------------------------
----GGYTVN--------------------------------------------------------------
--LDYDK----DRNVK-II---------------NDLKDIH----WLD---------RGSRLCLVEFNLFNE
NTDIFQSIKLIAEI----------------------------------------------------------
------------------------------------------------------------------------
------------------------------------------------------------------------
------------------------------------------------------------------------
--------------------------------------------PPTGG-------VIPQAHLQT--VKMYS
FFTDRSMLMT-VI--------------------------------------------------YIFWYIMVI
YHTI----YEIT-E----I-------RKS-----------------GIKIYFCSMLNILDCAILLGC-----
-------------YLALVYNIWHSFKVMSLTARAHSD-VTYQ----------------SLDVLCFWN-----
-IIYVDMMAILAFLVW----IKIFKFIS--------------------------------------------
--FNKT-----------LVQ--FTT-TLKRCSKDLAGFSLMFGIVFLAY--AQLGLLLFGTKHPD-------
------------------------------------------------------------------------
--------------------------------------------FRNF------------------------
ITS--------------------------IL-----------------------------------------
--------------------------------TMIRMILGDFQ--Y-N-------------LIEQA------
-----------------------N----------------------------------------RV------
------------------LGPIYFLTYILLVFFILLNM-----FLAIIMETYNTV--KGEITQGRSHLGS-Y
IYRK--L---------SGML----------------------------------------------------
-------------------------------------------------------YWITH------------
--CGRKRRHHPQ------------ASETEDKDAEHDVGA---------------------------------
--------------AHDET---------------------------------------HEIR-KNM------
-----TPAEQ-QYF------------------------KDIPQGENQ-------------------------
--------------------------------------------------------DMVRLNNRVGLLEEIL
EKLINNMDDI-----------------LKRV---------EKDYHNKKK-----------------------
------------------------------------------------------------------------
------------------------------------------------------------------------
------------------------------------------------------------------------
------------------------------------------------------------------------
------------------------------------------------------------------------
------------------------------------------------------------------------
------------------------------------------------------------------------
------------------------------------------------------------------------
------------------------------------------------------------------------
------------------------------------------------------------------------
------------------------------------------------------------------------
------------------------------------------------------------------------
------------------------------------------------------------------------
------------------------------------------------------------------------
------------------------------------------------------------------------
------------------------------------------------------------------------
------------------------------------------------------------------------
------------------------------------------------------------------------
------------------------------------------------------------------------
------------------------------------------------------------------
>DmPyr/1-956
--------------------------------------------------------------------ME--
------------------------------------------------------------------------
------------------------------------------------------------------------
--------------------------------------------------NVR----FSII-----------
------------------------------------------------------------------------
------------------------------------------------ENDLKWNSES--------------
---------------DPTADVDLL-----------LDKR-----------------------------SIS-
--------------SEANSAGVF-------------------------------------------------
-------------------------SDEAHEI----------------------------------------
------------------------------------------FARQ--------------------------
------------------------------------------QQNQ--------------------------
------------------------------------------------------------------------
------------------------------------------------------------------------
---------ILWDL--------------------------------DEVKETL-------------------
------------------------TESP--------------------------------------------
------------------------------------------------------------------------
------------------------------------------------------------------------
------------------------------------------------------------------------
------------------------------------------------------------------------
------------------------------------------------------------------------
---------------------------------------------------------------GGKHVVDMV
QS---GCFL---------ELMTD-S-ADCNL---------------------------ALICCSVF---GSV
ENTLFLLKHY------NADPNV--------------------------------------------------
--------------------AD-SRG----------------------------------------------
------------------------------------------------------------------------
--------------RTPLHFAC-----CRA---NAPIAKVLLDFGADPNRWDA--RKEVTSLHCA------A
SSKSVEC---ILLL------------LRR--KA----------S----------------------------
------------INIGIE---------------KRS-ALH------------------YAIDV---------
----N-----AVDC--------------------------VEILL-KYGA-DPNTP----------QVYTET
P-------LHTASAAGF----------AKCVQLLLS--------H-NADVRSQF------------------
------------------------------------------------------------------------
------GEGKVTALHLA---AE----------NDYV---------ECARLLLEH----------RAEVDCRN
------------------------------------------------------------------------
------------------------------------------------------------------ASHQTP
LHL-ACLSQSIGTVDL------------LISY-G---------ANV---NA---------V-YR--------
------------------DGRTALHAAIVK--------------------------QSRSLDCCNALL----
------------------------------------------------------------------------
----------------KAGADVN---------------------------------KADNY-----------
-----------GYTP---L---HIAAL-NEFS--------SCVYTFIEHG-ADITARTDGRVSALSFIVRRT
------------------------------------------------------------------------
P----------------------------EIIPK-LMQK---------------------------------
-LDSSIKANDQ-EIGDVDCQIKLDFR---------------------------LLVPSS-------------
---------------------------------------------------------------SMDRGETEL
--LLSLI----EVGQKRIL----MHPLC------ETFLFLK----WRR-----------IRKFFLMSLAYHT
LFVILFTFYVIWVY----------------------------------------------VRCCKK------
------------------------------------------------------------------------
-----------------------------------------EEL----------------------------
------------------------------------------------------------------------
------------------------------C-----------VAPG----------------YV---S-TIG
YLVIILNLIL-L-----------------------------G------------------------------
--------KEVF-Q----M------------------AH-------GLRGYAKYWENWLQW-TI--------
-------------GTGVLLCV---------TPETV--------------RTDDLTA------VPVW------
---QHHVAAIVILLVW----LELMMLVG--------------------------------------------
--RFPI-----------FGV--YVQ-MFTKVAVNFAKFLLAYICLLVAF--GLSFAVLFNDYPA--------
------------------------------------------------------------------------
--------------------------------------------FENI------------------------
TWS--------------------------FL-----------------------------------------
--------------------------------KSITMMSGELE--F-E-------------DI---------
-----FY----------------G-----------------D---YA-VK----------F---PV------
------------------TAHIIFLSFVLLVTVILTNL-----MVGLAVSDIQGLQVSATLDRLVRQAEL-V
SRLESLFFSRLLR---------------SAP-----------------------------------------
-------------------------------------------------------TNLIQ-LCKRS--ALLR
--TSRDKLQFTI-----------------RPN----------------------------------------
----------------DPRDNQL---------PEDIKL---------------------NVY-KLV------
-------AER-RDRNQSLRRRQ-FENNYNI------------FSRSL-QRQQ---QPLHTDFLKPEPATGTT
KKTPQNLFH---MHEL---------------LRPRSATNVPQQFRQ----EAEGTVQMKNQANVLSAVL---
----AEVQAI--------------KTQLVDL---------VA------------------------------
------------------------------------------------------------------------
----------K-------------------------------------------------------------
---------------------------------------------------------------FER-FSEN-
------------------------------------------------------------------------
------------------------------------------------------------------------
--------------------------------------------A---------------------------
------------------------------------------------------------------------
--------------------------------------------TRKLNYS---------------------
----------------------------------TD--ELCR-----L------------------------
-------------------------RQ-QGQSV---------------------------------------
-------------------ASSHIRRH---------------------------------------------
------------------------------------------------------------------------
---------------------------------------------------------------------R--
------------------------------------------------------------------------
------------------------------------------------------------------------
------------------------------------------------------------------------
------------------------------------------------------------------------
------------------------------------------------------------------------
------------------------------------------------------------------------
------------------------------------------------------------------
>DmTRP/1-1275
---------------------------------------------------------------------MGS
NTE---------------------------------------------------------------------
------------------------------------------------------------------------
------------------------------------------------------------------------
------------------------------------------------------------------------
----------------------------------------------------S-------------------
-------------------------------------DA---------------------------------
-------------EKALGSR----------------------------------------------------
------------------------------------------------------------------------
------------------------------------------------------------------------
------------------------------------LDYDLMMAE---------------------------
------------------------------------------------------------------------
------------------------------------------------------------------------
--------------------------------------------------EYI-------------------
------------------------------------------------------------------------
------------------------------------------------------------------------
------------------------------------------------------------------------
------------------------------------------------------------------------
------------------------------------------------------------------------
------------------------------------------------------------------------
------------------------------------------------------------------------
------------------------------------------------------------------------
------------------------------------------------------------------------
------------------------------------------------------------------------
------------------------------------------------------------------------
---------LSDVEKNFILSC------ERG---DLPGVKKILEEYQG-------------------------
-TDKFNINC-TDPM----------------------------------------------------------
---------------------------------NRS-ALI------------------SAIEN---------
----E-----NFDL--------------------------MVILL-EHNI-EVGDA----------------
--------LLHAISEEY----------VEAVEELLQ--------WEE-TN----------------------
------------------------------------------------------------------------
--------------HKE---GQPY----------------------SWEAV---------------DRSKST
------------------------------------------------------------------------
-F----------------------------------------------------------------TVDITP
LIL-AAHRNNYEILKI------------LLDR-G---------ATL---PM---------PHDV--------
----KCGCDECV---TS-QTTDSLRHSQSR------------------------------INAYRALS----
------------------------------------------------------------------------
---------------ASSLIALS---------------------------------SRDPVL----------
-------------TV---F---QLSWELKRLQAM------ES-EFRAEYT--EMRQMVQDFGTSLLDHARTS
------------------------------------------------------------------------
-----------------------------MELEVMLNF----------------------------------
--NHE--------PSH-DI-----WC----------------------------------------------
----LG-------------------------------------------------------------QRQTL
ERLKLAI----RYKQKTFV----AHPNV------QQLLAAI----WYDGLPGFRRKQASQQLMDVVK--LGC
SFPIYSLKYILAPD----------------------------------------------------------
------------------------------------------------------------------------
------------------------------------------------------------------------
------------------------------------------------------------------------
----------------SEGAKF-------MRK------------PFVK--------------FI---THSCS
YMFFLMLLGA-AS---------LRVVQITFEL--LA--FPWM-LTMLEDWRKHERGSLPGPIELAIITYIMA
LIF-----EELK-S----L------------------YSD------GLFEYIMDLWNIVDYISNMFY-----
-------------VTWILCRATAWVIVHRDLWFRGIDP---------------------YFPREHWH-PFDP
MLLSEGAFAAGMVFSY----LKLVHIFS--------------------------------------------
--INPH-----------LGP--LQV-SLGRMIIDIIKFFFIYTLVLFAF--GCGLNQLLWYYAELE------
-------------------KNKCYHLHP----------------------------------------DVAD
FD-------DQEK---------AC---------------TIWRRFSNL-FETS-------------------
-QS--------------------------LF-----------------------------------------
--------------------------------WASFGLVDLVS--F-D--------------LAG-------
--IKSFT----------------R------------------------------------------------
-----------F------WALLMFGSYSVINIIVLLNM-----LIAMMSNSYQIISERADTEWKFARSQLWM
SYFED------------GG---------TIPPPFNLCPNM--------------------------------
-------------------------------------------------------KMLR-------------
-------KTLGR------------KR----------------------------------------------
----------------PSRTKSFMRK--------SMERAQT---------------LHDKVM-KLL------
-------VRR---------------------------YITAEQRRRD-------------------------
--------------------------------------------------------DYGITEDDIIEVR---
----QDISSL--------------RFELLEI---------FTNNSWDVPDIEKKSQGV--------------
-----------------------ARTTKGKV-----------------------------------------
-MERRILKDFQ-------IGF---------------------------------------------------
---------------------------------------------------------------VEN-L-K-Q
EM----------------------------------------------------------------------
------------------SESESGRDI---------------------------------------------
------FSSLAKVIGRKKT-----QKGDK------------DWNAI--------------------------
------AR-------------------KNTFA-SDPI-----------------------------------
------------------------------------------GSKRSSMQR---------------------
----------------------------------HSQRSLRRKIIEQANE--------------GLQMNQT-
----------------QLIEFNP-NLG-DVTRATRVAYVKF-------------------------------
-------------------MRKKMAAD-------------------------------EVSLADDE-----G
APNGEGEK----KPLDASGSKKSITSGGTGGGASMLAAAALRASVKNVDEKSGADGKPGTMG------KPTD
DKK------------PGDDKDKQQPPKD--------------------------SK----------PSAG--
-----------GPKPGD-------------------------QKPTPGAGAPK-PQAAGTISKPGESQKKDA
PA---PPTKPGDTK-P------------------------AAPKPGESAKPEAA--------------AKKE
ESSKTE--------------ASKPAATNGAAKSAAPSAPSDAKPD-----------------------SKLK
PGAAGAPEATKATNG-ASKPDEKKS----------GPE----------------------------------
----------------------------EPK--KAAGDSK---PGDDAKDKDKKPGDDKDKKPGDDKDK---
-------------------------KPADNNDKKPADDKDKK------PGD------DKDKKPG----DDKD
KKPSDDKDKKPADDKDKKPAAAPLKPAIKVGQSS--AAAGGERGKSTV----TGRMISGWL-----
>DmTRPA1/1-1274
-----------------------------------------------------------------MTSGDK-
------------------------------------------------------------------------
------------------------------------------------------------------------
------------------------------------------------------ETP---------------
------------------------------------------------------------------------
-------------------------------------------------K-REDF-ASALR--------FLM
G--------------------GCAREP-----EMTAMAP---------------------------------
---LNLPK----------------------------------------------------------------
------------KW-----------------ARILR----------------------------MSSTPKI-
-----------------------------------PIVDYLEAAESGNLDDFKRL-----------------
---FMA------------------------------------DNSRIALK--------DAKG----------
--------------------------------------RTAAHQAAARNRVNILRYIRDQNG----------
----DFNAKDNA--------------------------------------GNTPLHIAV-------------
------------------------------------------------ESDAYD------------------
------------------------------------------------------------------------
------------------------------------------------------------------------
------------------------------------------------------------------------
------------------------------------------------------------------------
------------------------------------------------------------------------
------------------------------------------------------------------------
-------------------------------------------------------------------ALDYL
LSIP------VDTGVLNEKKQAPVH-LATELNKVKSLRVMGQYRNVIDIQQGGEHGRTALHLAAIY---DHE
ECARILITEF---DACPRKPCNN---GYYPIHEAAKNASSKTMEVFFQAS-----------Y---PFHFPIR
TCPSCMLQL----------RWGEQRGC---------------------------------------------
------------TREEMISFYDSEGNVP--------------------------------------------
-----------------LHSAV-----HGG---DIKAVELCLKSGAKISTQQ---HDLSTPVHLA------C
AQGAIDI---VKLM------------FEM--QPM---------EKRL-------------------------
-----------CLSCTDVQ--------------KMT-PLH------------------CASMF---------
----D-----HPDI--------------------------VSYLV-AEGA-DINAL----------DKEHRS
P-------LLLAASRSG----------WKTVHLLIR---------LGACISVKDAA-----ARNVLHFVIMN
GGRLTDFAEQ-------------------------------------------VANCQTQAQLKL-----LL
NE---KDSMGCSPLHYA---SR----------DGHI---------RSLENLIRL----------GACINLKN
NN--------------------NE----------------SPLHFAARYGRYNTVRQLLDSEKGS-------
-----------------------------------------------------------FIINESDGAGMTP
LHI-SSQQGHTRVVQL------------LLNR-G---------A-L---LH----------RDH--------
------------------TGRNPLQLAAMSG----------------------------YTETIELLH----
------------------------------------------------------------------------
---------------SVHSHLLD---------------------------------QVDKD-----------
-----------GNTA---L---HLATM-ENKP--------HAISVLMSMG-CKL-VYNVLDMSAIDYAIYYK
-------YPEAALAMVTHEERANEVM------ALRSDKH---------------------------------
P----------------------------CVTLALIASM---------------------------PKVFEA
VQDKCITKANC-KKDSKSFYIKYSFAFLQCPF----------------------MFAKIDEK----------
-----------TGESIT-----TASPIPLPALNIKYSFWPYQKTPEQIEAKRKEFNDPKW-------RPAPL
AVVNTMV----THGRVELL----AHPLS------QKYLQMK----WNS----------YGKYFHLANLLIYS
IFLVFVTIYSSLMM--------------------------NNI-----------------ELKAGD------
------------------------NKTMSQ--------------------YCNMGWEQL-------------
----------------------------------------TMNLSQNPSVA---------------------
------------------------------------------------------------------------
--------------SQIRLDSC-------EERIN-------RTTAIL--------------------F---C
AVVIVVYILL-NS----------------------------M------------------------------
--------RELI-Q----I------------------YQ-------QKLHYILETVNLISWVL---------
-------------YISALVMVTPAFQP--------------------------------DGGINTI------
---HYSAASIAVFLSW----FRLLLFLQ--------------------------------------------
--RFDQ-----------VGI--YVV-MFLEILQTLIKVLMVFSILIIAF--GLAFYILLSKIIDP-------
-------------------Q------------------------------------------------P---
----------------------------------------NHLSFSNI------------------------
PMS--------------------------LL-----------------------------------------
--------------------------------RTFSMMLGELD--F-V-------------GT---------
-----YVNTYYR-----------------------------DQ------L---------KV---PM------
------------------TSFLILSVFMILMPILLMNL-----LIGLAVGDIESVRRNAQLKRLAMQVVL-H
TELERKL-----------------------P-----------------------------------------
-------------------------------------------------------HVWLQ-R----------
----VDKMELIE-----------------YPN----------------------------------------
---------------ETKC--KL------------------------------------GFC-DFI------
-------LRK---------------------------WFSNPFTEDC-------------------------
--------------KL------------SGKRSGTRSIQYTFNFY-----------AASMDVISFDNNDD--
---YINAELERQ------------RRKL-------------R------------------------------
------------------------------------------------------------------------
----------D-------------------------------------------------------------
---------------------------------------------------------------ISR-MLE--
------------------------------------------------------------------------
------------------------------------------------------------------------
--------------------------QQH-----------HLVRLI--------------------------
---------------------------VQK------------------------------------------
--------------------------------------MEIKTEADDVDEG---------------------
----------------------------------ISPNELRSVVGLRSAG----------------------
------------------------GNR-WNSPR---------------------------------------
-------------------VRNKLRA----------------------------------------------
------------------------------------------------------------------------
----------------------------------------------------------------------AL
------------------------------------------------------------------------
--------------------------------------SFNKSM----------------------------
------------------------------------------------------------------------
------------------------------------------------------------------------
------------------------------------------------------------------------
------------------------------------------------------------------------
------------------------------------------------------------------
>DmTRPL/1-1124
-----------------------------------------------------------------------M
------------------------------------------------------------------------
------------------------------------------------------------------------
------------------------------------------------------------------------
------------------------------------------------------------------------
------------------------------------------------------------------------
-------------------------------------GR---------------------------------
-------------KKKLPTGVSSG------------------------------------------------
------------------------------------------------------------------------
------------------------------------------------------------------------
------------------------------------VSHASSAP----------------------------
------------------------------------------------------------------------
------KSVGGCCVP-----------------------------------LGLPQP----------------
------------------------------------------------------------------------
------------------------------------------------------------------------
------------------------------------------------------------------------
------------------------------------------------------------------------
------------------------------------------------------------------------
------------------------------------------------------------------------
------------------------------------------------------------------------
------------------------------------------------------------------------
------------------------------------------------------------------------
------------------------------------------------------------------------
------------------------------------------------------------------------
------------------------------------------------------------------------
---------LLLEEKKFLLAV------ERG---DMPNVRRILQKALR-------------------------
-HQHININC-MDPL----------------------------------------------------------
---------------------------------GRR-ALT------------------LAIDN---------
----E-----NLEM--------------------------VELLV-VMGV-ETKDA----------------
--------LLHAINAEF----------VEAVELLLE--------HEE-LI----------------------
------------------------------------------------------------------------
--------------YKE---GEPY----------------------SWQKV---------------DINTAM
------------------------------------------------------------------------
-F----------------------------------------------------------------APDITP
LML-AAHKNNFEILRI------------LLDR-G---------AAV---PV---------PHDI--------
----RCGCEECV---RL-TAEDSLRHSLSR------------------------------VNIYRALC----
------------------------------------------------------------------------
---------------SPSLICLT---------------------------------SNDPII----------
-------------TA---F---QLSWELRNLALT------EQ-ECKSEYM--DLRRQCQKFAVDLLDQTRTS
------------------------------------------------------------------------
-----------------------------NELAIILNY----------------------------------
--D----------PQM-SS-----YE----------------------------------------------
----PG-------------------------------------------------------------DRMSL
TRLVQAI----SYKQKKFV----AHSNI------QQLLSSI----WYDGLPGFRRKSIVDKVICIAQ--VAV
LFPLYCLIYMCAPN----------------------------------------------------------
------------------------------------------------------------------------
------------------------------------------------------------------------
------------------------------------------------------------------------
----------------CRTGQL-------MRK------------PFMK--------------FL---IHASS
YLFFLFILIL-VS---------QRADDDFVRI--FG--TTRM-KKELAEQELRQRGQTPSKLELIVVMYVIG
FVW-----EEVQ-E----I------------------FAV------GMKSYLRNMWNFIDFLRNSLY-----
-------------VSVMCLRAFAYIQQATEIARDPQMA---------------------YIPREKWH-DFDP
QLIAEGLFAAANVFSA----LKLVHLFS--------------------------------------------
--INPH-----------LGP--LQI-SLGRMVIDIVKFFFIYTLVLFAF--ACGLNQLLWYFAALE------
-------------------KSKCYVLPG----------------------------------------GEAD
WG-------SHGD---------SC---------------MKWRRFGNL-FESS-------------------
-QS--------------------------LF-----------------------------------------
--------------------------------WASFGMVGLDD--F-E--------------LSG-------
--IKSYT----------------R------------------------------------------------
-----------F------WGLLMFGSYSVINVIVLLNL-----LIAMMSNSYAMIDEHSDTEWKFARTKLWM
SYFED------------SA---------TLPPPFNVLPSV--------------------------------
-------------------------------------------------------KWVI-------------
-------RI--F------------RKSSKTI-----------------------------------------
-----------------DRQRSKKRK---------EQEQFS---------------EYDNIM-RSL------
-------VWR---------------------------YVAAMHRKFE-------------------------
--------------------------------------------------------NNPVSEDDINEVK---
----SEINTM--------------RYEMLEI---------FENSGMDVSSANKKERQ---------------
-----------------------PRPRRIKV-----------------------------------------
-WERRLMKGFQ-------VAP---------------------------------------------------
-------------------------------------------------------------------VQNGC
ELDAFGN-------------------------------------------------VNGQGEMQEIKVESIP
S-------------------KPAKETA---------------------------------------------
------KERFQRVAR-TVL----LQSTTH------------KWNVV--------------------------
---LRAA--------------------KD--S-QI-------------------------------------
------------------------------------------GRC-TKNER---------------------
----------------------------------KSLQNLGRAIEEAKRL-------------IMLNPGCP-
-------------------------SG-RESPI-RIEFEDE------------KTST---------------
-------------------LLELLNQISAE------------------------------------------
--ISDSEKPKI-RPIWRPPLKTV---------------------PARAMAANNTRS----------------
-------------------LTAPELKI-------------------------------------------SR
-----------KSSPA-PT-PTPTPGVS--------------HTALSQFRN---------------------
------------RELPL------------------------CPS----------------------------
---KL-------------------IANSAPSAPTAPPKKSAPT-----------------------------
-----------APTP-TYKPTTHAP----------FSVE---GGNREN-TRA--------------------
--------------------------SDGV-RSDNSNFDI---HVVDLDEKGGHLGRDNVS-----------
--------------------------------------------------D------ISSIAS---------
----------------TSPQRPKH------------------RN----------------------
>DmTRPM/1-1131
------------------------------------------------------------------------
------------------------------------------------------------------------
------------------------------------------------------------------------
------------------------------------------------------------------------
------------------------------------------------------------------------
------------------------------------------------------------------------
------------------------------------------------------------------------
-----------------MYFETNWVF----------------------------------------------
--------------------------HQP-------------------------------------------
------------------------------------------------RSWIETN-----------------
---FQK----------------------------RECIKFIPCPK-------------DDT-----------
--------KCCCGQAQ-----------------ITHQTIPGIESGSP-------------------------
------------------------------------------------------------------------
-------------------------------------------------GDLWLPTKHTRP-----------
------------------------------------------------------------------------
------------------------------------------------------------------------
------------------------------------------------------------------------
------------------------------------------------------------------------
------------------------------------------------------------------------
------------------------------------------------------------------------
---------------------------------------------------------QPTDAYGTIEF----
----------QGGAHPTKAQYVRLS-----------------------FD-------------------TRP
ELLVQLFTKEWNL----ELPKL--------------------------------------------------
------------------------------------------------------------------------
------------------------------------------------------------------------
-----LITVQGGKANFDLQAKLK-KEIRKGLLKAAKTTGAWIFTGG-TNTGVT--KQVGDAL---------L
LEGQQ--RTG-RVVSI---GIAPWGIVERNHEL--LG-----HNREVPC---------------------HS
IS--SPRSKLAVLNNRHAYFLLVDNGTQAKYG-AEL-ILR------------------RKLEKFISNLKLHP
FTH-S-----STPV--------------------------VCLVI-EGGTNTIRAVL---------EYVTDS
PP------VPVVVCDGS----------GRAADLLAFV-------HKYASDG-----EEQPVLESMRDYLIGT
IQKT-------------------------------------FEVGLDQSEKLYQELLQ------------CT
RN-----KNLITVFRI-----Q----------EKPE------GEAQELDQTIL-----------TALFKSQH
LSP-------------------PE-----------------QLSLALTWNRVDIARSEI-------------
-FVYGQEWP---------------------------------------------------------NGALDE
AMMQALEHDRIDFVKL------------LLEN-G---------VSM---KKFLTIPRLEELYNT--------
---------------KHGPANT-LGYILRD-----------------VRP-HIPKGYIYTLHDIGLVINKLM
GGAYRSYYTRRKFRPIYAKVMNSYA------------NACRKSSTY--------------------QYQRYA
GAN--------------SLSLVT--------------------------GLLPFT--SEMAL----------
-------FE-FPFNE---L---LIWAVLTKRQ--------QMALLMWTHG-EEALAKSLVSCKLYKAMAHEA
------------------------------------------------------------------------
-----------------------AEDDLDTEIYEELRSY-----------------------AKEFESKGNK
LLDFSYRQDAE---------------------------KAQ-----------RLLTCELHSW----------
----SNQSC---------------------------------------------------------------
--LSLAV----AANHRALL----AHPCS------QVILADL----WMGGL--------RTRKNTNFKVILGL
AM----PFYIR--Q-------------LDFKS-------------------------KEELQQMPQTEEEHL
--------------------------ENQNLD-----------NDD----SDRSQPDA--------------
-----------------------------EALLADTYS-----VRDTK------------------------
----------------------------VHENGKV------------SLTDSDTAQFREFFNLS-EYN----
----------EVKQ-HQPLRLK--------KKFY-----EFYTAPITK--------------FW---ADSIA
YMFFLIMFSF-TV----------------------------L-VKMEQ---------MPRWQEWYSIAYITT
LGF-----EKVR-E----IISSEPV-----------AITH------KFSVWAWNMWNPCDGAAIILF-----
-------------VIGLAFRFR----------------------------------------------ENT-
MDIGRVIYCVDSIYWY----LRILNILG--------------------------------------------
--VNKY-----------LGP--LVT-MMGKMVKNMIYFVVLLAVVLMSF--GVSRQAILYPN-KQ-------
------------------------------------------------------------------------
---------------------------------------PTWSLIKEV------------------------
-----------------------------TF-----------------------------------------
--------------------------------QPYFMLYGEVF--A-G-------------DID--------
--------------PPCGE----------------------DP----------------SQ---PG-CVTGH
-----------W------VTPITMSMYLLIANILLINL-----LIAVFNNIFNEVNSVSHQVWMFQRFTV-V
MEYQQKP---------------------VLPPPFIALCHF--------------------------------
-------------------------------------------------------YSLLK-YCVR-------
----------------------------KAKG----------------------------------------
------------------------------------------------------------------------
------------------------------------------------------------------------
------------------------------------------------------------------------
------------------------------------------------------------------------
------------------------------------------------------------------------
------------------------------------------------------------------------
------------------------------------------------------------------------
------------------------------------------------------------------------
-----------------------------------EPG----------------------------------
------MSKFSFV-----------------------------------------------------------
------------------------------------------------------------------------
------------------------------------------------------------------------
------------------------------------------------------------------------
------------------------------------------------------------------------
------------------------------------------------------------------------
------------------------------------------------------------------------
------------------------------------------------------------------------
------------------------------------------------------------------------
------------------------------------------------------------------------
------------------------------------------------------------------------
-------------------PCESIV-----------------------------------------------
------------------------------------------------------------------------
------------------------------------------------------------------------
---------------------------------------------SDAL-----------------
>DmTRPML/1-652
-----------------------------------------------------------------MQSYGPG
A-----------------------------------------------------------------------
------------------------------------------------------------------------
------------------------------------------------------------------------
------------------------------------------------------------------------
------------------------------------------------------------------------
-------------------------------------------------------------------QTAPA
-------------VKR--------------------------------------------------------
------------------------------------------------------------------------
------------------------------------------------------------------------
-----------------------------------RTDSYEAAQQQQQSP--------ESDE----------
------------------------------------------------------------------------
------------------------------------------------------------------------
----------------------------------------------EYVNTRIL--RRQVQ-----------
------------------------------------------------------------------------
------------------------------------------------------------------------
------------------------------------------------------------------------
------------------------------------------------------------------------
------------------------------------------------------------------------
------------------------------------------------------------------------
------------------------------------------------------------------------
------------LQSTPVAPVVPMP-IS--------------AGS---------------------------
---------------GTAPPSVDGR-----------------------------------------------
------------------EE----QP----------------------------------------------
------------------------------------------------------------------------
-----EFP-------------------------------------GSSAASYQ-------------------
---EERMRRKLQFF------------FMN-------------------------------------------
-------------------------------------PIE-----------------KWQAKR---------
----KFPYKFVVQI--------------------------VKIFL----------------VTMQ-------
--------LCLFAHSRYNHINYTGDNRFAFSHLFLRG-----------------------------------
------------------------------------------------------------------------
----WDSSREVESYPPA---------------VGPFALYLKSEFFDTVQYAVNG----------YANV-SRS
IGP---------------------------------------------------------------------
-YDY-----------------------------------------------------------PTPNNTMPP
LKL-------------------------CLQN---YREGTIFGFN----ESY--------IFDP--------
HIDEVCER----------L---PPNVT---------------------------------------------
------------------------------------------------------------------------
--------------------TIG---------------------------------VENYLRQRDVE-----
------------------V---NFASLVSAQLTFKI----KTVNFKANGG----------------------
---------------------------PL-----------------------------------------SA
P----------DCFRFDISITF-NNRDHDGQMLLSLDAEATR------------------------------
-LK-CHGATDFISDANFDSMLRSVLNIF------------------------VLLTCA--------------
------------------------------------------------------------------------
--LSFAL---------------CTRALWR-----AYLLRCTTVNFFRSQF----------------------
------------------------------------------------------------------------
------------------------------------------------------------------------
------------------------------------------------------------------------
------------------------------------------------------------------------
---------------GKELSFDGRLE------------------------------------FV-----NFW
YIMIIFNDVL-LI----------------------------I------------------------------
-------GSALKEQ----I---------------------------EGRYLVV-------------------
---------------------------------------------------------------DQWD-----
--TCSLFLGIGNLLVW----FGVLRYLG--------------------------------------------
--FFKT-----------YNV--VIL-TLKKAAPKILRFLIAALLIYAGF--VFCGWLILGPYHMK-------
------------------------------------------------------------------------
--------------------------------------------FRSL------------------------
ATT---------------------------------------SE----------------------------
--------------------------------CLFALINGDDM--F-A------------------------
----TFA--------------TLS--------S--------KA---------------------TW------
----------LW--W---FCQIYLYSFISLYIYVVLSL-----FIAVIMDAYDTIKA---------------
-YYKDGF-----------------------P-----------------------------------------
------------------------------------------------------------------------
------------------------------------------------------------------------
--------------TTD-------------------------------------------------------
-------LKA---------------------------FVGTRTAEDI-------------------------
--------------------------------------------------------SSGVFMTDLDDFDQ--
----TSFLDV--------------------------------------------------------------
------------------------------------------------------------------------
------------------------------------------------------------------------
---------------------------------------------------------------VKS------
--------------------ICCC------------------------------------------------
-----------------GRCG---------------------------------------------------
---------------------RHQEPAQP-------------------------------------------
--------------------------NSGYTS----------------------------------------
-----------------------------------LSSI---MK----------------------------
------------------------------------------------------------------------
------------------------------------------------------------------------
------------------------------------------------------------------------
------------------------------------------------------------------------
------------------------------------------------------------------------
------------------------------------------------------------------------
------------------------------------------------------------------------
------------------------------------------------------------------------
------------------------------------------------------------------------
------------------------------------------------------------------------
------------------------------------------------------------------------
------------------------------------------------------------------
>DmTRPgamma/1-1128
------------------------------------------------------------------------
------------------------------------------------------------------------
------------------------------------------------------------------------
------------------------------------------------------------------------
------------------------------------------------------------------------
------------------------------------------------------------------------
------------------------------------------------------------------------
------------------------------------------------------------------------
------------------------------------------------------------------------
------------------------------------------------------------------------
------------------------------------------------------------------------
------------------------------------------------------------------------
------------------------------------------------------------------------
------------------------------------------------------------------------
------------------------------------------------------------------------
------------------------------------------------------------------------
------------------------------------------------------------------------
------------------------------------------------------------------------
------------------------------------------------------------------------
------------------------------------------------------------------------
------------------------------------------------------------------------
------------------------------------------------------------------------
-----MMEEE--------------------------------------------------------------
------------------NTIRPHQE----------------------------------------------
------------------------------------------------------------------------
------IRQLTLEEKKFLLAV------ERG---DMAGTRRMLQKAQD-------------------------
-TEYINVNC-VDPL----------------------------------------------------------
---------------------------------GRT-ALL------------------MAIDN---------
----E-----NLEM--------------------------VELLI-NYNV-DTKDA----------------
--------LLHSISEEF----------VEAVEVLLD--------HENVTF----------------------
------------------------------------------------------------------------
--------------HSE---GN-H----------------------SWESA---------------SEDTST
------------------------------------------------------------------------
-F----------------------------------------------------------------TPDITP
LIL-AAHRDNYEIIKI------------LLDR-G---------AVL---PM---------PHDV--------
----RCGCDECV---QS-RQEDSLRHSRSR------------------------------INAYRALA----
------------------------------------------------------------------------
---------------GPSLIALS---------------------------------SKDPIL----------
-------------TA---F---ELSWELRRLSLL------EH-EFKNEYQ--ELRKQCQDFATALLDHTRTS
------------------------------------------------------------------------
-----------------------------HELEILLNH----------------------------------
--D----------PTG-PV-----YE----------------------------------------------
----HG-------------------------------------------------------------ERMHL
NRLKLAI----KLRQKKFV----AHSNV------QQLLASI----WYEGLPGFRRKNMALQAVDIIR--IGI
MFPIFSLAYILAPY----------------------------------------------------------
------------------------------------------------------------------------
------------------------------------------------------------------------
------------------------------------------------------------------------
----------------SSIGQT-------MRK------------PFIK--------------FI---CHSAS
YFTFLFLLML-AS---------QRIETFIGGW--FF--ADSSGMLNTMEELPTKRGAKPTFIEWLILAWVSG
LIW-----SEVK-Q----L------------------WDV------GLQEYLNDMWNVIDFVTNSLY-----
-------------VATVALRVVSFFQVQKEMIYNSHAT---------------------DLPRERWD-AWDP
MLISEGLFSAANIFSS----LKLVYIFS--------------------------------------------
--VNPH-----------LGP--LQV-SLSRMVMDIMKFFFLYVLVLFAF--GSGLNQLLWYYADLE------
-------------------KKRCPEVSP--MSALLNMN----------------------------------
GT-------NDPN---------AC---------------IVWRRFSNL-FETT-------------------
-QT--------------------------LF-----------------------------------------
--------------------------------WAVFGLIDLDS--F-E--------------LDG-------
--IKIFT----------------R------------------------------------------------
-----------F------WGMLMFGTYSVINIVVLLNL-----LIAMMNHSYQLISERADVEWKFARSKLWI
SYFEE------------GG---------TCPPPFNIIPTP--------------------------------
-------------------------------------------------------KSIWY-AI---------
--KWMRRVFCSG------------SSAARR------------------------------------------
-----------------EHLKTIRRKA------QQASDRDF---------------KYQQIM-RNL------
-------VRR---------------------------YVTVEQRKAE-------------------------
--------------------------------------------------------SQGVTEDDVNEIK---
----QDISAF--------------RCELVEI---------LKNSGMDTNVTAGQGGG---------------
-----------------------GGGKKNRQ-----------------------------------------
-KERRLMKGFN-------IAP-PG-------------------------------------------STGSL
APVAEFSTSLDNYDN------------------------------------------Q------HE-ILS-S
TLSTLFT-------------------------------------PNFMHKRQQSQAGSGGGGSESPTTPTAP
QGTQGAAMT--------ASSQVTKYN----------------------------------------------
------KSALKPY---NKR----IAGHKK------------RWGTL--------------------------
---IEAAK-------------------VGNVS-KML------------------------------------
------------------------------------------GRSKSEDSVCNSS--------------HTS
TPVHGQMR--------V-------------TYAQNSPQQEYGYHGETSST-------------TISTPTPT-
----------------------I-SVV-SNSP---AAHAGVGSHF-------FHTTS---------------
---------------GLT-AIAALKRKRKK------------------------------------------
--FSSSKNICP-------------------------------------------------------------
--V---------------TESVAAANAA-----------------------EILNN----------KTLKRV
-----------SSYPAAEAGVQHNPAQL--------------VKPRRHEQT---------------------
-----------QSQHDS---------------------V---------------------------------
---------------------------ETNSTFTLSIDPSNT------------------------------
---S-----V--------------------------------------------------------------
------------------------------------------------------------------------
--------------------------------------------------------------NS--------
----------------REPLISTSC-----------------------------VSTTGAIG----
>DmWtrw/1-986
--------------------------------------------------------------------ME--
------------------------------------------------------------------------
------------------------------------------------------------------------
------------------------------------------------------------------------
------------------------------------------------------------------------
-----------------------------------NLGYKEGS-----TKPRRMTR----------------
--------------------------------------------------------------------SISV
-------------VTKTEV-----------------------------------------------------
------------EQPLT-------ENNANNRFKSIP------------------------------------
------------------------------------------------------------------------
-------------------------------------------PN---------------------------
-----LMVRW-------------------------------------RNNTD----AMIEAQ----------
----YPTAGE---------------------------------FEYMEC-GPSPPAESA-------------
--------PSMY--------------------------------------DSFEE-----------------
-------------PTSELSVQICNDTLR-----------------ISLIDQ---------------------
------------------------------------------------------------------------
------------------------------------------------------------------------
------------------------------------------------------------------------
------------------------------------------------------------------------
------------------------------------------------------------------------
----------------------------------------------------------MKSAAGRVKLFEDI
EQ--------SNVVAEGIRTHFE-S--ASKL-----------------------EKNLCYLWAAYL---KRW
DLIESLLEA-------GADLHF--------------------------------------------------
--------------------CD-QNG----------------------------------------------
------------------------------------------------------------------------
--------------ISALHLSA-----FSG---CLATLGLLVAKGLNVNL--Q--SKCYTPLHCA------A
FGNAAEA---AKLL------------INN--GA----------D----------------------------
------------ISKDTSKP-NCE----------ES-LLH------------------CAVRS---------
----N-----ALEC--------------------------LQIFI-AEGA-DVNSL----------KPNGTN
A-------IHLAADLGN----------IQCLEALLN--------APNADANVRIC-----------------
------------------------------------------------------------------------
-----IREKESTALHLA---AD----------EGNV---------ECVDLLLAK----------GADAKLKN
------------------------------------------------------------------------
------------------------------------------------------------------HRGFTP
LHL-AARTSSLDCVES------------LLRN-G--------NADA---NA---------E-DF--------
------------------DHRTPLHAAVGK--------------------------SENAYDIMETLI----
------------------------------------------------------------------------
----------------QWGANVN---------------------------------HKDIY-----------
-----------GFTA---L---HLAAL-DGLV--------QCVEMLIFHG-ADVTTKSKKGTSALNVITRKT
------------------------------------------------------------------------
P----------------------------ASVAM-IRQK---------------------------------
-LDAAITLHHSQDPVNREVELELDFR---------------------------QLLQH--------------
----------------------------------------------------------------CHPREISY
--LNTFV----DEGQKEIL----EHPLC------SSFLYIK----WGK-----------IRKYYIGRLIFCF
SFVLFLTLYVLTAL----------------------------------------------AHNCYNG-----
---------------------------SKN--------------------DNTTIPAQ--------------
------------------------------------------ELCQKQS-----------------------
------------------------------------------------------------------------
-----------------ILGDM-------LR-----------NNPF----------------VM---E-MQW
WVLVAITIVE-I-----------------------------F------------------------------
--------RKLY-G----IT----------------GYS-------SFRHYVTQVENIMEW-FV--------
-------------ITSVFVISY------IYTNK-----------------------------TYTF------
---QNHIGAFAVLLGW----TNLMLMIG--------------------------------------------
--QLPV-----------FDV--YVA-MYTRVQGEFAKLFMAYSCMLIGF--TISFCVIFPSSSS--------
------------------------------------------------------------------------
--------------------------------------------FANP------------------------
FMG--------------------------FI-----------------------------------------
--------------------------------TVLVMMIGEQD--L-S-------------LL---------
-----IN----------------DPEGK-------------D----PPFL----------L---EV------
------------------SAQITFVLFLLFVTIILMNL-----LVGIAVHDIQGLKKTAGLSKLVRQTKL-I
SYIESALFNGYL------------------P-----------------------------------------
-------------------------------------------------------TWLRN-LLHYT--ALVS
--PQAYRVVLCV-----------------KPL----------------------------------------
----------------NPSEKRL---------PREILM---------------------KAY-EVG------
-------KMR-K--------------HFGH---------TISSKNSA-ENYLSYKNKYNNNNGA---TT---
--------------GYVLPDSDPD------AGQFTTLTT-----------------KIDDNADRIEFLT---
----QEIQEL--------------KQALISQ---------QQQA----------------------------
------------------------------------------------------------------------
--------SKV-------------------------------------------------------------
---------------------------------------------------------------IDK-LLIV-
------------------------------------------------------------------------
------------------------------------------------------------------------
--------------------------------------------IS--------------------------
---------------------------NQQK-----------------------------------------
---------------------------------------------QNLRK----------------------
------------------------------------------------------------------------
------------------------------------------------------------------------
------------------------------------------------------------------------
------------------------------------------------------------------------
------------------------------------------------------------------------
------------------------------------------------------------------------
------------------------------------------------------------------------
------------------------------------------------------------------------
------------------------------------------------------------------------
------------------------------------------------------------------------
------------------------------------------------------------------------
------------------------------------------------------------------
>Dpul_Iav/1-757
----------------------------------------------------------------------MG
NCK---------------------------------------------------------------------
------------------------------------------------------------------------
------------------------------------------------------------------------
------------------------------------------------------------------------
-----------------------------------------------GKANDPFNKQNSSAF----------
-------------------------------------DRV--------------------------------
-------------TSRTS------------------------------------------------------
------------------------------------------------------------------------
------------------------------------------------------------------------
----------------------------------------------------------TDDD----------
------------------------------------------------------------------------
------------------------------------------------------------------------
--------CLLYQL----------------------ADYQKGGDLIR----YFTKEGP--------------
------------------------------------------------------------------------
------------------------------------------------------------------------
------------------------------------------------------------------------
------------------------------------------------------------------------
------------------------------------------------------------------------
------------------------------------------------------------------------
---------------------------------------------------------RATEELLKEQIPLLL
YRKG------EG-QIVRRSDY--LK--------------------------WKYRNKRHVGVPVN-------
------------------EDV---------------------------------------------------
------------------------------------------------------------------------
------------------------------------------------------------------------
-------------PGWKDHLACW-NFDYRGSL-GESLLHVLIVCNTSIHCK-L-------------------
----------AKLL------------IVLFPNLA--------LD----------------------------
------------VVEGNEFR-------------GAS-ALH------------------LAIAY---------
----D-----SLEV--------------------------IKLLV-EAGA-VVQQRAVGTFFLPR-DQQRAR
P----------SRTTDY-------------------------------------------------------
------------------------------------------------------------------------
--------------------------------EGLA------------------------------------
------------------------------------------------------------------------
------------------------------------------------------------------YFGEYP
ISW-AACCNNEAAYNL------------LIDR-G---------ADP---NSQ----------DS--------
------------------FGNMVLHMVVVCN----------------------------KLEMYGYALRH--
------------------------------------------------------------------------
---------------PHIQAKMG---------------------------------IVNNA-----------
-----------GLTP---L---TLSCHLGRATIFR-----EMLELTAKEF-WRY-----------SNITCSA
-----------------------------------------------------------------------Y
P----------------------------------LNA----------------------------------
-LDTI-LPDGRCNMTS--------------------------------------------------------
-------A----------------------------------------------------------------
--LMIIL-NGTKEEHLDML----DGGII------QRLLEEK----WKT----------FAQRQFLKRLGILF
FHLLVLSIAVYTRP-------------------------------------------------RRDRP----
------------------------------------------------------------------------
------------------------------------------------------------------------
------------------------------------------------------------------------
------------------LIPD-------D--------YDALNAMDI----------------TRFCFEIIT
CLSCVGYVVI-QQ----------------------------I------------------------------
--------SELK-N----V---------------------------GLRGFLYQLSNNPAKAIFLASNFLT-
-------------LACIPCRFY---------------------------GNRD-------------------
--VEEAILIFALPSAW----FFLMFFAG--------------------------------------------
--AIRL-----------TGP-FVTM-IYSMITGDMLTFAIIYSIMLLAF--SQAFFFLHRGHPD--------
-------------------K----------------------------------------------------
------------------------------------------TLFSNF------------------------
LST--------------------------WM-----------------------------------------
--------------------------------GLFHWTLGDYN--Y-N-------------SLQD-------
-----------------------T-----------------------------------VY---PA------
------------------VTTTVFVIFMIMVPILLLNM-----LIAMMGNTYALVIQQSEKEWVKQWAKI-V
IALERAV-----------------------------------------------------------------
------------------------------------------------------------------------
------------------------------------------------------------------------
--------------NQMNCKEYLVTYSIKVSGGSDGSDGS---------------PPQEEVR-GVM------
------VIKS--------------------------------------------------------------
--------------------------------------------------------KNKTRARQRKGA----
---LNNWKRV-------G------KRTIKEL---------KRRG----------------------------
-----------------------ITGDQ--------------------------------------------
--LRRQIW----------------------------------------------------------------
------------------------------------------------------------------------
------------------------------------------------------------------------
------------------------------------------------------------------------
------------------------------------------------------------------------
------------------------------------------------------------------------
------------------------------------------------------------------------
--------------------------------------------------------------------EPK-
-------------------------TP-STTS----------------------------------------
------------------------------------------------------------------------
------------------------------------------------------------------------
--------------------------INA------------------------------------RYNLN--
-------FIID-------------------------------------------------------------
------------------------------------------------------------------------
------------------------CMSK--------------------------------------------
------------------------------------------------------------------------
------------------------------------------------------------------------
------------------------------------------------------------------------
------------------------------------------------------------------
>Dpul_Nan/1-718
--------------------------------------------------------------------MGNA
SSN---------------------------------------------------------------------
------------------------------------------------------------------------
------------------------------------------------------------------------
------------------------------------------------------------------------
-----------------------------------------------VTS----------------------
--------------------------------------GI--------------------------------
-------------KKQAE------------------------------------------------------
------------------------------------------------------------------------
------------------------------------------------------------------------
----------------------------------------------------------GAAS----------
------------------------------------------------------------------------
------------------------------------------------------------------------
--------STCYKL----------------------VDLKGGGLLIELMKKASKTKDF--------------
------------------------------------------------------------------------
------------------------------------------------------------------------
------------------------------------------------------------------------
------------------------------------------------------------------------
------------------------------------------------------------------------
------------------------------------------------------------------------
---------------------------------------------------------TEVDKTIVEMVEPCL
YNKG------LG-KMVHIAHLVLLR--------------------------NRGRAKTKLLPCLKEVE----
------------------DP----------------------------------------------------
------------------YKFDIEK-----------------------------------------------
---Y--------------------------------------------------------------------
----------------------------RGGV-GETVMHLCMLSATSIHAD-L-------------------
----------AKRL------------LKFYPKLI--------VD----------------------------
------------IYLDEEYY-------------GEN-VLH------------------IAIVN---------
----E-----DPAM--------------------------VKYLL-DNGV-NYQDRCCGNFMSPE-DQKASR
YDSLTSEVVLNDAVTNY-------------------------------------------------------
------------------------------------------------------------------------
--------------------------------DGYV------------------------------------
------------------------------------------------------------------------
------------------------------------------------------------------YWGEYP
LAF-AACLGQEECYRL------------VLAK-G---------ADP---NGQ----------DT--------
------------------NGNTVLHMLVIYD----------------------------KTAMFDMAH----
------------------------------------------------------------------------
----------------ELGSLLN---------------------------------IRNRL-----------
-----------GLTP---L---TLAAKLARRDMFF-----HILKIQKEVY-WQL-----------GNVTCSA
-----------------------------------------------------------------------Y
A----------------------------------LPQ----------------------------------
-LDTIDGATGGIDKDS--------------------------------------------------------
-------V----------------------------------------------------------------
--LNLVV-FGDSEAHLELM----DD-VV------IDLLHAK----WNT----------FIKFRFYRCFLLFA
LYFVISLICFTVRPS---PPVRL----------------------------------------REEMTTTQS
Y--------------------------------------------------TTT------------------
------------------------------------DMTW--------------------------------
------------------------------------------------------------------------
--------------------------------------------PSSP---------------FSMGGEIGV
LIGVALYL-G-AA----------------------------A------------------------------
--------REAR-F----L---------------------------GRKMFFENLATAPSRVLFLISCMFV-
-------------IAMVFLRWFC--------------------------------LR---------------
-AEEDIVAVLVMLSTA----PYFLFFCR--------------------------------------------
--GFKK-----------VGP-FVVM-IYRMIMGDLLRFVTIYVVFVMGF--SQAYYIVFLTHPNN-------
----------------------------------------------------------------------RE
HA-------ENP--------------------------------MPTP------------------------
VDS--------------------------VM-----------------------------------------
--------------------------------MMFLMSLYNFGSTY-E-------------AFAR-------
-----------------------T-----------------------------------EH---ET------
------------------VAKILFVVYMAIVGILLINM-----LIAMMGNTYTK-IAETRNEWQRQWARI-V
LVVERGV-----------------------------------------------------------------
------------------------------------------------------------------------
------------------------------------------------------------------------
--------------DPKSRLENMVLYSQPMVDGRR--------------------------A-FML------
------RQQQ--------------------------------------------------------------
--------------------------------------------------------SVNTSRPEVTRIS---
---VTEITPI-------Y------------------------------------------------------
------------------------------------------------------------------------
------------------------------------------------------------------------
------------------------------------------------------------------------
------------------------------------------------------------------------
------------------------------------------------------------------------
------------------------------------------------------------------------
------------------------------------------------------------------------
--------------------------------------------------ILY-------------------
------------------------------------------------------------------------
------------------------------------------------------------------------
------------------------------------------------------------------------
------------------------------------------------------------------------
-----------------------------------------------------------------------L
FP----------------------------------------------------------------------
------------------------------------------P-----------------------------
------------------------------------------------------------------------
------------------------------------------------------------------------
------------------------------------------------------------------------
------------------------------------------------------------------------
------------------------------------------------------------------
>Dpul_NompC/1-1655
--------------------------------------------------------------------MPKS
------------------------------------------------------------------------
------------------------------------------------------------------------
----------------------------------------------------RDQTP------ESGDSIQST
GDSSSLGNKV--------------------------------------------------------------
-----------------------AGKRMIDSAKKKILWLASKNEWGGLEQAMKTLEQTVAANKNSPELLSPL
AD-------IQDEFTGYTPLMYAVKDN-----RISLMER-----------------------------MMEL
-------------GCDLTTVNKDNYNTF-------------------------HLAVLYSR-----------
--------EDVIKNLLARKA-DITILAGPRLQNVLHLVA-----------SRTGGSGASVAKLLLASGAKD-
-------------FRLA------RDQEGYLP--------LHVAVEIGNMHVTKEL-----------------
---LNM-----------------------------------NGDVQVKATF-------GPKM----------
--------------------------------------EIAFHAATRRRDIELLRILNDQGS----------
----PVDATNAE--------------------------------------GQTALHIAAADG----------
---DENIVKYLHML-----HANPNISDNEDRTPVLLAAERGRTVVVEILTEKFRASCL--------------
------------ERTKDGSTLLHVASLHG--HPETALMLLKKGVPLHMPNK---------------------
------------------------------------------------------------------------
------------------------------------------------------------------------
------------------------------------------------------------------------
------------------------------------------------------------------------
------------------------------------------------------------------------
---------------------------------------------------SGARSIHIAARKGHVGVIQTL
LLKG------EQVDATTNDNYTALH-VAVQAGKANVVETLLGYGAQVHIR-AGPLQETPLHIAARVTEGGEK
-CVQMLLKS-------GCDANINRADGVRPLHVAASEGHFGVVRLLLADGADPLLVNI-------NGETPLQ
VACGTSHPGTLSVVQLLLEHVQAGSGS--AATYVNTRNSIGETSLHAASNQPRITTTAKGKYPDRDIAQSLL
QAGGDVSLDTYQTKENPLHYCASQGNVPVLVALLASIRPTELQRVVNKQNLLGRSPLQVAAKNGHLQCVLLL
LQNQARVDVFDNDGMSALHLAS-----ESG---HGAICDALLAHNAFVNSKS---RVGLTPIHLA------A
LKGYTEL---VRSL------------VTV--HGA---------T----------------------------
------------IDALTLR--------------KET-ALQ------------------LAAGA---------
----G-----QLDV--------------------------CSLLV-ELGA-ETSAA----------DELGRK
A-------IHLAAQQNH----------SEVVRLFLK--------HQPALVLAANKD-----GNTCAHIAAMQ
GSV---------------------------------------------------DVLQQLMKFDLS--IVTA
SR---NRTSESTPLHLA---AE----------GGHA---------DVVKMLLEA----------GALPQDEN
KAGFTAIQLAAKNGHNVVIDV-LRDASPDTLSYASRRTGLNSLHVAACYGQSEIVREMLAHVPAGVRSEAPT
SLS-----------------------------------------------------GTGVLRELDGEAGLTP
LHL-AAYSGDENVVRL------------LLNSAG---------VTV---DQ---------PSAQ--------
------------------NGFTALHLACRGG----------------------------HGPVAGLLL----
------------------------------------------------------------------------
---------------SRSTGLLT---------------------------------TPDGH-----------
-----------GRSP---L---HVAAA-HGHG--------RLVELLLGQG-ADINAADKAGWTALHLAARAG
-----------HLAMV--------------QLLLDSGAT---------------------------------
PRSFNDNG--------RIPLWYAASEGHTSVLTLLLKRE---------------------------HDAYGL
MEDR-----------------KFVYNLMVCGKNHNN-------LPLCEF----ILESPAPVD----------
-----------VAAKLSHILATLSVKEKERSKDLLEAAKHCESMATELLALASSLEGAARLLTAQDRRQMPL
--LDILV----EQEQKEVI----SHPAV------QRYLQEV----WLG----------GLQWAPWKLLLLFL
CCVVLPPVWLCLCL---------------------------------------------PLGHRYD------
------------------------------------------------------------------------
------------------------------------------------------------------------
------------------------------------------------------------------------
-----------------KI-------------------------PVIR--------------FM---AYLTS
HIYLMTLLIL-TS----------------------------T------------------------------
--------LPIC-P----V------------------LR---TSL---------LPCWYEWLLLIWLSGVLL
AELATPRDRGGLGWLRIAILFISAIAILIHAVAF-----LL-----------KPEH---WTVALFF------
---RNQLLAVVVLLCC----MLLLDFLS--------------------------------------------
--FHYL-----------FGP--WAI-IIGNLMVDACRFLIILAIFMFGF--TMHVAALNQPF----------
-------------------------WARD------------------------ITPITA-------------
--------------------------------------------------KTITGG----------------
LNS--------------------------GV-----------------------------------------
--------------------------------VVTPLDTFQLL--F-F-------------AL---------
-----F--------------GLTQ----------------PAD--LRMET---------AQ---PE------
--------------WTLFFYKIVFGFYMLVTTVVLINM-----LIAMMSDTYQRIQAQSDVEWKFGLAKL-V
RAMHRTAAT-------------------PSP-----------------------------------------
-------------------------------------------------------LNLFT-SW-----ISYL
--WQLSRKQVVH-----------------E-N----------------------------------------
---------------ADDHARLV------------------------------------RQC-A--------
-----------------------------------------PSASEN-------------------------
--------------NK------------GWMRKFQHKTKVG---------------------HRESNALG--
---VVRPAPLSS------------QMSIIGD---------RN------------------------------
------------------------------------------------------------------------
----------S-------------------------------------------------------------
---------------------------------------------------------------LEH-VTD--
------------------------------------------------------------------------
------------------------------------------------------------------------
------------------------------------------WRVV--------------------------
---------------------------VKQY-----------------------------------------
------------------------------------------------------------------------
------------------------------------------ISNNLS------------------------
------------------------------------------------------------------------
------------------------------------------------------------------------
------------------------------------------------------------------------
----------------------------------------------------------------------QC
------------------------------------------------------------------------
--------------------------------------N---------------------------------
------------------------------------------------------------------------
------------------------------------------------------------------------
------------------------------------------------------------------------
------------------------------------------------------------------------
------------------------------------------------------------------
>Dpul_Pyx1/1-603
------------------------------------------------------------------------
------------------------------------------------------------------------
------------------------------------------------------------------------
------------------------------------------------------------------------
------------------------------------------------------------------------
------------------------------------------------------------------------
------------------------------------------------------------------------
------------------------------------------------------------------------
------------------------------------------------------------------------
------------------------------------------------------------------------
------------------------------------------------------------------------
------------------------------------------------------------------------
------------------------------------------------------------------------
------------------------------------------------------------------------
------------------------------------------------------------------------
------------------------------------------------------------------------
------------------------------------------------------------------------
------------------------------------------------------------------------
------------------------------------------------------------------------
------------------------------------------------------------------------
------------------------------------------------------------------------
------------------------------------------------------------------------
------------------------------------------------------------------------
------------------------------------------------------------------------
------------------------------------------------------------------------
------------------------------------------------------------------------
------------------------------------------------------------------------
------------------------------------------------------------------------
------------------------------------------------------------------------
------------------------------------------------------------------------
------------------------------------------------------------------------
------------------------------------------------------------------------
------------------------------------------------------------------------
------------------------------------------------------------------------
------------------------------------------------------------------------
------------------MKETPLHGAVVK--------------------------CRQSTDVVKLLI----
------------------------------------------------------------------------
----------------SKGANVN---------------------------------AKDQF-----------
-----------GQTP---L---HIAAF-NENS--------KLAILLIHSG-ADLSIKNRAKISALASVVRRV
------------------------------------------------------------------------
P----------------------------DALTA-ISRK---------------------------------
-LDSAVDVVDN-EPADPDCQLKLDLR---------------------------VLVPGGN------------
---------------------------------------------------------------QQNVGEMGF
--LTSLV----AAEQRHIL----QHPVI------GAFLHLK----WMK-----------IRTTFVVSLIFQL
LYVLALTSNIYSIY----------------------------------------------VVKMNKR-----
---------------------------VNN----------------------TQKSE---------------
-----------------------------------------PS-----N-----------------------
------------------------------------------------------------------------
-----------------ATMTQ-------FA-----------DWPM----------------EL---DTTLW
YLTVLLGAAT-G-----------------------------V------------------------------
--------KEFF-Q----L------------------YC-------NVHEYARDIENYFQL-IS--------
-------------ILGMILILS-------PHPMHT--------------DEPD---------KGDW------
---QHHVAAIVIIVAW----INLMLHVG--------------------------------------------
--RFPV-----------FGL--YVQ-MFTTVAWNIGKLLVAYMSLILGF--SLGFAVLFPLENR--------
------------------------------------------------------------------------
--------------------------------------------YNDM------------------------
PYA--------------------------LL-----------------------------------------
--------------------------------TTIVMMTGEME--Y-A-------------AM---------
-----Y--------------------------------------TEGKIK----------Y---PG------
------------------TTHFVFLVFLLFVVIVLMNL-----LVGLAVSDIQGLQKSAGLDRLVRLTKQ-I
ARMESFVFFPWPI---------------HFSS---------------------------------LWSK---
-------------------------------------------------------VPRRE-FIRRN--VLVV
--SPKTRKNYNF-----------------RPN----------------------------------------
----------------DPRDRSF---------PPEIKE---------------------SLL-KII------
-------AVRIANKKKGAQQ-------KTS------------------------------------------
--------------HV---------------PIIRTATI-PL---------------DSNNGELFTEVM---
----NRVDEL----------FHNYMTQIVTI---------NS------------------------------
------------------------------------------------------------------------
----------T-------------------------------------------------------------
---------------------------------------------------------------IED-QLAQ-
------------------------------------------------------------------------
------------------------------------------------------------------------
--------------------------------------------L---------------------------
----------------------------TAKY-NYPS-----------------------------------
------------------------------------------TRSRQTRHS---------------------
-------------------------------------CDCSMINEESF------------------------
-------------------------RV-PGISS---------------------------------------
-------------------QA---------------------------------------------------
------------------------------------------------------------------------
------------------------------------------------------------------------
------------------------------------------------------------------------
------------------------------------------------------------------------
------------------------------------------------------------------------
------------------------------------------------------------------------
------------------------------------------------------------------------
------------------------------------------------------------------------
------------------------------------------------------------------
>Dpul_Pyx2/1-838
--------------------------------------------------------------------MS--
------------------------------------------------------------------------
------------------------------------------------------------------------
--------------------------------------------------SRRSVSRENVR-----------
------------------------------------------------------------------------
------------------------------------------------QRSFPSLSSISE------------
---------TESPSFDFTESFEVL-----------DEGE-----------------------------TIS-
------------------------------------------------------------------------
------------------------------------------------------------------------
------------------------------------------------------------------------
-------------------------------------------PTVW-------------------------
------------------------------------------------------------------------
------------------------------------------------------------------------
---------CVWPQ--------------------------------QMLMVAID------------------
------------------------EKLF--------------------------------------------
------------------------------------------------------------------------
------------------------------------------------------------------------
------------------------------------------------------------------------
------------------------------------------------------------------------
------------------------------------------------------------------------
---------------------------------------------------------------TKSPLNVRL
CK--------PRLNVSLGESDWK-E-IPPDC------------------------YDIGVLFAALN---GAV
L-----------------------------------------------------------------------
------------------------------------------------------------------------
------------------------------------------------------------------------
------------------------------------CLNLLIRYKATVDVLDR--NKEATPLFCA------A
ASGRIEL---VEAL------------L---------------------------------------------
------------------------------------------------------------------------
------------SC--------------------------ATRLV-EAGA-NVNNL----------QVLCES
P-------IHVSAFQGD----------VDCLKLLLE--------N-KAD-----------------------
------------------------------------------------------------------------
-----------------------------------------------------A----------KASTTEID
KP----------------------------------------------------------------------
-----------------------------------------------------------------EAVGRTP
LHL-AALSQSVESVKV------------LLDY-G---------ARH---DI---------C-DG--------
------------------MKETPLHSAVVK--------------------------CRRSIDVVRLLI----
------------------------------------------------------------------------
----------------SRGANVN---------------------------------VKNQF-----------
-----------SQTP---L---HLAAI-NEHS--------KLASFLILSG-ADLSAKNRAKNTALALVARRV
------------------------------------------------------------------------
P----------------------------DALST-ISRK---------------------------------
-LDSAIEIAGGLDPTDADCELRLDLQ---------------------------VLVPSGN------------
---------------------------------------------------------------QQKEGEMAM
--LTSMI----AADQHHLL----LHPVI------GAFLHLK----WTK-----------IRTTFLASLMFQF
CYVLFLTLNIYTTY----------------------------------------------VSSKNEK-----
---------------------------AEN--------------------GTTNLTN---------------
-----------------------------------------HN-----N-----------------------
------------------------------------------------------------------------
-----------------STGTI-------VH-----------NSALIDS-------QTQKSYSL---D-YFW
LPTIFFGSMT-G-----------------------------C------------------------------
--------KELF-Q----L------------------YC-------NPHEYVTDVENYAHL-FS--------
-------------VVGMVLVI----------PRNK--------------DGY----------VSDW------
---QTHVAAVVIIVAW----INLMLHIG--------------------------------------------
--RFPA-----------FGL--YIQ-MFTTVAWNMSKLLVTYFCLIVGF--SLGFAVLFPKSKF--------
------------------------------------------------------------------------
--------------------------------------------FGEI------------------------
PIA--------------------------LL-----------------------------------------
--------------------------------TAIVMMTGEMD--F-N-------------AL---------
-----FY----------------D-----------------ENGTE-KIR----------F---PG------
------------------TTHLVFLFFVLLIVIVLMNL-----LVGLAVSDIQGLLNSAGLNRLIRTTKQ-I
ARMEIFIFFPWPI---------------RLPQ---------------------------------LWSK---
-------------------------------------------------------IPKRE-CLQRK--VLVV
--SPKAKRTYNF-----------------KPN----------------------------------------
----------------DPRDGRF---------PQNTKE---------------------GLL-AIA------
-------VERMASKKKGPYQ-------YNA------------------------------------------
---------------------------------LSVQT----------------------NGEFITDVF---
----HRVDEL----------FTNYMSEIVTM---------NE------------------------------
------------------------------------------------------------------------
----------K-------------------------------------------------------------
---------------------------------------------------------------INE-KLAL-
------------------------------------------------------------------------
------------------------------------------------------------------------
--------------------------------------------LE--------------------------
---------------------------DANRF-RLPL-----------------------------------
------------------------------------------IPARKIVEE---------------------
----------------------------------FSHCDTAV------------------------------
------------------------------------------------------------------------
------------------------------------------------------------------------
------------------------------------------------------------------------
------------------------------------------------------------------------
------------------------------------------------------------------------
------------------------------------------------------------------------
------------------------------------------------------------------------
------------------------------------------------------------------------
------------------------------------------------------------------------
------------------------------------------------------------------------
------------------------------------------------------------------
>Dpul_Pyx3/1-940
--------MGKCESANGDH------------------QTCAAEEMRDNKEF-RTKSG----------RFK--
------------------------------------------------------------------------
------------------------------------------------------------------------
--------------------------------------------------ARKYANRRAFQ-----------
------------------------------------------------------------------------
------------------------------------------------DRRKPWTTTNGA------------
---------ANSDAVGDTFRFDIP-----------ADDP-----------------------------TFSI
-------------SSESNTSRAE-------------------------------------------------
-------------------------LKNCTI-----------------------------------------
-------------------------------------------SGE--------------------------
------------------------------------------EPASWF-------YG---------------
------------------------------------------------------------------------
------------------------------------------------------------------------
--------CSIWTE--------------------------------NQLKNSID------------------
------------------------E-LL--------------------------------------------
------------------------------------------------------------------------
------------------------------------------------------------------------
------------------------------------------------------------------------
------------------------------------------------------------------------
------------------------------------------------------------------------
---------------------------------------------------------------GSHEMDSIH
PK--------TILGASESSRNWS-K-LPLCF------------------------YNVAVLYASMT---GNI
VMLQFFLQR-------GASPKA--------------------------------------------------
--------------------ID-SEE----------------------------------------------
------------------------------------------------------------------------
--------------RTALHYAA-----SSSAVTAADCITLLWEYGAEIHAWDK--LGLATPLICA------A
ASGNAEA---VKVL------------LCA--GA----------E----------------------------
------------VNAGLADP-----KY----PDSST-PLI------------------WAVRA---------
----R-----SVTC--------------------------ATYLI-EGGA-AVNSP----------QAYSEA
P-------IHVAAAQGD----------TDLLEMLLQ--------N-KADIRVLF------------------
------------------------------------------------------------------------
------GRERMSALHLA---AE----------EGNA---------GCIRLLLQA----------KADCNAVN
------------------------------------------------------------------------
------------------------------------------------------------------FRGQTP
LHL-ATLSQSVESVAV------------LLEA-G---------ARH---NI---------C-DN--------
------------------DQKSPLHSAIIK--------------------------TSRSTEIVRLLI----
------------------------------------------------------------------------
----------------ASGADIN---------------------------------GRDNF-----------
-----------GCTP---L---HLAAV-NENS--------KAATVLVQSG-ADLSAKTKGGVSALDFLVRRT
------------------------------------------------------------------------
P----------------------------DVLTT-IPRR---------------------------------
-LDSAVVVADH-DPVDPDCELHLDFN---------------------------VIVPSGD------------
---------------------------------------------------------------QQRVGESGF
--LITLV----AAGQRHIL----QHPII------RAFLHLK----WIK-----------IRSLFIVSLLFHA
AFVLSLSANILSIY----------------------------------------------VIQRNRNCS---
--------------------------VIHN--------------------DSSTTTN---------------
-----------------------------------------EDLN--WD-----------------------
------------------------------------------------------------------------
-----------------TTNCL-------YT-----------QWPS----------------WL---EDVVR
YLNLGFGVLS-L-----------------------------I------------------------------
--------KEFF-Q----L------------------LQ-------TPSEYVRSSENYIQC-FL--------
-------------IIGVVGIN---------LPKNF--------------N------------HNDW------
---QQHLAAIIIVVAW----MELMMHVG--------------------------------------------
--RFPV-----------FGL--YVQ-MFTTVAANIAKFLAAYMSLIIGF--SLGLSVLYPDTES--------
------------------------------------------------------------------------
--------------------------------------------LASL------------------------
PFS--------------------------LV-----------------------------------------
--------------------------------TTVVMMTGELE--Y-S-------------KY---------
-----FY----------------E-----------------DH----RPE----------Y---PI------
------------------TTLIVFLAFLLFIVVVLMNL-----LVGLAVSDIQGLRKSAGLDRLVRQTRL-I
ARMESIVFSPWLN---------------QLP----------------------------------CWFD---
-------------------------------------------------------ARTRK-FLQRK--ILVV
--PPSHHRVYTV-----------------RPN----------------------------------------
----------------DPRDNRF---------PPDIKE---------------------NIL-KIL------
-------VSK-PNKKSYHEL-------YRT------------------------------------------
--------------NI---------------EHQSSLT----------------------------------
-------EEL----------FDEF------------------------------------------------
------------------------------------------------------------------------
------------------------------------------------------------------------
-----------------------------------------------------------------D-GESF-
------------------------------------------------------------------------
------------------------------------------------------------------------
--------------------------------------------L---------------------------
------------------------------------------------------------------------
----------------------------------------------KTRES---------------------
-------------------------------------MDCY-------------------------------
------------------------------------------------------------------------
------------------------------------------------------------------------
------------------------------------------------------------------------
------------------------------------------------------------------------
------------------------------------------------------------------------
------------------------------------------------------------------------
------------------------------------------------------------------------
------------------------------------------------------------------------
------------------------------------------------------------------------
------------------------------------------------------------------------
------------------------------------------------------------------
>Dpul_TRP/1-1111
------------------------------------------------------------------------
------------------------------------------------------------------------
------------------------------------------------------------------------
------------------------------------------------------------------------
------------------------------------------------------------------------
------------------------------------------------------------------------
------------------------------------------------------------------------
------------------------------------------------------------------------
------------------------------------------------------------------------
------------------------------------------------------------------------
----------------------------------------MGPPV---------------------------
------------------------------------------------------------------------
------------------------------------------------------------------------
--------------------------------------------------ESI-------------------
------------------------------------------------------------------------
------------------------------------------------------------------------
------------------------------------------------------------------------
------------------------------------------------------------------------
------------------------------------------------------------------------
------------------------------------------------------------------------
------------------------------------------------------------------------
------------------------------------------------------------------------
------------------------------------------------------------------------
------------------------------------------------------------------------
------------------------------------------------------------------------
---------LKNEEKRYLLLV------ERG---DFNGVRSLIEDYKD-------------------------
RPNDLNLNC-TDPL----------------------------------------------------------
---------------------------------GRT-SLV------------------IAIEN---------
----E-----SYEL--------------------------LEVLL-EGGI-KVSDG----------------
--------LLHAISEDY----------VEAVELLLE--------WEE-KN----------------------
------------------------------------------------------------------------
--------------HKD---GTPY----------------------SWETL---------------DSENAT
------------------------------------------------------------------------
-F----------------------------------------------------------------TPDITP
LIL-AAHRNNYEILKL------------LLDR-G---------AAL---PM---------PHDV--------
----RCGCDECI---AS-SKADSLRHSRSR------------------------------INAYRALA----
------------------------------------------------------------------------
---------------SPSLISLS---------------------------------SKDPVL----------
-------------TA---F---ELSNELHRMSII------ES-EFTVDYK--QLEEQCQKFSTSLLDHVRSS
------------------------------------------------------------------------
-----------------------------YELETLLNY----------------------------------
--SH---------DSE-EV-----WE----------------------------------------------
----PG-------------------------------------------------------------DRQTL
DRLELAI----KYTQKDFV----AHANV------QQLLGAI----WYQGLPGFRRRSAIGQIVETLK--IAA
KFPIYSMLYMIAPT----------------------------------------------------------
------------------------------------------------------------------------
------------------------------------------------------------------------
------------------------------------------------------------------------
----------------SEKGKF-------IKK------------PFVK--------------FI---CHSAS
YLFFLSLLGL-AS---------QRVEYLLIEW--FG--TEWM-QEIMEDWKRRERGSIPGPIELFIMLYIFG
HIW-----AEVH-S----L------------------WSD------GLMEYITDLWNLIDFTSNSFF-----
-------------LAWIFLRGVAWFIVQREQWE-GLNP---------------------WYPREEWS-TFDP
MLLSEGMFGAAMIFSY----LKTVHVFS--------------------------------------------
--ISPH-----------LGP--LQI-SLGRIIIDIIKFFFIYMLVLVAF--GCGLNQLMWYYADLT------
-------------------RKKCFCLPN----------------------------------------GGPD
WE-------NEEE---------AC---------------FFWRRFSNL-FETS-------------------
-QS--------------------------LF-----------------------------------------
--------------------------------WASFGLVDLQS--F-E--------------LQG-------
--IKGFT----------------R------------------------------------------------
-----------F------WGLLMFGSYSMINIIVLLNM-----LIAMMSNSYAAIAERSDTEWKFARSKLWL
SYFDD------------GA---------TVPPPFNIMPTP--------------------------------
-------------------------------------------------------KSML-------------
-------NVCK-------------------------------------------------------------
----------------KKQTEASKEK--------NQHKAEI---------------RHMEVM-RLL------
-------VRR---------------------------YVTAEQKKSE-------------------------
--------------------------------------------------------EMGVTEDDVNEIK---
----QDISSF--------------RFELLDI---------LRNNGMKCGDTEKAGNAA--------------
-------------------------GKKGRL-----------------------------------------
-RERRLKKGFQ-------IGM---------------------------------------------------
---------------------------------------------------------------VED-LIS-S
VIA---------------------------------------------------------------------
--------N--------ASADKGPVDV---------------------------------------------
------FGKIAKVMASRSS----SKMKKR-----------NEWNAM--------------------------
-----AAS-------------------RASVR-RNPI-----------------------------------
------------------------------------------GSKAQSNQR---------------------
[truncated: 522,593 more chars]
