# Supplementary material for: Chemoreceptor proteins in the Caribbean spiny lobster, Panulirus argus: Expression of Ionotropic Receptors, Gustatory Receptors, and TRP channels in two chemosensory organs and brain
Source: PLoS One. 2018 Sep 21;13(9):e0203935. doi: 10.1371/journal.pone.0203935 (PMC6150509; doi:10.1371/journal.pone.0203935)
Supplement: S15 Text — (FASTA) [file pone.0203935.s018.fasta]

>AmTRPM/176-469
KGTWI-RVLLIVVLVIGTIVPVVVAALIALTAEQAMMARDFVKLLLNGVSNLYILLILVILDNELIWAMALW
GEALRSCDFLSLAVTANHRPLLHPCSQIILADLWMGRTNLGLICFYIICLYMIFLVLFYSLEKVREKWAMNP
CDAAAIQILALRVIYCVDCIYWYLRILNILGVNKYFGPLVTMMGKMVKNMTYFVVLLIVVLLSFGVTRQAIL
NPIRDIFMEPYFMLYGEVYADNI-ITPAVMSIYLLIANILLINLLIAVFNNIFNEVNAVAFVVMEYEQKPPL
YKISLVEI
>AmTRPML/53-272
-----LKFIAVVIILL---LCLFAFSLFLIASGPVIL-------CLQ-FNDIITD-----SL--VFSATVLA
G--LDALQ-VSLIL--------RAIYAQLLKFEFKK-------------LYVMIIVNDLIMSAIKQEFG---
-----------SIFLGTGNLLVWFGVLRYLGFFKTYNVVILTLKKAAPKVARFLICAILIYAGFTFCGWLIL
GPFRSL--CLFALINGDDMFA--SYSRMYLYTFISLYIYVVLSLFISVIMDAYDTIKI------YYRDGFP-
-DS-LF--
>AmWtrw/492-785
SNVLLAQFLAYVLLLANPLIHHVACLVLLVLDTALHIASECVEILLKGCDDLLALYTFLIVDTPLIAACVII
GDLFKQLDALGTFVKEGYKEILHPLCQAFLHLKWQKRYVFYLFYGWVMLIYALMVLTIEVFRKLTSCFFANM
VEW-CVILVFASHVGAFAVLCGWSNLMLMIGQLPIFGAYVAMFTSVQAQVFKLLLAYACLLVGFTASFCVIF
PRFSSPLIKVLVMMTGELNFEDLPSAQLSFVLFLLFVTIVLMNLLVGIAVHDIKGLQKTAVLICDVETALPL
A-IELLKC
>AmelGB11954/159-448
RGVMLVDLLILMVLLIKVTLLHAIAVVLLWLDTPLILANEIIKILLRGSTDLHSRIYALALDTAFLSWH-FC
QELLNH-D-LKLAIKLRQKKFVHPNVQQLLASIWYEQEIIGVLFAYIIHVYFTFLFMLLAVSEVKQGYVMNV
IDFVTNVAAALEGLFSAANIFSSLKLVYIFSVNPHLGPLQVSLSRMVMDIMKFFFLYVLVLFAFSCGLNQLL
WYFANLLFWAVFGLVDLESFE-LRWGMLMFGTYSVINIVVLLNLLIAMMNHSYQLISERAFLISYFEE--PI
LDIDILRL
>AmelGB15944/41-326
RGVFIVDLLILMVLLVGITLLRAIAVFLLWIETPLILANEILKLLLRGATDLISSVYALALDTAF-----LT
IDDLNY-D-LELAIQYKQKTFVHSHVQQLLAAIWYDRILTALMFMYLIEIYLFFLFILLVTQEMREGYLMNF
IDFTRNIAAILEGLFAAANINSALKLIHLFSINPHLGPLQISLGRMVIDIVKFFFIYTLVLFAFACGLNQLL
WYFSNLLFWASFGGIGIESFE-LRWGLLMFGSYSVINVIVLLNLLIAMMSNSYAVIEERAFLMSYFED--PC
LDLDLWRL
>AmelGB16264/44-317
RGVLLVDLLIILILLLGIV----------WVDTPLILANEILKILLRGATDLHSQIYALTLDTAFLSWQ-FF
EEMLNY-N-LKLAIKYKQKQFVHPNVQQLLAAIWYDQDVLAAMFIYMLTMYAFFL------GEIRSGYILNI
VDFVQNVIIMLEGAFAAGMIFSFLKLVHIFSVNPHLGPLQISLGRMIIDIIKFFFIYTLVLFAFGCGMNQLM
WYFANLLFWASFGMVDLMSFD-LRWALLMFGSYSVINVIVLLNMLIAMMSNSYQIISERSFLMSYFED--PL
LDIDILRL
>AmelHsTRPA/297-572
SGILIARLLI-------------------VLGTPLHVASKCVELLLSPTNDLFAVAVLLLVDTPLVAACVVI
GDVFRQLDAINTFVQERRKDLLHPLVMAFLHLKWEKRYLVYAMTTYVLLSYLLLIFTCSIPRKIFGSYFINV
LDG-VVIIVFVNYVGAFAILCAWTNLMLMVGQLPAFGTYVAMFTHIQFEFAKLLLAYSGLLIGFTISFCVIF
VGFGNPLIKVLAMMAGELDFEGLQCSQILFTLFIVFVTVILMNLLVGIAVHDIQGLRNHAVLILFTEMVLPL
AKYMILKL
>AmelIav/120-404
RGLLIARLLINLVDLVGAI---AK-------GYPLAWANSVYNLLLSGADDLMVVLFYALNNTPLLACMLLA
FRYLNALDTLFIILKEEHLDMLGGIIQRLLEEKWKTRFLILAFHLAVYPLVLGVLSYIVQGGEIINGFMLHE
PAKLIFLAIPCDAILIVAVPGSWFLLMFFAGAVRLTGPVTMVYSMITGDMLTFGIIYMVVLFGFCQSFYFLY
KGYSSYWMALFQITLGDYNYTDLTLSKMVFAIFMVLVPILLLNMLIAMMGNTYAHVIEQSKIVVSLERAV-L
LQANWVKI
>AmelNan/129-414
RGLCMAKLLIPMVFLLGAVVCVTP-------GYPLNFAQECYRLILRGADDLMLVLFMAYLNTPLLSAILIR
YQILSQVDTLNLVVKDEHLELMG-ILVDLLNAKWNTKFYLFCFYISFTPLEIAATLYIFALREARFGFILTA
PSRVMFLTPFLDMLAVVVMLTTAPYFLFFCRGFKTVGPVVMIYRMIMGDLLRFVSIYLVFVMGFSQAYYIIF
LSMPSPIMAMFLMSMTNFGYGAFTEAKFLFVVYMAIVAILLVNMLIAMMGNTYQK-IAETRIVLVVERGV-L
LEIEMTDY
>AmelNompC/686-977
HGCLLVKLLALVCLLLGAIIHAAAVALFLVLGTPLHLANNVVRLLLSGVQTLLACIVLLLLDTGLIAAMVVL
GEIMEKEDKLDVLIENEQKEVIHTVVQRYLQELWQGNAFLFVAFVWVVLVHIYLMVFLLVIIPIYP---LYW
YEWCLLWILAVNQLFALSFLLACVQILDFLSFHHLFGPWAIIIGNLMKDLARFLAVLAIFVFGFSMHFVALN
QAFNDDDIKMNPVLAFEYLFFAVTLFKLAFGVYMLVSVVVLINLLIAMMSDTYQRIQAQSYLIRNMHRTTPV
-KTHLLQF
>AmelPain/77-364
NGVLLLSLLVLCALLLGAPLHIAAMVLILILLKAANLASHILRQI---VKILIPHLFLILVDTPLYAAAVLL
GYILSQFDDFQYIANNSLKHLLHPLLSSFLYLKWHRRLYFYILFIYILTIGIMTALF--AFREILQSYMLNW
IEMTLIILFSI-QVAAVTILLSAWELVILIGKHPRMSTGIEMFKTVSFNFMRFLFLYAFLILAFALAFFILF
KDFPDPLFKTIIMLTGEFDANDISLSHFVFILFVFLIAIVLFNLLNGLAVSDTVNILEKAIILAYIENVI-M
LK-KLLEF
>AmelPyr/7-294
--------LVVCVALLGAPLHVAACTLLLTLGAPMHLASETLEVLIIGANDLAAVIVILLIDTPLIAAIVML
GDVFISLDQMLCLVEVGQRHVLHPLCESFLYLKWLRRFLFHSIFAYITYLWLVLIFIVLASKEFFQGYIWNW
LQWSVVLLSIVYHIAALDILLIWIELMTVIGRFPIFGLYIQMFTQVSINFFKFLGAYICLIVGFSLGFSVLH
KNFNNPLLKTIVMMSGELEFEDISTAHLMFLSFVILVTVILANLMMGLAVSDIQELRRCAVLVAHLEHMLPL
VQIELCFI
>AmelTRPA5/52-343
QGLFYVNL--IACKKISSLMHQAVVVMLVILGTALHSASLATRRLLGGACKLLAAPLILLIDTPLRASCVII
GNLLNDLDSVTSLISVEQLTILHPLVETFLWLKWSKRFFIHALLGYSI-TRILASCSTILLHYTIQVYLLTW
LSFACSVIFTILHTISLAILVAWMQMMLLIGRLPMCGNYALMFSTVLKNILKVLLAFVCLIVGFAFSFAVLF
HGFRNSVVKTVVMMMGEYEYGDLDTSRVVFLAFVMLASIVLMNLMIGLAVNDIQGLEKEGLFVGHLERLTPP
-LLVLLKG
>BGIBMGA001085-PA/76-363
RGTVLVDLLILMVLLLGVTLLHAIAVALLWLDTPLILASEIIKLLLRGAQDLHSRIYALALDTAFLSWH-FT
QELLNH-EKLKLAIKLRQKKFVHPNVQQLLASIWYEQEMIGAMFAYIAHVYFMFLFLLLASSEVKQGYVMNV
IDFVTNVAVALEGLFSAANIFSSLKLVYIFSVNPHLGPLQVSLSRMVLDILKFFVLDILVIFAFSCGLNQLL
WY---LLFWAAFGLVDLDSFE-LRWGMLMFGTYAVINVIVLLNLLIAMMNHSYQLISERAFLISYFEE--PI
LDIDVFRL
>BGIBMGA009272-PA/6-293
--SLIVDLLIILILLLGIVLLHAIAVLLLWVDTPLILAHEILKILLRGATDLHSQIYALSLDTAFLSWT-FV
KALLNY-N-LKLAIKYKQKMFVHPNVQQLLGAIWYEQQVLGVMFIYMLNYYMLFLTLLLALAEIRAGYILNI
VDFITNIAISLEGAFAAGMIFSFLKLVHIFSINPYLGPLQVSLGRMILDILKFFFVYMLVLFAFGCGLNQLM
WYYANLLFWASFGLVDLTTFE-LRWALLTFGSYSVINIIVLLNMLIAMMSNSYQIISERAFLMSYFED--PI
LDIDILRL
>BGIBMGA009273-PA/43-260
RGVLLVDLLILMVLLVGVTLLQAIAVLLLWVDTPLMLANEIIKILLRGATDLHSLLYALALDTAFLSWQ-SA
LELLNH-D-LELAIDFKQKKFVHPNIQQLLASIWYEKIIVALLFLYMINTYLFFLLILLVMEETQEGYLMNF
IDFTRNVAALLEGLFAAANIFSALKLVHLFSINPHLGPLQISLGRMVIDIVKFFFIYSLVLFAFACGLNQLL
WYFGK-------------------------------------------------------------------
--------
>BmIav/121-404
RGLLIARLLINLVDLVGAV---AR-------GYPLAWTNAVYNLLLSGADDLMVVLFYALNNTPLLACMLLA
FRYLNALDTLFIILKQEHLNMLGGIIQRLLEEKWKTRFLILMLHVSVYH-ILSTLCYILQGDELKNGYFLHE
PAKFIFLAIPAEAILLFLLPGSWFLLMFFAGAVKLTGPVTMIYSMITGDMFTFGIIYCIVLFGFSQSFYFLY
RGYSSYWMALFQITLGDYSYSDLTLSKTVFTVFMIFVPILLLNMLIAMMGNTYAHVIEQSKIVVSLERSV-L
MQANWVKI
>BmNan/102-387
RGLCLAKLLIPMAFLLGAYVNVQP-------GYPLSFAQECYRLILRGADDLMLVMFMAYLNTPLLAAILIR
YQILGQVDTLNLVVKDEHLGLLG-MLIDLLKTKWNTKFYLFSCYICFTPLWMGALAYFGALREAKFGFILTV
PSRVMFLIPTLDHLAVMIMLTTAPYFLFFCRGFKTVGPVVMIYRMVMGDLLRFVCIYLVFVMGFSQAYYVIF
LSMPSPIMAMFLMSLTSFSYTAFTEAKLLFVIYMIIVAILLVNMLIAMMGNTYQK-IAETRIVLVVERGV-L
LEIEMTEV
>BmNompC/971-1252
HGCLLVKLLAIVCLLLGAIIHAAAVVLFLVLGTPLHLANNVVRLLLSGVQNLLACMVLLLLDTGLIASMVVL
GEILHKDDKLDVLIENEQKEVIHTVVQRYLQELWRGKGILFFAFVWMVLIHIYLMVLLLVITPIYS---IRW
YEWMLLWIIAVNQCFALSFLLACVQILDFLSFHHLFGPWAIIIGDLMKDLGRFLAVLAIFVFGFSMHIVALN
QPWTSN----------QLLFFAVTLFKIVFGIYMLVSVVVLINLLIAMMSDTYQRIQAQSYLIRNMHRTNPV
-KRHLLQF
>BmPain/69-355
DRVLLLALIVEMILLLGCAIYSAAVILIIVLTRPIALAYKIVKMF---NENVITIDLLLLINTALYAATVEL
GCILEALDELLYMTNEELRPLLHPVITSFLYLKWQRSFFFYSFLLYIIY-GVVLLL----IRELFQSYLINW
MEIGLIFVIWI-QLSAVAILLSSAELVLLIGQFPTLSTNIVMLKTVSWNFFKFLLWYCILIIAFALSFYTLF
RQFEDPLFKTIVMLTGEFDASSITTSHIIFIVFVFMIPIVLFNLLNGLAVSDTQEIRADAILISYIESVLPL
IKFKLYEI
>BmPyr/126-344
VGVLLVKLLVPVVELLGAPLHVAACTLLLALGTPLHLASEVVEMLVRCADDLGAICALLLPDTPLIAACVLL
GDVYLCFDDLLAFVEI-----------------------------------------------------W--
-----------HDVAAITIFFCWLELMMIIGRFPTFGLYVQMFTTVTVNFATFLLAYSCLLIAFGLAFSVLF
SNFHLPLVKTVMMMSGELEYEDINTAHIMFLIFVLLVTVILTNLLVGLAVSDIQALQEGA-----------I
VPTAIIKL
>BmTRPA1/232-524
GGVCLVKMIAPIVYLIGSILLLAATVTLILLGTPLHIAHRVVHLLLRGA-DLLAATILLHLDTSLLATSILL
GRLIAYQDKINAMVAHGRVELLHPLSQKYLQMKWNSKHLFYCIFVYSYMISVVIMVYIVCMREAYNQYIPNL
VSWTL-YIATIFSAASITVFLSWFELLLLLQRFDQVGIYVVMFLEILQTLIKVLMVFSILIIAFGLAFYILL
SKFSNILMRTFAMMLGELDFVGT-PTFIILALFMILMPILLMNLLIGLAVGDIESVRRNAALHTELERKLPL
IVNTEEKF
>BmTRPM/24-289
-----------------------------LVADEAMMARDFVKLLLNGVSNLYILLILVIIENELMWAMALW
GESLRHLDYLSLAVTANHRALLHPCSQIILADLWMGRTNLSLLCLYILRLYILFLLMFYTLEKIREKWAMNT
YDAGFILVLTLRVIYCVDIIYWYLRILNILGVNKYLGPLVTMMGKMVKNMIYFVVLLLVVLMSFGVARQAIL
HPIREVFFQPYFMLYGEVFAGDI-ITPIAMTVYLLIANILLINLLIAVFNNIFNEVNEVSFVVMEYEQKPPL
YKLSMVEL
>BmTRPML/35-253
-----LQFIAVVIIVL---LCLFAFSLFLLAFPDPVF-------CQN-FNNIFT------FA--IFSSTIFA
G--LEALE-ASFVL--------RALYAQLLKELFRR-------------LYIMIIINDLIMSAIKQEFT---
-----------SLFLGTGNLLVWFGVLRYLGFFKTYNVVILTLKKAAPKIFRFSICALLLYAGFMFCGWLIL
GPFRSL--CLFSLINGDDMFA--SFSRVYLYSFISLYIYVVLSLFISVIMDAYDTIKQ------YYKDGFP-
-HS-LI--
>BmWtrw/235-529
SGALLANLLVACLLFIGVVIHLAACLILLVLGTALHLASECVESLLKGADDLAAICITLIVDTPLLAACVTI
GDVVTRLDCLNTFVDEGQKEVLHPLCSAFLYIKWEKRYVLSFIFLYVLLLWVLAGITIEIFRKVYGTYLSNI
IEW-FVIIVFLNHVGAFAVLAGWTNLMMMIGQLPVFGTYVAMYQKVQKEFAKLLMAYSCILIGFTISFCVIF
PDFANPFITVLTMMIGELNLDLLESAQITYVLFLMFVTVVLMNLLVGIAVHDIQGLRKTAVLISYMELALPL
AHLEVLKL
>BmWtrw2/183-477
SGALIAELVVVCMMFIGVPLHLAACLYLLVLGTALHLASDCVEVLLDGADDLAAICILLVVDSAILAACVTI
GDVLKHLDCLNSLVDEGQKDILHPLCSAFLFMKWRKRYLFCFLFIYVLVLWVLMAITVEIVRKLTGSYFFNL
MEW-FVLLVFSNHVGGYAVLGAWTNLMLMMGQLPMFGDYVAMYQKVLMEFLKLLLAYICLLLGFTICFCVVF
PNFSNPFISTLSMMVGELNLNILDSAQIIFIFFLMFVTIILMNLLVGIAVHDIQGLRKTAVLILFVEMGMPL
ANIEMLNL
>Cele_CED-11/102-362
---WLAELAAVSVIFASKLIPVIILCIL-LV-EELLTI-------------LPPI--IVLFDESLIWSIVCA
AEPL--FDTTQLAFHCNAREIIHECCQRWVHRKLYGKPIWAKICVLIIPFRIVFICCLYVL--FWWRLSPRV
FDVFAFFVLILPVLEVLGIDSIYVSAFFVLYVSYSFGPMIVVKLMLLRDFTNFLFMIALVMLSSAVAIQAVV
FPWLSLFTT---------DLSNL-PAYLIVIEYFVILKLLLWPILFAFFSKTAKNVDDEAFLAEDFRLRPPW
KI-ELLHH
>Cele_CUP-5a/44-262
-----LQFMVLVLIVF---LILFAMRRFLLLSPPIEV-------LIR-NNDLLT------DD--FALKTIYP
A--LSTVNVLSLIL--------RALIAHLLQIKFEN-------------IYVMIVVNDLIITVAKSEFD---
-----------SIFLGMGALLVYVGVLRYFGFFSQYNILMLTLKRSAPNIMRFMTCAIVLYAGFLIAGWVII
GPFRTL--ALFSLLNGDDMFA--NFGTVYIYLFVSLFIYVVLSLFIAIIMDAYEVVKD------RYSDGLR-
---ELP--
>Cele_GON-2a/439-733
KGTWI-KVLLVVVVVLGSIVPVVVAALLAVAAHNAMMARDFVRLLLQGINNLYIVLILVILDSELIWAMACW
GEALKKLDHLALAVIVNNKHFLHPCCQILLADLWHGRSNLGLICPFIQMIFILFITFFYTLEQVRKKYVFNC
VTILAIIVFFMRVILACDSVLWTMKLLDYMSVHPKLGPYVTMAGKMIQNMSYIIVMLVVTLLSFGLARQSIT
YPVRNIFLKPYFMLYGEVYADEIEIPPLLMTFFLLIANILLMSMLIAIFNHIFDATDEMSFQVMEYESTPPL
HRLVIVEL
>Cele_GTL-1/255-549
KGTWI-HVMLILVVVLGAIIPVIVAAILALVDHNAMIARDFVHLLLNGVSNRNLLLVRLVFDSDLIWAMALW
GEGFTELEYLSLAANNGHRKFLHPCCQMLLSDLWQGKQNTCLAAPLIFLLFIWFLILLYNLEIGRKQFFYNG
LLAFGLLIYFIRILIICNSVIWSLKLVDYLSVQQGLGPYINIVAEMIPTMIPLCVLVFITLYAFGLLRQSIT
YPVRNIFLQPYFMLYGEVYAAEIEIAPVGLTVFMLATNVLLMNVMVAGCTYIFEKHIQSTFQVMEYESTPPL
HRLEILEM
>Cele_GTL-2/217-511
KGTWI-QVLLVVVTLLGIIIPAIVAAIISVVVEKAMNARDFVECLLNGVSNVNWMIIQVVVDNDLIWAMACW
GDALFDLDQLSLAVLANTKTFLHPCCQILLAELWHGRSNTALICPAILFLFLIFLTTQCILEHIRKKFYWNI
WTSAALLVYGFRVLLSFSNVLFYMKIFEYLSVHPLLGPYIQMAAKMVWSMCYICVLLLVPLMAFGVNRQALT
EPVRNIFYKPYFMLYGEVYAGEIEIPPLLMVIFLLVANILLLNLLIAIFNNIYNDSIEKSFQLMEYHDSPPI
QRLRVIEI
>Cele_OCR-1a/151-436
RGLCLARLLIAFTLLLGALVELTK-------GYPLSFAQDLFRMLLKKANDLLCVMLAVLINTALLAAILLC
VTYLTKIDTLSLVVSIQHLELMG-LIEQILDEKWKARWLGFIFFCAYMPLIIVMLFQILLFGDIRRGWFLAF
PAKLMFIIIPCNTMAIISILLVTQHFLYYMRAIPFVGPVLMVYTIIATDLVRFAMIYSIFLVGFSQSFYLIF
TSMENPLLRTFIMTIGEFSYREMCIGKLIFVIFETFVSILQFNLLIAMMTRTYET-IFLTRVILMLEMGL-L
YELEQERL
>Cele_OCR-2a/147-432
RGICLVLILICLVKFLGAVVELSL-------GYPLSFAQESFRLLLFKANDLMCVMFLALLNSPLLAAILLG
VAYLAKIDTLSLVVTVEHLELLG-LLDTLLEAKWEAKMIAFTLYTAFTPLVIGICVQVFLFRDIKRGWWLAF
PAKITFLAIPTNVLITVTMIFTTVHYLYYCRVIRFVGPVLMVYTIIATDIFRFMLIYGIFLMGFSQSFSLIF
LSMQSPFVRTFILTIGEFTYRNLCIGKVVFILFELFVSIMQFNMLIAMMTRTYET-IFQTRVILMLELSL-L
LSQKKEKV
>Cele_OCR-3/133-413
RGLCMVKMLILMVFLCGAVVDLVQ-------GYPLSFAQDCFRLLRMKADDLLTVPFLAVLNTPLLAAILCM
SRYLNDVDTIANVVKVDHLEFFG-LIEEVLESKWETKLFGYIYFLAFMDLLLAVVIRTFKCIDAHRGWWIAF
PEKVLHLCVPLNLLVVCIVIMSTLHFLFYCRSLKFVGPVLMVYKIIVRDMLRFLLIYSFFLMGFAQAFFVIF
KSMEDGVMRMFIMSVGEFGYKNLCQSKVFFILFELIVTVMLLNLLIAMMTRTYEK-IAETRVILMLEQSS-L
F-----DQ
>Cele_OCR-4/104-386
RGLCFAELLIAFVYLLGAVAIISK-------GYPLSFAQECIRMLVHGADDLICTYFMALLNTPLLAAIVER
NTYLEHVDSLTIAVKVEHLSLLH-LLEQLVHHKWIARLFMFCIYSCFLP-VTGATLYLVQLLHIKNGYVLGF
PAKAIFVIFFLDIVWIVIVLLTSLKFLFFCRGFKSVGPVLMLYKIIIRDLMRFFLIYLVIVVGFSQAFYVIF
LGMSNVYVRMFIMSLTEFTFEQLCIGKITFVVYMLLVTLLLINMLIAMMTNTYTE-VSGNRIILMMEQSF-Q
LE-QRME-
>Cele_OSM-9/122-404
RGILLARLLIYTVLLLKAV----K-------GYPLAFANDIYDLLIFGANDLMCVSYYAVPNTPLLATMLIK
FRFLNTLDTLMTVITPEHLDMISEVIQRLLADKWKAQLILLIVQIVVYP-ILNCIFFVYQLGEIRTGYLLTA
PAKAVFLLIPFEALFVFALPGSWIFLLFFARSAKLTGPVQMIYSMIAGDMIRFAIISAIFLVSFSQVFYFVG
KDYNTFFITLFRASMGGYDYEEFALTKTLFVLYMFVMPIMMINILIAMMGNTYTTVIAQAQIVMVLERSV-Q
MQANWIRI
>Cele_PKD-2/26-284
----F---IAMVAFLI---VYVAFMSLFVLV---TETSNNMI--YYN----IMLKMFREIYDDAYTAK----
---IAS---LPVAGSTEAQSAI----ATLKANRWIDRIVYNANIVKLLL-YQTSGGTRMIGEELFARYLFNL
VDVVLLVAIILLNIKACVVFVAWVKVFKFISVNKTMSQLSSTLTRSAKDIGGFAVMFAVFFFAFAQFGYLCF
GTYSNLAFALLRLILGDFNFSALNFGPAFFIAYVFFVSFILLNMFLAIINDSYVEV--KAKILDWFMNKV-L
IRMRIVNL
>Cele_TRP-1a/59-348
LGLCLLDMLVMVVLLLDIILLCAILVVLVWADSPVILAQEILQMLIKDASRLYSLIFALALDSAFLSWH-FE
LQLLNK-DGLKLAIKYEQKAFVHPHCQQLLTSIWYENLYLLFLWMYILKLFATFLGLLWA-SEIKQGYMWNW
LDFLMILCISIEALFAVGNVFSFARIIYLFQTNPYLGPLQISLGCMLVDVAKFCFIFVLIISSFSIGLAQLY
WYSSNVLLWSLFSITKPEDTD-VQVGQGMFIMYHCTSIIVLLNMLIAMMSHSFQIINDHAFLMAHFDE--PY
LDIDILRL
>Cele_TRP-2a/43-328
RGVLLLDLLIIMILLLNITILYAIAVIIV--DTPIVLANECIKLFLKKGTDLLSRIYALTLDYAFLSWN-FT
EELLNH-TTLKLAIQLSQKRFVHPNCQQLLLDIWYEKFYGMLSFVYLLHMYIFFLILLMAVVEIKQGYCLNI
LDFITNLCTALECFFATANIFSSLKLVHIFTVSPHLGPLKISLGRMVIDIVKFFMVYALVLFAFACGLNQLL
WYCSSILFWALFGLVDLTHFR-LETGKTIFGSYCCCSIIVLLNMLIAMMSNSYQYISDQAFLLEYFDD--PM
A---FFKI
>Cele_TRP-3/76-348
DGLLLEELLIRLVFVL-VF----------LSHTPLMLANSIVQCLIRGHCFTHSSVMALSLDATCVARQLYE
RDLVAN-NYLQMAMDSQMRQFTSTNSQTTIKSVWYNR--ACILMLHAFT-YLVFLIAALR-EKGILGFFWRW
FDAALILFLIFEICLAIACVLSILKCFYYAQMMKSIGGSVISVGKCVGKTYTYILIMVAIIVSFSVGLNIIV
DPTTDSLFWSIFGYLGPSTFTTVSTFEILAAVYHGILIITVLNLMTSILVKGADEVLDNEFISEFLSW--P-
V----WRF
>Cele_TRP-4/929-1214
NGVLLVNLLALVSTLLGAPLHLAAVVLFLVLGTPLHLAHSLVRMLLQGVQTLLAAIVMLLQDTPLLAAMVLI
GNILKQEDRLDVLIENEQKEVVYASVQRYLTEVWTADFGFSLFVAWFYLAHVYFTILLIVLNITHK---VNP
VEWLLLIVVLINQLFAFALLFAFVEYLDFLTVHHLFGPWAIIIRDLMYDLARFLVILMLFVAGFTLHVTSIF
QP------LASPSQTLEMLFFSLEILKLLFGIYMMVTLIVLINLLIAMMSDTYQRIQAQSFLIRQMNKKSPL
-QNGQLSW
>Cele_TRPA-1a/321-612
KGLLVVSLLVKCVYLIKALVFIGASVYILMLGSALHLAHATTKVLLNGADNLVAVLCRLVISV-LTAAIVYI
GTILTKMDN-KLMADAEKLHLLHPLSKALLKYKWNRRYYMYLVFQYVRK-KIIIQTLACQLVECFQRYLWNW
IDCFI-YSALIWILAALCIFFGWINLLFMIRKMPRFGIFVVMFVDIVKTFFRFFPVFVLFIIAFSSSFYVIL
QNFSTIPLKTTVMMIGEFEFTGIHVACALFFFFCIIMTILLMNLLVGLAVDDIKGVQEKAALVLQIEASLHT
WRFTQQAL
>Cele_TRPA-2/3-220
-----AEV--DIIFCNSRR-----STFIF------------------G------------------------
---LNW---LRKLKSGKKWGVIHPYIQKLIDCAFYS---AFLVFWHVFN-GIFFMFLVK-IARITKSWF---
------IVFCF--LPIIAIISAWANLLYIMRKSP-FGIYIFMMTRILRSFAHIATIWIPTLIAFSFAFLLIM
RDTENMLVKTSTMMIGEVDANDITIPSILVLVFEIITVILLMNLMVSLAVGDVTYLNNTAKFIEALQISE-I
SRADIIEE
>DmIav/123-407
RGLLIARLLINLVDLIGAI---AK-------GYPLAWANSVYNLLVCGSDDLMVVLFYALNNTPLLACMLLA
FRYLNALDTLFIILKPEHLDMLGGIIQRLLEEKWKTQFLILSTHVSVYPLLVGVLSYVFQGDEIKNGFLLHA
PAKAIFLAIPFEAILIFAVPGSWFLLMFFAGAIRLTGPVTMIYSMITGDMFTFGIIYCIVLCGFSQAFYFLY
KGFNTYWMALFQTTLGDYNYPDLTLSKTVFVIFMIFVPILLLNMLIAMMGNTYVTVIEQSKIVVTLERAV-L
MQANWVRL
>DmNan/130-415
RGLCLAKLLIPMVYLLNAVVALCP-------GYPLSFAQECFRLVLRGADDLMLVIFVGYINTPLLAAVMIR
YQLLLMIDTLNFVVKLEHLELLG-VVIDLLKTKWDTKFYMFALYFSFIPLFVGAILYLLVLREARFGFILTA
PSRVMFMTPWLDHVTVVIMLTTAPYFLFFCRGFKTVGPVVMIYRMVMGDLLRFVSIYLVFVMGFSQAFYIIF
LTMPSPIVAMFLMSLTNFGYGAMTEAKILFFLFMVIVSVLLVNMLIAMMGNTYQK-IAEIRIVLVVERSV-F
LEVEMIQA
>DmNompC/702-986
RGCLLVKLLAMVCLLLGAIIHVAAVALFLVLGTPLHLANNVVRLLLSGVQILLACMVLLLLDTGLIAAMVIL
GEIMNKEDKLDVLIENEQKEVIHTVVQRYLQELWHGTSWLLVAFVWIGFVHIYLMIHLIVITPIYP---VYW
YEVGLLSIVLVNQCFALAFLLACVQILDFLSFHHLFGPWAIIIGDLLKDLARFLAVLAIFVFGFSMHIVALN
QSFSD--VRMHPINSFELLFFAVTLFKIVFGIYMLVSVVVLINLLIAMMSDTYQRIQV---LLNALLSNS-L
--VYFIKY
>DmPain/52-340
STICILALLAYCMLLLGAPLHHVLLILFLFIENLVETANQALERLLEPLT-LAVIQFLLIIDVPLFAVAMKL
GYILEEFDSIAFIASKEMRHLLHPLISSFLFLKWHRSFYIYSLFTYTLF-WLGISYLI--LRECIQSYFINI
MEVALITLIFTRVLAVFTILLVSMEFCLLVGSLPVLSIHMLMLREVSNSFLKSFTLYSIFVLTFSLCFYILF
GKFTKPVIKTIVMLTGEFDAGSISYTYLIFLLFVIFMTIVLFNLLNGLAVSDTQVIKAQAIVLSRYEQVL-L
IKIRLI--
>DmPkd2/149-407
SG-TF---ITVFIFLI---SLVVLMKLFTLNGEDVSGNDDSIQALYN----LQIRNFRYFYD--FTMH----
---LAF---LDYDKDRNVK-II----NDLKDIHWLDRLVFNENTIKLII-FFTDRSMLTV-YEITEGYFMNI
LDCAILYLLVYVDMMAILAFLVWIKIFKFISFNKTLVQFTTTLKRCSKDLAGFSLMFGIVFLAYAQLGLLLF
GTFRNFILTMIRMILGDFQYNLINLGPIYFLTYILLVFFILLNMFLAIIMETYNTV--KGRSYIYRK--L--
MRLNMI-L
>DmPyr/142-435
RAALLILLLIVCVILLGAPLHTASCVLLLALHTPLHLASGTVDLLIYGANYLAAILCALLVDTPLIAACVTI
GDILMQLDSLLSLIEVGQKRILHPLCETFLFLKWRRRFLYHTLFFYVIY-YLVIILNLLLGKEVFQGYAWNW
LQW-TIGTVLLHHVAAIVILLVWLELMMLVGRFPIFGVYVQMFTKVAVNFAKFLLAYICLLVAFGLSFAVLF
NDFENIFLKSITMMSGELEFEDIGTAHIIFLSFVLLVTVILTNLMVGLAVSDIQGLQVSAVLVSRLESLFPL
VVVEVIKL
>DmTRP/42-332
RGVILTDMLIFLMILLNIVLLHAIAVELLWVDTPLILANEILKILLRGATDLHSQIYALSLDTVFLSWS-FA
TEMLNF-NHLKLAIRYKQKTFVHPNVQQLLAAIWYDQDVLGCSFKYILDGYMFFLMLLAAMEELKSGYILNI
VDYISNVTILCEGAFAAGMVFSYLKLVHIFSINPHLGPLQVSLGRMIIDIIKFFFIYTLVLFAFGCGLNQLL
WYFSNLLFWASFGLVDLVSFD-LRWALLMFGSYSVINIIVLLNMLIAMMSNSYQIISERAFLMSYFED--PF
LDVDILRL
>DmTRPA1/295-587
GGVCLVKMLSPIVYLVGAILLLAATVLLILLGTPLHISHRVVQLLLRGA-DLLAATILLHLDTALLATAIVM
GKLIASQDKVNTMVTHGRVELLHPLSQKYLQMKWNSKHLIYSIFIYSSMLAVVIVVYILNMRELIQQYITNL
ISWVL-YIALVYSAASIAVFLSWFRLLLFLQRFDQVGIYVVMFLEILQTLIKVLMVFSILIIAFGLAFYILL
SKFSNILLRTFSMMLGELDFVGT-TSFLILSVFMILMPILLMNLLIGLAVGDIESVRRNAALHTELERKLPL
ISNNAERL
>DmTRPL/51-340
RGVILMDLLILMVLLVGVTLLHAIAVLLLWVDTPLMLANEILRILLRGAADLHSLVYALCLDTAFLSWQ-CS
MDLLNY-D-LVQAISYKQKKFVHSNIQQLLSSIWYDKCIVAVLFIYMCNTYLFFLFILLVMEEVQEGYLMNF
IDFLRNVSMCLEGLFAAANVFSALKLVHLFSINPHLGPLQISLGRMVIDIVKFFFIYTLVLFAFACGLNQLL
WYFGNLLFWASFGMVGLDDFE-LRWGLLMFGSYSVINVIVLLNLLIAMMSNSYAMIDEHSFLMSYFED--PK
LDVEIMRM
>DmTRPM/137-421
KGTWI-RVLLTVVLVIGTIVPVVVAALLALTADEAMMARDFVKLLLNGVSNLYILLILVIVENELIWAMALW
GEALRSLDFLSLAVAANHRALLHPCSQVILADLWMGRTNLGLAMFYIRQLYMFFLIMFFTLEKVREKWAMNP
CDGAAIVILAFRVIYCVDSIYWYLRILNILGVNKYLGPLVTMMGKMVKNMIYFVVLLAVVLMSFGVSRQAIL
YPIKEVTFQPYFMLYGEVFAGDI-VTPITMSMYLLIANILLINLLIAVFNNIFNEVNSVSFVVMEYQQKPP-
--------
>DmTRPML/87-306
-----LQFIAVIVIFL---LCLFAFSLFLVATPPLKL-------CLN-FNDPVT------IN--VFASTVFA
G--LDALK-LSFAL--------RALWAYLLRCTFRS-------------LYIMIIFNDLLISALKQELV---
-----------SLFLGIGNLLVWFGVLRYLGFFKTYNVVILTLKKAAPKILRFLIAALLIYAGFVFCGWLIL
GPFRSL--CLFALINGDDMFA--SFCQIYLYSFISLYIYVVLSLFIAVIMDAYDTIKA------YYKDGFP-
-DFSFV--
>DmTRPgamma/30-319
RGTMLVDLLILMVLLINVTLLHSIAVVLLWADTPLILANEIIKILLRGAVDLHSRIYALALDTAFLSWH-FN
QELLNH-D-LKLAIKLRQKKFVHSNVQQLLASIWYEQDIIGIMFAYILYIYFTFLFLLLASSEVKQGYLMNV
IDFVTNVAVALEGLFSAANIFSSLKLVYIFSVNPHLGPLQVSLSRMVMDIMKFFFLYVLVLFAFGSGLNQLL
WYFSNLLFWAVFGLIDLDSFE-LRWGMLMFGTYSVINIVVLLNLLIAMMNHSYQLISERAFLISYFEE--PI
LDIDIFRL
>DmWtrw/192-486
SGLLVAKLLVLCLIFIGAVIHLAACLALLVLGTPLHLASDCVESLLNGADDLAAVYMTLIVDTALLAACVMI
GDVIRQLDALNTFVDEGQKEILHPLCSSFLYIKWGKRYIFCFSFLYVLLLWVLVAITIEIFRKLYGSYVVNI
MEW-FVITVFVNHIGAFAVLLGWTNLMLMIGQLPVFDVYVAMYTRVQGEFAKLFMAYSCMLIGFTISFCVIF
PSFANPFITVLVMMIGEQDLSLLDSAQITFVLFLLFVTIILMNLLVGIAVHDIQGLKKTAVLISYIESALPL
GRLEILKL
>Dpul_Iav/114-398
RGLLIAKLLILVILLVGAV---SR-------GYPISWANAAYNLLIRGADDLMVVLYYALMNTPLLSCMLLA
FRYLNALDTLMIILKEEHLDMLGGIIQRLLEEKWKTQFLILFFHIAVYPLCLSCVGYVIQISELKNGFLLNN
PAKAIFLAIPCEAILIFALPSAWFFLMFFAGAIRLTGPVTMIYSMITGDMLTFAIIYSIMLLAFSQAFFFLH
RGFSNFWMGLFHWTLGDYNYNSLTVTTTVFVIFMIMVPILLLNMLIAMMGNTYALVIQQSKIVIALERAV-L
MQANWVKI
>Dpul_Nan/110-392
RGMCMAKLLIPMVYLLGVYVLNDA-------GYPLAFAQECYRLVLKGADDLMLVTFMAHLNTPLLAAILIK
YQLLPQLDTLNLVVSEAHLELMD-VVIDLLHAKWNTKFYLFALYICFTP-LIGVALYLGAAREARFGFFLTA
PSRVLFIAVFLDIVAVLVMLSTAPYFLFFCRGFKKVGPVVMIYRMIMGDLLRFVTIYVVFVMGFSQAYYIVF
LTMPTPVMMMFLMSLYNFGYEAFTVAKILFVVYMAIVGILLINMLIAMMGNTYTK-IAETRIVLVVERGV-M
LEIEII--
>Dpul_NompC/665-952
SGCLLVRLLALVCLLVGATIHLAAVVLFLVLGTPLHLADNVVRLLLSGVTALLACGALLLLDSPLVAALVLL
GDILKREDRLDILVEQEQKEVIHPAVQRYLQEVWLGQPWLFLCCVWLCLIHIYLMTLLLTTLPICP---LCW
YEWLLLWLIAINQLLAVVVLLCCMLLLDFLSFHYLFGPWAIIIGNLMVDACRFLIILAIFMFGFTMHVAALN
QP----GVVVTPLDTFQLLFFALQFYKIVFGFYMLVTTVVLINMLIAMMSDTYQRIQAQSFLVRAMHRTAPV
-RARPLQI
>Dpul_Pyx1/5-247
---------------------------------------------------LGAVTVLLIVDTPLIAALALI
GDLISRLDSLTSLVAAEQRHILHPVIGAFLHLKWMKRFVFQLLYSNIYYTYLTVLLGATGVKEFFQNYAINY
FQL-ISILMILHHVAAIVIIVAWINLMLHVGRFPVFGLYVQMFTTVAWNIGKLLVAYMSLILGFSLGFAVLF
PLYNDMLLTTIVMMTGEMEYAAM-TTHFVFLVFLLFVVIVLMNLLVGLAVSDIQGLQKSAVQIARMESFVSF
ILVRVLMI
>Dpul_Pyx2/115-402
--LLIVEL---CARLVGAVIHVSACLLLL--GTPLHLASESVKVLLYGARDLSAVIVLLIVNTPLLAALAFI
GDLISRLDSLTSMIAADQHHLLHPVIGAFLHLKWTKRFLFQFCYLNIYYTLPTIFFGSTGCKELFQNYVVNY
AHL-FSVVMVLTHVAAVVIIVAWINLMLHIGRFPAFGLYIQMFTTVAWNMSKLLVTYFCLIVGFSLGFAVLF
PKFGEILLTAIVMMTGEMDFNALDTTHLVFLFFVLLIVIVLMNLLVGLAVSDIQGLLNSAIQIARMEIFIPF
AFVRVLMI
>Dpul_Pyx3/196-484
SSILWVKLLVVCAYLIGAVIHVAALLMLLILGTPLHLASESVAVLLAGARDLSAITVLLIIDTPLLAAAAVV
GDLIPRLDSLITLVAAGQRHILHPIIRAFLHLKWIKRFIFHAAFANILYTYLNLGFGVSLIKEFFQTYVSNY
IQC-FLIIVVGQHLAAIIIVVAWMELMMHVGRFPVFGLYVQMFTTVAANIAKFLAAYMSLIIGFSLGLSVLY
PDLASLLVTTVVMMTGELEYSKYETTLIVFLAFLLFIVVVLMNLLVGLAVSDIQGLRKSAVLIARMESIVPF
L----L--
>Dpul_TRP/22-312
RGVLITDLLIYLLVLLGIVLLHAIAVLLLWLDTPLILANEILKLLLRGAADLHSRIYALALDTAFLSNS-FV
KQLLNY-SHLELAIKYTQKDFVHANVQQLLGAIWYQQETIAAKFLYMITKYLFFLSLLLAMAEVHSGYILNL
IDFTSNLAIFLEGMFGAAMIFSYLKTVHVFSISPHLGPLQISLGRIIIDIIKFFFIYMLVLVAFGCGLNQLM
WYFSNLLFWASFGLVDLQSFE-LRWGLLMFGSYSMINIIVLLNMLIAMMSNSYAAIAERSFLLSYFDD--PS
LDIDIFRL
>Dpul_TRPA5/132-426
VGVLLVQLLALALQLIGAVLHYAACIALLVLGTPLHQARESTKLLLYGANDFACAALYLLIDMPLKAACILL
GDLLSKLDEIEDIMQRRTADLLHPVIESFLFLKWRKRFFLYLILAYVLVSQLQLSLNIILFQEVIQLYFPSW
IKIGALVTTIVHHVSAVAVLLGWSEVTLLLGRLPTFGVYALMFYAVAQHLVKFIFVFFFFLAGFSFSFHLIF
KDFGSPLLRTFAMMIGDTGYDEYETAHVIYFFFLILVSLILMNLLIGLAVNDIQGLQNEGRYIVYLEDIVSL
VNSSVLK-
>Dpul_TRPL/35-325
RGVIIVDLLILMVLLVGITLLHAIAVLLLWVDTPLILANEILKILLRGATDLHSMIYALSLDSAFLSVT-FQ
MDLLNH-D-LELAIDQKQKMFVHPNIQQLLAAIWYEKEIVALLFLYMILYYLFFLFLLLVMEELHEGYILNV
IDVCRDLLMGLEGVCAMANIFSALKLVHLFSINPYLGPLQISLGRMVIDIVKFFFIYSLVLFSFACGLNQLL
WYFANLLFWASFGLVDLGNFE-LRWGMLIFGAYSVINVVVLLNLLIAMMSNSYSLITEHSFLMSYFDST-PT
LDVDILRL
>Dpul_TRPM1/149-434
EGTWI-RVLLIVVLVVGMIVPVVVAALISLAAEEAMMACDFVKLLLTGVQNLYIVLILVILHNELVWSMALW
GESLRSLDYLRLAFACNHRELLHPGSQLILGDLWLGRTNLAIICPLILQLYFFFLAVYYTLEKIREKWAMNC
CDAFFIFVMILRVLYCLNIVYWYIRILTILRVSRFLGPFVTMIGWMLQRMVYYVTLMLVVLMSYGVFRQSVL
FPVRDVFFKPYFMIYGELFADDIGLNPLLMTAYLLMINILMLNLLIAVFNSIFLKTNVHSFVVMEYDQKPP-
--------
>Dpul_TRPM2/135-420
KGTWI-RVLLIVVLVVGMIVPVVVAALIALSAEEAMMARDFVKLLLTGVQNLYIVLILVIV-NELIWSMALW
GEALRSLDYLRLAFACHHRELLHPCSQLILGDLWLGRTNLAILCPLILRLYFFFLIVYYTLEKVREKWAVNC
CDAFFVFIMVFRVLYCLNIVFWYIRILRILQVSKFLGPFVTMIGRMLEKMIYYITLMLVVLMSYGVFRQSVL
FPVRDIFFKPYFMIYGELFAGDIGLNPLLMTCYLLVANILLLNLLIAVFNSIFLRTNVFSFVVMEYEQKPPD
--------
>Dpul_TRPML/81-304
NG--MLRFVATIIIIF---LCLFAFSLFLLAKSWITY-------CQD-NSDVIPI-----FD--VGLSAIFP
G--LTTLD-FSFFL--------RAVIAQLLKWEFQR-------------MYVLIIIDDLLGSIIKLEID---
-----------SVLLGTGNLFVWFGVLRYLGFFRTYNMLIVTLKKAFPSVLRFLLCAMLIYAGFTFCGWLIF
GPFQTI--CLFSLVNGDDMFA--SFSRLYLYSFISLFIYVVLSLFIALIMDTYETIKM------YYTDGFP-
-ECQLL--
>Dpul_TRPgamma/74-363
RGVMLVDLLILMVLLIRVTLLHAIAVVLLWLDTPLILANEIIKILLRGAKDLHSRIYALALDTAFLSWH-FS
QELLNH-D-LKLAIKYRQKKFVHPNVQQLLASIWYEQEVIGVLFLYILHAYFTFLFLLLALSEIKQGYVMNV
IDFVTNVAVALEGLFSAANIFSSLKLVYIFSVNPYLGPLQVSLSRMVLDIMKFFFLYVLVLFAFSCGLNQLL
WYFSNLLFWAAFGLIDLDNFE-LRWGLLMFGCYSVINIVVLLNLLIAMMNHSYQLISERAFLISYFEE--PI
LDIDIFRL
>Dpul_painless/61-349
KGVLLLELLIWYFLLLPAILELAVVVKLFVLTTPALMANEIVRMLVHPA-HHIAQVLILVVDTALYAAAVQL
GNLLETLDSLWHLSSTKHQYLLHPLVTSFLMLKWHNSYYVYALTTYILH-FITILL----VREFFQAYLPNY
VELVMMGCVAVRHVSAIAILLAWTEGLLLLGRHPQLSIFVTMFTTVSLTFLRLLLWYSVLLIGFGLSFFIVF
GGFTNILLKVVAMMSGELEYGDLAVSRFIFLAFLFLITIVLLNLLNGMAVSDTQSIQSKAVLISYLESMLPL
VQ-EVLHL
>MOUSE_TRPA1/249-541
SGICLVKMLSHLAYLIGAILILATIVLLLVLGTPLHLAHKVVQLLLKGA-DLHASTMVILTDTALFAAAVML
NDIVEYLDFLNVMVQHNRIELLHPVCREYLLMKWCAFHMSYCLGLLVVQIMILVFLSSFGCKEVIQQYFYNA
LEWVI-YTSIIWQCGAIAIFFYWMNFLLYLQRFENCGIFIVMLEVIFKTLLRSTGVFIFLLLAFGLSFYVLL
NFFSTPLIQTFSMMLGDINYRDA-LTFGQLIAFTMFVPIVLMNLLIGLAVGDIAEVQKHAALHTNLEKKLPL
FEIEMLKL
>MmusTRPM1/163-457
KGTWI-RCLLVVVLVVGPVVPVVVASILSVAAEQAMLARDFVKLLINGVNNLLLVLILVLLEHELVWAMAFW
GECLDNLDQLKLAVAAKHRDFIHTCSQMLLTDMWMGRPGMGILIPTILFIYLGYLLLFYVLEKIREKWLYNI
TDLVAIMVAILRVIYCVDIILWYIRVLDIFGVNKYLGPYVMMIGKMMIDMLYFVVIMLVVLMSFGVARQAIL
HPARNIFYMPYWMIYGEVFADQINLTPALMACYLLVANILLVNLLIAVFNNTFFEVKSISFLIMTFHDRPPL
HRISLVDL
>MmusTRPM2/186-478
RGTWIGEILLIIVVVLGPLTPCVIVAVIAVADHPMMTAKEFVRLFLNGVREFSKLMVQVLTGRDLIWALAIW
SDCMLAFTELQLALEAKDMKFVHGGIQAFLTKVWWGVGLLCMLAPLLFF-YFAFLCLFYVMEETRQMYFFNK
LDVGAIIVLTCRIILSLDFIMFCLRLMHIFTISKTLGPKIIIVKRMMKDVFFFLFLLAVWVVSFGVAKQAIL
IHFRGVVYHSYLTIFGQIPTY-INLTVTLLCLYLLFANILLLNLLIAMFNYTFQEVQEHTFLIEEYHGRPPL
LL-RSTEL
>MmusTRPM3/202-496
KGTWI-KCLLVVVLIVGPIVPVVVASILAIASEQAMLARDFVKLLINGVSNLHLVLILVILEHELVWAMAFW
GEALNHLDQLQLAVAAKHRDFIHTCSQMLLTDMWMGRSGLGILLPSILSIYIGYLMLFYILEKMREKWLYNV
TDLIAISVMILRVIYCVNIIYWYIRLLDIFGVNKYLGPYVMMIGKMMIDMMYFVIIMLVVLMSFGVARQAIL
FPAKNIFYMPYWMIYGEVFADQINIVPAIMACYLLVANILLVNLLIAVFNNTFFEVKSISFLIMTFHERPPL
HRVSLVDL
>MmusTRPM4/136-429
RGTWI-KVFFIVLLLIDELLPCLLAACLVFIHEASLMAREFVRLLIHGLSSINLLPVQVLLDSDLIWAMAYW
GNSRKDFGELQLAMQADARAFFQDGVQSLLTQKWWGSPILAFFCPLIYLRYLLFLLLFHVLEELRQRYLTNQ
CDLLALLLVGCRTVLCLDFMIFTLRLLHIFTVNKQLGPKIVIVSKMMKDVFFFLFFLCVWLVAYGVATEGIL
RPLRRVFYRPYLQIFGQIPQEEMELVVLLLIVFLLVANILLLNLLIAMFSYTFSKVHGNSALIREFHSRPAF
LQ-QIYDL
>MmusTRPM5/85-377
KGTWIIRVLLIVLLLVDPLAPWLIIAVLALVDEEVMTAKDFVRLFVSGADHLELLLVRVLLDRDLLWAMAYW
GEGMREFSELHLATEADAKAFFHDGVQAFLTKIWWGTPIGAFTCALIYL-YFAFLFLFYVLEEIRQKYVNNK
CDMVAIIVVTCRTVLAIDFMVFTLRLIHIFAIHKQLGPKIIIVERMMKDVFFFLFFLSVWLVAYGVTTQALL
HPFRRVLYRPYLQIFGQIPLDEI-LVILLLVTFLLVTNVLLMNLLIAMFSYTFQVVQGNAFLIVEYHGRPAL
IY-GLQEI
>MmusTRPM6/147-439
QGTWI-KWLLVVVLVMGPI-PVVVAALLALAAEQAMLARDFVKLLINGVNNLHLVLILVILENDLVWAMAFW
GEALKNLEKLKLAVSGGLRPFVHSCTQMLLTDMWMGRSWISILLPMILTLYLAFLMLFYTLEKVREKWLYNL
METVAIAVFGLRLIYCIDIIFWFSRLMDFFAVNQHAGPYVTMIAKMAANMFYIVIIMAIVLLSFGVARKAIL
SPARDIVFEPYWMMYGEVYASDI-LTPFLQAVYLFVQYIIMVNLLIACFNNIYLDIKSISYYIMTYHQKPPL
HQMSLLDV
>MmusTRPM7/153-446
KGTWI-KCLLVVVLIFGPIVPVVVAALLAIASEQAMLARSFVKLLINGVSNLHLILILVIRDNELIWAMAFW
GESLKQLEQLKLAVSSRLRPFVHTCTQMLLSDMWMGRSWLSILVPAILMLYLGFLMLYFVLEKVREKWFYNV
SDTIAIFVFGLRLIYCLNIIFWYVRLLDFLAVNQQAGPYVMMIGKMVANMFYIVVIMALVLLSFGVPRKAIL
YPAKDIVFHPYWMIFGEVYAYEI-LTPFLQAVYLFVQYIIMVNLLIAFFNNVYLQVKAISYFIMAYHEKPPP
HQVSLLDI
>MmusTRPM8/162-448
R-KWI-NVLLIIVFAQGRLIPCVVIAVIAVADQEVMFARKFVRLFLNGLNSVRNLWVNFR-DQALIWALSVW
TGCSEEFTELELAVEATDQHFIQPGVQNFLSKQWYGRKNLCLFIPLVGL-YIAFLLLFYVLDEVRQ-YFLNV
MDTLGLIAIVFRVIFCLDYIIFTLRLIHIFTVSRNLGPKIIMLQRMLIDVFFFLFLFAVWMVAFGVARQGIL
RQFRSVIYEPYLAMFGQVPSD-VSITIPLVCIYMLSTNILLVNLLVAMFGYTVGIVQENNFLVQEYCNRLPS
L--ANSE-
>NvHsTRPA/210-485
TSLLIAELLV-------------------VLGTPLHVASGCTELLLSPTDDLYAVPVLLLVDTPLIASCVAI
GDVFRQLDAINTFVQEHQKDLLHPLVMAFLHLKWEKRYLLYALTTYVLLSYVSLILTCTIPRKIFGSYFINV
LDA-IVIVVFVNYVGAFAILCAWTNLMLMVGQLPAFGTYVAMFTHIQFEFAKLLLAYSGLLIGFTISFCVIF
VGFGNPLIKVLAMMAGELDFEGLQCSQILFTLFIVFVTVILMNLLVGIAVHDIQGLRNHAVLILFTEMVLPL
AQADIIKL
>NvIav/120-404
RGLLIARLLINLVDLVGAV---AK-------GYPLAWANSVYNLLLSGAHDLMVVLFYALNNTPLLACMLLA
FRYLNALDTLFIILKEEHLDMLGGIIQRLLEEKWKTRFLILVFHLAVYPLVLGVLGYILQGGEIVNGFFLHE
PAKFIFLAIPCDAILVVAVPGSWFLLMFFAGAVRLTGPVTMVYSMILGDMRTFGIIYMIVICGFTQAFYFLY
KGFHSYWMALFQITLGDYSYSDLTLSKAVFTIFMVLVPILLLNMLIAMMGNTYAHVIEQSKIVVSLERAV-L
MQANWVKI
>NvNan/139-424
RGLCMAKLLIPMVFLLGAVVCVCS-------GYPLSFAQECYRLILKGADDLMLVLFMAYLNTPLLAAILIR
YQILSQIDTLNLVVKEEHLKLLG-VLIDLLNAKWNTKFYLFFCYISCTPLEFGAILYICALREARFGFILTA
PSRVMFLSPFLDILAVVVMLTTAPYFLFFCRGFKTVGPVVMIYRMIMGDLLRFVSIYLVFVMGFSQAYYIIF
LSLPSAIMAMFLMSMTNFGYDAFTLAKCLFVVYMAIVSVLLVNMLIAMMGNTYQK-IAETRIVLVVERGV-L
LEIEMIII
>NvNompC/709-985
HGCLLVRLLALVCLLLGAIIHAAAVALFLVLGTPLHLANNVVRLLLSGVQTLLGLIGAF-VEKGLCAGVKML
SRIFDD--SLDVLIENEQKEVIHTVVQRYLQELWRGNGFLFIVFVWMVLVHIYLMVFLLVILPIYP---TYW
YEWCLLWILAVNQFFALSFLLACVQILDFLSFHHLFGPWAIIIGNLMKDLARFLAVLAIFVFGFSMHFVALN
QAFSDGNMKMNPVLAFEYLFFAVTLFKLAFGVYMLVSVVVLINLLIAMMSDTYQRIQKR------------V
-KTHLLQF
>NvPain/71-317
LNVLLLELLVGCTLLLGAP-------------------------------------------SPLYAAAILL
GYVLEPLDELLFIANKSLRHLLHPLLASFLYLKYLRRLYLYLVYSYIWTHALIYMI----VRELLQSYIPNW
IEITLIGLGGL-KLGSLAALLSTWELVILMSQHPRMSTDIEMFKTVTLNFARFLFLYVFLILAFAFAFFVLF
RDFVQPLFKTIIMLTGEFDSSDLHLSRLVFCGFIFLIVIILLNLLNGLAVNDTAEILSQAILVAYAERIAPM
LK-EIMRF
>NvPyr/206-501
IGTLLVQLLVECVALLGAPLHVAACMLLLTLGTALHLASETLDILIGGADDLAAVSVALIVDTALIAAIVLL
GDVFVGLDQMLCLVDVGQRHVLHPLCESFLHLKWLKRFLFHSIFGYIAFVWFVLLFTVLASKEIFQGYAWNA
LQWSVILTGMVHHVAAVGILLVWVELMMIVGRFPTFGLYVQMFTQVAINFFKFLGAYLCLIVGFSLGFSVMH
KNFQNPLLKTIIMLSGELEFEDVDTSHLMWLAFVILVTVILANLMMGLAVSDIQELRQCAILVAHLESLLPL
VQLELCSI
>NvTRPM/157-450
KGTWI-RVLLIVVLVIGTIVPVVVAALIALTAEQSMMARDFVKLLLNGVSNLYILLILVILENELIWSMALW
GEALKGLDYLSLAVTANHRALLHPCSQIILADLWMGRTNLGLFCVYITQLYVIFLLLFYSLEKVREKWAMNP
CDAAAIIILVLRTIYCVDCMYWYLRMLNILGVNKYLGPLVTMMGKMVKNMIYFVVLLLVVLMSFGVARQAIL
NPIRDVFMEPYFMLYGEVYADQI-ITPAAMSVYLLVANILLINLLIAVFNNIFIEVNAVAFVVMEYEQKPPL
YKISLVEI
>NvTRPML/39-258
-----LRFIAVVIIVL---LCLFAFSLFLIASGVVVL-------CLH-YNNIIT------VL--VFSATVLA
G--LDALV-LSLGL--------RAIYAQLLKFEFKK-------------LYVMIIINDLIMSAIKQEYG---
-----------SIFLGTGNLLVWFGVLRYLGFFKTYNVVILTLKKAAPKVARFLICAILIYAGFTFCGWLVL
GPFRSL--CLFALINGDDMFA--SYSRIYLYTFISLYIYVVLSLFISVIMDAYDTIKV------YYRDGFP-
-EEILL--
>NvWtrw/230-523
SNVLLAKFLALVLLLANPLIHYAACLVLLLLGTALHLASECVEALLHSSEDLVALYTMLIVDTPLVAACVII
GDLFKQLDALGTFVKEGYKEILHPLCQSFLHLKWQKRYVFYLLYAWVILLYALVVLTVEGLRKLMGTFFANM
VEW-CVIVVFASHVGAFAVLCGWSNLMLMIGQLPMFGAYVAMFTSVQAQVFKLLLAYACLLVGFTASFCVIF
PRFSSPLIKVLVMMTGELDFEELPSAQLSFVLFLLFVTIVLMNLLVGIAVHDIKGLQKTAVLICDLETALPL
A-LEVLRC
>NvXP_001604491.1/44-333
RGVILVDLLILMLLLIGVTLLHAIAVLLLWVDTPLILANEILKLLLRGATDLLSSIYALALDTAFLSWP-SA
LRLLNY-D-LEQAIRYRQKKFVHPHVQQLLAAIWYERIITALLFIYFFNTYLFFLLVLLVDEETREGYLLNF
IDFTRNVAVILEGLFAAANIFSALKLVHLFSINPHLGPLQISLGRMVIDIVKFFFIYTLVLFAFACGLNQLL
WYFSSLLFWASFGGVGIDSFE-LRWGLLMFGSYSVINVIVLLNLLIAMMSNSYAIIEEHAFLMSYFEE--PI
LDLDFWRL
>NvXP_001604587.1/176-465
RGVILVDLLILMVLLIKVTLLHAIAVRLLWLDTPLILSNEITKILLRGSTDLHSRIYALALDTAFLSWH-FC
QELLNH-D-LKLAVKLRQKKFVHPNVQQLLASIWYEQEIIGILFAYIIHIYFTFLFMLLASSEVKQGYVMNV
IDFVTNVAVALEGLFSAANIFSSLKLVYIFSVNPHLGPLQVSLSRMVMDIMKFFFLYVLVLFAFSCGLNQLL
WYFANLLFWAVFGLVDLESFE-LRWGMLMFGTYSVINIVVLLNLLIAMMNHSYQLISERAFLISYFEE--PI
LDIDIFRL
>NvXP_001605329.1/46-335
RGVLLVDLLIILILLLGIVLLHAIAVILLWVDTPLILANEILKILLRGATDLHSQIYALTLDTAFLSWQ-FS
NEMLNY-N-LKLAIKYKQKQFVHPNVQQLLAAIWYDQEVLGAQFIYMLNKYAVFLMLLAAMGEIRSGYVLNI
VDFVQNVIITMEGAFAAGMIFSFLKLVHIFSVNPHLGPLQISLGRMIIDIIKFFFIYTLVLFAFGCGMNQLL
WYFANLLFWASFGMVDLMSFD-LRWALLMFGSYSVINIIVLLNMLIAMMSNSYQIISERAFLMSYFED--PV
LDIDILRL
>PargIav/1-231
-----------------------------------------------------------------LACMLLC
FRYLNALDTLMIILKSEHLDMLGGIIQRLLEEKWKTRFLIMMLQVAVYPLLAGVISYVFQGEEIMNGFMLGN
SPKAIFTLVPCDELLAYAVAGSWFMLMFFAGALKLTGPVVMIYKMISGDMFTFSIIYCIMLLGFSEAFFFLY
KSYATYWMALFHMTLGDYDYAGMNMSKFVFLVFTIMLPIMLLNMLIAMMGNTYSTVISMSKIVIALERAI-L
MQANWVRI
>PargPkd2/21-274
--------ITRLIFLI---CILTFLSLFLTV---VAITDRNI--LYN----MQVRPFRAIYDSAYSEQ----
---IAT---LGLNRSVSKD-IL----ADLRQNLWIQRFIYNANIIKLLF-YVTPMDY-FVCEEALEKYFINI
LDLLVILMIGFNSAVAVCVFFAWFKLFKYISFNKTMTQLSSTLSRCAKDVAGFAIMFFIVFFAFAQLGYLLF
GTFSSFVFTLLRTILGDFNFHEINLGPIFFLSYVFFVFFVLLNMFLAIINDTYSEV--KARIADYFK----L
LRLKIVLL
>PargTRPApw/76-348
YGVLLVRLLAK------------------VLGLPLHNASKLIKVLTGPATDLCAVLVAVLIDTALLAACLLL
GSVLNRVRALQYILWAGRKRLLHPLCHSFLHLKWFKRFLFYFLFAFLL--WCLVIFSALNLREVIQNYILNI
LDA-TLIFVPQQRVGAIAIILAWVRLMLFTGQFPSCGVYIVMFSTVARNVLKFLAMYVFVLVAFALGFHVLL
RSFSSPFTTALVMMTGELDYESTT---FILVVFIVLVYIILSNLLVGLAVSDMYAIQHRSTLMVQVEALFPL
AIPRLLRV
>PargNan/45-331
VGLCVAKLLIPMVFLLGAYVALCQ-------GYPLSFAQECYRLILKGANDTMMVMFMCFINIPMLAAILIR
YQILDYLDTLNLIAKEAHLDLMG-PIVDLLKTKWETKFNVFLAYGAYVPLFLGSLAYLVGANEARFGFVLTV
PSRVLFMVAVLDLVAVMVMLSTGPYFLFFCRGFKTVGPVTMIYTMLVGDLLRFVTIYFVFIMGFSQAYYVIF
SSMPTAVMLMFIMSLGNFGYSALTTGKVLFMIFMAIVALLLINLLIAMMGNTYTR-IAEMRIVLVVERGL-L
LEIDMVQI
>PargNompC/8-215
------------------------------------------------------------------------
---------LDSLIEHEQKEVIHPAVQRYLNDVWMGAAWMFFAFVWIFMVHLYLLVLMLTVTPPSP---MNW
YEWVLLWIVFVNNFLAIALLLASVQLLDFLSFHHLFGPWAVIIGKLMVDLGRFLVILAIFVFGFSMYVAAIY
NP----APVQSPVQTGEMLFFSLELMKIVFGIYQMVTVVVLINLLIAMMSDTYQRIQAKSFLIRNMSRTSPM
-MTPLMPV
>PargTRPML/141-367
-G--LLKFMALIFIVV---LCLFAFSLFILASVPPVL-------CAH-TNDVVT------WT--FFDLTILV
L--LDVLE-TSSCM--------RAIYAQILKKAFQR-------------LYVLICVNDLIFSLIKGEFYERS
YE---------SLFLGLGNLLVWFGCLRYLGFFATYNVLILTIKKCIPNVLRFSTCILMVFAGYCLCGWLVL
GPFRSF--CLYSLINGDDMFA--SFSRIYLYSFISLFIYVILSLFIAIIMDAYETIKVSI--FLFFMEISN-
--------
>PargPain2/1-198
------------------------------------------------------------------------
----------------------HPLIQTLLYAKWRKLYLIYLFFAFVYKKFLLPVT-IMIVRELFQSYLINY
LEWFLVIVFVL-HIAAWAMIVAWYEFVLILGRAPHFALYITMLRHVSWNFLKLIFLFSALILAFTISFNIIL
QPFRDFLPKAIVMATGEFEYSDLQSAVLVFLLFLFLIFLVLMNVMNGLAVTDTQEVVEDATLVYQIESMF-L
E--EVLLL
>PargTRPA1-like1/185-474
QGVLICKLLAEFVLLLGAPLMEAICVMLMALKSLLHTAKFLLEKLLFGLDSLVAARCMLLIDTALLSAVVLI
GIKVKSMDKVNIMAHRRCLGLLHPLTEAWLSYKWKSRFLLQLFSAFMKQ-HILLLISVVQIVELN-MYFTLL
VRFPCLILTVLWQCGIVALLIHWFHVIHTINKVPQFSIFTTITKDFLRDFFKGLMFIGMVISLFALIFHLLL
QDFKTLVVKTVVWLLGDLGYDDTRLVNILFLVFVCTVAIFIVTLIRA-PS--LD--QKEIALILNFDVCYPL
HQQKLLNI
>PargTRPA1-like2/148-440
ENVLMCELLAETVELLGAPILEVSCLILVALGTPLHLAYGICEILLREVQNLLAATCMLLLDTALIASVVFC
GPQIDSQDKLSLMVSHNRHQLIHCLTNAWLLHKWNSYFLLEVLFIFMGDLWLALLITTIELLECNFRSLVRL
LR---AIFIFIWQFGIIAMLVGWMHLINMLNQLPMLSVFMPITDSFLKSFFKVLFYIIMLVFVFAFIFHLLL
RDFLTVMVKTIVWMLGDLAYDDTNMVNCLFVVFVTTIGGFIVNLVIAQPSEKLDDFREKAVLFLRLDICFPI
-QQQILRL
>PargTRPA5-1/1-171
-----ARLL--GL----------------VL--------------------------IL---------DL--
---FKKLRQAGKVVDAGAA-----------------------------------------------DFV---
-------------AAAVSAFFCWVEFMMLLGRFPSLGTYVLMFTRVARSIIKFIAAFFSLIIGFAVSFLVLF
RNFSNLLVKTLMMMIGEIEYEDLKMSCLFLVLFLFLVCVLMANLLIGLAVNDIPDLQRQGSYLVSYERLMPL
VSQQLVPF
>PargTRPC/222-513
RGMCLTDLIVVIVLLLNVILLYAIIVMLIWVNSPIILAQEILQLFLRGAYPLYSLIYALALDAAFLSWN-FD
LELLNREDSLKLALKYDQKQFVHPNCQQLLTSVWHEKLCIIICMIYLIRLFGLFLVLLLA-AECKQGYIWNW
LDFIMLLCFSLEGVFAVANVFSFARIIYLFQTNPHLGPLQISLGCMIIDIAKFLFIFFLVLTSFACGLNQLY
WYGSDALFWSLFGISSPKSTD-LEVGQGLFMAYHVMSIIVLINMLIAMMSNSFQQIEDHAFLMSYFDP--PF
LDIDILRL
>PargTRPA5-2/34-317
SG---AGLLVLGLALLGI--HVNG-----VLGTPLHYACTIIKLLLSG-RDLDASVIILLVDTPLKAACMAL
GDMFDHL--LQSFVDLGHAKLLHPLCEAFLLLKWMNRFLLYLLFVLTFFTGIVITFLVILVQQFLTNWFLGV
LHVMITVMIAVHHLASLLMLFMWTECMILIGRFPSCGIYVVMFTRVAKVFLRIFLIYFCLLLAFSSAFYVAL
HSFSNPFVKTLTMMIGELDFQDFHTGHAIFLFFVILVSIILSNLLVALAVNDVQGLRNSAILVFHMEKNFPL
LNMNLLEV
>PargTRPM/129-422
KGTWV-RVLLTVVVVIGPIVPVIVAAILALSSEQAMMAREFVKLLLQGVTNLYIILILVILKSELVWALALW
GEALKGLDYLSLAVAVNHRALLHTCCQILLADLWLGRTNLSLLFPLILVLYVFFLCLYYVLEKIREKWSLNV
CDMVFAMSLPLRVIYCVDIIYWYLRVLEILSANKYLGPLVMMMGKMIKNMAYFVVLLLVVLMAFGVCRQSIL
FPARHIFYQPYFMLYGEVFAGDI-ITPTVMSMYLLVANILLINLLIAVFNNIFTSVNSISFVVMEFEGKPPL
HRMSVLDV
>PargTRPgamma/76-366
RGVMLVDLLILMVLLIKVTLLHAIAVVLLWIDTPLVLANEIIKILLRGATDLHSRIYALALDTAFLSWH-FS
QELLNH-D-LKLAIKLKQKKFVHPNVQQLLASIWYEQEIIGLLFVYTLHFYLTFLCLLLATSEIKQGYVMNV
IDFITNVAIALEGLFAAANIFSSLKLVYIFSVNPYLGPLQVSLSRMVVDILKFIFLYLLTLFAFSCGMNQLL
WFFSNLLFWAAFGLIDLTNFE-LRWGMLMFGTYSVINVIVLLNLLIAMMNHSYQLVSERAFLISFFEE--PI
LDIDIFRL
>PargTRPA-like1/3-192
SG---LGLV---IYWNTAIALTSV-------GQSVKLKYERAQALLQ---E---------MDTEI---AIYF
G--MKHFDDLHDLVKVRELDSFRYNIEKTLNVGWIS-----------------------ILEKLRE------
-----------------------LFLIKSVSDHPYLRAFIMKFRKQIPSTFTHKEIPKLMFTADGTPFMAAI
GSFKNIIFLQFTGMLGKVDVADVSSGAVRFGISQALQSFVDEELLAGLLTRD------------------P-
------RF
>PargTRPA1/412-693
NGALLILLLASAITLLGAILLVAAAVTLLILSTPLHLAHEIVQVLLAGADNLCASVVHLLLDTPLLAAVTLL
GSLIKKLDR-MLMVKYKRLNLLHPVSISLVKHKWMNRYYFYAVFGYVLR-VIIV--MAINMREMFQAY-LNL
MEWCC-YIAVLWQVGAASIFLAWMNLLLFIRKLPFLGIYVVMFTDIFATFIKFFTVFLLFIVAFALSFYMVL
KSFGTPLLKTTVMMIGEMEFDSINITYVVFVAFLILMSILIMNLLVGLAVDDIKAVQDQAAMVLDVEVLIPL
--------
>PargTRPMm/376-657
SGTWLHMRFLVVVLLLGLIIPILVAALLAMYAEDLMTAKDFIKLFVNGLVNLHLI------NLELVWSLAHW
CSPLRDLAVLELAFMANDMNFIAQACQRGMSRA----PFVANICLLI---FVVFLALYYVLEEIWEKWFVNR
FDVVSLFVLGLRITYAVNTTVFYCRLLRIYHVNYHLGPKLVIFYRMISEVLVFMALLVIFILGYGIASQSLL
HLMKDIFLTPYWQMYGELQLEEISVVYLMLFFYLIIGNIMLLNLLIAIFTYVFDEVQENSFLLHEYDSKPM-
KY-ELMEL
>PargPain1/77-367
NNVLLLKLLAKCLALLKKILYMAAMAQMIVLKSPILYAYKVVELLV--LEDLKAVYLLLLIDTPLYAVFVIL
GHLLEELNDLRFLSSRTHRRLLHPIIDTFLFLKWQRRYFAYTTFAYILQEGLISLFALIVVRETIQSYILNW
LEISIVLLAALQSLSAWLIIFSWIEFILLLGRHPYLAVYITMFTTVTYNFLKFIIMFSFMIVAFSISFYLVF
--FMTYLLKTIAMTTGEIEYTELSSSHLLFVLFVFLIVLVLMNLLNGLAVSDIQQIQQEASLISYIESVFPL
V--EHANL
>PhIav/119-403
RGLLIARLLINLVDLVGAI---LK-------GYPLSWANSVYNLLLVGADDLMVVLFYALNNTPLLACMLLA
FRYLNALDTIFIILKEEHLDMLGGIIQRLLEEKWKTRFLIFFLHGSVYPLILGVLCYLFQGDEIRNGFLLHD
PAKFIFLAIPYEAILVFAVPSSWFLLMFFAGAIRLTGPVTMIYSMITGDMLTFGIIYSVFLFGFSQSFFFLY
KGFTSYWMALFQVTMGDYNYNDLTISKMVFTIFMVLVPILLLNMLIAMMGNTYAHVIEQSKIVVALERAV-L
LQANWVKI
>PhNan/138-415
RGLCMAKLLIPMVYLLGSFVNLST-------GYPLSFAQESYRLMLKGANDLMLVLFVAYLNTPLLAAILIR
YQILSQIDTLNLVVKDEHLELMG-VLVDLLVAKWNTKFYSFFFYICFTPLEIGSVLYLLGLREAKFGFILTA
PSRVLFQFPWLDIVAVIIMLTTAPYFLFFCR--KMNDPFLFLFFLIKK------IFFLIFFFFFKPTYYIIF
LSMQSPIMAMFLMSLTNFGYGAFTVAKLMFVVYMAIVAILLVNMLIAMMGNTYQK-IAETRIVLVVERGV-L
LEIDMINV
>PhNompC/689-976
KGCLLVSLLAIVCLLLGAIIHVAAVVLFLVLGTPLHLANNVVRLLLSGVQTLLACIVLLLLDTGLIAAMVVL
GEIMTKEDKLDVLIENEQKEVIHTVVQRYLQELWKGMAWLFLLFIWVFLVHIYLMLFLLVITPIYP---LYW
YEWTLLWILAVNQLFALSFLLACVQILDFLSFHYLFGPWAIIIGNLMKDLARFLAVLAIFVFGFSMHIVALN
QP----EVRMNPLMAFELLFFAVTLFKITGGIYMLVSVVVLINLLIAMMSDTYQRIQAQSYLIRNMHRTTPV
-KAHLLQF
>PhPHUM001594-PA/47-336
KGLLLTDLLIMLIFLLNIVLLHAIAVVLLWVDTPLILANEILKILLRGATNLHSQIYALSLDTAFLSWA-YS
NEMLNY-N-LKLAIKYKQKKFVHPNVQQLLASIWYDQDVLACLFIYMINMYAFFLLLLLALSEVRAGYMLNI
VDFITNLVIGLEGAFAGGMILSFLKLVHVFSVNPHLGPLQISLGRMIIDILKFFFIYMLVLVAFGCGINQLL
WYFANLLFWASFGLVDLTSFD-LRWSLLLFGCYSVINIIVLLNMLIAMMSNSYQIISERSFLMSYFDD--PF
LDIDILRL
>PhPHUM003044-PA/71-349
RGTTLVDLLILMVLLIKVTLLHAIAVVLLWLDTPLILANEIIKILLRGATHLHSRIYALALDTAFLSWH-FI
QTRLNH-D------------FVHPNVQQLLASIWYEQEIIGILFMYILHIYLTFLFLLLAMSEIKQGYVMNV
IDFVTMVAVALEGLFSAANIFSSLKLVYIFSVNPYLGPLQVSLSRMVLDIMKFFFLYVLVLFAFSCGLNQLL
WYFSNLLFWAVFGLIDLDSFE-LRWGMLMFGTYSVINIVVLLNLLIAMMNHSYQLISERAFLISYFEE--PI
LDIDIFRL
>PhPHUM009153-PA/416-703
SGTFLVNQLVEMVFLLGIIALYAIIVLIFLADTPIILANEMIDFLIRGHGPLYSTLYAICHDRAFLTKP-FT
EELLK----LQDAIDLKQKEFVHPYTQAVLSDAWTGQAVRIPMLLCMFNLYLIFLIILLE-LNIRTGFFMHW
YDTIMLALIIFEGLFAAAVIMAFFRLNLFLSLNYHLGPLQVSIGKMTLDIFRFIIIFFIIILAWCAGLCRFY
QPFVSFFFWAIFGMSPIESADTIEVGYIAFALFQFLSVVVVLNMLVACMANTFTKVIDNVFILIFMAY--PY
LELELIKI
>PhPain/70-357
NGAIILKLLVKCLYLLDSVIHLAAAVMLLVLSRPVLIADETLRLL---AKNLIVVLLILLIDSPLYAVCVEL
GYILGNLDSLLYMSDSHLRKLLHPVLTSFILLKWQRRYYFYVLFVYILCVFLIALT----LRELFQHYVPNW
LEILLLIVAFVPQFSALAILLSWFELVLLAGKHPLQSLHIEMFKTVSINFMKFLAWYVILIVAFALTFYTLF
RDFVNPIFKSIVMLTGEFDASDITTSHLIFIAFIFLIAIVLLNLLNGLAVTDTQTIRNDAILISYIENM-PL
LRMKMLET
>PhPkd2/81-330
----T---LKHEKPYI---FEVAVTVLFFVT---IDYTDREM--FYN----MQVRHMRFFYETAYEAE----
---ISI---LGRTKESAIR-II----NELRDNEWISRFIYNANVCKIVF-YLWFWDF-VVLILVNRKFFFNI
FEFFLIIIYILGTNFAFIVLFSWLKLIKYLNYNTIMVEFQDTIARSVGSILAFFPMFLSMFTGFSLLGFLLF
GSYRTWSLSLLQTIIGEFEYQEIEFGPIFYIVYIFFMVFLALNVFIAIITDAYTHV--KTV--HYLK-----
IRVNLI-L
>PhPyr/126-377
AGVLLLKLLVICVELLNAILHVAACLLLLALITPLHLASQTLELLLHRADDLCAICVLLLVDTPVIAACLLL
GDVLERLDQ---------------------------------------F-YVLLVCNFILGKELFQIYIWNW
LQW-LIILVFVHHIAVFGIFFNWIELMVLIGRFPMFGLYVQMFTKGAVNFGKFLLAYFCLLAAFSFSFRMLF
PKFNSTIVKIVAMMTGELEFEDINTSHIFFLFFTLIVTVVLTNLLVGLSVSDIQGLQTSATLVAYMESMLPI
VRYKR---
>PhTRPA1/269-560
GGVCLVRMLAPIVYLIGAILLLAATVTLILLGTPLHIAHRVVQLLLRGA-DLLAATMLLHLDTTLLASAILL
NKLIASQNG-NAMVSHGRVELLHPLSQKYLQMKWNSKHLFYTIFTFTAM-AVAIAVYVVQFRETIQQYCPNF
ISLGL-YISITFSSAAITVFLSWFNLLLYLQRFDQVGIYIVMFLEILQTLIKVLLVFSILIIAFGLAFYILL
SGFSTVLMRTFAMMLGEIDFLGTSPAFFILGIFMVLMPILLMNLLIGLAVGDIESVRRNAALHTELERKLPL
LVTTSAKL
>PhTRPM/106-399
KGTWI-RVLLTVVLVIGTIVPVVVAALLALTADEAMMARDFVKLLLNGVSNLYILLILVILDNELIWAMALW
GEALRNLDFLSLAVAANHRALLHPCSQIILADLWMGRTNLGLLCPYICQLYMVFLMFFYVLEKIREKWTMNP
CDSAAILILALRVIFCVNIVYWYLRILNILGVNKYLGPLVTMMGKMVKNMIYFVVLLLVVLMSFGVCRQSIL
NPVKEVFYQPYFMLYGEVFAGDI-VTPVVMSIYLLVANILLINLLIAVFNNIFIEVNAVSFVVMEYEQKPPL
YKISIVEL
>PhTRPML/36-241
-----LKFI---------------FCLFLIASGHIQM-------CLK-DNNIVT------FN--LFSSTV--
S--LTLLN-LSIIL--------RSLLTQYLKKKFKK-------------VYVIMIFGDLIILVFRKEFS---
-----------SLILGCGNFLVWFSLLRYLCFFKTYNAIILTLKMAAPNIFRFMVCVLLIYSSFTFSGWLIL
GPFRTL--CLFALINGDDVFA--QFCRIYLYVFISLFIYVVLSLFLSIVEGAYEIIKQ------SGKDGFP-
-SCKLI--
>PhWtrw/183-477
SGTLIAKLIVVCLLFINMLLHLAACLILLLLQTPLHAASESVELLLYGADDMAAVLLYLTVDTPLIAACVCI
GDVVNQLDELQTLVDEGQKEFLHPLCEAFLHLKWQKRYIFCLLFLYVLLFFFLVFITVEIFRKIYGSYIKNI
VEW-FVVLVFLNHVGALAVLCGWANLMIMIGNLPIFGSYVAMYTKVQKEFTKLFLAYICLLIGFTVCFCVIF
PKFSNPVIKILVMMTGELEFDSLNSALTTFVFFLLFVTIILMNLLIGIAVHDIQGLQKTAVLITHIESALPL
AALEVIKI
>RAT_TRPA1/249-541
SGICLVKMLSHLAYLIGAILILATIVLLLVLGTPLHLAHKVVQLLLKGA-DLHASTMVILTDTALFAAAVML
NDIVEYLDFLNVMVQHNRIELLHPVCREYLLMKWCAFHMSYCLGLLVVQIMILVFLSSFGCKEVVQQYFYNA
LEWVI-YTSMIWQCGAIAIFFYWMNFLLYLQRFENCGIFIVMLEVIFKTLLRSTGVFIFLLLAFGLSFYVLL
NFFSTPLIQTFSMMLGDINYRDA-LTFGQLIAFTMFVPIVLMNLLIGLAVGDIAEVQKHAALHTNLEKKLPL
FEIEMLKL
>RNorTRPM8/162-448
R-KWI-NVLLIIVFAQGRLIPCVVIAVIAVADQEVMFARKFVRLFLNGLNSVRNLWVNFR-DQALIWALSVW
TGCSEEFTELELAVEATDQHFIQPGVQNFLSKQWYGRKNLCLFIPLVGL-YIAFLLLFYVLDEVRQ-YFLNV
MDTLGLIAIVFRVIFCLDYIIFTLRLIHIFTVSRNLGPKIIMLQRMLIDVFFFLFLFAVWMVAFGVARQGIL
RQFRSVIYEPYLAMFGQVPSD-VSITIPLVCIYMLSTNILLVNLLVAMFGYTVGIVQENNFLVQEYCNRLPS
L--ANAE-
>RnorTRPM1/163-457
KGTWI-RCLLVVVLVVGPVVPVVVASILSVAAEQAMLARDFVKLLINGVNNLLLVLILVLLEHELVWAMAFW
GECLDNLDQLKLAVAAKHRDFIHTCSQMLLTDMWMGRPGMGILIPTILFIYLGYLLLFYVLEKIREKWLYNI
TDLVAIMVAILRVIYCVDIILWYIRVLDIFGVNKYLGPYVMMIGKMMIDMLYFVVIMLVVLMSFGVARQAIL
HPARNIFYMPYWMIYGEVFADQINLTPALMACYLLVANILLVNLLIAVFNNTFFEVKSISFLIMTFHDRPPL
HRISLVDL
>RnorTRPM2/186-478
RGTWIGDILLIIVVVLGPLTPCVIVAVIAVADHPMMTAKEFVRLFLNGVREFSKLMVQVLPGRDLIWALAIW
SDCMLAFTELQLALEAKDMKFVHGGIQAFLTKVWWGVGLLCMLAPLLFF-YFAFLCLFYVMEETRQMYFFNK
LDVGAIIALTCRIILSLDFIMFCLRLMHIFTISKTLGPKIIIVKRMMKDVFFFLFLLAVWVVSFGVAKQAIL
IHFRGVIYHSYLTIFGQIPTY-INLTVTLLCLYLLFANILLLNLLIAMFNYTFQEVQEHTFLIEEYHGRPPL
LL-RSTEL
>RnorTRPM3a/202-496
KGTWI-KCLLVVVLIVGPIVPVVVASILAIASEQAMLARDFVKLLINGVSNLHLVLILVILEHELVWAMAFW
GEALNHLDQLQLAVAAKHRDFIHTCSQMLLTDMWMGRSGLGILLPSILSIYIGYLMLFYILEKMREKWLYNV
TDLIAISVMILRVIYCVNIIYWYIRLLDIFGVNKYLGPYVMMIGKMMIDMMYFVIIMLVVLMSFGVARQAIL
FPAKNIFYMPYWMIYGEVFADQINIVPAIMACYLLVANILLVNLLIAVFNNTFFEVKSISFLIMTFHERPPL
HRVSLVDL
>RnorTRPM4/136-429
RGTWI-KVFFIVLLLIDELLPCLLAACLVFIHEASLMAREFVRLLIHGLSSINLLPVQVLLDSDLIWAMAYW
GNSRKDFGELQLAMQADARAFFQDGVQSLLTQKWWGSPILTFFCPLIYLRYLLFLLLFHVLEELRQRYLTNQ
CDLLALLLVGCRTVLCLDFMIFTLRLLHIFTVNKQLGPKIVIVSKMMKDVFFFLFFLCVWLVAYGVATEGIL
RPLRRVFYRPYLQIFGQIPQEEMELVVLLLIVFLLVANILLLNLLIAMFSYTFNKVHGNSALIREFHSRPAF
LQ-QIYDL
>RnorTRPM5/85-377
KGTWIVRVLLIVLLLVDPLAPWLIIAVLALVDEEVMTAKDFVRLFVSGADHLELLLVRVLLDRDLLWAMAYW
GEGMREFSELHLATEADAKAFFHDGVQAFLTKIWWGTPIGAFTCALIYL-YFAFLFLFYVLEEIRQKYVNNK
CDMVAIIVVTCRTVLAIDFMVFTLRLIHIFAIHKQLGPKIIIVERMMKDVFFFLFFLSVWLVAYGVTTQALL
HPFRRVLYRPYLQIFGQIPLDEI-LVILLLVTFLLVTNVLLMNLLIAMFSYTFQVVQGNAFLIVEYHGRPAL
IY-GLQEI
>RnorTRPM6/147-439
QGTWI-KWLLVVVLVVGPI-PVVVAALLALAAEQAMRARDFVKLLINGVNNLHLVLILVILENDLVWAMAFW
GEALKKLEKLKLAVSGGLRPFVHSCTQMLLTDMWMGRSWISILLPMILTLYLAFLMLFYTLEKVREKWLYNL
METVAIAVFGLRLIYCIDIIFWFSRLLDFFAVNQHAGPYVTMIAKMAANMFYIVIIMAIVLLSFGVARKAIL
SPARDIVFEPYWMMYGEVYASEI-LTPFLQAVYLFVQYIIMVNLLIACFNNIYLDIKSISYYIMTYHQKPPL
HQMSLLDV
>RnorTRPM7/153-446
KGTWI-KCLLVVVLIFGPIVPVVVAALLAIASEQAMLARSFVKLLINGVSNLHLILILVIRDNELIWAMAFW
GESLKQLEQLKLAVSSRLRPFVHTCTQMLLSDMWMGRSWLSILVPAILMLYLGFLMLYFVLEKIREKWFYNV
SDTIAIFVFGLRLIYCLNIIFWYVRLLDFLAVNQQAGPYVMMIGKMVANMFYIVVIMALVLLSFGVPRKAIL
YPAKDIVFHPYWMIFGEVYAYEI-LTPFLQAVYLFVQYIIMVNLLIAFFNNVYLQVKAISYFIMAYHEKPPP
HQVSLLDI
>TcIav/123-404
RGLLIARLLINLVDLVGAV---AK-------GYPLAWANSVYNLLLSGAHDLMVVLFYALNNSPV---MLLA
FRYLNALDTLFIILKEEHLAMLGGIIQRLLEEKWKTRFLILVVHLAVYPLILGVLSYLLQGDEIRNGFLQNS
PPKLIFLAIPCEAILCFAVPGSWFLLMFFAGAVRLTGPVTMIYSMITGDMLTFGIIYTVFLFGFSQSFYFLY
KGYNTYWMALFQITLGNYEYSELTVSKTVFAIFMVFVPILLLNMLIAMMGNTYAHVIEQSKIVIALERAI-L
LQANWVKI
>TcNan/129-414
RGMCLAKLLIPMVFLLGVIVNVCP-------GYPLTFAQESFRLMLRGADDLLLVLFMAYLNTPLLAAILLR
YQILSQIDTLNLVVKDEHLELMG-VLIDLLNAKWNTKFYTFAFYVAFTPLVVGAFAYLAAVREARFGFFLTA
PSRVMFLTPCLDIVAVVIMLTTAPYFLFFCRGFKTVGPVVMIYRMVMGDLIRFASIYLVFVMGFSQAFYIIF
LSISTPIMAMFLMSMTNFGYAAFTEAKMLFVVFMVIVSILLINMLIAMMGNTYQK-IAETRIVLVVERGV-L
LEIEMREI
>TcNompC/687-978
HGCLLVKLLAIVCLLLGAIIHAACVALFLVLGTPLHLANNVVRLLLSGVQHMLACVVLLLLDTGLIAAMVVL
GEIMTKEDRLDVLIENEQKEVIHTVVQRYLQELWRGNAWLFVLFVWIALVHIYLMLFLIVITPPYP---LYS
YEWILLWILSVNQLFALSFVLACVQILDFLSFHHLFGPWAIIIGNLMKDLARFLAVLAIFVFGFSMQFVALN
QPWTDNRFQKNPIRAFELLFFAVNLFKIVFGVYMLVSVVVLINLLIAMMTDTYQRIQAQSFLIRSMHRTTPV
-KAHLLQF
>TcPain/64-347
EPVLILEVLICHVLLLGIVIFWAAIVVILVLQKPIDIVYEIFELLFCPTLNGI--ECLLLIDIPLYSLTTKL
GSLLENLDNIAYMSAPEFRALLHPLIVSFLFMKWHQRFYFYICFVYIFY-----LV----LREVFQAYFFNL
VEIILIVVGMI-QLASVAILLAAFELVLMVGQHPKLSTNVVMLKTVSVNFFKLLLWYSLLIIAFALSFYILF
AKFKGPLFKTIVMLTGEFDAGSITTSKIIFSLFVFMITIILLNLLNGLAVSDTQTIKNDAIHIYYVESMLPL
VEYNLLYI
>TcPkd2/21-276
----I---VTRAIFVI---TICTVLKQFLTL--YNPVADKKI--LFN----IQVKHFRLFYDTAYTAE----
---ISK---LSTNNEDTAK-LI----RDLKENLWITRFIYNANLCKLIF-YVNSWDYVFVCEEIREKYFFTY
IDVVIIFALITNNFAASLLFFSYIKLFKYLNFNKTMGQLNNTLKRCAFDILGFSIMFFIIFFAFALLGYLLF
GSFSSFMFTLLRTILGDFDYQAINLAPIYFLAYIFFVFFVLLNMFLAIINDTYADV--KTPMTEFLK----L
MRIKILIL
>TcPyr/138-432
TGILLVKLLVICVELLNAPLHVAAIVLLLALKTPLHLACETLELLLRGCNDLGAICVLLLVDTPLLAACVML
GDVYISFDSLLNFIEVGHREVLHPLCETFLFLKWRRRFLYHSLFIYTIYLYILLVFNFFLAKELFQSYIWNW
LQW-LIIIVFCHHVAAVGIFLAWVELMMIVGRFPIFGLYIQMFTTVAVNFIKFVIAYFCLLLAFAFSFGVLF
AKFKLLIIKVLVMMSGELEYEDIDTSQFVFLAYVILVTIILANLLVGLAVSDIQGLQQSAVLVAHLESMLPI
VKLELIQF
>TcTRPA1/416-707
GGVCLVKMLAPIVFLIGAILLLAATVVLILLGTPLHIAHRVVQLLLRGA-DLLAATILLLLDTALLATAILL
NKLIASQDK-NAMVSHGRVELLHPLSQKYLQMKWNSKHLFYSIFCFAYM-ALAIITYILNIREMVQQYFPNL
VTWVL-YTAVVFSCASVTVFLSWFNLLLLLQRFDQVGIYVVMFLEILQTLIKVLLVFSILIIAFGLAFYILL
SRFKTILVRTFSMMLGEIDFLGTTPAFFILGLFMVLMPILLMNLLIGLAVGDIESVRRNAALHTELERKLPL
IAVVNDKL
>TcTRPA5/29-284
-----------------------IIVLLI---TPLYSAKHLVERLLAGA-GLIVADLLLLIDTSALAACLMI
GDLLTELDA-----EEEKTSVLHPVIELYLSIKWSRCFYAYVLFVYVM-LWISIWSGALLGHGVLETHFYMW
LNLACTSLLIVLHVTSIAILLSWTELMLLIGRLPTYGYYALMFSAVLQNVIRVLLAFLCLVVGFSLSFSIEF
ANFNDPLVKTTVMMMGEFDYSDL-ASRVIFLLFVILTSIVLMNLMVGLAVSDIQCLQMVSEFLAQLEKVLPI
I-----K-
>TcTRPM/104-397
KGTWI-RNLLIIVLVIGTIVPIVVAALIALTAEEAMMARDFVKLLLNGVSNLYILLILVILNNELIWAMALW
GEALRSLDFLSLAVAANHRALLHPCSQIILADLWMGRTNLGLLCPYILKLYITFLIIFYTLEKLREKWCLNP
CDMAAVLIVVLRVFYCVNSIYWYLHILNILSVNKYLGPLVTMMGKMVKNMIYFVVLLLIVLMSFGVSRQAIL
FPARDVFLEPYFMLYGEVYADKI-VSPVIMSVYLLVANILLINLLIAVFNNIFNEVNAVAFVVMEYEQKPPL
YKIALLEC
>TcTRPML/24-242
-----LQFIAVLIIIL---LCLFAFSLFLIATTDMEL-------CLQ-FNDLIT------LQ--IFSATVFT
G--LDALM-LSFVL--------RALLAQKLKKMFIN-------------LYVMIIINDLIISSIKQEFT---
-----------SLFLGLGNMLVWFGVLRYLTFFKTYNVVILTLEKAAPQVARFLLCALLIYAGFTFSGWLIL
GPFRSL--CLFSLINGDDMFA--SFSKIYLYSFISLYIYIILSLFISVIMDAYDTIKI------YYIEGFP-
-AS-LL--
>TcWtrw/186-480
SGTLLAMLLVICVLFTGAVVHLAACLIMLVLGTPLHLAADCVEMLLKGADDLAAVYIILVVDTPLIAACVII
GDVVTHLDSLNTFVDEGQKEILHPLCSAFLYLKWEKRYIFCFIFLYVLLMFVLVGITCEILRKVYGTYLPNI
IEW-TVVVVFVNHIGAFAVLFGWTNLMLMIGQLPVFGSYVAMYTRVQGEFAKLLLAYSCLLIGFTISFCVIF
PDFANPLITVLVMMTGELNLDLLDSAQVTYILFLLFVTVILMNLLVGIAVHDIQGLQKTAVLISYMELALPL
AQLEVLKL
>TcXP_968598/38-327
RGVMLVDLLILMVLLVGVTLLHAIAVLLLWVDTPLTLANEILKILLRGATDLHSLLYALALDTAFLSWP-CS
MDLLNH-D-LELAIQYKQKKFVHPNIQQLLAAIWYEKIIVAVLFLYMIGTYLFFLFLLLVMEETHEGYLLNF
IDFTRNTAFLLEGLFAAANIFSALKLVHLFSINPHLGPLQISLGRMVIDIVKFFFIYTLVLFAFACGLNQLL
WYFANVLFWASFGMVDLASFE-LRWGLLMFGSYSVINVIVLLNLLIAMMSNSYAMIDEHSFLMSYFEE--PT
LDLDIFRL
>TcXP_968670/25-314
RGVIIIDLFIILVLLLQIVLLHAIAVMLLWVDTPLVLANEIIKLLLRGATDLHSQIYALTLDTAFLSGT-FA
NNMLNY-D-LKLAIKFKQKKFVHPNVQQILGTIWYEQQLLSAMFVYMLTMYILFLVLLVTSKEIKHNYVLNI
VDFVTNVALSLEGAFAAAMIFSFLKLVHIFSVNPHLGPLQISLSRMIIDIVKFFFIYTLVLFAFGCGLNQLL
WYYANLLFWASFGLVDLLSFE-LRWALLMFGSYSVINIIVLLNMLIAMMSNSFQIISERAFLMTYFED--PI
LDIDILRI
>TcXP_970049/66-353
SGVFLVNQLVEMVFLLDIIVLHAIILLLLLVYTPLILAHEIIEMLIRGHTSLAEHLYSVCHDTSFLSTP-FN
LELLKQ---LVLAMDYKQKFFVHAHVQHIVESLWRGA-IRILLLMCIFKMFLVFLVIILE-SVVRMGYFLNW
HAVISNVLFVFEGTFAVAVIMTYFKLMFFCRLNYYLGPLQISLGKMCSDMAKYITIFIIIIISFTAGLCRFY
SYFIDFFFWAVFCMAPLETGDTIEVGYIAFALFEVLTVVMILNMLIATMSSTFQRVLDNIFFLEYMLQ--PE
LDLEIIKV
